# Supplementary material for: Metabolic network analysis reveals microbial community interactions in anammox granules
Source: Nat Commun. 2017 May 31;8:15416. doi: 10.1038/ncomms15416 (PMC5460018; doi:10.1038/ncomms15416)
Supplement: Supplementary Data 2 — Predicted open reading frame annotations and gene expression for each MAG recovered from the anammox community. [file ncomms15416-s3.xlsx]

## Sheet: AMX1
locus_tag	contig	ORF_length	start	end	strand	taxonomy	product	coverage	expression	rel
UTAMX1_1	1	239	2	241	-	Lentisphaera araneosa (256847)	group II intron reverse transcriptase/maturase	70.6103	74.5328	0.559009
UTAMX1_2	1	566	337	903	-	Lentisphaera araneosa (256847)	group II intron reverse transcriptase/maturase	171.136	124.63	0.93475
UTAMX1_3	1	1286	1793	3079	+	Bacteria (2)	MULTISPECIES: enolase	200.113	158.279	1.18712
UTAMX1_4	1	572	3061	3633	+	Candidatus Brocadia sinica (795830)	septum formation initiator	199.895	98.4094	0.738087
UTAMX1_5	1	1256	3599	4855	+	Bacteria (2)	MULTISPECIES: gamma-glutamyl phosphate reductase	209.494	126.32	0.947419
UTAMX1_6	1	362	4985	5347	-	Smithella sp. F21	hypothetical protein	153.649	104.977	0.787348
UTAMX1_7	1	575	5917	6492	+	root (1)	hypothetical protein	136.374	113.179	0.848864
UTAMX1_8	1	2060	6788	8848	+	Candidatus Brocadia sinica (795830)	two-component sensor kinase	280.531	181.938	1.36457
UTAMX1_9	1	2540	8875	11415	-	Candidatus Brocadia sinica (795830)	two-component sensor kinase	281.289	137.925	1.03446
UTAMX1_10	1	1250	11421	12671	-	Firmicutes (1239)	3-oxoacyl-ACP synthase	202.215	145.737	1.09305
UTAMX1_11	1	1823	12668	14491	-	Candidatus Brocadia sinica (795830)	B12-binding domain-containing radical SAM protein	239.495	153.998	1.15501
UTAMX1_12	1	1379	14558	15937	-	Clostridiaceae (31979)	MULTISPECIES: acetoacetate metabolism regulatory protein AtoC	246.733	130.898	0.981759
UTAMX1_13	1	1454	16213	17667	-	Candidatus Brocadia sinica (795830)	two-component sensor kinase	270.893	163.677	1.22761
UTAMX1_14	1	1034	18278	19312	+	Candidatus Brocadia sinica (795830)	two-component system response regulator	267.977	285.978	2.14489
UTAMX1_15	1	1247	19489	20736	-	Candidatus Brocadia sinica (795830)	competence/damage-inducible protein	253.571	154.278	1.15711
UTAMX1_16	1	1859	20784	22643	-	root (1)	excinuclease ABC subunit C	250.526	149.355	1.12019
UTAMX1_17	1	920	22705	23625	+	Bacteria (2)	N-acetylmuramic acid 6-phosphate etherase	193.585	146.121	1.09593
UTAMX1_18	1	1553	23682	25235	-	Deltaproteobacteria (28221)	diguanylate cyclase	272.797	197.748	1.48314
UTAMX1_19	1	185	25342	25527	-	root (1)	hypothetical protein	33.7392	11.5546	0.0866615
UTAMX1_20	1	383	25890	26273	-	Candidatus Brocadia sinica (795830)	hypothetical protein	183.855	104.182	0.781387
UTAMX1_21	1	515	26389	26904	-	Candidatus Brocadia sinica (795830)	hypothetical protein	194.009	131.438	0.98581
UTAMX1_22	1	665	26932	27597	-	Candidatus Brocadia sinica (795830)	nicotinic acid mononucleotide adenylyltransferase	258.987	172.151	1.29116
UTAMX1_23	1	1160	27828	28988	+	root (1)	hypothetical protein	210.291	159.501	1.19629
UTAMX1_24	1	494	30402	30896	-	Geobacter (28231)	UPF0234 protein YajQ	189.527	97.12	0.728417
UTAMX1_25	1	356	31486	31842	-	root (1)	hypothetical protein	92.8602	89.4003	0.670518
UTAMX1_26	1	731	32430	33161	-	Candidatus Brocadia sinica (795830)	narrowly conserved protein unknown function	187.534	83.5026	0.626284
UTAMX1_27	1	1226	33178	34404	-	root (1)	hypothetical protein	242.151	162.151	1.21616
UTAMX1_28	1	3698	34555	38253	-	Candidatus Brocadia sinica (795830)	Small-conductance mechanosensitive channel-like	298.566	185.487	1.39119
UTAMX1_29	1	845	39013	39858	+	Bacteria (2)	ion transporter, partial	265.812	98.6585	0.739956
UTAMX1_30	1	1313	39967	41280	-	Candidatus Brocadia sinica (795830)	peptidase	223.922	332.118	2.49094
UTAMX1_31	1	1115	41409	42524	-	Proteobacteria (1224)	MULTISPECIES: twitching motility protein PilT	229.31	174.033	1.30528
UTAMX1_32	1	1049	42850	43899	-	Bacteria (2)	MULTISPECIES: type IV pili twitching motility protein PilT	220.422	123.624	0.927198
UTAMX1_33	1	1361	43900	45261	-	Bacteria (2)	modulator DNA gyrase	213.851	132.978	0.997361
UTAMX1_34	1	2012	45327	47339	-	Bacteria (2)	NAD-dependent DNA ligase LigA	252.088	153.225	1.14922
UTAMX1_35	1	821	47631	48452	+	Candidatus Brocadia sinica (795830)	hypothetical protein	207.974	168.08	1.26063
UTAMX1_36	1	278	48468	48746	+	Candidatus Brocadia sinica (795830)	hypothetical protein	88.1464	258.87	1.94157
UTAMX1_37	1	1106	48746	49852	+	root (1)	aspartate aminotransferase	219.638	127.131	0.953503
UTAMX1_38	1	275	49903	50178	-	root (1)	hypothetical protein	114.327	34.5471	0.259109
UTAMX1_39	1	1421	51709	53130	+	root (1)	hypothetical protein	159.79	88.9204	0.666919
UTAMX1_40	1	443	53133	53576	-	root (1)	hypothetical protein	112.509	60.5841	0.454391
UTAMX1_41	1	2222	53982	56204	-	Candidatus Brocadia sinica (795830)	Transcription elongation factor GreA	241.851	189.09	1.41821
UTAMX1_42	1	1472	56760	58232	+	Euryarchaeota (28890)	MULTISPECIES: phosphoenolpyruvate carboxylase	255.205	173.293	1.29973
UTAMX1_43	1	1499	58460	59959	+	Candidatus Brocadia sinica (795830)	membrane protein, putative	235.587	136.739	1.02557
UTAMX1_44	1	899	60126	61025	+	Candidatus Brocadia sinica (795830)	Rhomboid family protein	189.724	236.19	1.77147
UTAMX1_45	1	797	61062	61859	+	Bacteria (2)	4-hydroxy-tetrahydrodipicolinate reductase	189.118	155.261	1.16449
UTAMX1_46	1	2609	61987	64596	+	Bacteria (2)	chaperone protein ClpB	217.761	273.379	2.05039
UTAMX1_47	1	488	64790	65278	+	Candidatus Brocadia sinica (795830)	thiol-disulfide oxidoreductase	205.88	152.338	1.14256
UTAMX1_48	1	218	65813	66031	-	root (1)	hypothetical protein	73.8068	16.3425	0.122572
UTAMX1_49	1	2099	66125	68224	-	Geobacter (28231)	ATPase P	250.891	129.788	0.973434
UTAMX1_50	1	188	68221	68409	-	Candidatus Brocadia sinica (795830)	hypothetical protein	29.2659	13.8969	0.104229
UTAMX1_51	1	401	68412	68813	-	root (1)	hypothetical protein	125.792	98.9136	0.741869
UTAMX1_52	1	398	68861	69259	-	Candidatus Brocadia sinica (795830)	hypothetical protein	128.599	68.0308	0.510243
UTAMX1_53	1	278	69572	69850	-	Candidatus Brocadia sinica (795830)	hypothetical protein	96.6284	72.6203	0.544665
UTAMX1_54	1	971	70137	71108	-	Candidatus Brocadia sinica (795830)	unknown (diheme) protein	210.606	179.784	1.34841
UTAMX1_55	1	1463	71141	72604	-	Candidatus Brocadia sinica (795830)	hypothetical protein	239.425	150.169	1.1263
UTAMX1_56	1	248	72677	72925	-	root (1)	hypothetical protein	69.5393	46.9276	0.351965
UTAMX1_57	1	491	72879	73370	-	Candidatus Brocadia sinica (795830)	hypothetical protein	179.291	72.0757	0.54058
UTAMX1_58	1	1637	73367	75004	-	Candidatus Brocadia sinica (795830)	hypothetical protein	262.329	131.306	0.984816
UTAMX1_59	1	1427	74979	76406	-	Candidatus Brocadia sinica (795830)	amine oxidase	271.547	164.111	1.23086
UTAMX1_60	1	1466	76689	78155	-	Candidatus Brocadia sinica (795830)	hypothetical protein	224.774	151.968	1.13979
UTAMX1_61	1	1241	78446	79687	+	Bacteria (2)	ATP-dependent Clp protease ATP-binding subunit ClpX	226.109	174.736	1.31055
UTAMX1_62	1	2036	80435	82471	+	Candidatus Brocadia sinica (795830)	selenocysteine-specific translation elongation factor	225.317	130.538	0.979056
UTAMX1_63	1	1427	82744	84171	+	Candidatus Brocadia sinica (795830)	hypothetical protein	226.089	146.967	1.10228
UTAMX1_64	1	149	84309	84458	+	root (1)	hypothetical protein	2.79273	0	0
UTAMX1_65	1	392	85374	85766	+	root (1)	MULTISPECIES: dihydroneopterin aldolase	109.573	93.9139	0.70437
UTAMX1_66	1	1217	85794	87011	+	root (1)	hypothetical protein	150.787	127.05	0.952897
UTAMX1_67	1	824	87038	87862	+	Gammaproteobacteria (1236)	pyrimidine reductase	156.044	104.632	0.784756
UTAMX1_68	1	662	89033	89695	-	Candidatus Brocadia sinica (795830)	predicted orf	202.052	102.969	0.772288
UTAMX1_69	1	1022	89890	90912	-	Candidatus Brocadia sinica (795830)	hypothetical protein	233.393	157.334	1.18003
UTAMX1_70	1	242	90917	91159	-	Candidatus Brocadia sinica (795830)	hypothetical protein	96.4827	79.4975	0.596245
UTAMX1_71	1	1241	91156	92397	-	Bacteria (2)	peptidase U32 [	233.635	155.406	1.16557
UTAMX1_72	1	416	92394	92810	-	Firmicutes (1239)	MULTISPECIES: Holliday junction DNA helicase	148.042	85.6411	0.642323
UTAMX1_73	1	1337	92862	94199	-	Candidatus Brocadia sinica (795830)	hypothetical protein	249.643	147.801	1.10853
UTAMX1_74	1	242	94222	94464	-	Candidatus Brocadia sinica (795830)	Uncharacterized membrane protein ylmG	84.2552	79.4975	0.596245
UTAMX1_75	1	128	94705	94833	+	root (1)	hypothetical protein	0	0	0
UTAMX1_76	1	308	95079	95387	-	root (1)	hypothetical protein	109.734	78.6563	0.589936
UTAMX1_77	1	698	95956	96654	+	Candidatus Brocadia sinica (795830)	6-phospho-3-hexuloisomerase	207.131	167.074	1.25309
UTAMX1_78	1	251	96685	96936	+	Candidatus Brocadia sinica (795830)	hypothetical protein	115.864	62.4531	0.468409
UTAMX1_79	1	386	97110	97496	-	root (1)	hypothetical protein	195.721	102.142	0.766084
UTAMX1_80	1	341	97672	98013	-	Candidatus Brocadia sinica (795830)	flagellar protein FliS	164.739	104.477	0.783596
UTAMX1_81	1	434	98062	98496	-	root (1)	hypothetical protein	235.864	74.9747	0.562324
UTAMX1_82	1	1781	98566	100347	-	Candidatus Brocadia sinica (795830)	hypothetical protein	329.15	145.894	1.09423
UTAMX1_83	1	932	100438	101370	-	Candidatus Brocadia sinica (795830)	hypothetical protein	231.97	1056.06	7.92062
UTAMX1_84	1	1763	101707	103470	-	Candidatus Brocadia sinica (795830)	Glycosyl transferase, group 2 family protein	327.213	176.483	1.32365
UTAMX1_85	1	1751	103587	105338	-	Candidatus Brocadia sinica (795830)	Glycosyl transferase, group 2 family protein	296.265	150.7	1.13027
UTAMX1_86	1	1448	105359	106807	-	Candidatus Brocadia sinica (795830)	Glycosyl transferase, family 2:TPR repeat	294.494	241.612	1.81213
UTAMX1_87	1	215	107127	107342	-	root (1)	hypothetical protein	70.1056	3.31411	0.0248564
UTAMX1_88	1	1178	107339	108517	-	Bacteria (2)	MULTISPECIES: UDP-N-acetyl glucosamine 2-epimerase	237.652	134.885	1.01166
UTAMX1_89	1	1148	108514	109662	-	Candidatus Brocadia sinica (795830)	Ucharacterized protein, CGEB homolog	252.119	147.307	1.10483
UTAMX1_90	1	941	109607	110548	-	Candidatus Brocadia sinica (795830)	Ucharacterized protein, CGEB homolog	270.041	155.48	1.16613
UTAMX1_91	1	1523	110579	112102	-	Candidatus Brocadia sinica (795830)	unknown protein [ (GT4)	261.99	218.485	1.63868
UTAMX1_92	1	827	112998	113825	+	Firmicutes (1239)	transketolase	224.188	170.882	1.28164
UTAMX1_93	1	944	113884	114828	+	Firmicutes (1239)	MULTISPECIES: transketolase	196.696	115.485	0.866156
UTAMX1_94	1	1337	114825	116162	+	Candidatus Brocadia sinica (795830)	protease	265.965	158.992	1.19247
UTAMX1_95	1	1007	116235	117242	+	Clostridiales (186802)	tRNA N6-adenosine threonylcarbamoyltransferase UGMP family protein	194.813	124.298	0.932259
UTAMX1_96	1	620	117448	118068	-	Candidatus Brocadia sinica (795830)	hypothetical protein	223.346	149.785	1.12342
UTAMX1_97	1	818	118463	119281	-	Bacteria (2)	Protein unknown function DUF1009 clustered KDO2-Lipid A biosynthesis genes	216.028	186.409	1.3981
UTAMX1_98	1	1091	119285	120376	-	root (1)	UDP-3-O-(3-hydroxymyristoyl)glucosamine N-acyltransferase	234.312	170.024	1.27521
UTAMX1_99	1	959	120348	121307	-	Candidatus Brocadia sinica (795830)	CAAX amino terminal protease family protein	246.749	153.305	1.14981
UTAMX1_100	1	1343	121510	122853	-	Candidatus Brocadia sinica (795830)	MATE family efflux transporter	245.326	122.381	0.917879
UTAMX1_101	1	1244	123074	124318	-	Bacteria (2)	glucose-1-phosphate adenylyltransferase	256.487	175.46	1.31598
UTAMX1_102	1	1334	124366	125700	-	Bacteria (2)	transcription termination factor Rho	239.287	183.386	1.37542
UTAMX1_103	1	611	125731	126342	-	Candidatus Brocadia sinica (795830)	dephospho-CoA kinase	221.036	115.063	0.86299
UTAMX1_104	1	2666	126339	129005	-	Deltaproteobacteria (28221)	DNA polymerase I	278.227	378.628	2.83978
UTAMX1_105	1	587	129846	130433	+	Gammaproteobacteria (1236)	MULTISPECIES: peptidyl-prolyl cis-trans isomerase B	191.006	103.987	0.779921
UTAMX1_106	1	1202	130517	131719	+	root (1)	hypothetical protein	273.796	152.347	1.14263
UTAMX1_107	1	638	131732	132370	+	root (1)	hypothetical protein	188.999	205.123	1.53846
UTAMX1_108	1	1088	132568	133656	+	Bacteria (2)	MULTISPECIES: GTP-binding protein	257.354	128.797	0.966003
UTAMX1_109	1	539	134037	134576	-	root (1)	hypothetical protein	156.72	256.459	1.92349
UTAMX1_110	1	668	134612	135280	-	root (1)	hypothetical protein	199.061	114.844	0.861354
UTAMX1_111	1	452	135332	135784	-	root (1)	hypothetical protein	179.417	164.471	1.23356
UTAMX1_112	1	176	135841	136017	-	root (1)	hypothetical protein	22.5922	25.6404	0.192308
UTAMX1_113	1	1466	136040	137506	-	root (1)	hypothetical protein	277.222	156.505	1.17381
UTAMX1_114	1	722	137541	138263	-	root (1)	hypothetical protein	212.093	117.44	0.880818
UTAMX1_115	1	278	138326	138604	-	root (1)	hypothetical protein	82.8243	49.5527	0.371654
UTAMX1_116	1	782	138607	139389	-	root (1)	hypothetical protein	203.447	153.38	1.15038
UTAMX1_117	1	752	139416	140168	-	root (1)	hypothetical protein	206.583	202.453	1.51843
UTAMX1_118	1	431	140183	140614	-	root (1)	hypothetical protein	198.35	74.9455	0.562104
UTAMX1_119	1	218	140604	140822	-	root (1)	hypothetical protein	56.6276	65.3701	0.490287
UTAMX1_120	1	653	140874	141527	-	root (1)	hypothetical protein	204.058	167.676	1.2576
UTAMX1_121	1	932	141520	142452	-	root (1)	hypothetical protein	259.85	139.907	1.04933
UTAMX1_122	1	635	143294	143929	-	Bacteria (2)	MBL fold metallo-hydrolase	233.433	602.942	4.52217
UTAMX1_123	1	242	143929	144171	-	Candidatus Brocadia sinica (795830)	hypothetical protein	91.3242	100.108	0.750828
UTAMX1_124	1	164	144431	144595	-	root (1)	hypothetical protein	7.6119	37.6542	0.282413
UTAMX1_125	1	926	145150	146076	+	Candidatus Brocadia sinica (795830)	hypothetical protein	277.911	130.298	0.977256
UTAMX1_126	1	1073	146558	147631	-	Chlorobiaceae (191412)	citrate transporter	237.166	127.499	0.956265
UTAMX1_127	1	1331	149354	150685	-	Monera	phosphomethylpyrimidine synthase	193.591	149.359	1.12022
UTAMX1_128	1	710	150959	151669	-	root (1)	MULTISPECIES: dethiobiotin synthase	183.899	144.179	1.08137
UTAMX1_129	1	1706	151898	153604	-	Desulfobacterales (213118)	Hydroxylamine oxidoreductase (Fragment)	195.782	132.956	0.997194
UTAMX1_130	1	653	153793	154446	-	Bacteria (2)	phosphohydrolase [	171.205	142.216	1.06664
UTAMX1_131	1	1493	154453	155946	-	Chlorobium (1091)	cysteine--tRNA ligase	223.775	138.88	1.04162
UTAMX1_132	1	1451	156129	157580	-	Firmicutes (1239)	MULTISPECIES: glutamate--tRNA ligase	222.605	144.864	1.0865
UTAMX1_133	1	1085	157786	158871	-	Candidatus Brocadia sinica (795830)	signal peptide peptidase SppA (protease IV)( EC:3.4.21.- )	228.193	149.293	1.11972
UTAMX1_134	1	629	159062	159691	-	Firmicutes (1239)	aromatic acid decarboxylase	193.321	166.145	1.24611
UTAMX1_135	1	716	159693	160409	-	Candidatus Brocadia sinica (795830)	hypothetical protein	239.506	164.865	1.23651
UTAMX1_136	1	407	160730	161137	+	root (1)	Uncharacterized ACR, COG1259 family	169.151	239.262	1.79451
UTAMX1_137	1	188	161160	161348	+	root (1)	hypothetical protein	23.3636	42.9542	0.322164
UTAMX1_138	1	2096	161929	164025	+	Bacteria (2)	ATP-dependent DNA helicase RecG [	222.992	153.657	1.15245
UTAMX1_139	1	863	164088	164951	-	Candidatus Brocadia sinica (795830)	Permeases drug/metabolite transporter (DMT) superfamily	208.568	219.347	1.64514
UTAMX1_140	1	485	164948	165433	-	Monera	adenosine monophosphate-protein transferase	139.564	80.8028	0.606035
UTAMX1_141	1	1478	165437	166915	-	Geobacter (28231)	peptidase M16	240.186	161.34	1.21008
UTAMX1_142	1	1547	166976	168523	-	Geobacter (28231)	peptidase M16 zinc-dependent	228.128	222.005	1.66507
UTAMX1_143	1	941	169006	169947	+	Candidatus Brocadia sinica (795830)	putative thioredoxin	227.295	201.67	1.51256
UTAMX1_144	1	1058	170329	171387	-	Candidatus Brocadia sinica (795830)	hypothetical protein	207.709	165.674	1.24258
UTAMX1_145	1	425	171423	171848	-	Candidatus Brocadia sinica (795830)	hypothetical protein	197.017	81.5921	0.611955
UTAMX1_146	1	1763	172059	173822	-	Bacteria (2)	MULTISPECIES: aspartate--tRNA(Asp/Asn) ligase	203.561	139.031	1.04276
UTAMX1_147	1	1307	173999	175306	-	Firmicutes (1239)	MULTISPECIES: histidine--tRNA ligase	179.246	201.894	1.51424
UTAMX1_148	1	359	176052	176411	+	Candidatus Brocadia sinica (795830)	metallo-beta-lactamase family protein	72.1219	52.9273	0.396964
UTAMX1_149	1	362	176895	177257	+	Candidatus Brocadia sinica (795830)	hypothetical protein	142.41	108.914	0.816874
UTAMX1_150	1	1028	177626	178654	-	Monera	alcohol dehydrogenase	159.26	131.001	0.982529
UTAMX1_151	1	155	178715	178870	-	root (1)	hypothetical protein	3.28121	22.985	0.172391
UTAMX1_152	1	275	179165	179440	+	Proteobacteria (1224)	MULTISPECIES: transcriptional regulator	88.6036	210.737	1.58057
UTAMX1_153	1	1862	179617	181479	-	Bacteria (2)	GTP-binding protein [	200.287	128.96	0.967224
UTAMX1_154	1	590	182353	182943	-	Bacteria (2)	glycosyl transferase	220.127	134.455	1.00844
UTAMX1_155	1	1151	182949	184100	-	Geobacter lovleyi (313985)	spore coat protein [	193.055	106.271	0.797053
UTAMX1_156	1	1055	184134	185189	-	root (1)	hypothetical protein	251.599	133.276	0.999596
UTAMX1_157	1	446	185233	185679	-	root (1)	hypothetical protein	209.199	137.394	1.03048
UTAMX1_158	1	353	187035	187388	-	root (1)	hypothetical protein	181.798	75.3577	0.565196
UTAMX1_159	1	305	187376	187681	-	root (1)	hypothetical protein	148.559	71.6427	0.537333
UTAMX1_160	1	503	188132	188635	-	root (1)	hypothetical protein	188.526	175.654	1.31744
UTAMX1_161	1	314	188868	189182	-	root (1)	hypothetical protein	87.3169	92.2814	0.692127
UTAMX1_162	1	356	189631	189987	-	root (1)	hypothetical protein	180.136	98.0734	0.735568
UTAMX1_163	1	149	190047	190196	-	root (1)	hypothetical protein	1.86182	12.7523	0.0956443
UTAMX1_164	1	356	190816	191172	-	Candidatus Nitrospira defluvii (330214)	hypothetical protein	129.225	104.745	0.785606
UTAMX1_165	1	296	191631	191927	-	root (1)	hypothetical protein	155.888	89.8691	0.674034
UTAMX1_166	1	317	191924	192241	-	bacterium UASB270	hypothetical protein	156.208	55.4443	0.415842
UTAMX1_167	1	1121	192729	193850	-	Bacteria (2)	degt/dnrj/eryc1/strs aminotransferase	241.817	148.524	1.11396
UTAMX1_168	1	746	194285	195031	-	root (1)	hypothetical protein	256.153	172.562	1.29424
UTAMX1_169	2	458	31	489	+	Candidatus Brocadia sinica (795830)	nitrate oxidoreductase subunit beta	158.492	104.754	0.785672
UTAMX1_170	2	3449	508	3957	+	root (1)	nitrate oxidoreductase subunit alpha, partial	267.143	150.123	1.12595
UTAMX1_171	2	440	4098	4538	+	Candidatus Brocadia sinica (795830)	hypothetical protein	194.398	148.984	1.11741
UTAMX1_172	2	590	4761	5351	+	Candidatus Brocadia sinica (795830)	transcriptional regulator, TetR family	255.705	85.343	0.640087
UTAMX1_173	2	2255	5970	8225	+	root (1)	hypothetical protein	176.33	1129.84	8.47397
UTAMX1_174	2	281	8596	8877	+	Bacteria (2)	plasmid maintenance system killer family protein	98.723	38.0356	0.285274
UTAMX1_175	2	308	8887	9195	+	Bacteria (2)	MULTISPECIES: XRE family transcriptional regulator	101.928	64.7758	0.48583
UTAMX1_176	2	791	9434	10225	-	Monera	NADH ubiquinone dehydrogenase	217.674	88.879	0.666608
UTAMX1_177	2	1595	10479	12074	-	Peptococcaceae (186807)	hydrogenase large subunit-like protein (HycE-like)	226.567	153.973	1.15482
UTAMX1_178	2	1475	12074	13549	-	Methanocella arvoryzae (1175445)	NADH dehydrogenase hydrogenase 4 subunit F	227.728	171.974	1.28984
UTAMX1_179	2	665	13551	14216	-	root (1)	NADH dehydrogenase subunit E	228.882	97.1474	0.728623
UTAMX1_180	2	938	14223	15161	-	Methanocella arvoryzae (1175445)	MULTISPECIES: formate hydrogenlyase	201.404	115.464	0.865999
UTAMX1_181	2	2033	15172	17205	-	root (1)	hydrogenase membrane subunit 4-like protein (HycC-like)	272.067	159.821	1.19868
UTAMX1_182	2	194	17459	17653	-	Candidatus Brocadia sinica (795830)	hypothetical protein	40.2771	53.8685	0.404023
UTAMX1_183	2	623	19251	19874	+	Methylococcaceae (403)	hypothetical protein	195.257	979.019	7.34281
UTAMX1_184	2	1010	19876	20886	+	Methylobacter (429)	hypothetical protein	199.361	175.429	1.31575
UTAMX1_185	2	1436	21020	22456	+	Proteobacteria (1224)	phage tail sheath protein FI	198.882	160.601	1.20454
UTAMX1_186	2	761	22587	23348	+	root (1)	hypothetical protein	257.423	189.759	1.42323
UTAMX1_187	2	437	23371	23808	+	Geobacter bemidjiensis (225194)	MULTISPECIES: phage tail protein	118.18	91.3086	0.684831
UTAMX1_188	2	437	23820	24257	+	Geobacter bemidjiensis (225194)	phage tail protein	143.255	102.722	0.770435
UTAMX1_189	2	185	24279	24464	+	Methylovulum miyakonense (645578)	hypothetical protein	19.4938	25.6769	0.192581
UTAMX1_190	2	710	24464	25174	+	Geobacter bemidjiensis (225194)	hypothetical protein	179.471	394.068	2.95558
UTAMX1_191	2	1766	25171	26937	+	Geobacter bemidjiensis (225194)	type IV secretion protein Rhs	186.486	3031.16	22.7342
UTAMX1_192	2	269	27181	27450	+	Geobacter bemidjiensis (225194)	MULTISPECIES: type VI secretion protein	41.5945	60.9229	0.456933
UTAMX1_193	2	443	27454	27897	+	Geobacter bemidjiensis (225194)	GPW/gp25 family protein	166.155	200.517	1.50391
UTAMX1_194	2	3650	27899	31549	+	Proteobacteria (1224)	hypothetical protein	223.627	331.605	2.48709
UTAMX1_195	2	3362	31546	34908	+	Proteobacteria (1224)	hypothetical protein	224.08	210.948	1.58215
UTAMX1_196	2	3854	34920	38774	+	root (1)	hypothetical protein	230.78	331.369	2.48533
UTAMX1_197	2	1490	38771	40261	+	Methylobacter (429)	hypothetical protein	181.279	158.606	1.18958
UTAMX1_198	2	3302	40292	43594	+	Methylobacter (429)	hypothetical protein	202.598	186.01	1.3951
UTAMX1_199	2	506	43737	44243	+	root (1)	hypothetical protein	138.706	116.409	0.873085
UTAMX1_200	2	1325	44270	45595	+	Geobacter bemidjiensis (225194)	ATPase AAA	171.262	160.253	1.20192
UTAMX1_201	2	314	46201	46515	+	Candidatus Brocadia sinica (795830)	hypothetical protein	88.6421	132.371	0.992805
UTAMX1_202	2	701	46890	47591	+	root (1)	hypothetical protein	190.613	211.083	1.58316
UTAMX1_203	2	440	47806	48246	+	root (1)	hypothetical protein	148.899	147.905	1.10931
UTAMX1_204	2	1382	48451	49833	+	Deltaproteobacteria (28221)	MBL fold metallo-hydrolase	213.077	165.158	1.23871
UTAMX1_205	2	791	50083	50874	+	Bacteroidetes (976)	5.2 Protein unknown function similar to proteins from other organisms	194.469	111.699	0.837764
UTAMX1_206	2	710	51161	51871	+	root (1)	hypothetical protein	216.003	157.56	1.18173
UTAMX1_207	2	1193	52059	53252	+	Bacteria (2)	MULTISPECIES: pyridine nucleotide-disulfide oxidoreductase	210.055	146.13	1.096
UTAMX1_208	2	938	53546	54484	+	Monera	radical SAM protein	183.561	170.917	1.28191
UTAMX1_209	2	743	54546	55289	+	Pelobacter propionicus (29543)	Zinc transporter ZIP	142.439	133.62	1.00217
UTAMX1_210	2	1046	55379	56425	-	Alteromonadales (135622)	MULTISPECIES: leucine dehydrogenase	161.47	129.655	0.972433
UTAMX1_211	2	542	56973	57515	-	Proteobacteria (1224)	flavin reductase	146.383	81.9457	0.614607
UTAMX1_212	2	1076	58343	59419	-	Oscillatoriophycideae (1301283)	kinesin	113.955	134.649	1.00989
UTAMX1_213	2	857	59651	60508	-	Rhizobiales (356)	thiosulfate sulfurtransferase	207.384	97.8313	0.733752
UTAMX1_214	2	443	60817	61260	-	root (1)	ribonuclease H	191.725	107.229	0.804233
UTAMX1_215	2	1304	62340	63644	-	root (1)	hypothetical protein	252.237	143.891	1.07921
UTAMX1_216	2	1043	63637	64680	-	Proteobacteria (1224)	toxin Fic	211.406	107.028	0.802729
UTAMX1_217	2	1433	64673	66106	-	Geobacter lovleyi (313985)	restriction endonuclease EcoEI subunit M	191.426	123.977	0.929846
UTAMX1_218	2	263	66424	66687	+	root (1)	hypothetical protein	91.2399	26.1894	0.196425
UTAMX1_219	2	2402	66672	69074	-	Geobacter lovleyi (313985)	DEAD/DEAH box helicase	217.375	151.782	1.13839
UTAMX1_220	2	1133	69376	70509	-	root (1)	hypothetical protein	193.47	98.3166	0.737392
UTAMX1_221	2	1010	70554	71564	-	Deltaproteobacteria (28221)	radical SAM protein	198.079	110.995	0.832484
UTAMX1_222	2	944	72260	73204	-	Candidatus Brocadia sinica (795830)	methyltransferase	217.756	121.02	0.907671
UTAMX1_223	2	290	73293	73583	+	Candidatus Brocadia sinica (795830)	hypothetical protein	108.414	58.1493	0.43613
UTAMX1_224	2	851	73773	74624	-	Candidatus Brocadia sinica (795830)	cation transporter	218.191	170.528	1.27899
UTAMX1_225	2	1391	74760	76151	+	Clostridium (1485)	MBL fold hydrolase metallo-beta-lactamase	206.746	150.088	1.12569
UTAMX1_226	2	665	76191	76856	+	Candidatus Brocadia sinica (795830)	phosphatidylserine decarboxylase	179.935	143.578	1.07686
UTAMX1_227	2	644	76875	77519	+	Bacteria (2)	riboflavin synthase subunit alpha	170.152	120.6	0.904518
UTAMX1_228	2	881	77946	78827	+	root (1)	diguanylate cyclase	216.324	127.248	0.95438
UTAMX1_229	2	968	78945	79913	+	Bacteria (2)	4-hydroxythreonine-4-phosphate dehydrogenase	199.318	161.694	1.21273
UTAMX1_230	2	359	79942	80301	+	Cyanobacteria (1117)	cupin domain protein	156.479	72.1134	0.540863
UTAMX1_231	2	920	80423	81343	+	Candidatus Brocadia sinica (795830)	dimethyladenosine transferase	208.662	117.981	0.884879
UTAMX1_232	2	1358	81381	82739	-	Bacteria (2)	adenosylmethionine--8-amino-7-oxononanoate aminotransferase BioA	233.253	163.529	1.2265
UTAMX1_233	2	806	83060	83866	+	Bacteria (2)	short-chain dehydrogenase	229.513	149.992	1.12496
UTAMX1_234	2	1190	84642	85832	+	Candidatus Brocadia sinica (795830)	OmpA/MotB	262.842	330.919	2.48195
UTAMX1_235	2	983	85991	86974	-	Candidatus Brocadia sinica (795830)	hypothetical protein	231.27	168.167	1.26128
UTAMX1_236	2	200	87438	87638	+	Bacteria (2)	MULTISPECIES: cold-shock protein	47.3911	46.3147	0.347368
UTAMX1_237	2	992	87890	88882	-	Bacteria (2)	delta-aminolevulinic acid dehydratase	186.246	151.796	1.1385
UTAMX1_238	2	215	89230	89445	+	root (1)	hypothetical protein	56.1275	24.3035	0.18228
UTAMX1_239	2	149	89402	89551	+	root (1)	hypothetical protein	1.86182	0	0
UTAMX1_240	2	176	89541	89717	+	root (1)	hypothetical protein	16.5501	17.5434	0.131579
UTAMX1_241	2	560	90411	90971	+	root (1)	hypothetical protein	139.614	60.6502	0.454887
UTAMX1_242	2	560	91528	92088	+	root (1)	hypothetical protein	128.633	84.8254	0.636205
UTAMX1_243	2	380	92438	92818	+	root (1)	hypothetical protein	153.671	59.3778	0.445344
UTAMX1_244	2	254	92781	93035	+	root (1)	hypothetical protein	78.2723	58.9103	0.441837
UTAMX1_245	2	2261	93193	95454	+	Candidatus Brocadia sinica (795830)	primosomal protein N'	216.473	133.725	1.00296
UTAMX1_246	2	1679	96342	98021	+	Candidatus Brocadia sinica (795830)	hypothetical protein	208.238	120.382	0.902889
UTAMX1_247	2	923	98034	98957	+	Candidatus Brocadia sinica (795830)	ABC transporter substrate-binding protein	218.854	112.966	0.847263
UTAMX1_248	2	707	98964	99671	+	Candidatus Brocadia sinica (795830)	Methionine ABC transporter ATP-binding protein	218.751	145.463	1.091
UTAMX1_249	2	866	99675	100541	+	Candidatus Brocadia sinica (795830)	ABC transporter permease component	241	129.726	0.972968
UTAMX1_250	2	977	100824	101801	+	Candidatus Brocadia sinica (795830)	TPR repeat:Sel1-like repeat	258.719	167.011	1.25261
UTAMX1_251	2	1025	101952	102977	+	root (1)	ABC transporter ATP-binding component	197.706	215.035	1.6128
UTAMX1_252	2	815	103128	103943	+	root (1)	ABC transporter	188.118	106.37	0.797794
UTAMX1_253	2	191	105547	105738	+	root (1)	hypothetical protein	26.8697	11.1916	0.0839391
UTAMX1_254	2	1247	105759	107006	+	Candidatus Brocadia sinica (795830)	hypothetical protein	192.876	147.04	1.10282
UTAMX1_255	2	269	107722	107991	-	Candidatus Brocadia sinica (795830)	hypothetical protein	107.252	71.5182	0.536399
UTAMX1_256	2	1346	107996	109342	-	root (1)	hypothetical protein	243.439	109.403	0.820544
UTAMX1_257	2	1181	110035	111216	+	Candidatus Nitrospira defluvii (330214)	4Fe-4S ferredoxin, iron-sulfur binding protein	263.67	122.275	0.917084
UTAMX1_258	2	611	111566	112177	-	Bacteria (2)	adenylyl-sulfate kinase	170.412	106.511	0.798849
UTAMX1_259	2	986	112225	113211	-	Candidatus Brocadia sinica (795830)	radical SAM/SPASM domain-containing protein	235.819	148.384	1.11291
UTAMX1_260	2	1391	113270	114661	-	Bacteria (2)	amidophosphoribosyltransferase	224.529	174.334	1.30754
UTAMX1_261	2	242	114798	115040	-	root (1)	hypothetical protein	92.2795	52.9984	0.397497
UTAMX1_262	2	692	115094	115786	+	Candidatus Brocadia sinica (795830)	thiamine-phosphate pyrophosphorylase	217.413	83.4035	0.625541
UTAMX1_263	2	563	116002	116565	+	Candidatus Brocadia sinica (795830)	hypothetical protein	214.998	123.607	0.927074
UTAMX1_264	2	623	116589	117212	+	Candidatus Brocadia sinica (795830)	hypothetical protein	213.513	123.521	0.926429
UTAMX1_265	2	1649	117655	119304	+	root (1)	hypothetical protein	302.506	199.486	1.49618
UTAMX1_266	2	401	119316	119717	+	Candidatus Brocadia sinica (795830)	Flagellar basal-body rod modification protein FlgD	178.023	137.413	1.03062
UTAMX1_267	2	1580	119795	121375	+	Candidatus Brocadia sinica (795830)	Flagellar hook protein FlgE	304.889	171.97	1.28981
UTAMX1_268	2	731	121756	122487	+	Candidatus Brocadia sinica (795830)	Flagellar basal-body rod protein FlgG	216.819	189.099	1.41828
UTAMX1_269	2	779	122500	123279	+	Bacteria (2)	flagellar basal body rod protein FlgG	205.596	129.579	0.971867
UTAMX1_270	2	977	123379	124356	+	Candidatus Brocadia sinica (795830)	hypothetical protein	274.714	132.977	0.997351
UTAMX1_271	2	641	124438	125079	+	Candidatus Brocadia sinica (795830)	Flagellar L-ring protein FlgH	247.261	150.066	1.12552
UTAMX1_272	2	1154	125172	126326	+	Proteobacteria (1224)	flagellar basal body P-ring protein	226.529	143.453	1.07593
UTAMX1_273	2	458	126399	126857	+	Candidatus Brocadia sinica (795830)	hypothetical protein	175.654	130.164	0.976256
UTAMX1_274	2	500	126854	127354	+	Candidatus Brocadia sinica (795830)	hypothetical protein	239.499	141.082	1.05814
UTAMX1_275	2	1961	127366	129327	+	Candidatus Brocadia sinica (795830)	hypothetical protein	275.525	169.322	1.26995
UTAMX1_276	2	911	129432	130343	+	Candidatus Brocadia sinica (795830)	Flagellar hook-associated protein FlgL	275.28	138.961	1.04223
UTAMX1_277	2	467	130613	131080	+	Candidatus Brocadia sinica (795830)	Flagellar assembly factor FliW	230.681	101.718	0.762902
UTAMX1_278	2	314	131108	131422	+	Candidatus Brocadia sinica (795830)	MULTISPECIES: carbon storage regulator homolog	131.491	83.2046	0.624049
UTAMX1_279	2	1118	131409	132527	+	Candidatus Brocadia sinica (795830)	hypothetical protein	297.717	164.006	1.23007
UTAMX1_280	2	8171	133316	141487	+	root (1)	hypothetical protein	312.171	179.463	1.34601
UTAMX1_281	2	4628	141491	146119	+	Candidatus Brocadia sinica (795830)	hypothetical protein	295.294	175.516	1.3164
UTAMX1_282	2	1508	146390	147898	-	cellular organisms (131567)	glycine dehydrogenase subunit 2 [	262.388	158.446	1.18837
UTAMX1_283	2	2213	147941	150154	-	root (1)	hypothetical protein	272.732	156.802	1.17605
UTAMX1_284	2	1340	150208	151548	-	cellular organisms (131567)	glycine dehydrogenase subunit 1 [	251.672	153.851	1.15391
UTAMX1_285	2	3272	151585	154857	-	Deltaproteobacteria (28221)	carbamoyl phosphate synthase large subunit	241.576	166.81	1.2511
UTAMX1_286	2	1127	154919	156046	-	Deltaproteobacteria (28221)	carbamoyl phosphate synthase small subunit	209.351	261.958	1.96473
UTAMX1_287	2	950	156302	157252	+	Geobacter daltonii (1203471)	NAD-dependent epimerase	220.275	124.256	0.931941
UTAMX1_288	2	605	157497	158102	+	Candidatus Brocadia sinica (795830)	CDP-diacylglycerol--glycerol-3-phosphate 3-phosphatidyltransferase	228.96	129.552	0.971659
UTAMX1_289	2	1229	158454	159683	+	Deltaproteobacteria (28221)	3,4-dihydroxy-2-butanone 4-phosphate synthase	212.178	116.92	0.876918
UTAMX1_290	2	1511	159765	161276	+	Bacteria (2)	MULTISPECIES: amino acid permease	220.895	158.917	1.19191
UTAMX1_291	2	533	161457	161990	-	root (1)	hypothetical protein	206.02	122.098	0.915754
UTAMX1_292	2	1280	162108	163388	+	Bacteria (2)	integral membrane signal transducer protein	196.211	107.808	0.808577
UTAMX1_293	2	1370	163481	164851	+	Monera	Conserved protein	227.059	147.188	1.10393
UTAMX1_294	2	1304	165431	166735	+	Gemmata obscuriglobus (114)	3-phosphoshikimate 1-carboxyvinyltransferase	187.139	121.488	0.911179
UTAMX1_295	2	1115	166861	167976	+	Bacteria (2)	MULTISPECIES: riboflavin biosynthesis protein RibD	222.676	150.814	1.13113
UTAMX1_296	2	167	168028	168195	-	root (1)	hypothetical protein	9.69003	19.9111	0.149337
UTAMX1_297	2	743	168431	169174	+	Clostridia (186801)	3-ketoacyl-ACP reductase [	207.903	139.374	1.04533
UTAMX1_298	2	311	169435	169746	+	Candidatus Brocadia sinica (795830)	muconolactone delta-isomerase	73.1439	38.1851	0.286395
UTAMX1_299	2	404	170014	170418	+	root (1)	hypothetical protein	141.681	85.8333	0.643764
UTAMX1_300	3	284	3	287	+	root (1)	hypothetical protein	123.24	72.7587	0.545703
UTAMX1_301	3	125	814	939	-	root (1)	hypothetical protein	0	0	0
UTAMX1_302	3	869	936	1805	-	root (1)	stage 0 sporulation protein J	166.372	98.9402	0.742069
UTAMX1_303	3	803	1950	2753	+	Candidatus Brocadia sinica (795830)	hypothetical protein	198.242	407.88	3.05917
UTAMX1_304	3	719	2789	3508	+	Candidatus Brocadia sinica (795830)	putative metallophosphoesterase	224.038	284.088	2.13071
UTAMX1_305	3	1580	3600	5180	-	Rhizobiales (356)	3-phosphoglycerate dehydrogenase	226.436	176.33	1.3225
UTAMX1_306	3	92	5421	5513	-	root (1)	hypothetical protein	0	0	0
UTAMX1_307	3	1088	5543	6631	+	Candidatus Brocadia sinica (795830)	hypothetical protein	229.986	131.854	0.988925
UTAMX1_308	3	794	6641	7435	+	Candidatus Brocadia sinica (795830)	Sulfatase modifying factor 1 precursor (C-alpha-formyglycine- generating enzyme 1)	199.266	108.585	0.814407
UTAMX1_309	3	1169	7730	8899	-	Candidatus Brocadia sinica (795830)	hypothetical protein	262.184	244.013	1.83014
UTAMX1_310	3	1184	8946	10130	-	Candidatus Brocadia sinica (795830)	hypothetical protein	246.796	211.232	1.58428
UTAMX1_311	3	1661	11524	13185	+	Candidatus Brocadia sinica (795830)	hypothetical protein	266.667	345.471	2.59109
UTAMX1_312	3	1529	13302	14831	+	Gemmata obscuriglobus (114)	anthranilate synthase subunit I	268.158	179.726	1.34797
UTAMX1_313	3	158	14833	14991	+	root (1)	hypothetical protein	6.73045	6.01294	0.0450981
UTAMX1_314	3	551	15075	15626	-	Candidatus Brocadia sinica (795830)	COG2078: Uncharacterized ACR	173.529	109.488	0.821178
UTAMX1_315	3	188	15684	15872	-	Candidatus Brocadia sinica (795830)	hypothetical protein	27.5444	26.5305	0.198983
UTAMX1_316	3	1409	15869	17278	-	Candidatus Brocadia sinica (795830)	COG1355, Predicted dioxygenase	236.82	196.886	1.47668
UTAMX1_317	3	1712	17523	19235	+	Bacteria (2)	dihydroxy-acid dehydratase	207.735	321.167	2.40881
UTAMX1_318	3	971	19546	20517	+	Bacteria (2)	MULTISPECIES: ribose-phosphate pyrophosphokinase	190.56	149.453	1.12093
UTAMX1_319	3	647	20544	21191	+	Candidatus Brocadia sinica (795830)	50S ribosomal protein L25	211.239	124.446	0.933364
UTAMX1_320	3	554	21206	21760	+	Bacteria (2)	MULTISPECIES: peptidyl-tRNA hydrolase	160.738	143.621	1.07719
UTAMX1_321	3	287	21617	21904	-	root (1)	hypothetical protein	109.708	134.066	1.00551
UTAMX1_322	3	422	21933	22355	+	Candidatus Brocadia sinica (795830)	30S ribosomal protein S6	197.76	162.656	1.21995
UTAMX1_323	3	440	22465	22905	+	Verrucomicrobiales (48461)	single-stranded DNA-binding protein	162.034	87.9871	0.659919
UTAMX1_324	3	467	23176	23643	+	root (1)	50S ribosomal protein L9	184.248	117.993	0.884966
UTAMX1_325	3	1337	23665	25002	+	Firmicutes (1239)	MULTISPECIES: replicative DNA helicase	230.381	169.473	1.27108
UTAMX1_326	3	2378	24999	27377	+	Candidatus Brocadia sinica (795830)	Outer membrane protein assembly factor YaeT precursor	269.654	174.887	1.31169
UTAMX1_327	3	662	27374	28036	+	root (1)	hypothetical protein	248.008	171.137	1.28356
UTAMX1_328	3	854	28040	28894	+	Candidatus Brocadia sinica (795830)	UDP-3-O- N-acetylglucosamine deacetylase	219.861	149.07	1.11805
UTAMX1_329	3	893	28891	29784	+	root (1)	UDP-N-acetylglucosamine O-acyltransferase	247.486	219.425	1.64573
UTAMX1_330	3	1037	29787	30824	+	root (1)	UDP-N-acetylglucosamine 3-dehydrogenase	251.329	199.262	1.4945
UTAMX1_331	3	1241	30821	32062	+	Candidatus Brocadia sinica (795830)	radical SAM protein	262.919	300.286	2.2522
UTAMX1_332	3	230	32099	32329	+	Candidatus Brocadia sinica (795830)	hypothetical protein	75.7856	251.968	1.88981
UTAMX1_333	3	215	32548	32763	+	Candidatus Brocadia sinica (795830)	hypothetical protein	53.977	51.9211	0.389417
UTAMX1_334	3	236	32787	33023	+	Bacteria (2)	MULTISPECIES: aminotransferase	79.5403	49.3138	0.369862
UTAMX1_335	3	1649	33106	34755	+	Candidatus Brocadia sinica (795830)	hydroxylamine oxidoreductase	243.009	308.664	2.31503
UTAMX1_336	3	320	34936	35256	-	Spirochaetales (136)	hypothetical protein	122.09	46.0178	0.345141
UTAMX1_337	3	770	35434	36204	-	Candidatus Brocadia sinica (795830)	hypothetical protein	151.736	89.1438	0.668594
UTAMX1_338	3	1187	36313	37500	-	Clostridiales (186802)	aspartate aminotransferase	202.352	124.058	0.930457
UTAMX1_339	3	1406	37651	39057	-	Bacteria (2)	FAD-binding protein	223.843	133.959	1.00472
UTAMX1_340	3	1079	39097	40176	-	Clostridium botulinum (1491)	tRNA-specific 2-thiouridylase MnmA	222.735	160.028	1.20024
UTAMX1_341	3	809	40234	41043	-	Candidatus Brocadia sinica (795830)	MULTISPECIES: metalloprotease	206.201	196.116	1.4709
UTAMX1_342	3	245	41273	41518	+	root (1)	hypothetical protein	71.9006	74.6464	0.559861
UTAMX1_343	3	155	42123	42278	+	root (1)	hypothetical protein	4.77267	0	0
UTAMX1_344	3	3590	42238	45828	-	Bacteria (2)	pyruvate-flavodoxin oxidoreductase	224.776	250.875	1.88161
UTAMX1_345	3	1472	46497	47969	+	Candidatus Brocadia sinica (795830)	putative phosphoesterase	250.368	149.897	1.12425
UTAMX1_346	3	1262	48006	49268	+	Candidatus Brocadia sinica (795830)	hypothetical protein	206.813	414.798	3.11105
UTAMX1_347	3	956	49823	50779	-	Candidatus Brocadia sinica (795830)	hypothetical protein	264.402	303.845	2.27889
UTAMX1_348	3	1358	50868	52226	-	Firmicutes (1239)	MULTISPECIES: DNA repair protein RadA	216.468	198.684	1.49016
UTAMX1_349	3	2480	52314	54794	-	Gemmata obscuriglobus (114)	MULTISPECIES: ATP-dependent Clp protease ATP-binding subunit ClpC	232.034	198.916	1.4919
UTAMX1_350	3	1052	54818	55870	-	Gemmata obscuriglobus (114)	ATP--guanido phosphotransferase [	235.088	111.305	0.834808
UTAMX1_351	3	497	55860	56357	-	Candidatus Brocadia sinica (795830)	UvrB/UvrC protein	181.313	189.722	1.42295
UTAMX1_352	3	1289	56400	57689	-	Euryarchaeota (28890)	(Fe-S)-cluster assembly protein	211.125	245.987	1.84495
UTAMX1_353	3	365	57719	58084	-	Proteobacteria (1224)	MULTISPECIES: 6-pyruvoyl tetrahydrobiopterin synthase	167.207	63.7701	0.478287
UTAMX1_354	3	1922	58260	60182	-	Candidatus Brocadia sinica (795830)	DNA mismatch repair protein	249.218	223.176	1.67386
UTAMX1_355	3	248	60432	60680	-	Bacteria (2)	transposase, partial	83.3353	39.266	0.294502
UTAMX1_356	3	1109	61400	62509	+	Candidatus Brocadia sinica (795830)	cell shape determining protein RodA	222.63	131.499	0.986262
UTAMX1_357	3	1154	62515	63669	+	Bacteria (2)	MULTISPECIES: ABC transporter permease	194.437	141.189	1.05895
UTAMX1_358	3	728	63674	64402	+	Geobacter bemidjiensis (225194)	MULTISPECIES: macrolide ABC transporter ATP-binding protein	183.925	129.848	0.973884
UTAMX1_359	3	986	64411	65397	+	root (1)	multidrug resistance efflux pump	153.758	188.853	1.41643
UTAMX1_360	3	1793	65773	67566	+	Firmicutes (1239)	B12-binding protein [	242.161	144.123	1.08095
UTAMX1_361	3	479	67615	68094	+	Bacteria (2)	2-amino-4-hydroxy-6-hydroxymethyldihydropteridine pyrophosphokinase	175.192	113.053	0.84792
UTAMX1_362	3	1073	68099	69172	+	Candidatus Brocadia sinica (795830)	transporter protein	264.312	158.931	1.19201
UTAMX1_363	3	767	69254	70021	+	Candidatus Brocadia sinica (795830)	putative phosphoribosyltransferase	234.431	110.55	0.829141
UTAMX1_364	3	1151	70413	71564	+	Thermotogaceae (188709)	MULTISPECIES: class V aminotransferase	211.212	152.288	1.14218
UTAMX1_365	3	1490	72177	73667	+	Candidatus Brocadia sinica (795830)	B12-binding domain-containing radical SAM protein	274.029	164.186	1.23142
UTAMX1_366	3	1391	73842	75233	+	Candidatus Brocadia sinica (795830)	glycosyltransferase	264.482	167.846	1.25887
UTAMX1_367	3	1502	75257	76759	-	Candidatus Brocadia sinica (795830)	hypothetical protein	248.291	182.798	1.37102
UTAMX1_368	3	503	76778	77281	-	Candidatus Brocadia sinica (795830)	hypothetical protein	224.926	172.821	1.29619
UTAMX1_369	3	683	77546	78229	-	Candidatus Brocadia sinica (795830)	hypothetical protein	249.657	118.582	0.889384
UTAMX1_370	3	1427	78420	79847	-	Candidatus Brocadia sinica (795830)	PAS domain-containing sensor histidine kinase	249.709	136.814	1.02613
UTAMX1_371	3	683	79851	80534	-	Bacteria (2)	two-component system response regulator	209.717	97.3692	0.730286
UTAMX1_372	3	926	80787	81713	-	Candidatus Brocadia sinica (795830)	hypothetical protein	225.884	137.223	1.0292
UTAMX1_373	3	1073	81710	82783	-	Candidatus Brocadia sinica (795830)	hypothetical protein	218.81	290.193	2.1765
UTAMX1_374	3	272	82903	83175	-	Candidatus Brocadia sinica (795830)	hypothetical protein	95.5302	62.8706	0.47154
UTAMX1_375	3	1358	83353	84711	-	Clostridia (186801)	dimethylallyladenosine tRNA methylthiotransferase [	211.77	148.138	1.11106
UTAMX1_376	3	677	85241	85918	+	Desulfuromonadales (69541)	two-component system response regulator	184.395	468.707	3.51539
UTAMX1_377	3	1388	85915	87303	+	Candidatus Brocadia sinica (795830)	two-component system sensor histidine kinase	241.336	137.065	1.02801
UTAMX1_378	3	1409	87969	89378	+	Pelobacter (18)	hypothetical protein	192.029	105.186	0.788913
UTAMX1_379	3	1115	89375	90490	+	root (1)	hypothetical protein	215.336	105.868	0.79403
UTAMX1_380	3	3095	90487	93582	+	Proteobacteria (1224)	transporter	208.559	115.264	0.864499
UTAMX1_381	3	617	94187	94804	+	root (1)	hypothetical protein	166.282	115.484	0.866147
UTAMX1_382	3	983	95011	95994	+	root (1)	hypothetical protein	224.968	150.287	1.12718
UTAMX1_383	3	992	96310	97302	+	Pedosphaera parvula (1032527)	oxidoreductase	173.988	133.121	0.998432
UTAMX1_384	3	1088	97320	98408	+	Pedosphaera parvula (1032527)	erythromycin biosynthesis sensory transduction protein eryC1	180.691	145.17	1.0888
UTAMX1_385	3	734	98405	99139	+	Pedosphaera parvula (1032527)	glycosyl transferase family 2	160.627	95.1339	0.713521
UTAMX1_386	3	365	99155	99520	+	Candidatus Brocadia sinica (795830)	Lipid A biosynthesis, N-terminal	139.592	93.0523	0.697909
UTAMX1_387	3	725	99578	100303	+	Bacteria (2)	tRNA (cmo5U34)-methyltransferase	222.758	137.593	1.03197
UTAMX1_388	3	722	100300	101022	+	Bacteroidetes (976)	MULTISPECIES: S-isoprenylcysteine methyltransferase	195.956	114.808	0.86108
UTAMX1_389	3	1622	101111	102733	+	Candidatus Brocadia sinica (795830)	Polymyxin resistance protein ArnT, undecaprenyl phosphate-alpha-L-Ara4N transferase Melittin PqaB	246.427	127.541	0.956583
UTAMX1_390	3	1487	102755	104242	+	root (1)	hypothetical protein	205.089	112.446	0.843368
UTAMX1_391	3	2270	104406	106676	-	root (1)	hypothetical protein	248.917	377.507	2.83137
UTAMX1_392	3	803	106921	107724	+	Bacteroidetes/Chlorobi group (68336)	peptidase M48	179.759	167.116	1.2534
UTAMX1_393	3	875	107752	108627	-	Bacteria (2)	diaminopimelate epimerase	187.689	197.066	1.47803
UTAMX1_394	3	2072	109078	111150	-	Candidatus Brocadia sinica (795830)	hypothetical protein	268.798	130.906	0.98182
UTAMX1_395	3	1127	111381	112508	-	root (1)	hypothetical protein	207.628	141.832	1.06377
UTAMX1_396	3	1799	112552	114351	-	root (1)	methylaspartate mutase	189.49	413.763	3.1033
UTAMX1_397	3	371	114356	114727	-	Candidatus Brocadia sinica (795830)	hypothetical protein	165.874	153.006	1.14757
UTAMX1_398	3	1337	114994	116331	+	Bacteria (2)	MULTISPECIES: threonine synthase	227.614	182.619	1.36967
UTAMX1_399	3	845	116607	117452	+	Bacteria (2)	protease HtpX homolog	183.956	354.721	2.66047
UTAMX1_400	3	311	117733	118044	+	Candidatus Brocadia sinica (795830)	hypothetical protein	130.975	78.6613	0.589973
UTAMX1_401	3	1268	118123	119391	+	Bacteria (2)	3-isopropylmalate dehydratase large subunit	221.04	175.511	1.31636
UTAMX1_402	3	4283	119412	123695	+	root (1)	putative CoA enzyme activase	246.624	359.289	2.69473
UTAMX1_403	3	491	123877	124368	+	Bacteria (2)	3-isopropylmalate dehydratase small subunit [	158.386	123.835	0.928782
UTAMX1_404	3	1190	124504	125694	+	Bacteria (2)	FprA family A-type flavoprotein	233.041	180.029	1.35025
UTAMX1_405	3	407	125730	126137	+	Candidatus Brocadia sinica (795830)	metal-binding protein	194.483	82.8663	0.621512
UTAMX1_406	3	359	126685	127044	+	Candidatus Brocadia sinica (795830)	sigma-54 modulation protein	130.85	84.6837	0.635142
UTAMX1_407	3	470	127078	127548	+	root (1)	PTS fructose transporter subunit IIA	192.221	94.4991	0.70876
UTAMX1_408	3	2054	127720	129774	+	Candidatus Brocadia sinica (795830)	Phosphoenolpyruvate-protein phosphotransferase PTS system (EC 2.7.3.9)	261.992	223.173	1.67383
UTAMX1_409	3	560	129923	130483	+	Candidatus Brocadia sinica (795830)	hypothetical protein	201.949	150.141	1.12608
UTAMX1_410	3	1520	130497	132017	+	root (1)	ribonuclease E	255.724	208.916	1.56691
UTAMX1_411	3	320	132127	132447	+	Candidatus Brocadia sinica (795830)	50S ribosomal protein L21	132.637	120.24	0.901821
UTAMX1_412	3	251	132578	132829	+	Bacteria (2)	MULTISPECIES: 50S ribosomal protein L27	79.0236	60.5606	0.454215
UTAMX1_413	3	1028	132941	133969	+	Bacteria (2)	MULTISPECIES: GTPase Obg	227.668	123.839	0.92881
UTAMX1_414	3	761	133960	134721	+	Candidatus Brocadia sinica (795830)	type III pantothenate kinase	197.943	167.288	1.25469
UTAMX1_415	3	440	134718	135158	-	Candidatus Brocadia sinica (795830)	Tfp pilus assembly protein PilF-like	181.789	92.3055	0.692307
UTAMX1_416	3	455	135392	135847	+	Candidatus Brocadia sinica (795830)	hypothetical protein	222.234	113.797	0.853494
UTAMX1_417	3	440	136038	136478	+	root (1)	hypothetical protein	182.104	120.375	0.902833
UTAMX1_418	3	212	136453	136665	+	Candidatus Brocadia sinica (795830)	4-aminobutyrate aminotransferase	49.7247	39.2118	0.294095
UTAMX1_419	3	179	136686	136865	+	root (1)	hypothetical protein	25.5715	17.2494	0.129374
UTAMX1_420	3	3026	137013	140039	+	Candidatus Brocadia sinica (795830)	peptidase	261.46	182.647	1.36988
UTAMX1_421	3	182	140088	140270	+	root (1)	hypothetical protein	32.2631	84.8254	0.636205
UTAMX1_422	3	1169	140241	141410	-	Bacteria (2)	sulfate adenylyltransferase	230.069	167.01	1.2526
UTAMX1_423	3	329	141417	141746	-	Candidatus Brocadia sinica (795830)	adenylylsulfate reductase	115.096	84.4645	0.633498
UTAMX1_424	3	1676	141743	143419	-	Bacteria (2)	adenylylsulfate reductase subunit alpha	206.293	134.769	1.01079
UTAMX1_425	3	1478	144048	145526	-	Candidatus Brocadia sinica (795830)	UTP--glucose-1-phosphate uridylyltransferase	276.942	221.602	1.66205
UTAMX1_426	3	2330	145969	148299	+	Candidatus Brocadia sinica (795830)	hypothetical protein	298.267	163.302	1.22479
UTAMX1_427	3	1871	148875	150746	+	Proteobacteria (1224)	ATP-dependent zinc metalloprotease FtsH	218.475	143.319	1.07492
UTAMX1_428	3	2372	150939	153311	+	Geobacter (28231)	lon protease	254.119	192.052	1.44042
UTAMX1_429	3	461	153308	153769	+	root (1)	putative universal stress protein	191.36	161.776	1.21334
UTAMX1_430	3	416	153838	154254	+	root (1)	archease	189.498	130.174	0.976331
UTAMX1_431	3	1451	154348	155799	+	Monera	RNA-2',3'-PO4:RNA-5'-OH ligase	205.494	184.476	1.3836
UTAMX1_432	3	617	156148	156765	+	Monera	protein-L-isoaspartate O-methyltransferase	183.667	100.471	0.753548
UTAMX1_433	3	326	156664	156990	-	root (1)	hypothetical protein	143.386	106.37	0.797794
UTAMX1_434	3	1199	157070	158269	+	Candidatus Brocadia sinica (795830)	nucleoside diphosphate kinase	213.438	157.086	1.17817
UTAMX1_435	3	674	158263	158937	+	root (1)	MULTISPECIES: MBL fold metallo-hydrolase	184.461	205.796	1.54351
UTAMX1_436	3	2513	158930	161443	+	Bacteria (2)	DNA gyrase subunit A	235.537	193.563	1.45175
UTAMX1_437	3	875	161531	162406	+	Candidatus Brocadia sinica (795830)	glycosyltransferase	198.785	129.749	0.97314
UTAMX1_438	3	1481	162418	163899	+	Candidatus Brocadia sinica (795830)	hypothetical protein	255.558	158.608	1.18959
UTAMX1_439	3	167	164095	164262	-	root (1)	hypothetical protein	12.7355	24.1778	0.181338
UTAMX1_440	3	143	165279	165422	+	root (1)	hypothetical protein	1.29329	14.9483	0.112115
UTAMX1_441	3	1196	165668	166864	+	Bacteria (2)	sodium:proton antiporter	215.674	160.26	1.20198
UTAMX1_442	3	500	167684	168184	+	root (1)	hypothetical protein	211.48	111.155	0.833684
UTAMX1_443	3	1265	168332	169597	+	root (1)	hypothetical protein	309.137	131.617	0.987149
UTAMX1_444	3	1061	169594	170655	+	root (1)	hypothetical protein	261.724	164.086	1.23068
UTAMX1_445	3	3056	170652	173708	+	Aquificales (32069)	MULTISPECIES: heavy metal efflux pump, CzcA family, CusA	291.164	166.009	1.2451
UTAMX1_446	3	1205	173782	174987	+	Candidatus Brocadia sinica (795830)	succinyl-diaminopimelate desuccinylase	221.968	132.849	0.996387
UTAMX1_447	3	911	175474	176385	+	Desulfococcus oleovorans (181663)	bifunctional 5,10-methylene-tetrahydrofolate dehydrogenase/5,10-methylene-tetrahydrofolate cyclohydrolase	170.883	133.486	1.00117
UTAMX1_448	3	794	177136	177930	+	Candidatus Brocadia sinica (795830)	hypothetical protein	234.204	148.37	1.1128
UTAMX1_449	3	716	178542	179258	-	root (1)	transposase	441.56	252.77	1.89582
UTAMX1_450	4	1085	1	1086	+	Bacteria (2)	MULTISPECIES: translation elongation factor Tu	280.267	320.038	2.40034
UTAMX1_451	4	311	1176	1487	+	Bacteria (2)	MULTISPECIES: 30S ribosomal protein S10	115.216	121.429	0.910735
UTAMX1_452	4	641	1513	2154	+	Bacteria (2)	MULTISPECIES: 50S ribosomal protein L3	201.892	161.552	1.21167
UTAMX1_453	4	611	2160	2771	+	Clostridia (186801)	MULTISPECIES: 50S ribosomal protein L4	179.568	106.122	0.795934
UTAMX1_454	4	281	2788	3069	+	Bacteria (2)	MULTISPECIES: 50S ribosomal protein L23	116.822	85.3688	0.640281
UTAMX1_455	4	845	3106	3951	+	Bacteria (2)	MULTISPECIES: 50S ribosomal protein L2	174.983	229.641	1.72235
UTAMX1_456	4	284	3985	4269	+	Bacteria (2)	MULTISPECIES: 30S ribosomal protein S19	124.379	102.029	0.765239
UTAMX1_457	4	353	4321	4674	+	Bacteria (2)	MULTISPECIES: 50S ribosomal protein L22	140.67	1991.6	14.9373
UTAMX1_458	4	698	4688	5386	+	Proteobacteria (1224)	30S ribosomal protein S3	200.839	201.782	1.5134
UTAMX1_459	4	419	5331	5750	+	cellular organisms (131567)	MULTISPECIES: 50S ribosomal protein L16	169.272	98.6323	0.73976
UTAMX1_460	4	215	5762	5977	+	Candidatus Brocadia sinica (795830)	50S ribosomal protein L29	42.1494	26.5129	0.198851
UTAMX1_461	4	269	5974	6243	+	Mycobacterium (1763)	MULTISPECIES: 30S ribosomal protein S17	115.502	96.2406	0.721821
UTAMX1_462	4	368	6263	6631	+	Bacteria (2)	MULTISPECIES: 50S ribosomal protein L14	159.813	114.238	0.856803
UTAMX1_463	4	335	6678	7013	+	Candidatus Brocadia sinica (795830)	50S ribosomal protein L24	115.657	75.1528	0.563659
UTAMX1_464	4	542	7034	7576	+	Firmicutes (1239)	MULTISPECIES: 50S ribosomal protein L5	224.949	390.447	2.92842
UTAMX1_465	4	401	7830	8231	+	Bacteria (2)	MULTISPECIES: 30S ribosomal protein S8	173.526	148.074	1.11058
UTAMX1_466	4	563	8261	8824	+	Bacteria (2)	MULTISPECIES: 50S ribosomal protein L6	217.955	235.402	1.76555
UTAMX1_467	4	368	8845	9213	+	cellular organisms (131567)	MULTISPECIES: 50S ribosomal protein L18	130.162	93.5846	0.701901
UTAMX1_468	4	485	9242	9727	+	Bacteria (2)	MULTISPECIES: 30S ribosomal protein S5	169.402	137.61	1.0321
UTAMX1_469	4	443	9724	10167	+	Bacteria (2)	50S ribosomal protein L15 [	157.388	89.5358	0.671534
UTAMX1_470	4	1382	10164	11546	+	root (1)	preprotein translocase subunit SecY	253.324	182.344	1.36761
UTAMX1_471	4	683	11543	12226	+	Monera	adenylate kinase	274.636	156.834	1.17628
UTAMX1_472	4	716	12263	12979	+	Firmicutes (1239)	MULTISPECIES: methionine aminopeptidase	265.982	172.162	1.29125
UTAMX1_473	4	218	13004	13222	+	cellular organisms (131567)	MULTISPECIES: translation initiation factor IF-1	69.565	52.296	0.392229
UTAMX1_474	4	383	13403	13786	+	cellular organisms (131567)	MULTISPECIES: 30S ribosomal protein S13	158.987	88.059	0.660458
UTAMX1_475	4	860	13811	14671	+	Candidatus Brocadia sinica (795830)	methyltransferase	249.24	147.478	1.10611
UTAMX1_476	4	380	14705	15085	+	Gemmata obscuriglobus (114)	MULTISPECIES: 30S ribosomal protein S11	135.907	104.38	0.782868
UTAMX1_477	4	626	15118	15744	+	Firmicutes (1239)	30S ribosomal protein S4 [	241.738	221.197	1.65901
UTAMX1_478	4	1016	15901	16917	+	Gemmata obscuriglobus (114)	DNA-directed RNA polymerase subunit alpha	257.343	170.185	1.27642
UTAMX1_479	4	560	16922	17482	+	Candidatus Brocadia sinica (795830)	50S ribosomal protein L17	197.903	99.2457	0.74436
UTAMX1_480	4	602	17564	18166	+	Candidatus Brocadia sinica (795830)	septum formation protein	242.543	160.182	1.20139
UTAMX1_481	4	467	18144	18611	+	Candidatus Brocadia sinica (795830)	protein phosphatase	198.703	133.25	0.999401
UTAMX1_482	4	956	18669	19625	-	Candidatus Brocadia sinica (795830)	CoA enzyme activase	214.781	194.282	1.45715
UTAMX1_483	4	1628	20708	22336	-	Candidatus Brocadia sinica (795830)	Na+-translocating NADH-quinone reductase subunit F	220.441	127.947	0.959623
UTAMX1_484	4	329	22333	22662	-	root (1)	hypothetical protein	164.283	118.395	0.88798
UTAMX1_485	4	1415	22676	24091	-	Candidatus Brocadia sinica (795830)	Na+-translocating NADH-quinone reductase subunit E	219.838	145.192	1.08897
UTAMX1_486	4	743	24085	24828	-	Candidatus Brocadia sinica (795830)	Na+-translocating NADH-quinone reductase subunit C	213.504	116.997	0.877501
UTAMX1_487	4	1094	24825	25919	-	Candidatus Brocadia sinica (795830)	Na+-translocating NADH-quinone reductase subunit B	196.521	123.315	0.924882
UTAMX1_488	4	1034	25916	26950	-	Candidatus Brocadia sinica (795830)	Na+-translocating NADH-quinone reductase subunit A	255.099	132.308	0.992333
UTAMX1_489	4	344	28666	29010	+	Candidatus Brocadia sinica (795830)	hypothetical protein	127.281	397.693	2.98277
UTAMX1_490	4	953	29133	30086	+	Candidatus Brocadia sinica (795830)	hypothetical protein	243.548	128.102	0.960784
UTAMX1_491	4	1088	30339	31427	+	root (1)	deoxyhypusine synthase	223.145	157.177	1.17885
UTAMX1_492	4	1346	32224	33570	+	Candidatus Brocadia sinica (795830)	chromosomal replication initiator protein DnaA	295.48	140.283	1.05215
UTAMX1_493	4	1070	33617	34687	+	Candidatus Brocadia sinica (795830)	Xaa-Pro dipeptidase	233.985	100.554	0.754171
UTAMX1_494	4	464	34898	35362	+	Candidatus Brocadia sinica (795830)	MULTISPECIES: acetyl-CoA carboxylase biotin carboxyl carrier protein subunit	171.788	116.708	0.875331
UTAMX1_495	4	1367	35403	36770	+	Bacteria (2)	acetyl-CoA carboxylase biotin subunit	252.586	118.321	0.88743
UTAMX1_496	4	710	37008	37718	+	Candidatus Brocadia sinica (795830)	heme protein	226.748	205.397	1.54051
UTAMX1_497	4	1052	37762	38814	+	Candidatus Brocadia sinica (795830)	formate dehydrogenase cytochrome b subunit	258.162	183.552	1.37667
UTAMX1_498	4	845	38798	39643	+	Candidatus Brocadia sinica (795830)	cytochrome c family protein	241.791	146.442	1.09834
UTAMX1_499	4	1391	39737	41128	+	Proteobacteria (1224)	MULTISPECIES: acetoacetate metabolism regulatory protein AtoC	286.818	172.968	1.29729
UTAMX1_500	4	542	41342	41884	+	Candidatus Brocadia sinica (795830)	hypothetical protein	200.552	115.25	0.864394
UTAMX1_501	4	188	41944	42132	+	Candidatus Brocadia sinica (795830)	hydrazine hydrolase C subunit	32.709	16.4236	0.12318
UTAMX1_502	5	767	231	998	-	Gammaproteobacteria (1236)	uridine phosphorylase	142.805	210.88	1.58164
UTAMX1_503	5	461	1300	1761	+	root (1)	hypothetical protein	187.549	91.7071	0.687819
UTAMX1_504	5	2045	2260	4305	+	Desulfobacteraceae (213119)	alkaline serine protease	208.364	190.822	1.4312
UTAMX1_505	5	1001	4563	5564	+	Bacteria (2)	MULTISPECIES: glyceraldehyde-3-phosphate dehydrogenase	211.777	213.784	1.60342
UTAMX1_506	5	1226	5706	6932	+	Bacteria (2)	MULTISPECIES: phosphoglycerate kinase	209.303	122.63	0.919748
UTAMX1_507	5	671	7006	7677	+	Firmicutes (1239)	ribulose-phosphate 3-epimerase [	196.517	151.143	1.1336
UTAMX1_508	5	812	7969	8781	+	Gemmata obscuriglobus (114)	acetyl-CoA carboxylase carboxyl transferase subunit alpha/beta	192.172	179.596	1.347
UTAMX1_509	5	953	8843	9796	+	Candidatus Brocadia sinica (795830)	pseudouridine synthase	218.465	177.199	1.32902
UTAMX1_510	5	1694	9893	11587	-	Desulfobacteraceae (213119)	pyridine nucleotide-disulfide oxidoreductase, partial	186.633	237.091	1.77822
UTAMX1_511	5	116	11584	11700	-	root (1)	hypothetical protein	0	0	0
UTAMX1_512	5	2792	11744	14536	-	root (1)	hypothetical protein	284.847	231.471	1.73608
UTAMX1_513	5	194	14643	14837	-	root (1)	hypothetical protein	28.1225	20.8128	0.1561
UTAMX1_514	5	1706	14904	16610	-	Candidatus Brocadia sinica (795830)	hypothetical protein	257.411	196.58	1.47439
UTAMX1_515	6	272	3	275	-	Candidatus Brocadia sinica (795830)	hypothetical protein	80.4018	360.633	2.70481
UTAMX1_516	6	1505	1179	2684	-	Bacteria (2)	carboxypeptidase	221.038	172.649	1.2949
UTAMX1_517	6	128	2792	2920	+	root (1)	hypothetical protein	0	0	0
UTAMX1_518	6	1133	3083	4216	+	Monera	MULTISPECIES: alanine racemase	209.589	152.611	1.14461
UTAMX1_519	6	296	4581	4877	+	Chlorobium phaeobacteroides (1096)	integron integrase	101.686	85.8571	0.643943
UTAMX1_520	6	425	5155	5580	+	Proteobacteria (1224)	putative exported protein	78.1104	46.9434	0.352084
UTAMX1_521	6	284	5593	5877	+	Chroococcales (1118)	putative exported protein	89.0517	33.4523	0.250898
UTAMX1_522	6	905	6021	6926	+	Candidatus Brocadia sinica (795830)	endonuclease IV	175.643	140.407	1.05308
UTAMX1_523	6	1688	7107	8795	-	Bacteria (2)	ubiquinone biosynthesis protein UbiB	234.271	120.725	0.905462
UTAMX1_524	6	317	8823	9140	-	Candidatus Brocadia sinica (795830)	hypothetical protein	141.623	72.6769	0.54509
UTAMX1_525	6	566	9673	10239	-	Candidatus Brocadia sinica (795830)	hypothetical protein	173.75	105.747	0.793121
UTAMX1_526	6	698	10455	11153	+	Geobacter (28231)	DNA repair protein (RadC)	220.71	129.644	0.972355
UTAMX1_527	6	476	11550	12026	+	root (1)	adenosine deaminase	151.139	567.831	4.25883
UTAMX1_528	6	545	11932	12477	-	root (1)	hypothetical protein	144.05	214.414	1.60814
UTAMX1_529	6	1679	12807	14486	+	Candidatus Brocadia sinica (795830)	DNA polymerase III subunit gamma/tau	242.99	209.502	1.5713
UTAMX1_530	6	350	14490	14840	+	Bacteria (2)	MULTISPECIES: nucleoid-associated protein	148.613	67.1817	0.503875
UTAMX1_531	6	608	14872	15480	+	Bacteria (2)	recombination protein RecR	219.998	156.257	1.17196
UTAMX1_532	6	1439	15509	16948	+	Candidatus Brocadia sinica (795830)	RNA polymerase sigma-54 factor	282.199	179.743	1.3481
UTAMX1_533	6	212	16949	17161	+	Candidatus Brocadia sinica (795830)	hypothetical protein	65.8634	41.4524	0.3109
UTAMX1_534	6	1580	17336	18916	+	root (1)	N-acyl-D-amino-acid deacylase	245.72	171.369	1.2853
UTAMX1_535	6	677	18933	19610	+	Candidatus Brocadia sinica (795830)	hypothetical protein	218.542	140.332	1.05251
UTAMX1_536	6	1064	19748	20812	-	Candidatus Brocadia sinica (795830)	hypothetical protein	261.029	175.008	1.31259
UTAMX1_537	6	1280	21072	22352	-	Bacteria (2)	glucose-1-phosphate adenylyltransferase, partial	248.081	182.587	1.36943
UTAMX1_538	6	467	22477	22944	+	root (1)	hypothetical protein	182.763	103.244	0.774345
UTAMX1_539	6	791	22951	23742	+	cellular organisms (131567)	MULTISPECIES: sporulation initiation inhibitor Soj	232.871	247.42	1.85569
UTAMX1_540	6	2870	23784	26654	+	root (1)	hypothetical protein	241.326	161.872	1.21407
UTAMX1_541	6	2618	27242	29860	+	Bacteria (2)	DNA mismatch repair protein MutS [	212.739	242.138	1.81608
UTAMX1_542	6	563	30025	30588	+	cellular organisms (131567)	MULTISPECIES: GTP cyclohydrolase I	164.821	164.95	1.23715
UTAMX1_543	6	1604	30707	32311	+	Candidatus Brocadia sinica (795830)	outer membrane efflux protein	233.482	236.919	1.77693
UTAMX1_544	6	1541	33129	34670	+	root (1)	hypothetical protein	207.954	568.732	4.26559
UTAMX1_545	6	1478	34963	36441	+	root (1)	hypothetical protein	217.412	172.107	1.29083
UTAMX1_546	6	791	37121	37912	+	Candidatus Brocadia sinica (795830)	Colanic acid biosynthesis glycosyl transferase WcaE	214.693	125.211	0.939107
UTAMX1_547	6	2303	38721	41024	+	Candidatus Brocadia sinica (795830)	PAS domain-containing sensor histidine kinase	287.43	153.356	1.1502
UTAMX1_548	6	1391	41049	42440	+	Bacteria (2)	MULTISPECIES: acetoacetate metabolism regulatory protein AtoC	244.472	135.574	1.01683
UTAMX1_549	6	854	42947	43801	-	root (1)	uracil-DNA glycosylase	175.033	322.615	2.41967
UTAMX1_550	6	986	43992	44978	-	Candidatus Brocadia sinica (795830)	phosphoesterase	217.578	177.29	1.32971
UTAMX1_551	6	2378	45443	47821	+	Bacteroides (816)	MULTISPECIES: 2-polyprenylphenol hydroxylase	225.382	266.975	2.00236
UTAMX1_552	6	200	47826	48026	+	Candidatus Brocadia sinica (795830)	thiamine biosynthesis protein ThiS [	43.4611	30.8765	0.231579
UTAMX1_553	6	794	48010	48804	+	Deltaproteobacteria (28221)	Thiazole biosynthesis protein (ThiG)	207.418	228.238	1.71183
UTAMX1_554	6	776	48893	49669	+	Bacteria (2)	imidazole glycerol phosphate synthase subunit HisF	200.849	129.468	0.971033
UTAMX1_555	6	1793	49817	51610	+	Candidatus Brocadia sinica (795830)	DNA primase	295.72	194.062	1.4555
UTAMX1_556	6	1652	51720	53372	+	Gemmata obscuriglobus (114)	DNA-directed RNA polymerase sigma-70 factor	254.098	177.127	1.32848
UTAMX1_557	6	728	53450	54178	+	Candidatus Brocadia sinica (795830)	FIG137478: Hypothetical protein	278.682	299.173	2.24385
UTAMX1_558	6	515	54756	55271	-	root (1)	2-oxoglutarate ferredoxin oxidoreductase subunit gamma	194.817	124.059	0.930466
UTAMX1_559	6	740	55334	56074	-	Bacteria (2)	2-oxoglutarate oxidoreductase synthase beta subunit	194.813	136.087	1.02068
UTAMX1_560	6	1088	56076	57164	-	Firmicutes (1239)	2-ketoisovalerate ferredoxin reductase [	238.613	132.509	0.993837
UTAMX1_561	6	248	57211	57459	-	root (1)	2-oxoacid:ferredoxin oxidoreductase subunit delta	98.0635	76.6165	0.574637
UTAMX1_562	6	842	57401	58243	-	Candidatus Brocadia sinica (795830)	inorganic polyphosphate/ATP-NAD kinase	216.076	140.194	1.05148
UTAMX1_563	6	1934	58248	60182	-	Bacteria (2)	1-deoxy-D-xylulose-5-phosphate synthase	249.56	193.055	1.44794
UTAMX1_564	6	248	60233	60481	-	Candidatus Brocadia sinica (795830)	exodeoxyribonuclease VII small subunit	93.2163	69.9126	0.524356
UTAMX1_565	6	1244	60595	61839	-	Bacteria (2)	exodeoxyribonuclease VII large subunit	249.685	154.077	1.1556
UTAMX1_566	6	791	61840	62631	-	Bacteria (2)	metallophosphoesterase	235.385	136.922	1.02694
UTAMX1_567	6	500	62628	63128	-	cellular organisms (131567)	MULTISPECIES: phosphopantetheine adenylyltransferase	212.867	125.406	0.940566
UTAMX1_568	6	2789	63142	65931	-	Candidatus Brocadia sinica (795830)	Organic solvent tolerance protein	286.911	178.41	1.33811
UTAMX1_569	6	1106	65948	67054	-	Bacteria (2)	erythromycin biosynthesis sensory transduction protein eryC1	229.462	231.069	1.73306
UTAMX1_570	6	344	67482	67826	+	Candidatus Brocadia sinica (795830)	hypothetical protein	126.878	119.446	0.895866
UTAMX1_571	6	923	68402	69325	+	Candidatus Brocadia sinica (795830)	phosphoesterase	247.206	144.874	1.08658
UTAMX1_572	6	482	69358	69840	-	root (1)	molybdenum cofactor biosynthesis protein C MoaC	178.802	90.6682	0.680027
UTAMX1_573	6	1223	69979	71202	-	Monera	glycosyl transferase family 1	227.925	151.285	1.13466
UTAMX1_574	6	716	71216	71932	-	Candidatus Brocadia sinica (795830)	hypothetical protein	226.85	138.327	1.03748
UTAMX1_575	6	251	71962	72213	+	root (1)	hypothetical protein	56.9191	97.4647	0.731003
UTAMX1_576	6	263	72717	72980	+	root (1)	hypothetical protein	113.039	46.9604	0.352211
UTAMX1_577	6	404	72906	73310	-	root (1)	sugar fermentation stimulation protein	149.921	81.718	0.612899
UTAMX1_578	6	443	73539	73982	+	Candidatus Brocadia sinica (795830)	glycine cleavage protein	211.242	408.005	3.06011
UTAMX1_579	6	1046	73989	75035	+	root (1)	Protein often near L-alanine-DL-glutamate epimerase (cell wall recycling)	212.258	201.181	1.50889
UTAMX1_580	6	1040	75032	76072	+	Candidatus Brocadia sinica (795830)	mandelate racemase	224.063	130.403	0.978044
UTAMX1_581	6	1181	76138	77319	+	Monera	peptidase M20	236.736	184.016	1.38015
UTAMX1_582	6	374	77489	77863	-	Candidatus Brocadia sinica (795830)	succinate dehydrogenase membrane subunit	186.548	83.1924	0.623958
UTAMX1_583	6	365	77873	78238	-	Candidatus Brocadia sinica (795830)	hypothetical protein	130.725	76.1337	0.571016
UTAMX1_584	6	572	78271	78843	-	Bacteria (2)	orotate phosphoribosyltransferase	192.458	99.2398	0.744316
UTAMX1_585	6	935	79039	79974	-	Bacteria (2)	malate dehydrogenase	205.314	121.677	0.912598
UTAMX1_586	6	674	81136	81810	-	Deltaproteobacteria (28221)	PhoU family transcriptional regulator	175.131	158.576	1.18935
UTAMX1_587	6	878	81972	82850	-	Candidatus Brocadia sinica (795830)	molybdenum ABC transporter ATP-binding protein	198.949	147.701	1.10778
UTAMX1_588	6	671	83135	83806	-	Proteobacteria (1224)	molybdenum ABC transporter permease	172.125	86.7217	0.650428
UTAMX1_589	6	209	84064	84273	-	Methanoregulaceae (1198451)	MULTISPECIES: transporter	40.926	19.3191	0.144897
UTAMX1_590	6	278	84431	84709	-	Bacteria (2)	molybdate ABC transporter substrate-binding protein	96.961	83.727	0.627967
UTAMX1_591	6	1424	85035	86459	-	Methylovulum miyakonense (645578)	hypothetical protein	169.876	130.431	0.978255
UTAMX1_592	6	809	86571	87380	-	Bacteria (2)	molybdenum ABC transporter substrate-binding protein	174.025	95.1219	0.713431
UTAMX1_593	6	551	87529	88080	-	Rhizobiales (356)	hypothetical protein	153.474	96.1252	0.720956
UTAMX1_594	6	1466	88248	89714	-	Candidatus Brocadia sinica (795830)	porin	242.593	105.146	0.788617
UTAMX1_595	6	407	89864	90271	-	Candidatus Brocadia sinica (795830)	N-terminal domain molybdenum-binding protein	154.61	68.8607	0.516468
UTAMX1_596	6	341	90436	90777	-	Bacteria (2)	ModE family transcriptional regulator	92.4705	50.149	0.376126
UTAMX1_597	6	1163	90949	92112	-	Spirochaetales (136)	hypothetical protein	228.354	126.414	0.948127
UTAMX1_598	6	881	92470	93351	+	Chlorobium phaeobacteroides (1096)	hypothetical protein	200.633	187.637	1.40731
UTAMX1_599	6	911	93353	94264	+	Chlorobium phaeobacteroides (1096)	DNA methyltransferase	227.37	129.315	0.969882
UTAMX1_600	6	473	94218	94691	-	Candidatus Brocadia sinica (795830)	hypothetical protein	177.219	110.47	0.828547
UTAMX1_601	6	623	94700	95323	-	Candidatus Brocadia sinica (795830)	hypothetical protein	221.083	113.228	0.849227
UTAMX1_602	6	359	95484	95843	-	root (1)	dynamin family protein	159.312	81.3757	0.610332
UTAMX1_603	6	3623	96072	99695	-	Candidatus Brocadia sinica (795830)	chromosome segregation protein SMC	243.313	189.393	1.42048
UTAMX1_604	6	734	100094	100828	-	Candidatus Brocadia sinica (795830)	radical SAM protein	187.65	108.077	0.810599
UTAMX1_605	6	2444	100979	103423	-	Candidatus Brocadia sinica (795830)	anaerobic ribonucleoside-triphosphate reductase	238.668	177.259	1.32947
UTAMX1_606	6	509	103441	103950	-	Clostridiaceae (31979)	MULTISPECIES: NrdR family transcriptional regulator	175.948	145.586	1.09192
UTAMX1_607	6	212	103966	104178	+	root (1)	hypothetical protein	72.6243	11.2034	0.0840271
UTAMX1_608	6	335	104224	104559	-	Pedosphaera parvula (1032527)	pterin-4-alpha-carbinolamine dehydratase [	139.258	71.6079	0.537071
UTAMX1_609	6	1685	104755	106440	-	cellular organisms (131567)	MULTISPECIES: urocanate hydratase	209.06	132.358	0.992707
UTAMX1_610	6	167	106561	106728	-	root (1)	hypothetical protein	13.566	39.8222	0.298674
UTAMX1_611	6	413	107878	108291	-	Candidatus Brocadia sinica (795830)	biopolymer transporter protein	176.321	226.009	1.69511
UTAMX1_612	6	617	108294	108911	-	Candidatus Brocadia sinica (795830)	putative biopolymer transporter protein	208.396	115.869	0.869034
UTAMX1_613	6	1475	108924	110399	-	Candidatus Brocadia sinica (795830)	P. falciparum RESA-like protein DnaJ domain	239.859	270.199	2.02654
UTAMX1_614	6	464	110527	110991	-	Candidatus Brocadia sinica (795830)	molybdopterin-guanine dinucleotide biosynthesis protein MobB	197.496	129.505	0.97131
UTAMX1_615	6	587	111299	111886	+	Candidatus Brocadia sinica (795830)	ferredoxin	178.088	199.072	1.49308
UTAMX1_616	6	983	111917	112900	+	Bacteria (2)	ATP-binding protein	218.289	152.945	1.14711
UTAMX1_617	6	3584	113156	116740	+	Candidatus Brocadia sinica (795830)	two-component sensor kinase	298.568	165.807	1.24358
UTAMX1_618	6	1379	116752	118131	+	Deltaproteobacteria (28221)	acetoacetate metabolism regulatory protein AtoC	251.461	166.895	1.25174
UTAMX1_619	6	986	118221	119207	+	root (1)	cyclic pyranopterin phosphate synthase MoaA	248.667	197.525	1.48147
UTAMX1_620	6	755	119366	120121	-	Thermodesulfovibrio (28261)	transposase	220.766	187.807	1.40858
UTAMX1_621	6	338	120123	120461	-	Thermodesulfovibrio (28261)	MULTISPECIES: transposase ISCc3, OrfA	113.126	68.8642	0.516493
UTAMX1_622	6	290	120647	120937	-	root (1)	hypothetical protein	123.879	86.8144	0.651123
UTAMX1_623	6	284	121892	122176	+	Bacteria (2)	MULTISPECIES: 30S ribosomal protein S20	87.4237	1956.96	14.6775
UTAMX1_624	6	935	122177	123112	-	Bacteria (2)	acetoin utilization protein	233.154	118.883	0.89164
UTAMX1_625	6	1010	123669	124679	-	Candidatus Brocadia sinica (795830)	hypothetical protein	232.87	145.564	1.09175
UTAMX1_626	6	584	124826	125410	-	Candidatus Brocadia sinica (795830)	hypothetical protein	210.038	104.928	0.786977
UTAMX1_627	6	488	125437	125925	-	root (1)	hypothetical protein	156.044	122.163	0.91624
UTAMX1_628	6	1058	126004	127062	-	Bacteria (2)	MULTISPECIES: methylthioribose-1-phosphate isomerase	213.827	143.674	1.07758
UTAMX1_629	6	506	127161	127667	-	cellular organisms (131567)	N5-carboxyaminoimidazole ribonucleotide mutase [	128.472	153.49	1.1512
UTAMX1_630	6	773	127686	128459	-	Candidatus Brocadia sinica (795830)	nucleosidase	215.505	160.389	1.20295
UTAMX1_631	6	995	128702	129697	+	Geobacter (28231)	MULTISPECIES: hopanoid biosynthesis associated radical SAM protein HpnH	280.339	209.821	1.5737
UTAMX1_632	6	2060	129739	131799	-	Bacteria (2)	squalene cyclase	820.07	548.351	4.11273
UTAMX1_633	6	785	132496	133281	-	Halobacteroidaceae (53434)	methyltetrahydrofolate--corrinoid methyltransferase	453.871	287.736	2.15807
UTAMX1_634	7	419	2	421	-	Candidatus Brocadia sinica (795830)	nitrate oxidoreductase gamma subunit	115.092	100.9	0.756766
UTAMX1_635	7	1310	873	2183	-	Candidatus Brocadia sinica (795830)	universal stress protein UspA	253.941	245.307	1.83985
UTAMX1_636	7	569	2206	2775	-	Candidatus Brocadia sinica (795830)	hypothetical protein	213.219	118.964	0.892253
UTAMX1_637	7	1475	2775	4250	-	Candidatus Brocadia sinica (795830)	Cytochrome c, class I	232.023	191.78	1.43839
UTAMX1_638	7	1523	4280	5803	-	Candidatus Brocadia sinica (795830)	cytochrome c	277.26	347.923	2.60949
UTAMX1_639	7	770	5945	6715	-	Candidatus Brocadia sinica (795830)	hypothetical (monoheme) protein	215.324	137.88	1.03412
UTAMX1_640	7	950	6764	7714	-	Candidatus Brocadia sinica (795830)	heme protein	215.7	158.757	1.19071
UTAMX1_641	7	2165	7823	9988	-	Candidatus Brocadia sinica (795830)	hypothetical protein	246.061	157.536	1.18155
UTAMX1_642	7	746	10046	10792	-	Candidatus Brocadia sinica (795830)	hypothetical protein	225.846	120.984	0.907403
UTAMX1_643	7	1070	11224	12294	-	root (1)	hypothetical protein	251.096	166.702	1.25029
UTAMX1_644	7	866	12971	13837	-	root (1)	hypothetical protein	247.247	137.405	1.03056
UTAMX1_645	7	224	13890	14114	-	Candidatus Brocadia sinica (795830)	hypothetical protein	65.4312	39.2318	0.294245
UTAMX1_646	7	416	14139	14555	-	Candidatus Brocadia sinica (795830)	Inosine-5'-monophosphate dehydrogenase (EC 1.1.1.205)	161.49	101.627	0.762223
UTAMX1_647	7	770	14545	15315	-	Candidatus Brocadia sinica (795830)	hypothetical protein	229.975	471.938	3.53962
UTAMX1_648	7	788	15322	16110	-	Candidatus Brocadia sinica (795830)	Carbonic anhydrase (EC 4.2.1.1)	225.485	154.925	1.16196
UTAMX1_649	7	1346	16189	17535	-	Firmicutes (1239)	glutamine synthetase	208.299	313.388	2.35046
UTAMX1_650	7	473	17785	18258	+	Firmicutes (1239)	molybdenum cofactor biosynthesis protein MoaC	143.886	155.161	1.16373
UTAMX1_651	7	500	18255	18755	+	Bacteria (2)	MULTISPECIES: molybdenum cofactor synthesis domain-containing protein	90.8061	71.2534	0.534413
UTAMX1_652	7	2054	18838	20892	-	Candidatus Brocadia sinica (795830)	hypothetical protein	217.67	126.966	0.952264
UTAMX1_653	7	1265	21053	22318	-	Candidatus Brocadia sinica (795830)	major facilitator superfamily	198.72	119.037	0.8928
UTAMX1_654	7	215	22455	22670	-	root (1)	hypothetical protein	45.5901	48.6069	0.364561
UTAMX1_655	7	641	23221	23862	+	Firmicutes (1239)	MULTISPECIES: transposase	221.727	97.45	0.730892
UTAMX1_656	7	224	24657	24881	+	root (1)	hypothetical protein	78.6412	37.1111	0.27834
UTAMX1_657	7	2429	25199	27628	+	Candidatus Brocadia sinica (795830)	two-component sensor kinase	263.783	295.007	2.2126
UTAMX1_658	7	374	27722	28096	+	Rhizobiaceae (82115)	PAS domain-containing two-component system sensor histidine kinase/response regulator	181.974	133.362	1.00024
UTAMX1_659	7	731	28160	28891	+	Candidatus Brocadia sinica (795830)	Pole remodelling regulatory diguanylate cyclase	212.708	122.817	0.921149
UTAMX1_660	7	1283	28980	30263	-	Candidatus Brocadia sinica (795830)	amino acid permease	216.293	129.4	0.970523
UTAMX1_661	7	935	30405	31340	+	Candidatus Brocadia sinica (795830)	hypothetical protein	257.187	137.934	1.03453
UTAMX1_662	7	1241	31414	32655	+	Firmicutes (1239)	MULTISPECIES: anhydro-N-acetylmuramic acid kinase	236.28	168.038	1.26031
UTAMX1_663	7	158	32748	32906	-	root (1)	hypothetical protein	4.68205	1.50324	0.0112745
UTAMX1_664	7	1208	33073	34281	-	Candidatus Brocadia sinica (795830)	pyridine nucleotide-disulfide oxidoreductase	262.561	193.666	1.45253
UTAMX1_665	7	158	34372	34530	-	root (1)	hypothetical protein	5.26731	0	0
UTAMX1_666	7	1871	34630	36501	-	Candidatus Brocadia sinica (795830)	hypothetical protein	217.387	951.949	7.13978
UTAMX1_667	7	458	36894	37352	-	root (1)	phosphatase	142.542	176.837	1.32631
UTAMX1_668	7	413	37445	37858	-	Candidatus Brocadia sinica (795830)	hypothetical protein	178.672	161.025	1.20771
UTAMX1_669	7	494	37848	38342	-	Candidatus Brocadia sinica (795830)	hemerythrin	182.788	110.582	0.829385
UTAMX1_670	7	215	38290	38505	-	root (1)	hypothetical protein	65.3745	28.7223	0.215422
UTAMX1_671	7	1658	38568	40226	-	Proteobacteria (1224)	cytochrome C552	250.501	577.161	4.32881
UTAMX1_672	7	344	40328	40672	-	Geobacter (28231)	probable uroporphyrin-III c-methyltransferase (EC 2.1.1.107)	153.625	144.302	1.08229
UTAMX1_673	7	854	40964	41818	-	Candidatus Brocadia sinica (795830)	aldo/keto reductase	236.807	234.452	1.75843
UTAMX1_674	7	260	41853	42113	-	Bacteroidetes (976)	hypothetical protein	101.362	64.8588	0.486452
UTAMX1_675	7	230	42158	42388	-	root (1)	hypothetical protein	84.6306	105.331	0.790001
UTAMX1_676	7	2741	42532	45273	-	root (1)	radical SAM protein	244.654	127.377	0.955353
UTAMX1_677	7	593	45668	46261	+	Candidatus Brocadia sinica (795830)	hypothetical protein	230.553	132.974	0.99733
UTAMX1_678	7	3110	46731	49841	+	Bacteria (2)	Superfamily II DNA/RNA helicase SNF2 family	267.614	155.261	1.16448
UTAMX1_679	7	1475	49842	51317	+	Candidatus Brocadia sinica (795830)	ATP-dependent DNA helicase recG	252.68	158.287	1.18718
UTAMX1_680	7	179	51483	51662	+	root (1)	hypothetical protein	27.1212	22.5569	0.169181
UTAMX1_681	7	2342	51664	54006	+	root (1)	hypothetical protein	319.106	152.526	1.14397
UTAMX1_682	7	722	54016	54738	+	root (1)	hypothetical protein	215.551	165.139	1.23857
UTAMX1_683	7	1931	54802	56733	+	Bacteria (2)	DNA methylase N-4 [	270.013	135.053	1.01292
UTAMX1_684	7	437	56756	57193	+	Bacteria (2)	DNA methylase	217.105	127.723	0.957948
UTAMX1_685	7	1040	57250	58290	+	Clostridium (1485)	Putative cytoplasmic protein	252.96	129.946	0.974618
UTAMX1_686	7	2831	58287	61118	+	Clostridium (1485)	type III restriction enzyme, res subunit	283.422	154.034	1.15528
UTAMX1_687	7	1337	61448	62785	+	Bacteria (2)	MULTISPECIES: glutamate--tRNA ligase	202.439	138.208	1.03658
UTAMX1_688	7	590	62856	63446	+	Candidatus Brocadia sinica (795830)	2'-5' RNA ligase	156.103	118.756	0.890688
UTAMX1_689	7	1091	63504	64595	+	Bacteria (2)	DNA recombination/repair protein RecA	187.865	173.072	1.29807
UTAMX1_690	7	2669	64607	67276	+	Bacteria (2)	alanine--tRNA ligase [	255.515	193.195	1.44899
UTAMX1_691	7	1016	67811	68827	+	Bacteria (2)	phosphate acyltransferase	218.616	662.74	4.97067
UTAMX1_692	7	989	68874	69863	+	Bacteria (2)	MULTISPECIES: 3-oxoacyl-ACP synthase	220.985	286.983	2.15242
UTAMX1_693	7	959	69857	70816	+	Clostridia (186801)	malonyl CoA-ACP transacylase, partial	220.521	210.268	1.57705
UTAMX1_694	7	233	70834	71067	+	Bacteria (2)	MULTISPECIES: acyl carrier protein	91.2799	77.4715	0.581049
UTAMX1_695	7	1244	71068	72312	+	Bacteria (2)	3-oxoacyl-ACP synthase	201.629	263.095	1.97326
UTAMX1_696	7	1010	72453	73463	+	Candidatus Brocadia sinica (795830)	UDP-3-O-(3-hydroxymyristoyl)glucosamine N-acyltransferase	213.964	168.139	1.26107
UTAMX1_697	7	1826	73481	75307	+	Bacteria (2)	glutamine amidotransferase	269.36	148.022	1.11019
UTAMX1_698	7	1004	75318	76322	-	Candidatus Brocadia sinica (795830)	methyltransferase	237.439	295.233	2.2143
UTAMX1_699	7	896	76341	77237	-	Bacteria (2)	NAD-dependent nucleoside diphosphate-sugar epimerase/dehydratase	220.392	157.457	1.18096
UTAMX1_700	7	2591	77379	79970	-	Geobacter (28231)	ATP-dependent DNA helicase DinG	256.98	194.886	1.46168
UTAMX1_701	7	809	80236	81045	-	Candidatus Brocadia sinica (795830)	8-oxoguanine glycosylase	238.32	148.555	1.11419
UTAMX1_702	7	185	81483	81668	-	root (1)	hypothetical protein	26.7415	23.1092	0.173323
UTAMX1_703	7	248	81711	81959	-	root (1)	GTP-binding protein	96.0127	55.547	0.416612
UTAMX1_704	7	932	82174	83106	-	root (1)	3'(2'),5'-bisphosphate nucleotidase CysQ	210.341	193.169	1.4488
UTAMX1_705	7	470	83329	83799	-	Candidatus Brocadia sinica (795830)	hypothetical protein	163.889	87.9297	0.659488
UTAMX1_706	7	440	83900	84340	-	root (1)	NUDIX domain protein	136.394	159.24	1.19433
UTAMX1_707	7	518	84502	85020	-	Deltaproteobacteria (28221)	NAD(P)H:flavin oxidoreductase-like protein, family 2	186.726	119.214	0.894127
UTAMX1_708	7	188	85754	85942	-	root (1)	hypothetical protein	23.8554	6.31679	0.047377
UTAMX1_709	8	884	3	887	-	Clostridia (186801)	acetyl-CoA synthase subunit delta	217.735	170.342	1.27759
UTAMX1_710	8	791	984	1775	-	Candidatus Brocadia sinica (795830)	cobyrinic acid a,c-diamide synthase	227.669	328.492	2.46375
UTAMX1_711	8	1928	1788	3716	-	root (1)	ferredoxin	249.642	194.271	1.45707
UTAMX1_712	8	1340	3849	5189	-	Peptococcaceae (186807)	acetyl-CoA synthase subunit gamma	228.036	308.587	2.31446
UTAMX1_713	8	638	5329	5967	-	Bacteria (2)	ATP-dependent Clp protease proteolytic subunit	185.303	177.575	1.33184
UTAMX1_714	8	2183	6146	8329	-	Bacteria (2)	acetyl-CoA decarbonylase	226.813	297.243	2.22937
UTAMX1_715	8	1967	8356	10323	-	Bacteria (2)	carbon monoxide dehydrogenase	230.424	243.669	1.82756
UTAMX1_716	8	773	10487	11260	-	Bacteria (2)	carbon monoxide dehydrogenase bifunctional dehydrogenase/acetyl-CoA synthase accessory protein	183.206	103.546	0.776615
UTAMX1_717	8	1316	11662	12978	-	root (1)	hypothetical protein	244.105	157.017	1.17766
UTAMX1_718	8	1259	13154	14413	-	Bacteria (2)	S-adenosyl-L-homocysteine hydrolase	257.544	212.232	1.59178
UTAMX1_719	8	1169	14546	15715	-	Bacteria (2)	S-adenosylmethionine synthetase	219.825	183.467	1.37603
UTAMX1_720	8	1316	15712	17028	-	Candidatus Brocadia sinica (795830)	3-deoxy-D-manno-octulosonic acid transferase	240.943	142.218	1.06666
UTAMX1_721	8	2618	17098	19716	-	Bacteria (2)	MULTISPECIES: protein translocase subunit SecA	233.49	205.94	1.54458
UTAMX1_722	8	1763	20001	21764	-	delta proteobacterium MLMS-1 (262489)	formate--tetrahydrofolate ligase, partial	233.169	145.902	1.09429
UTAMX1_723	8	1232	22464	23696	+	Candidatus Brocadia sinica (795830)	hypothetical protein	210.611	135.335	1.01504
UTAMX1_724	8	1829	23809	25638	+	Candidatus Brocadia sinica (795830)	hypothetical protein	269.246	150.766	1.13077
UTAMX1_725	8	890	26034	26924	-	Candidatus Brocadia sinica (795830)	pyruvate synthase gamma/delta subunits	182.915	147.31	1.10485
UTAMX1_726	8	959	27554	28513	+	Candidatus Brocadia sinica (795830)	glucokinase	189.184	167.917	1.25941
UTAMX1_727	8	1796	28480	30276	+	Bacteria (2)	MULTISPECIES: elongation factor 4	213.671	222.303	1.66731
UTAMX1_728	8	1505	30285	31790	+	Candidatus Brocadia sinica (795830)	signal peptidase	231.146	159.551	1.19666
UTAMX1_729	8	818	31795	32613	+	Bacteria (2)	LPS export ABC transporter ATP-binding protein	181.719	162.89	1.2217
UTAMX1_730	8	1802	32700	34502	+	Bacteria (2)	lipid A ABC transporter permease/ATP-binding protein	252.549	172.136	1.29105
UTAMX1_731	8	3203	34612	37815	+	Bacteria (2)	helicase	268.202	139.111	1.04335
UTAMX1_732	8	563	37870	38433	+	Bacteria (2)	hypothetical protein	200.544	158.2	1.18653
UTAMX1_733	8	998	38481	39479	+	Syntrophobacter fumaroxidans (119484)	Eco57I restriction endonuclease	197.681	139.936	1.04955
UTAMX1_734	8	2801	39424	42225	+	root (1)	hypothetical protein	282.727	129.058	0.967959
UTAMX1_735	8	194	42276	42470	+	Cyanobacteria (1117)	DUF2281 domain-containing protein	30.7441	24.4857	0.183647
UTAMX1_736	8	332	42455	42787	+	Monera	mRNA interferase PemK	140.795	53.6546	0.402419
UTAMX1_737	8	1235	43091	44326	+	delta/epsilon subdivisions (68525)	3-dehydroquinate dehydratase	284.487	138.853	1.04142
UTAMX1_738	8	1502	45074	46576	-	Candidatus Brocadia sinica (795830)	Proposed peptidoglycan lipid II flippase MurJ	209.629	146.428	1.09824
UTAMX1_739	8	2336	47306	49642	-	root (1)	glycoside hydrolase family 15	230.583	155.358	1.16521
UTAMX1_740	8	959	49836	50795	-	Deltaproteobacteria (28221)	MULTISPECIES: methylenetetrahydrofolate reductase	177.179	177.081	1.32814
UTAMX1_741	8	677	51124	51801	-	Bacteria (2)	zinc-finger protein	192.249	223.829	1.67876
UTAMX1_742	8	2126	52109	54235	-	Candidatus Brocadia sinica (795830)	4Fe-4S ferredoxin iron-sulfur binding subunit	233.677	176.29	1.32221
UTAMX1_743	8	413	54287	54700	-	Bacteria (2)	Uncharacterized protein TM0723	151.804	128.82	0.96617
UTAMX1_744	8	857	55492	56349	+	Sorangium cellulosum (56)	MULTISPECIES: acyltransferase	110.814	72.8885	0.546676
UTAMX1_745	8	1688	56476	58164	-	root (1)	L-aspartate oxidase	210.962	110.173	0.826313
UTAMX1_746	8	950	58254	59204	+	Bacteria (2)	epimerase	221.637	167.758	1.25821
UTAMX1_747	8	578	59201	59779	+	Candidatus Brocadia sinica (795830)	FMN reductase	174.142	124.098	0.930753
UTAMX1_748	8	1532	59805	61337	+	root (1)	phosphomannomutase	238.178	147.437	1.1058
UTAMX1_749	8	878	61475	62353	+	Candidatus Brocadia sinica (795830)	hypothetical protein	222.172	193.688	1.45269
UTAMX1_750	8	962	62803	63765	-	Candidatus Brocadia sinica (795830)	glycosyl transferase	246.172	118.262	0.886984
UTAMX1_751	8	1097	63752	64849	-	Betaproteobacteria (28216)	erythromycin biosynthesis sensory transduction protein eryC1	198.302	172.775	1.29584
UTAMX1_752	8	995	64852	65847	-	Bacteria (2)	NAD-dependent epimerase	258.36	157.545	1.18162
UTAMX1_753	8	722	65852	66574	-	Proteobacteria (1224)	methyltransferase	276.451	140.467	1.05353
UTAMX1_754	8	1715	66571	68286	-	root (1)	methyltransferase TIGR04325 family	305.988	137.244	1.02935
UTAMX1_755	8	1205	68317	69522	-	Monera	hypothetical protein	271.272	141.127	1.05848
UTAMX1_756	8	362	69519	69881	-	Methanosalsum zhilinae (39669)	methyltransferase FkbM family	148.413	75.4524	0.565906
UTAMX1_757	8	458	69868	70326	-	root (1)	hypothetical protein	227.34	112.533	0.844014
UTAMX1_758	8	791	70323	71114	-	Microcystis aeruginosa (1126)	hypothetical protein	259.584	112.6	0.84452
UTAMX1_759	8	704	71111	71815	-	Candidatus Brocadia sinica (795830)	methyltransferase FkbM family	260.467	117.069	0.878036
UTAMX1_760	8	1343	71832	73175	-	Bacteria (2)	membrane protein	254.483	147.317	1.1049
UTAMX1_761	8	755	73386	74141	-	root (1)	hypothetical protein	283.107	154.461	1.15848
UTAMX1_762	8	1181	75243	76424	-	Candidatus Brocadia sinica (795830)	hypothetical protein	231.568	148.62	1.11468
UTAMX1_763	8	545	76590	77135	+	Monera	pyruvoyl-dependent arginine decarboxylase	170.943	717.763	5.38335
UTAMX1_764	8	1211	77448	78659	+	Firmicutes (1239)	arginine biosynthesis bifunctional protein ArgJ	204.527	160.629	1.20475
UTAMX1_765	8	1022	78787	79809	-	Betaproteobacteria (28216)	DNA polymerase IV	269.268	118.058	0.885459
UTAMX1_766	8	911	79909	80820	-	cellular organisms (131567)	MULTISPECIES: succinyl-CoA synthetase subunit alpha	164.234	106.632	0.799761
UTAMX1_767	8	1160	80844	82004	-	Firmicutes (1239)	MULTISPECIES: succinyl-CoA ligase subunit beta	239.028	158.477	1.18861
UTAMX1_768	8	1409	82010	83419	-	Clostridiales (186802)	2-isopropylmalate synthase [	245.877	200.595	1.5045
UTAMX1_769	8	2351	83745	86096	-	Candidatus Brocadia sinica (795830)	hypothetical protein	220.34	227.914	1.70939
UTAMX1_770	8	722	86823	87545	+	Candidatus Brocadia sinica (795830)	probable N-acetylmuramoyl-L-alanine amidase	206.97	138.493	1.03872
UTAMX1_771	8	347	87559	87906	-	Candidatus Brocadia sinica (795830)	hypothetical protein	162.556	69.816	0.523632
UTAMX1_772	8	2216	87964	90180	-	Candidatus Brocadia sinica (795830)	hypothetical protein	292.058	273.631	2.05228
UTAMX1_773	8	794	90207	91001	-	Candidatus Brocadia sinica (795830)	hypothetical protein	226.925	158.241	1.18684
UTAMX1_774	8	905	91020	91925	-	Candidatus Brocadia sinica (795830)	hypothetical proetein	284.053	145.656	1.09245
UTAMX1_775	8	1745	91954	93699	-	Candidatus Brocadia sinica (795830)	Type IV pilus biogenesis protein PilM	293.866	213.148	1.59864
UTAMX1_776	8	950	94200	95150	-	Candidatus Brocadia sinica (795830)	tRNA dimethylallyltransferase	231.566	149.507	1.12133
UTAMX1_777	8	2408	95276	97684	-	Candidatus Brocadia sinica (795830)	competence protein ComEC	285.706	142.526	1.06897
UTAMX1_778	8	704	98113	98817	+	Candidatus Brocadia sinica (795830)	phosphopantothenate/cysteine ligase	242.078	180.158	1.35121
UTAMX1_779	8	2738	99400	102138	+	Candidatus Brocadia sinica (795830)	Helicase, SNF2/RAD54 family	251.288	166.032	1.24527
UTAMX1_780	8	791	103093	103884	+	root (1)	hypothetical protein	219.778	136.321	1.02243
UTAMX1_781	8	179	103998	104177	-	root (1)	hypothetical protein	24.7966	7.96127	0.0597109
UTAMX1_782	8	212	104245	104457	+	root (1)	hypothetical protein	62.1559	40.3321	0.302498
UTAMX1_783	8	1607	104482	106089	+	Bacteria (2)	restriction endonuclease subunit M type II DNA modification methylase	339.557	153.858	1.15396
UTAMX1_784	8	1043	106086	107129	+	Bacteria (2)	type II restriction enzyme MjaII (Endonuclease MjaII) (R.MjaII)	315.49	164.413	1.23313
UTAMX1_785	8	629	107339	107968	-	Zavarzinella formosa (360055)	transposase	183.03	103.463	0.775989
UTAMX1_786	9	1487	157	1644	+	Bacteria (2)	type I restriction enzyme	217.558	121.711	0.91285
UTAMX1_787	9	1256	1864	3120	+	Proteobacteria (1224)	putative	220.906	152.794	1.14598
UTAMX1_788	9	3497	3180	6677	+	Candidatus Brocadia sinica (795830)	hypothetical protein	280.4	175.569	1.3168
UTAMX1_789	9	1262	7356	8618	+	Bacteria (2)	MULTISPECIES: fosmidomycin resistance protein	269.425	115.556	0.866691
UTAMX1_790	9	701	9074	9775	+	Candidatus Brocadia sinica (795830)	hypothetical protein	206.443	157.211	1.17911
UTAMX1_791	9	1463	9804	11267	-	Geobacter (28231)	NADH-quinone oxidoreductase subunit N proton-translocating	227.384	169.326	1.26998
UTAMX1_792	9	1556	11492	13048	-	Geobacter (28231)	MULTISPECIES: NADH dehydrogenase (quinone) subunit M	231.206	138.599	1.03952
UTAMX1_793	9	1928	13120	15048	-	Geobacter (28231)	NADH dehydrogenase subunit L I,	213.622	139.328	1.04499
UTAMX1_794	9	302	15056	15358	-	Geobacter (28231)	MULTISPECIES: NADH ubiquinone oxidoreductase I subunit K	110.536	80.219	0.601657
UTAMX1_795	9	509	15360	15869	-	Bacteria (2)	NADH dehydrogenase subunit J	212.283	115.723	0.867939
UTAMX1_796	9	425	15962	16387	-	root (1)	NADH-quinone oxidoreductase subunit I	135.66	80.4744	0.603572
UTAMX1_797	9	1040	16389	17429	-	Proteobacteria (1224)	MULTISPECIES: NADH:ubiquinone oxidoreductase subunit H NADH dehydrogenase (quinone)	215.572	397.146	2.97866
UTAMX1_798	9	284	17381	17665	-	Candidatus Brocadia sinica (795830)	hypothetical protein	76.8417	49.3421	0.370074
UTAMX1_799	9	2639	17692	20331	-	Candidatus Brocadia sinica (795830)	Assimilatory nitrate reductase large subunit (EC:1.7.99.4)	236.17	213.751	1.60317
UTAMX1_800	9	1847	20333	22180	-	Bacteria (2)	NADH dehydrogenase (quinone) F subunit	217.784	173.343	1.3001
UTAMX1_801	9	509	22186	22695	-	Bacteria (2)	NADH dehydrogenase subunit E	181.943	125.055	0.937934
UTAMX1_802	9	1193	22725	23918	-	Bacteria (2)	NADH-quinone oxidoreductase subunit D 2	173.973	171.613	1.28713
UTAMX1_803	9	506	23915	24421	-	Bacteria (2)	NADH-quinone oxidoreductase subunit C NADH (or F420H2) dehydrogenase	179.915	259.103	1.94332
UTAMX1_804	9	467	24422	24889	-	Bacteria (2)	MULTISPECIES: NADH dehydrogenase (ubiquinone), B subunit	117.024	126.13	0.945998
UTAMX1_805	9	353	24880	25233	-	Bacteria (2)	MULTISPECIES: NADH dehydrogenase (ubiquinone), subunit A	118.404	96.2156	0.721634
UTAMX1_806	9	164	26528	26692	-	root (1)	hypothetical protein	9.86728	26.0683	0.195517
UTAMX1_807	9	278	26679	26957	-	root (1)	hypothetical protein	115.754	64.0768	0.480587
UTAMX1_808	9	1748	26985	28733	-	Candidatus Brocadia sinica (795830)	hypothetical protein	266.673	144.572	1.08432
UTAMX1_809	9	755	29587	30342	+	Bacteria (2)	YggS family pyridoxal phosphate enzyme	201.292	101.296	0.759739
UTAMX1_810	9	500	30663	31163	-	Methylococcaceae (403)	hypothetical protein	229.882	140.607	1.05457
UTAMX1_811	9	1787	31400	33187	-	root (1)	hypothetical protein	332.961	169.594	1.27198
UTAMX1_812	9	3173	33184	36357	-	Monera	type I restriction endonuclease subunit R	237.646	182.793	1.37098
UTAMX1_813	9	2204	36666	38870	-	root (1)	ribonuclease	197.276	143.865	1.07901
UTAMX1_814	9	944	39021	39965	-	Bacteria (2)	HD family phosphohydrolase	224.662	273.239	2.04934
UTAMX1_815	9	1298	40201	41499	+	Bacteria (2)	MULTISPECIES: UDP-N-acetyl-D-mannosaminuronate dehydrogenase	232.957	238.975	1.79235
UTAMX1_816	9	2147	41501	43648	+	Candidatus Brocadia sinica (795830)	glycine--tRNA ligase subunit beta	239.812	152.22	1.14167
UTAMX1_817	9	176	43770	43946	+	root (1)	hypothetical protein	15.2366	35.0869	0.263158
UTAMX1_818	9	2828	44186	47014	+	Bacteria (2)	MULTISPECIES: excinuclease ABC subunit A	234.593	311.083	2.33317
UTAMX1_819	9	1112	47047	48159	+	Candidatus Brocadia sinica (795830)	hypothetical protein	216.333	135.843	1.01884
UTAMX1_820	9	1220	48164	49384	+	Geobacter (28231)	hemolysin secretion protein D	165.916	120.508	0.903829
UTAMX1_821	9	701	49384	50085	+	Proteobacteria (1224)	ABC transporter ATP-binding protein	140.355	88.0926	0.66071
UTAMX1_822	9	1157	50060	51217	+	Geobacter (28231)	ABC transporter ATP-binding protein	202.444	140.823	1.0562
UTAMX1_823	9	1166	51218	52384	+	Geobacter (28231)	MULTISPECIES: multidrug ABC transporter permease	187.36	111.015	0.832632
UTAMX1_824	9	326	52569	52895	+	Bacteria (2)	MULTISPECIES: multidrug transporter	131.756	87.4274	0.655721
UTAMX1_825	9	224	52860	53084	-	root (1)	hypothetical protein	54.4916	128.298	0.962261
UTAMX1_826	9	389	53729	54118	-	root (1)	CBS domain containing protein	174.957	109.292	0.819707
UTAMX1_827	9	638	54299	54937	-	cellular organisms (131567)	peptide methionine sulfoxide reductase	155.374	177.947	1.33464
UTAMX1_828	9	413	55134	55547	+	root (1)	hypothetical protein	128.406	60.3842	0.452892
UTAMX1_829	9	428	55351	55779	-	Deltaproteobacteria (28221)	PUTATIVE LIPOPROTEIN	128.443	77.1356	0.578531
UTAMX1_830	9	1331	55816	57147	-	Bacteria (2)	alpha amylase catalytic region	238.332	138.295	1.03724
UTAMX1_831	9	857	57462	58319	-	Candidatus Brocadia sinica (795830)	adenylate cyclase	234.144	183.468	1.37604
UTAMX1_832	9	587	58918	59505	-	Candidatus Brocadia sinica (795830)	hypothetical protein	198.961	82.9468	0.622116
UTAMX1_833	9	389	59858	60247	+	Candidatus Brocadia sinica (795830)	hypothetical protein	144.886	151.421	1.13568
UTAMX1_834	9	1925	60459	62384	+	root (1)	Benzoyl-CoA reductase subunit BadG (EC 1.3.99.15)	247.076	673.298	5.04985
UTAMX1_835	9	1343	62392	63735	+	Candidatus Brocadia sinica (795830)	Benzoyl-CoA reductase subunit BadE (EC 1.3.99.15)	232.932	172.784	1.29591
UTAMX1_836	9	194	63822	64016	-	root (1)	hypothetical protein	29.5524	23.2614	0.174465
UTAMX1_837	9	734	64256	64990	-	Clostridiaceae (31979)	tRNA pseudouridine synthase A 2	198.421	117.461	0.88098
UTAMX1_838	9	215	65019	65234	-	root (1)	hypothetical protein	47.5256	22.0941	0.165709
UTAMX1_839	9	560	65537	66097	+	Candidatus Brocadia sinica (795830)	hypothetical protein	214.416	113.666	0.852515
UTAMX1_840	9	431	66347	66778	+	Candidatus Brocadia sinica (795830)	Ubiquinol-cytochrome C reductase iron-sulfur subunit (EC 1.10.2.2)	169.064	130.053	0.975417
UTAMX1_841	9	1787	66798	68585	+	Candidatus Brocadia sinica (795830)	cytochrome b/b6 domain-containing protein	231.953	167.201	1.25404
UTAMX1_842	9	1136	69178	70314	-	Candidatus Brocadia sinica (795830)	glycosyltransferase	246.195	158.689	1.1902
UTAMX1_843	9	2888	70398	73286	+	Candidatus Brocadia sinica (795830)	TPR repeat:Sel1-like repeat	286.105	159.794	1.19848
UTAMX1_844	9	1241	73292	74533	+	cellular organisms (131567)	MULTISPECIES: isocitrate dehydrogenase	211.84	127.464	0.956
UTAMX1_845	9	4439	74612	79051	-	Candidatus Brocadia sinica (795830)	hypothetical protein	260.59	143.823	1.0787
UTAMX1_846	9	494	79159	79653	-	Candidatus Brocadia sinica (795830)	protein unknown function DUF456	166.41	102.889	0.771689
UTAMX1_847	9	164	80063	80227	-	root (1)	hypothetical protein	7.6119	0	0
UTAMX1_848	9	2051	81000	83051	+	Candidatus Brocadia sinica (795830)	diguanylate cyclase	234.964	150.891	1.13171
UTAMX1_849	9	1049	83156	84205	+	root (1)	radical SAM protein	272.167	149.661	1.12249
UTAMX1_850	9	527	84306	84833	+	root (1)	raiA ribosome-associated inhibitor A	186.082	246.976	1.85236
UTAMX1_851	9	731	84984	85715	+	Candidatus Brocadia sinica (795830)	hypothetical protein	218.02	146.536	1.09904
UTAMX1_852	9	1733	86028	87761	-	Candidatus Brocadia sinica (795830)	single-stranded DNA exonuclease	214.582	144.864	1.08651
UTAMX1_853	9	1889	88310	90199	+	Candidatus Brocadia sinica (795830)	Lipid A export ATP-binding/permease protein MsbA (EC 3.6.3.25)	263.02	143.085	1.07316
UTAMX1_854	9	881	90196	91077	+	Candidatus Brocadia sinica (795830)	MULTISPECIES: NAD(P)-dependent oxidoreductase	226.715	139.649	1.04739
UTAMX1_855	9	1103	91059	92162	-	Bacteria (2)	alanine dehydrogenase	202.882	189.277	1.41961
UTAMX1_856	9	1328	92368	93696	+	root (1)	30S ribosomal protein S12 methylthiotransferase MiaB-like tRNA modifying	273.025	148.266	1.11202
UTAMX1_857	9	590	93717	94307	+	Candidatus Brocadia sinica (795830)	phospholipase D-related protein	188.703	110.302	0.827283
UTAMX1_858	9	800	95208	96008	+	Candidatus Brocadia sinica (795830)	membrane protein, putative	215.745	181.102	1.3583
UTAMX1_859	9	1226	96165	97391	-	Deltaproteobacteria (28221)	heme d1 biosynthesis radical SAM protein NirJ1	263.345	177.262	1.32949
UTAMX1_860	9	1151	97539	98690	-	Candidatus Brocadia sinica (795830)	cell surface protein	228.123	153.939	1.15457
UTAMX1_861	9	866	98706	99572	-	Candidatus Brocadia sinica (795830)	hypothetical protein	245.591	282.216	2.11667
UTAMX1_862	9	3548	99739	103287	-	Candidatus Brocadia sinica (795830)	protein-export membrane protein SecD	281.451	181.882	1.36415
UTAMX1_863	9	365	103366	103731	-	Candidatus Brocadia sinica (795830)	preprotein translocase subunit YajC	158.087	88.4973	0.663745
UTAMX1_864	9	1103	103809	104912	-	Bacteria (2)	queuine tRNA-ribosyltransferase [	250.71	212.748	1.59565
UTAMX1_865	9	1193	104934	106127	-	Candidatus Brocadia sinica (795830)	sporulation protein SpoIID	255.709	191.92	1.43943
UTAMX1_866	9	632	106253	106885	-	Candidatus Brocadia sinica (795830)	FIG053235: Diacylglucosamine hydrolase like	218.228	566.344	4.24768
UTAMX1_867	9	1022	106898	107920	-	Bacteria (2)	Holliday junction DNA helicase RuvB [	237.419	188.475	1.4136
UTAMX1_868	9	590	107965	108555	-	root (1)	Holliday junction DNA helicase RuvA	221.773	3246.25	24.3475
UTAMX1_869	9	1367	108608	109975	-	Candidatus Brocadia sinica (795830)	putative RNA polymerase alpha subunit	284.345	459.038	3.44286
UTAMX1_870	9	200	110276	110476	+	Bacteria (2)	MULTISPECIES: cold-shock protein	50.1653	34.4391	0.258299
UTAMX1_871	9	203	110647	110850	-	Candidatus Brocadia sinica (795830)	hypothetical protein	34.8473	8.19004	0.0614267
UTAMX1_872	9	965	111735	112700	+	Candidatus Brocadia sinica (795830)	hypothetical protein	270.943	138.323	1.03744
UTAMX1_873	9	1022	112794	113816	+	Bacteria (2)	MULTISPECIES: semialdehyde dehydrogenase	208.194	138.509	1.03885
UTAMX1_874	9	1226	113849	115075	-	Candidatus Brocadia sinica (795830)	iron sulfur protein	233.401	135.223	1.01419
UTAMX1_875	9	380	115205	115585	+	root (1)	hypothetical protein	148.926	91.2543	0.684423
UTAMX1_876	9	230	116039	116269	+	Candidatus Brocadia sinica (795830)	excisionase	82.6204	105.331	0.790001
UTAMX1_877	9	377	116244	116621	+	Bacteria (2)	two-component system response regulator	174.271	168.211	1.26161
UTAMX1_878	9	527	116679	117206	+	Candidatus Brocadia sinica (795830)	Chemotaxis protein CheX	224.509	109.517	0.821393
UTAMX1_879	9	1007	117214	118221	+	Candidatus Brocadia sinica (795830)	hypothetical protein	293.39	143.639	1.07732
UTAMX1_880	9	1799	118305	120104	+	Bacteria (2)	CheA signal transduction histidine kinase	259.755	169.915	1.27439
UTAMX1_881	9	2153	120373	122526	+	Candidatus Brocadia sinica (795830)	hypothetical protein	260.876	194.047	1.45538
UTAMX1_882	9	404	122635	123039	+	Clostridia (186801)	MULTISPECIES: hemerythrin	176.472	82.3059	0.617308
UTAMX1_883	9	512	123085	123597	+	Deltaproteobacteria (28221)	transcriptional regulator	199.48	80.2528	0.60191
UTAMX1_884	9	1742	123946	125688	+	Candidatus Brocadia sinica (795830)	Methyl-accepting chemotaxis protein I (serine chemoreceptor protein)	270.166	188.564	1.41426
UTAMX1_885	9	479	125888	126367	+	Candidatus Brocadia sinica (795830)	Chemotaxis protein CheD	175.964	143.3	1.07478
UTAMX1_886	9	371	126407	126778	+	Candidatus Brocadia sinica (795830)	hypothetical protein	176.965	133.16	0.998722
UTAMX1_887	9	605	126926	127531	+	Candidatus Brocadia sinica (795830)	CheC, inhibitor MCP methylation	261.516	120.13	0.900993
UTAMX1_888	9	392	127528	127920	+	Bacteria (2)	MULTISPECIES: two-component system response regulator	178.69	98.1551	0.736181
UTAMX1_889	9	833	128303	129136	+	Bacteria (2)	chemotaxis protein methyltransferase	250.159	143.419	1.07567
UTAMX1_890	9	1058	129424	130482	+	Deltaproteobacteria (28221)	two-component system response regulator protein-glutamate methylesterase	206.442	124.368	0.932781
UTAMX1_891	9	368	131009	131377	+	Bacteria (2)	MULTISPECIES: multidrug SMR transporter small resistance protein	162.829	80.0309	0.600246
UTAMX1_892	9	263	131435	131698	+	Candidatus Brocadia sinica (795830)	hypothetical protein	95.2833	50.5727	0.379304
UTAMX1_893	9	359	131698	132057	+	Bacteria (2)	MULTISPECIES: DsrE family protein	134.456	101.885	0.764155
UTAMX1_894	9	740	132064	132804	+	Bacillus <stick insect> (55087)	OsmC family protein	169.508	112.015	0.840135
UTAMX1_895	9	1175	132817	133992	+	Thermoprotei (183924)	vitamin-B12 independent methionine synthase	208.078	123.506	0.926315
UTAMX1_896	9	221	134908	135129	+	Verrucomicrobiales (48461)	hypothetical protein	59.2062	45.1379	0.338542
UTAMX1_897	9	680	135484	136164	-	Bacteria (2)	peptidase S54	179.366	129.933	0.974517
UTAMX1_898	9	599	136274	136873	-	Candidatus Brocadia sinica (795830)	N-acetylmuramoyl-L-alanine amidase	188.646	146.313	1.09737
UTAMX1_899	9	221	137136	137357	+	root (1)	hypothetical protein	71.5496	25.7931	0.193453
UTAMX1_900	9	152	137350	137502	+	root (1)	hypothetical protein	6.38777	0	0
UTAMX1_901	9	260	137528	137788	-	Candidatus Accumulibacter phosphatis (327160)	integrase	145.997	122.41	0.918093
UTAMX1_902	10	1022	1048	2070	-	Bacteria (2)	anthranilate phosphoribosyltransferase	210.502	118.291	0.887202
UTAMX1_903	10	269	2199	2468	+	root (1)	30S ribosomal protein S21	102.439	62.6888	0.470177
UTAMX1_904	10	401	2472	2873	-	Firmicutes (1239)	MULTISPECIES: ribosome silencing factor RsfS	189.322	162.289	1.2172
UTAMX1_905	10	257	2845	3102	-	Candidatus Brocadia sinica (795830)	hypothetical protein	104.164	67.4643	0.505994
UTAMX1_906	10	2375	3221	5596	-	Bacteroidales (171549)	MULTISPECIES: potassium transporter	209.723	203.31	1.52486
UTAMX1_907	10	785	5723	6508	-	Candidatus Brocadia sinica (795830)	hypothetical protein	229.292	154.912	1.16187
UTAMX1_908	10	1280	6542	7822	-	Candidatus Brocadia sinica (795830)	hypothetical protein	253.752	196.503	1.47381
UTAMX1_909	10	845	7850	8695	-	Bacteria (2)	multidrug ABC transporter ATP-binding protein	239.384	257.187	1.92894
UTAMX1_910	10	1478	9193	10671	-	Bacteria (2)	B12-binding domain-containing radical SAM protein	209.279	117.309	0.87984
UTAMX1_911	10	284	11046	11330	+	Candidatus Brocadia sinica (795830)	hypothetical protein	129.752	65.2319	0.489251
UTAMX1_912	10	980	11896	12876	-	Chroococcales (1118)	restriction endonuclease BamHI modification methylase	304.492	138.387	1.03792
UTAMX1_913	10	1661	12852	14513	-	root (1)	hypothetical protein	327.878	138.274	1.03708
UTAMX1_914	10	458	14510	14968	-	Bacteria (2)	hypothetical protein	238.041	87.122	0.65343
UTAMX1_915	10	497	14986	15483	-	root (1)	hypothetical protein	247.456	124.251	0.931907
UTAMX1_916	10	1244	15495	16739	-	bacterium UASB270	hypothetical protein	291.832	127.538	0.956558
UTAMX1_917	10	872	16711	17583	-	Firmicutes (1239)	MULTISPECIES: pantothenate synthetase	198.727	125.837	0.943802
UTAMX1_918	10	449	17606	18055	-	Monera	MULTISPECIES: aspartate carbamoyltransferase regulatory chain	180.719	117.433	0.880769
UTAMX1_919	10	926	18052	18978	-	Monera	aspartate carbamoyltransferase catalytic subunit	211.254	243.41	1.82562
UTAMX1_920	10	1295	19240	20535	+	Bacteria (2)	homoserine dehydrogenase	213.004	302.07	2.26558
UTAMX1_921	10	1196	20544	21740	+	Monera	phosphoglycerate mutase [	207.44	194.02	1.45519
UTAMX1_922	10	572	23134	23706	+	Methylococcaceae (403)	hypothetical protein	125.126	380.35	2.85269
UTAMX1_923	10	278	23762	24040	+	root (1)	hypothetical protein	80.1633	60.6593	0.454956
UTAMX1_924	10	815	24136	24951	+	root (1)	hypothetical protein	294.374	157.661	1.18248
UTAMX1_925	10	1301	25428	26729	-	Bacteria (2)	phosphomethylpyrimidine synthase	189.774	128.705	0.965311
UTAMX1_926	10	770	26811	27581	-	root (1)	ribosomal large subunit pseudouridine synthase B	215.925	133.253	0.999421
UTAMX1_927	10	1709	27587	29296	-	Candidatus Brocadia sinica (795830)	DNA repair protein RecN	241.376	239.179	1.79388
UTAMX1_928	10	326	29346	29672	-	Bacteria (2)	methionyl-tRNA synthetase	116.865	306.725	2.30049
UTAMX1_929	10	1217	30238	31455	-	root (1)	hypothetical protein	202.227	114.56	0.859217
UTAMX1_930	10	1667	31637	33304	-	Clostridiales (186802)	MULTISPECIES: glutamate synthase	203.912	130.653	0.979917
UTAMX1_931	10	1001	33726	34727	+	Bacteria (2)	MULTISPECIES: ATPase AAA	243.324	176.532	1.32402
UTAMX1_932	10	854	34733	35587	+	Candidatus Brocadia sinica (795830)	hypothetical protein	212.227	153.798	1.15351
UTAMX1_933	10	1397	35584	36981	+	Candidatus Brocadia sinica (795830)	hypothetical protein	251.365	146.043	1.09535
UTAMX1_934	10	1019	37138	38157	+	Candidatus Brocadia sinica (795830)	hypothetical protein	227.683	130.526	0.97897
UTAMX1_935	10	1430	38387	39817	-	Candidatus Brocadia sinica (795830)	acetate--CoA ligase	203.952	133.538	1.00156
UTAMX1_936	10	473	40551	41024	+	Bacteria (2)	membrane protein	140.27	88.3763	0.662837
UTAMX1_937	10	542	41349	41891	+	root (1)	hypothetical protein	132.905	71.8669	0.539014
UTAMX1_938	10	2408	42115	44523	-	Candidatus Brocadia sinica (795830)	hypothetical protein	262.589	185.038	1.38782
UTAMX1_939	10	185	44619	44804	+	root (1)	hypothetical protein	39.2375	21.8254	0.163694
UTAMX1_940	10	833	45332	46165	+	Candidatus Brocadia sinica (795830)	COG1496: Uncharacterized conserved protein	243.998	149.122	1.11844
UTAMX1_941	10	863	46229	47092	-	Bacteria (2)	S-methyl-5'-thioadenosine phosphorylase	223.408	138.158	1.03621
UTAMX1_942	10	1697	47473	49170	+	Bacteria (2)	MULTISPECIES: histidinol phosphatase	259.757	189.225	1.41922
UTAMX1_943	10	353	53826	54179	+	cellular organisms (131567)	MULTISPECIES: RNAase	96.6618	0	0
UTAMX1_944	10	431	54761	55192	+	Bacteria (2)	MULTISPECIES: Fur family transcriptional regulator	182.581	228.694	1.71525
UTAMX1_945	10	230	55242	55472	+	Candidatus Brocadia sinica (795830)	50S ribosomal protein L28	75.3836	121.854	0.913923
UTAMX1_946	10	287	55498	55785	+	Bacteroidetes/Chlorobi group (68336)	MULTISPECIES: glutamyl-tRNA amidotransferase subunit C	166.898	465.919	3.49447
UTAMX1_947	10	1481	55806	57287	+	cellular organisms (131567)	MULTISPECIES: glutamyl-tRNA(Gln) amidotransferase subunit A	275.164	261.246	1.95939
UTAMX1_948	10	1433	57314	58747	+	Firmicutes (1239)	MULTISPECIES: aspartyl/glutamyl-tRNA(Asn/Gln) amidotransferase subunit B	263.699	181.324	1.35996
UTAMX1_949	10	1103	58883	59986	+	Candidatus Brocadia sinica (795830)	hypothetical protein	225.895	147.502	1.10629
UTAMX1_950	10	236	60042	60278	-	Bacteria (2)	cytochrome C551	72.0957	61.3906	0.46044
UTAMX1_951	10	488	60458	60946	-	Bacteria (2)	Appr-1-p processing protein	136.811	96.3672	0.722771
UTAMX1_952	10	1490	61071	62561	-	Gammaproteobacteria (1236)	ATP-GTP-binding site motif A	154.842	130.233	0.976767
UTAMX1_953	10	3197	63893	67090	+	Candidatus Brocadia sinica (795830)	two-component sensor kinase	266.753	153.859	1.15397
UTAMX1_954	10	1406	67100	68506	+	Bacteria (2)	MULTISPECIES: acetoacetate metabolism regulatory protein AtoC	228.25	143.588	1.07693
UTAMX1_955	10	683	68808	69491	+	Candidatus Brocadia sinica (795830)	HPP domain protein	165.58	114.409	0.858086
UTAMX1_956	10	2288	69613	71901	+	Candidatus Brocadia sinica (795830)	hypothetical protein	277.25	176.057	1.32046
UTAMX1_957	10	533	71955	72488	+	Candidatus Brocadia sinica (795830)	hypothetical protein	208.97	134.575	1.00933
UTAMX1_958	10	419	72522	72941	+	Candidatus Brocadia sinica (795830)	Two Component Transcriptional Regulator, Fis family	192.886	91.2632	0.68449
UTAMX1_959	10	890	73151	74041	+	Candidatus Brocadia sinica (795830)	formate transporter	233.722	162.789	1.22094
UTAMX1_960	10	1136	74476	75612	-	root (1)	cell surface protein	223.036	140.081	1.05064
UTAMX1_961	10	641	76113	76754	-	Firmicutes (1239)	MULTISPECIES: imidazoleglycerol-phosphate dehydratase	190.711	85.2224	0.639183
UTAMX1_962	10	1082	76738	77820	-	Bacteria (2)	histidinol phosphate aminotransferase	252.029	153.438	1.15081
UTAMX1_963	10	1388	77833	79221	-	Firmicutes (1239)	MULTISPECIES: histidinol dehydrogenase	220.45	114.82	0.861169
UTAMX1_964	10	470	79407	79877	-	Monera	nucleoside diphosphate kinase	166.349	79.8442	0.598845
UTAMX1_965	10	542	79921	80463	-	root (1)	GTP-binding protein	214.712	132.34	0.992574
UTAMX1_966	10	1718	80537	82255	-	Bacteria (2)	MULTISPECIES: proline--tRNA ligase	199.178	125.253	0.939421
UTAMX1_967	10	731	82727	83458	+	Candidatus Brocadia sinica (795830)	glutamine amidotransferase	197.148	83.5026	0.626284
UTAMX1_968	10	2102	83700	85802	+	Candidatus Brocadia sinica (795830)	hypothetical protein	237.357	131.298	0.984756
UTAMX1_969	10	1361	85829	87190	+	Candidatus Brocadia sinica (795830)	potassium transport system, NAD-binding component TrkA	213.953	163.867	1.22903
UTAMX1_970	10	1484	87219	88703	+	Bacteria (2)	Trk system potassium transporter TrkH	225.662	141.642	1.06234
UTAMX1_971	10	1094	89672	90766	-	Candidatus Brocadia sinica (795830)	C4-dicarboxylate ABC transporter	261.943	133.736	1.00304
UTAMX1_972	10	407	91349	91756	+	root (1)	hypothetical protein	168.81	80.532	0.604004
UTAMX1_973	10	1253	91762	93015	+	Candidatus Brocadia sinica (795830)	hypothetical protein	225.235	138.185	1.03641
UTAMX1_974	10	3347	93018	96365	+	Pelobacter propionicus (29543)	type III restriction enzyme, res subunit	268.833	152.782	1.14589
UTAMX1_975	10	3455	96465	99920	+	Bacteria (2)	DNA modification methylase	290.807	154.537	1.15905
UTAMX1_976	10	770	100099	100869	+	root (1)	hypothetical protein	214.544	95.3129	0.714864
UTAMX1_977	10	554	100850	101404	+	root (1)	DNA-binding protein	192.869	105.037	0.787792
UTAMX1_978	10	1964	101421	103385	+	cellular organisms (131567)	MULTISPECIES: UvrABC system protein B excinuclease ABC subunit	229.599	117.546	0.881617
UTAMX1_979	10	491	103533	104024	+	Bacteria (2)	MULTISPECIES: rubrerythrin	175.713	246.218	1.84668
UTAMX1_980	10	713	104488	105201	+	Candidatus Brocadia sinica (795830)	hypothetical protein	209.518	125.251	0.939407
UTAMX1_981	10	173	105223	105396	+	root (1)	hypothetical protein	14.6991	21.9664	0.164751
UTAMX1_982	10	617	105509	106126	-	Candidatus Brocadia sinica (795830)	N-acetylmuramoyl-L-alanine amidase	193.334	178.615	1.33964
UTAMX1_983	10	902	106440	107342	-	Methanomicrobiales (2191)	base excision DNA repair protein	222.257	142.454	1.06843
UTAMX1_984	10	752	107391	108143	+	Candidatus Brocadia sinica (795830)	methyltransferase	203.509	100.753	0.755663
UTAMX1_985	10	1943	108140	110083	+	root (1)	glycosyl transferase family 2	252.521	143.265	1.07451
UTAMX1_986	10	875	110142	111017	+	Oscillatoriophycideae (1301283)	NAD(P)-dependent oxidoreductase	186.685	120.52	0.903921
UTAMX1_987	10	371	111232	111603	+	Candidatus Brocadia sinica (795830)	ribonuclease P protein component	113.781	81.9446	0.614598
UTAMX1_988	10	704	112082	112786	-	Candidatus Brocadia sinica (795830)	TPR repeat protein	215.086	105.598	0.792003
UTAMX1_989	10	224	113215	113439	+	Geobacter daltonii (1203471)	membrane protein	46.8545	88.0064	0.660063
UTAMX1_990	10	245	113560	113805	-	root (1)	hypothetical protein	46.2353	45.5634	0.341733
UTAMX1_991	10	869	113814	114683	-	Bacteria (2)	4-hydroxybenzoate octaprenyltransferase	215.587	101.947	0.764618
UTAMX1_992	10	395	115081	115476	+	Candidatus Brocadia sinica (795830)	two component, sigma54 specific, transcriptional regulator, Fis family	163.052	94.4032	0.70804
UTAMX1_993	10	287	115563	115850	+	cellular organisms (131567)	MULTISPECIES: molecular chaperone GroES	116.635	57.9296	0.434482
UTAMX1_994	10	1619	115868	117487	+	Bacteria (2)	molecular chaperone GroEL	215.013	253.942	1.90461
UTAMX1_995	10	1454	117796	119250	+	Clostridiales (186802)	MULTISPECIES: adenylosuccinate lyase	253.467	153.876	1.1541
UTAMX1_996	10	656	119281	119937	+	root (1)	thiamine-phosphate synthase	223.705	117.669	0.882541
UTAMX1_997	10	2096	120175	122271	-	Candidatus Brocadia sinica (795830)	von Willebrand factor, type A	283.61	160.229	1.20175
UTAMX1_998	10	488	123022	123510	+	Candidatus Brocadia sinica (795830)	histidine kinase	227.766	97.8274	0.733722
UTAMX1_999	10	383	124611	124994	+	root (1)	bifunctional phosphoribosyl-AMP cyclohydrolase/phosphoribosyl-ATP pyrophosphatase [	151.381	92.3999	0.693015
UTAMX1_1000	10	773	125149	125922	+	Candidatus Brocadia sinica (795830)	putative chemotaxis protein	195.707	184.355	1.3827
UTAMX1_1001	10	1865	126177	128042	+	Candidatus Brocadia sinica (795830)	LigA	281.378	172.18	1.29138
UTAMX1_1002	10	845	128047	128892	+	Candidatus Brocadia sinica (795830)	cytochrome c-type biogenesis protein	256.784	139.415	1.04564
UTAMX1_1003	10	272	128914	129186	+	Bacteria (2)	acylphosphatase	90.2608	86.4471	0.648368
UTAMX1_1004	10	296	129276	129572	+	Candidatus Brocadia sinica (795830)	protein unknown function DUF167	103.248	84.2523	0.631907
UTAMX1_1005	10	2825	129670	132495	+	Bacteria (2)	isoleucyl-tRNA synthetase [	253.631	255.587	1.91695
UTAMX1_1006	10	221	132899	133120	+	root (1)	hypothetical protein	52.93	29.0172	0.217634
UTAMX1_1007	10	1028	133448	134476	-	Candidatus Brocadia sinica (795830)	DNA polymerase III delta' subunit	299.855	191.072	1.43307
UTAMX1_1008	10	344	134642	134986	-	Candidatus Brocadia sinica (795830)	hypothetical protein	156.582	143.611	1.07711
UTAMX1_1009	10	197	135481	135678	+	root (1)	hypothetical protein	46.0006	32.5523	0.244148
UTAMX1_1010	10	1556	135856	137412	+	Clostridiales (186802)	MULTISPECIES: ribonuclease	227.7	157.374	1.18033
UTAMX1_1011	10	1814	137416	139230	+	Bacteria (2)	tRNA uridine 5-carboxymethylaminomethyl modification protein	239.664	189.852	1.42392
UTAMX1_1012	10	590	139486	140076	-	root (1)	hypothetical protein	187.841	81.3174	0.609895
UTAMX1_1013	10	1148	140208	141356	-	root (1)	hypothetical protein	214.1	117.307	0.879826
UTAMX1_1014	10	1049	141508	142557	-	Rubrivivax gelatinosus (28068)	radical SAM domain-containing protein	217.248	139.246	1.04437
UTAMX1_1015	10	326	142662	142988	-	Rubrivivax gelatinosus (28068)	hypothetical protein	143.244	115.113	0.863366
UTAMX1_1016	10	710	143497	144207	-	Candidatus Brocadia sinica (795830)	hypothetical protein	144.176	98.0152	0.735131
UTAMX1_1017	10	1778	144299	146077	-	Candidatus Brocadia sinica (795830)	B12-binding domain-containing radical SAM protein	190.636	115.416	0.86564
UTAMX1_1018	10	638	146414	147052	-	root (1)	hypothetical protein	204.073	136.625	1.02471
UTAMX1_1019	10	590	147067	147657	-	Acidobacterium sp. PMMR2 (1382359)	hypothetical protein	161.04	86.1481	0.646126
UTAMX1_1020	10	242	148583	148825	-	Syntrophorhabdus aromaticivorans (328301)	hypothetical protein	87.312	89.3121	0.669856
UTAMX1_1021	10	1451	149478	150929	-	Syntrophorhabdus aromaticivorans (328301)	Helix-turn-helix, Fis-type	221.075	127.513	0.956369
UTAMX1_1022	10	182	151496	151678	+	root (1)	hypothetical protein	32.2631	3.91502	0.0293633
UTAMX1_1023	10	692	151675	152367	+	Candidatus Brocadia sinica (795830)	hypothetical protein	220.687	108.459	0.81346
UTAMX1_1024	10	929	152372	153301	-	Candidatus Brocadia sinica (795830)	peptidyl-prolyl cis-trans isomerase	242.325	149.819	1.12367
UTAMX1_1025	10	1400	153294	154694	-	Bacteria (2)	Fis family transcriptional regulator	218.296	152.516	1.1439
UTAMX1_1026	10	1862	154698	156560	-	Candidatus Brocadia sinica (795830)	hypothetical protein	260.775	176.284	1.32216
UTAMX1_1027	10	233	156718	156951	-	root (1)	hypothetical protein	64.6897	21.4066	0.160553
UTAMX1_1028	10	1232	157158	158390	-	Monera	MULTISPECIES: heme b synthase	202.392	242.524	1.81897
UTAMX1_1029	10	1574	158835	160409	+	Bacteria (2)	citramalate synthase	246.598	167.646	1.25737
UTAMX1_1030	10	269	160532	160801	-	Candidatus Brocadia sinica (795830)	hypothetical protein	114.815	135.973	1.01982
UTAMX1_1031	10	191	161207	161398	-	root (1)	hypothetical protein	20.818	36.0619	0.270471
UTAMX1_1032	10	227	161565	161792	-	root (1)	hypothetical protein	76.9909	83.7044	0.627797
UTAMX1_1033	10	485	162535	163020	-	Candidatus Brocadia sinica (795830)	hypothetical protein	194.951	94.5148	0.708877
UTAMX1_1034	10	902	163562	164464	+	Candidatus Brocadia sinica (795830)	epimerase/dehydratase	243.632	169.049	1.2679
UTAMX1_1035	10	1238	164468	165706	+	Candidatus Brocadia sinica (795830)	COG1565: Uncharacterized conserved protein	274.125	146.574	1.09933
UTAMX1_1036	10	245	165818	166063	+	Candidatus Brocadia sinica (795830)	hypothetical protein	91.3382	57.1966	0.428984
UTAMX1_1037	10	974	166214	167188	+	Candidatus Nitrospira defluvii (330214)	MULTISPECIES: acetoin:2,6-dichlorophenolindophenol oxidoreductase subunit alpha	204.546	159.235	1.19429
UTAMX1_1038	10	974	167194	168168	+	cellular organisms (131567)	TPP-dependent acetoin dehydrogenase complex, E1 protein subunit beta component	208.723	152.895	1.14674
UTAMX1_1039	10	1265	168185	169450	+	Candidatus Brocadia sinica (795830)	branched-chain alpha-keto acid dehydrogenase dihydrolipoamide acyltransferase (E2) component	201.169	148.703	1.1153
UTAMX1_1040	10	707	169401	170108	+	Candidatus Brocadia sinica (795830)	lipoate-protein ligase	256.943	141.432	1.06076
UTAMX1_1041	10	842	170121	170963	+	Candidatus Brocadia sinica (795830)	hypothetical protein	267.912	125.243	0.939347
UTAMX1_1042	10	854	171016	171870	+	Bacteria (2)	lipoyl synthase	216.396	147.958	1.10971
UTAMX1_1043	10	896	171990	172886	+	Bacteria (2)	diguanylate cyclase sensor cyclase, PAS domain-containing	202.382	176.013	1.32013
UTAMX1_1044	10	674	172932	173606	-	root (1)	sugar kinase	230.628	305.523	2.29147
UTAMX1_1045	10	1418	173656	175074	-	Bacteria (2)	MULTISPECIES: pyruvate kinase	261.304	179.725	1.34797
UTAMX1_1046	10	458	175158	175616	-	Candidatus Brocadia sinica (795830)	FAD-dependent pyridine nucleotide-disulphide oxidoreductase	183.023	140.018	1.05016
UTAMX1_1047	10	812	175677	176489	-	Bacteria (2)	molybdenum cofactor biosynthesis protein MoeB	206.635	146.836	1.10129
UTAMX1_1048	10	329	176609	176938	-	Candidatus Brocadia sinica (795830)	hypothetical protein	138.284	85.1864	0.638913
UTAMX1_1049	10	1637	177152	178789	+	Candidatus Brocadia sinica (795830)	hypothetical protein	265.747	141.752	1.06317
UTAMX1_1050	10	1388	179257	180645	+	Bacteria (2)	MULTISPECIES: ammonium transporter	257.025	168.722	1.26544
UTAMX1_1051	10	272	180997	181269	+	Deltaproteobacteria (28221)	hypothetical protein	118.988	84.7007	0.63527
UTAMX1_1052	10	431	181271	181702	+	Candidatus Brocadia sinica (795830)	hypothetical protein	198.458	392.362	2.94278
UTAMX1_1053	10	782	181705	182487	+	Bacteria (2)	indole-3-glycerol phosphate synthase	218.169	184.36	1.38273
UTAMX1_1054	10	329	182488	182817	-	Bacteria (2)	MULTISPECIES: thioredoxin	110.74	96.0152	0.72013
UTAMX1_1055	10	311	182820	183131	-	root (1)	ferredoxin thioredoxin reductase	122.352	97.7538	0.733171
UTAMX1_1056	10	935	183390	184325	+	Candidatus Brocadia sinica (795830)	hypothetical protein	276.175	155.208	1.16409
UTAMX1_1057	10	1280	184446	185726	-	root (1)	glutamyl-tRNA reductase	244.469	170.897	1.28176
UTAMX1_1058	10	857	185772	186629	-	Candidatus Brocadia sinica (795830)	HemX protein, negative effector steady-state concentration glutamyl-tRNA reductase	241.265	150.488	1.12869
UTAMX1_1059	10	230	187033	187263	+	Candidatus Brocadia sinica (795830)	hypothetical protein	89.2542	29.9471	0.224608
UTAMX1_1060	10	218	187279	187497	+	cellular organisms (131567)	nitrogen-fixing protein NifU [	48.1441	51.2065	0.384058
UTAMX1_1061	10	677	187633	188310	+	Candidatus Brocadia sinica (795830)	Conserved protein	170.941	158.224	1.18671
UTAMX1_1062	10	1025	188312	189337	+	cellular organisms (131567)	MULTISPECIES: thiamine/molybdopterin biosynthesis protein MoeB	234.108	190.704	1.43031
UTAMX1_1063	10	710	189564	190274	-	root (1)	precorrin-2 C20-methyltransferase	210.989	138.827	1.04123
UTAMX1_1064	10	659	190261	190920	-	Candidatus Brocadia sinica (795830)	Cobalt-precorrin-6y C5-methyltransferase (EC 2.1.1.-) / C15-methyltransferase	189.151	113.53	0.851492
UTAMX1_1065	10	1256	190884	192140	-	Candidatus Brocadia sinica (795830)	Cobalt-precorrin-6 synthase, anaerobic	246.048	152.794	1.14598
UTAMX1_1066	10	1019	192451	193470	-	Candidatus Brocadia sinica (795830)	precorrin-8X methylmutase	202.727	175.045	1.31287
UTAMX1_1067	10	968	193786	194754	-	root (1)	tRNA-dihydrouridine synthase	197.789	152.616	1.14464
UTAMX1_1068	10	815	194865	195680	+	Candidatus Brocadia sinica (795830)	ubiquinone biosynthesis methyltransferase UbiE	210.47	118.61	0.889595
UTAMX1_1069	10	128	195839	195967	+	root (1)	hypothetical protein	0.361213	0	0
UTAMX1_1070	10	1625	196102	197727	+	Candidatus Brocadia sinica (795830)	hypothetical protein	223.523	346.986	2.60245
UTAMX1_1071	10	371	197754	198125	+	Candidatus Brocadia sinica (795830)	hypothetical protein	132.973	76.1828	0.571385
UTAMX1_1072	10	752	198635	199387	+	Bacteria (2)	hypothetical protein	231.115	90.3301	0.677491
UTAMX1_1073	10	317	199669	199986	+	cellular organisms (131567)	MULTISPECIES: dihydroorotate dehydrogenase	129.225	29.2206	0.21916
UTAMX1_1074	10	2300	200177	202477	+	Candidatus Brocadia sinica (795830)	hypothetical protein	245.891	163.986	1.22992
UTAMX1_1075	10	1046	203162	204208	+	Candidatus Brocadia sinica (795830)	hypothetical protein	250.625	228.429	1.71325
UTAMX1_1076	10	137	204319	204456	+	root (1)	hypothetical protein	0.337484	15.6029	0.117025
UTAMX1_1077	10	2132	205039	207171	-	Candidatus Brocadia sinica (795830)	hypothetical protein	295.021	173.677	1.30261
UTAMX1_1078	10	905	207282	208187	-	Myxococcales (29)	hypothetical protein	243.693	591.285	4.43474
UTAMX1_1079	10	1013	208210	209223	-	Cystobacterineae (80811)	ATPase AAA	234.189	215.003	1.61256
UTAMX1_1080	10	770	209896	210666	+	Bacteria (2)	exodeoxyribonuclease III	231.236	140.964	1.05726
UTAMX1_1081	10	221	211013	211234	-	Candidatus Brocadia sinica (795830)	Mobile element protein	70.922	51.5861	0.386905
UTAMX1_1082	10	1982	211927	213909	-	Rhodopirellula europaea (1263866)	protein containing DNA/RNA helicase	259.286	139.367	1.04528
UTAMX1_1083	10	815	213940	214755	-	Rhodopirellula europaea (1263866)	protein containing DNA/RNA helicase	193.28	104.33	0.782494
UTAMX1_1084	10	2093	214752	216845	-	root (1)	hypothetical protein	252.56	144.912	1.08687
UTAMX1_1085	10	1322	216838	218160	-	root (1)	hypothetical protein	212.011	126.301	0.947282
UTAMX1_1086	10	119	218346	218465	-	root (1)	hypothetical protein	0	0	0
UTAMX1_1087	10	1772	218961	220733	-	root (1)	UbiD family decarboxylase associated menaquinone via futalosine	237.543	151.192	1.13397
UTAMX1_1088	10	977	221492	222469	-	Candidatus Brocadia sinica (795830)	hypothetical protein	285.646	289.778	2.17339
UTAMX1_1089	10	275	222957	223232	+	root (1)	hypothetical protein	133.83	68.2305	0.511741
UTAMX1_1090	10	716	223243	223959	+	Candidatus Brocadia sinica (795830)	hypothetical protein	205.024	104.823	0.786194
UTAMX1_1091	10	1124	224088	225212	-	Candidatus Brocadia sinica (795830)	DNA ligase	232.986	161.229	1.20924
UTAMX1_1092	10	464	225576	226040	+	Opitutaceae (134623)	cytochrome C nitrite reductase	183.446	136.159	1.02122
UTAMX1_1093	10	1439	226060	227499	+	Myxococcales (29)	nitrite reductase	214.533	158.616	1.18965
UTAMX1_1094	10	998	228070	229068	+	Proteobacteria (1224)	general stress protein	173.359	194.911	1.46187
UTAMX1_1095	10	356	229220	229576	-	root (1)	hypothetical protein	157.667	105.412	0.79061
UTAMX1_1096	10	962	229749	230711	-	root (1)	hypothetical protein	234.733	192.824	1.44621
UTAMX1_1097	10	173	230945	231118	-	root (1)	hypothetical protein	12.8283	26.085	0.195642
UTAMX1_1098	10	2615	231709	234324	-	root (1)	hypothetical protein	264.964	174.659	1.30997
UTAMX1_1099	10	1193	234442	235635	-	root (1)	hypothetical protein	267.916	153.098	1.14826
UTAMX1_1100	10	3323	235914	239237	-	root (1)	hypothetical protein	260.84	244.659	1.83498
UTAMX1_1101	10	1430	239828	241258	+	Clostridia (186801)	MULTISPECIES: lysine--tRNA ligase	216.4	145.995	1.09499
UTAMX1_1102	10	986	241464	242450	+	Candidatus Brocadia sinica (795830)	hypothetical protein	233.755	125.019	0.937661
UTAMX1_1103	10	2177	242957	245134	-	Bacteria (2)	RNA-binding transcriptional accessory protein	206.689	141.285	1.05966
UTAMX1_1104	10	629	245500	246129	-	Zavarzinella formosa (360055)	transposase	174.43	111.015	0.83263
UTAMX1_1105	10	959	246723	247682	-	root (1)	radical SAM protein	223.8	91.1409	0.683573
UTAMX1_1106	10	2666	248181	250847	-	Candidatus Brocadia sinica (795830)	hypothetical protein	229.234	156.529	1.174
UTAMX1_1107	10	1187	251764	252951	+	Clostridiales (186802)	haloacid dehalogenase cytoplasmic HAD superfamily hydrolase	248.315	136.064	1.0205
UTAMX1_1108	10	119	252935	253054	+	root (1)	hypothetical protein	0	0	0
UTAMX1_1109	10	4283	253236	257519	+	Methanosarcinales (94695)	hypothetical protein	282.949	184.774	1.38584
UTAMX1_1110	10	923	258054	258977	+	Candidatus Brocadia sinica (795830)	hypothetical protein	237.989	144.102	1.08079
UTAMX1_1111	10	521	259502	260023	-	Bacteria (2)	MULTISPECIES: ribosome-recycling factor	204.376	150.439	1.12832
UTAMX1_1112	10	719	260069	260788	-	Bacteria (2)	MULTISPECIES: uridylate kinase	184.555	156.579	1.17437
UTAMX1_1113	10	587	260820	261407	-	Bacteria (2)	MULTISPECIES: elongation factor Ts	190.612	121.386	0.910413
UTAMX1_1114	10	704	261612	262316	-	Bacteria (2)	MULTISPECIES: 30S ribosomal protein S2	193.413	535.75	4.01822
UTAMX1_1115	10	896	262457	263353	-	Bacteria (2)	hypothetical protein	219.979	126.708	0.950332
UTAMX1_1116	10	383	263896	264279	+	root (1)	hypothetical protein	131.101	93.02	0.697667
UTAMX1_1117	10	995	264928	265923	+	Candidatus Brocadia sinica (795830)	hypothetical protein	234.15	2504.73	18.7859
UTAMX1_1118	10	293	265944	266237	+	Candidatus Brocadia sinica (795830)	hypothetical protein	90.7347	77.0087	0.577579
UTAMX1_1119	10	506	266578	267084	-	Candidatus Brocadia sinica (795830)	hypothetical protein	131.761	86.3677	0.647773
UTAMX1_1120	10	557	267383	267940	-	Rhizobiales (356)	unknown protein	138.374	212.353	1.59268
UTAMX1_1121	10	140	267888	268028	-	root (1)	hypothetical protein	0.660504	0	0
UTAMX1_1122	10	1001	268032	269033	-	Firmicutes (1239)	MULTISPECIES: ketol-acid reductoisomerase	161.338	162.295	1.21724
UTAMX1_1123	10	479	269064	269543	-	Bacteria (2)	acetolactate synthase small subunit	181.37	138.342	1.03759
UTAMX1_1124	10	638	269547	270185	-	Bacteria (2)	MULTISPECIES: electron transport complex subunit A	177.187	886.758	6.65084
UTAMX1_1125	10	644	270178	270822	-	Clostridia (186801)	MULTISPECIES: electron transporter RsxE	176.828	117.649	0.882389
UTAMX1_1126	10	254	271010	271264	-	Candidatus Brocadia sinica (795830)	NrdH-redoxin	99.7517	63.5857	0.476904
UTAMX1_1127	10	1577	271451	273028	+	Bacteria (2)	MULTISPECIES: bifunctional purine biosynthesis protein PurH	208.073	159.044	1.19285
UTAMX1_1128	10	431	273489	273920	+	Candidatus Brocadia sinica (795830)	hypothetical protein	146.537	54.0049	0.405046
UTAMX1_1129	10	614	274002	274616	+	Bacteria (2)	N-(5'-phosphoribosyl)anthranilate isomerase	174.248	107.151	0.80365
UTAMX1_1130	10	1487	275247	276734	+	Clostridiaceae (31979)	L-selenocysteinyl-tRNA(Sec) synthase	208.136	140.878	1.05661
UTAMX1_1131	10	2684	277070	279754	+	root (1)	hypothetical protein	216.62	154.86	1.16148
UTAMX1_1132	10	959	280059	281018	-	Candidatus Brocadia sinica (795830)	hypothetical protein	226.259	224.633	1.68478
UTAMX1_1133	10	779	281085	281864	-	Candidatus Brocadia sinica (795830)	putative cytochrome c assembly protein	208.029	121.652	0.912412
UTAMX1_1134	10	1109	281867	282976	-	Candidatus Brocadia sinica (795830)	hypothetical protein	242.933	196.605	1.47457
UTAMX1_1135	10	230	283026	283256	-	Candidatus Brocadia sinica (795830)	hypothetical protein	101.115	66.0901	0.495687
UTAMX1_1136	10	842	283821	284663	-	Candidatus Brocadia sinica (795830)	hypothetical protein	218.492	886.013	6.64525
UTAMX1_1137	10	3470	284978	288448	+	Bacteria (2)	DNA polymerase III subunit alpha	239.784	161.124	1.20846
UTAMX1_1138	10	1289	288740	290029	+	Candidatus Brocadia sinica (795830)	hypothetical protein	207.933	4533.53	34.0023
UTAMX1_1139	10	653	290115	290768	+	root (1)	hypothetical protein	163.133	128.394	0.962979
UTAMX1_1140	10	815	290768	291583	+	Candidatus Brocadia sinica (795830)	Putrescine ABC transporter putrescine-binding protein PotF (TC 3.A.1.11.2)	177.453	162.615	1.21964
UTAMX1_1141	10	749	291576	292325	+	Candidatus Brocadia sinica (795830)	hypothetical protein	178.398	115.743	0.868093
UTAMX1_1142	10	407	292792	293199	+	Desulfovibrionales (213115)	reverse transcriptase	115.645	120.215	0.90163
UTAMX1_1143	11	197	2	199	-	Pedosphaera parvula (1032527)	ISPg4, transposase	42.9495	47.02	0.352658
UTAMX1_1144	11	233	499	732	-	root (1)	hypothetical protein	89.0971	73.394	0.550468
UTAMX1_1145	11	269	1221	1490	-	root (1)	hypothetical protein	110.174	33.5518	0.251644
UTAMX1_1146	11	869	1723	2592	-	root (1)	hypothetical protein	229.687	122.172	0.916312
UTAMX1_1147	11	461	3160	3621	+	Candidatus Brocadia sinica (795830)	hypothetical protein	136.299	91.1919	0.683955
UTAMX1_1148	11	437	4318	4755	+	Bacteria (2)	MULTISPECIES: SsrA-binding protein	228.425	264.686	1.98519
UTAMX1_1149	11	419	4805	5224	+	Candidatus Brocadia sinica (795830)	transcriptional regulator	196.417	104.301	0.782275
UTAMX1_1150	11	1487	5250	6737	+	Candidatus Brocadia sinica (795830)	D-alanyl-D-alanine carboxypeptidase (EC 3.4.16.4)	238.079	157.489	1.18119
UTAMX1_1151	11	665	6749	7414	+	Candidatus Brocadia sinica (795830)	phosphatidylethanolamine N-methyltransferase	250.157	140.007	1.05007
UTAMX1_1152	11	1304	7383	8687	-	Bacteria (2)	MULTISPECIES: UDP-glucose 6-dehydrogenase	269.469	150.084	1.12565
UTAMX1_1153	11	722	8799	9521	-	Candidatus Brocadia sinica (795830)	hypothetical protein	253.205	157.573	1.18183
UTAMX1_1154	11	1280	11143	12423	+	Bacteria (2)	serine--tRNA ligase	196.933	155.867	1.16903
UTAMX1_1155	11	551	12471	13022	-	Candidatus Brocadia sinica (795830)	hypothetical protein	206.59	320.274	2.40211
UTAMX1_1156	11	476	13048	13524	-	Bacteria (2)	2-C-methyl-D-erythritol 2,4-cyclodiphosphate synthase	131.809	69.8562	0.523934
UTAMX1_1157	11	1745	13559	15304	-	Candidatus Brocadia sinica (795830)	hypothetical protein	237.085	194.364	1.45777
UTAMX1_1158	11	383	15557	15940	-	Bacteria (2)	MULTISPECIES: reactive intermediate/imine deaminase endoribonuclease L-PSP	150.536	92.3999	0.693015
UTAMX1_1159	11	500	16217	16717	+	Candidatus Brocadia sinica (795830)	hypothetical protein	155.535	140.607	1.05457
UTAMX1_1160	11	122	16858	16980	+	root (1)	hypothetical protein	0	0	0
UTAMX1_1161	11	209	17053	17262	+	root (1)	hypothetical protein	66.8088	0	0
UTAMX1_1162	11	749	17316	18065	+	Monera	MULTISPECIES: 2,3-bisphosphoglycerate-dependent phosphoglycerate mutase	174.077	700.801	5.25613
UTAMX1_1163	11	788	18062	18850	+	Candidatus Brocadia sinica (795830)	hypothetical protein	236.046	188.381	1.41289
UTAMX1_1164	11	1031	18914	19945	+	Candidatus Brocadia sinica (795830)	cobyrinic acid a,c-diamide synthase	240.639	205.029	1.53775
UTAMX1_1165	11	539	19926	20465	+	Candidatus Brocadia sinica (795830)	hypothetical protein	148.999	108.4	0.813021
UTAMX1_1166	11	770	20950	21720	-	Cytophagaceae (89373)	restriction endonuclease	285.398	142.507	1.06883
UTAMX1_1167	11	116	21749	21865	-	root (1)	hypothetical protein	0	0	0
UTAMX1_1168	11	1136	22099	23235	-	Bacteria (2)	DNA-cytosine methyltransferase	282.255	131.091	0.983206
UTAMX1_1169	11	449	23232	23681	-	Bacteria (2)	MULTISPECIES: XorII very short patch repair endonuclease (V.XorII)	179.483	99.4479	0.745876
UTAMX1_1170	11	206	23690	23896	-	Bacteria (2)	hypothetical protein	49.8264	4.61187	0.0345898
UTAMX1_1171	11	203	23893	24096	-	Bacteria (2)	Protein unknown function UPF0150	47.1463	54.9903	0.412437
UTAMX1_1172	11	884	24883	25767	-	Candidatus Brocadia sinica (795830)	hypothetical protein	220.507	108.277	0.812098
UTAMX1_1173	11	488	26069	26557	+	Candidatus Brocadia sinica (795830)	hypothetical protein	201.995	126.543	0.949093
UTAMX1_1174	11	554	26603	27157	+	Candidatus Brocadia sinica (795830)	hypothetical protein	183.355	164.629	1.23474
UTAMX1_1175	11	704	27986	28690	+	Bacteria (2)	glycosyl transferase family 2	229.863	126.515	0.948886
UTAMX1_1176	11	611	29348	29959	-	Candidatus Brocadia sinica (795830)	DNA damage-inducible protein DinB	170.336	110.009	0.825089
UTAMX1_1177	11	1142	30049	31191	-	Bacteria (2)	glutamate 5-kinase	213.281	109.397	0.820493
UTAMX1_1178	11	1757	31791	33548	-	Candidatus Brocadia sinica (795830)	B12-binding domain-containing radical SAM protein	247.492	134.91	1.01185
UTAMX1_1179	11	1295	33548	34843	-	cellular organisms (131567)	MULTISPECIES: argininosuccinate synthase	198.58	125.267	0.939521
UTAMX1_1180	11	1868	35142	37010	-	Candidatus Brocadia sinica (795830)	hypothetical protein	272.907	142.532	1.06902
UTAMX1_1181	11	1724	37030	38754	-	Bacteria (2)	succinate dehydrogenase	203.553	115.311	0.864856
UTAMX1_1182	11	1037	39381	40418	+	Bacteria (2)	DUF1432 domain-containing protein	196.31	134.903	1.01179
UTAMX1_1183	11	1370	40749	42119	+	Candidatus Brocadia sinica (795830)	folyl-polyglutamate synthase	225.102	128.291	0.962203
UTAMX1_1184	11	788	42915	43703	+	Candidatus Brocadia sinica (795830)	peptidase, M23B family	212.342	120.564	0.904251
UTAMX1_1185	11	404	43758	44162	+	Proteobacteria (1224)	Acetoin utilization protein AcuB	145.344	122.283	0.917144
UTAMX1_1186	11	233	44190	44423	+	root (1)	hypothetical protein	61.1179	40.7745	0.305815
UTAMX1_1187	11	476	44475	44951	+	Thermoprotei (183924)	hydrolase	193.1	139.712	1.04787
UTAMX1_1188	11	1154	44964	46118	+	Geobacter (28231)	deoxyguanosinetriphosphate triphosphohydrolase	231.216	151.274	1.13458
UTAMX1_1189	11	680	46212	46892	+	Candidatus Brocadia sinica (795830)	2-C-methyl-D-erythritol 4-phosphate cytidylyltransferase	214.518	95.3538	0.71517
UTAMX1_1190	11	1172	47062	48234	+	Clostridiales (186802)	lactamase	287.826	209.95	1.57466
UTAMX1_1191	11	2219	48270	50489	-	root (1)	hypothetical protein	287.767	214.178	1.60637
UTAMX1_1192	11	1535	51046	52581	-	Candidatus Brocadia sinica (795830)	hydroxylamine oxidoreductase	246.478	157.516	1.18139
UTAMX1_1193	11	476	52657	53133	-	Candidatus Brocadia sinica (795830)	cytosine/adenosine deaminase	86.1569	61.3737	0.460313
UTAMX1_1194	11	614	53217	53831	-	root (1)	Serine phosphatase RsbU, regulator sigma subunit	246.463	128.813	0.96612
UTAMX1_1195	11	326	54301	54627	-	Bacteria (2)	transposase	143.953	109.284	0.819651
UTAMX1_1196	11	188	55747	55935	-	root (1)	hypothetical protein	24.3473	29.0572	0.217934
UTAMX1_1197	11	767	56325	57092	+	Candidatus Brocadia sinica (795830)	Ribonuclease Z (EC 3.1.26.11)	235.336	132.845	0.996362
UTAMX1_1198	11	542	57124	57666	+	root (1)	nicotinamidase	210.959	130.149	0.976141
UTAMX1_1199	11	380	57760	58140	-	Candidatus Brocadia sinica (795830)	heme protein small subunit NaxS	143.573	206.885	1.55167
UTAMX1_1200	11	410	58191	58601	-	Candidatus Brocadia sinica (795830)	heme protein large subunit NaxL	145.585	117.018	0.877653
UTAMX1_1201	11	530	59212	59742	-	Candidatus Brocadia sinica (795830)	hypothetical protein	200.556	121.893	0.914215
UTAMX1_1202	11	1721	60460	62181	-	root (1)	phosphomannomutase phosphoglucomutase/phosphomannomutase family protein	225.938	127.657	0.95745
UTAMX1_1203	11	434	62403	62837	+	Candidatus Brocadia sinica (795830)	MULTISPECIES: DNA-binding protein hypothetical	138.706	216.168	1.6213
UTAMX1_1204	11	1175	62913	64088	-	Candidatus Brocadia sinica (795830)	hypothetical protein	160.859	114.005	0.85506
UTAMX1_1205	11	953	64412	65365	-	root (1)	hypothetical protein	190.035	108.164	0.811245
UTAMX1_1206	11	911	65914	66825	-	root (1)	hypothetical protein	198.746	100.114	0.750876
UTAMX1_1207	11	374	67402	67776	+	Nitrobacter hamburgensis (912)	IS204/IS1001/IS1096/IS1165 transposase	120.409	55.2499	0.414384
UTAMX1_1208	11	392	67773	68165	+	Zavarzinella formosa (360055)	transposase, partial	151.916	81.7959	0.613484
UTAMX1_1209	11	941	68556	69497	+	Bacteria (2)	GCN5 family acetyltransferase	156.689	103.738	0.77805
UTAMX1_1210	11	272	69706	69978	+	Candidatus Brocadia sinica (795830)	hypothetical protein	70.3728	69.8562	0.523934
UTAMX1_1211	11	602	69975	70577	+	Candidatus Brocadia sinica (795830)	hypothetical protein	132.254	118.756	0.890688
UTAMX1_1212	11	380	70647	71027	+	Candidatus Brocadia sinica (795830)	similar to methylmalonyl-CoA epimerase	162.432	169.383	1.2704
UTAMX1_1213	11	3131	71275	74406	-	Deltaproteobacteria (28221)	multidrug transporter	233.805	159.074	1.19308
UTAMX1_1214	11	1166	74411	75577	-	root (1)	RND transporter efflux transporter, family, MFP subunit	243.191	120.996	0.907493
UTAMX1_1215	11	578	75574	76152	-	root (1)	TetR family transcriptional regulator	228.297	134.371	1.0078
UTAMX1_1216	11	2864	77149	80013	-	Dehalococcoides mccartyi (61435)	phosphoribosylformylglycinamidine synthase II PurL	240.055	149.108	1.11834
UTAMX1_1217	11	869	80019	80888	-	Candidatus Brocadia sinica (795830)	prephenate dehydrogenase	208.883	347.111	2.60339
UTAMX1_1218	11	536	81511	82047	+	root (1)	hypothetical protein	180.197	86.408	0.648075
UTAMX1_1219	11	2201	82090	84291	+	root (1)	hypothetical protein	224.202	111.472	0.836057
UTAMX1_1220	11	1256	84678	85934	-	Candidatus Brocadia sinica (795830)	C4-dicarboxylate transporter	244.171	132.56	0.994223
UTAMX1_1221	11	536	86296	86832	-	Candidatus Brocadia sinica (795830)	hypothetical protein	210.474	106.791	0.800954
UTAMX1_1222	11	1784	86801	88585	-	Candidatus Brocadia sinica (795830)	lipoprotein	226.926	129.14	0.968573
UTAMX1_1223	11	464	88729	89193	-	Candidatus Brocadia sinica (795830)	hypothetical protein	177.268	96.7449	0.725603
UTAMX1_1224	11	695	89654	90349	+	Candidatus Brocadia sinica (795830)	CDP-diacylglycerol/serineO-phosphatidyltransferase	193.523	112.775	0.845833
UTAMX1_1225	11	143	90494	90637	-	root (1)	hypothetical protein	1.93994	3.32183	0.0249143
UTAMX1_1226	11	725	90760	91485	-	Bacteroidetes/Chlorobi group (68336)	metal-dependent hydrolase	226.712	112.04	0.840318
UTAMX1_1227	11	3032	91475	94507	-	Bacteroidetes/Chlorobi group (68336)	restriction endonuclease	247.31	125.649	0.94239
UTAMX1_1228	11	584	94504	95088	-	root (1)	hypothetical protein	156.282	95.5739	0.716821
UTAMX1_1229	11	1241	95088	96329	-	root (1)	hypothetical protein	253.158	130.335	0.977531
UTAMX1_1230	11	695	96322	97017	-	Bacteria (2)	Putative cytoplasmic protein	181.615	126.103	0.945795
UTAMX1_1231	11	395	97079	97474	-	Proteobacteria (1224)	Putative cytoplasmic protein	137.067	73.3579	0.550197
UTAMX1_1232	11	2426	97465	99891	-	Bacteria (2)	type I restriction-modification protein subunit M	228.222	129.133	0.968522
UTAMX1_1233	11	419	100093	100512	+	root (1)	hypothetical protein	159.341	112.237	0.841795
UTAMX1_1234	11	962	100569	101531	+	Bacteria (2)	acetyl-CoA carboxylase carboxyl transferase subunit alpha	204.598	264.176	1.98136
UTAMX1_1235	11	689	101598	102287	-	Candidatus Brocadia sinica (795830)	hypothetical protein	202.388	158.915	1.19189
UTAMX1_1236	11	1931	102393	104324	-	Bacteria (2)	MULTISPECIES: aconitate hydratase	246.596	152.15	1.14115
UTAMX1_1237	11	1223	104488	105711	-	Candidatus Brocadia sinica (795830)	heme protein	243.236	169.346	1.27012
UTAMX1_1238	11	563	106042	106605	+	Candidatus Brocadia sinica (795830)	hypothetical protein	216.23	561.083	4.20822
UTAMX1_1239	11	1547	106712	108259	+	Candidatus Brocadia sinica (795830)	hypothetical protein	246.329	279.732	2.09804
UTAMX1_1240	11	173	108411	108584	-	root (1)	hypothetical protein	16.8371	16.4748	0.123564
UTAMX1_1241	11	860	108599	109459	-	Candidatus Brocadia sinica (795830)	hypothetical protein	258.111	140.573	1.05433
UTAMX1_1242	11	1214	109461	110675	-	Candidatus Brocadia sinica (795830)	hypothetical protein	289.713	174.318	1.30742
UTAMX1_1243	11	1703	110849	112552	-	Candidatus Brocadia sinica (795830)	hydrazine oxidoreductase HzoA	222.76	2984.86	22.387
UTAMX1_1244	11	803	112842	113645	-	Bacteria (2)	tryptophan synthase subunit alpha [	253.517	179.538	1.34657
UTAMX1_1245	11	1247	113704	114951	-	Bacteria (2)	MULTISPECIES: tryptophan synthase subunit beta	238.963	189.895	1.42424
UTAMX1_1246	11	1607	115104	116711	-	Candidatus Brocadia sinica (795830)	hydroxylamine oxidoreductase	254.366	2217.71	16.6332
UTAMX1_1247	12	1085	20	1105	+	Candidatus Brocadia sinica (795830)	hydrazine hydrolase C subunit	400.777	459.699	3.44782
UTAMX1_1248	12	1022	1173	2195	+	Candidatus Brocadia sinica (795830)	40-residue YVTN family beta-propeller repeat protein	335.5	508.72	3.81549
UTAMX1_1249	12	2432	2273	4705	+	Candidatus Brocadia sinica (795830)	putative hydrazine hydrolase A subunit	461.307	1340.88	10.0569
UTAMX1_1250	13	116	1	117	+	root (1)	hypothetical protein	0	0	0
UTAMX1_1251	13	794	267	1061	-	root (1)	hypothetical protein	251.674	239.904	1.79932
UTAMX1_1252	13	263	1908	2171	-	root (1)	hypothetical protein	63.6394	18.0617	0.135466
UTAMX1_1253	13	104	2132	2236	-	root (1)	hypothetical protein	0	0	0
UTAMX1_1254	13	2291	2233	4524	-	root (1)	hypothetical protein	189.744	110.306	0.827317
UTAMX1_1255	13	176	4526	4702	-	root (1)	hypothetical protein	12.3469	0	0
UTAMX1_1256	13	671	5767	6438	+	root (1)	LexA family transcriptional regulator	158.206	139.463	1.04599
UTAMX1_1257	13	488	6344	6832	-	root (1)	hypothetical protein	206.638	81.7661	0.61326
UTAMX1_1258	13	1244	7006	8250	+	Geobacter (28231)	DNA polymerase IV	219.692	135.748	1.01813
UTAMX1_1259	13	665	8703	9368	-	Dehalococcoides mccartyi (61435)	PhoU family transcriptional regulator	179.935	125.72	0.942923
UTAMX1_1260	13	779	9528	10307	-	Bacteria (2)	MULTISPECIES: phosphate ABC transporter ATP-binding protein	199.779	110.676	0.830089
UTAMX1_1261	13	1598	10334	11932	-	Proteobacteria (1224)	phosphate ABC transporter permease	210.663	144.617	1.08465
UTAMX1_1262	13	2324	11929	14253	-	Candidatus Brocadia sinica (795830)	phosphate ABC transporter permease component	231.296	135.823	1.0187
UTAMX1_1263	13	986	14250	15236	-	Proteobacteria (1224)	MULTISPECIES: phosphate-binding protein phosphate ABC transporter substrate-binding	229.77	114.42	0.858168
UTAMX1_1264	13	1439	15537	16976	-	root (1)	porin	246.149	144.421	1.08319
UTAMX1_1265	13	1382	17899	19281	+	Candidatus Brocadia sinica (795830)	UDP-N-acetylmuramoylalanine--D-glutamate ligase	208.025	147.456	1.10595
UTAMX1_1266	13	941	19523	20464	+	Bacteria (2)	putative K+-dependent Na+/Ca+ exchanger	212.653	130.24	0.976822
UTAMX1_1267	13	1046	20453	21499	-	Candidatus Brocadia sinica (795830)	ADP-heptose--LPS heptosyltransferase	182.51	110.808	0.831081
UTAMX1_1268	13	164	22261	22425	+	root (1)	hypothetical protein	6.20229	5.79296	0.0434482
UTAMX1_1269	13	149	22881	23030	+	root (1)	hypothetical protein	3.72365	0	0
UTAMX1_1270	13	329	23273	23602	+	Betaproteobacteria (28216)	restriction endonuclease subunit R	111.864	88.796	0.665985
UTAMX1_1271	13	1925	23660	25585	-	Candidatus Brocadia sinica (795830)	NADH oxidase	218.759	222.459	1.66848
UTAMX1_1272	13	1121	25845	26966	-	Bacteria (2)	aminofutalosine synthase MqnE	186.426	154.456	1.15845
UTAMX1_1273	13	1094	27228	28322	+	root (1)	4Fe-4S ferredoxin iron-sulfur-binding domain protein	198.93	124.183	0.931395
UTAMX1_1274	13	677	28408	29085	-	Bacteria (2)	haloacid dehalogenase	168.414	87.0056	0.652557
UTAMX1_1275	13	260	29505	29765	+	root (1)	hypothetical protein	65.085	222.895	1.67175
UTAMX1_1276	13	872	30139	31011	-	Cyanobacteria (1117)	restriction endonuclease	198.25	142.18	1.06637
UTAMX1_1277	13	215	31537	31752	-	Bacteria (2)	family protein	70.5357	18.78	0.140853
UTAMX1_1278	13	221	31783	32004	-	Bacteria (2)	MULTISPECIES: toxin HicA	77.1982	52.6609	0.394966
UTAMX1_1279	13	215	32549	32764	-	Monera	protein unknown function UPF0150	49.676	41.9787	0.314848
UTAMX1_1280	13	1313	33143	34456	-	Desulfosarcina sp. BuS5 (933262)	hypothetical protein	268.045	163.526	1.22648
UTAMX1_1281	13	347	34615	34962	-	Bacteria (2)	transcriptional modulator MazE/toxin, MazF	168.552	93.7724	0.70331
UTAMX1_1282	13	209	34962	35171	-	Desulfosarcina sp. BuS5 (933262)	hypothetical protein	70.7908	47.7295	0.35798
UTAMX1_1283	13	719	35250	35969	-	root (1)	hypothetical protein	300.626	114.957	0.862196
UTAMX1_1284	14	1655	452	2107	+	Candidatus Brocadia sinica (795830)	phosphoenolpyruvate carboxykinase	230.618	146.812	1.10112
UTAMX1_1285	14	458	2193	2651	+	Geobacter (28231)	Rrf2 family transcriptional regulator	158.795	104.235	0.781783
UTAMX1_1286	14	1034	2712	3746	+	root (1)	sulfate ABC transporter substrate-binding protein	222.68	115.999	0.870014
UTAMX1_1287	14	941	3780	4721	+	Pelotomaculum thermopropionicum (110500)	nitrate/sulfonate/bicarbonate ABC transporter ATP-binding protein [	202.826	139.074	1.04308
UTAMX1_1288	14	758	4724	5482	+	Bacteria (2)	sulfate ABC transporter permease	200.129	118.129	0.885987
UTAMX1_1289	14	191	5486	5677	-	Candidatus Brocadia sinica (795830)	hypothetical protein	31.227	11.1916	0.0839391
UTAMX1_1290	14	287	5863	6150	+	Candidatus Brocadia sinica (795830)	hypothetical protein	119.052	57.9296	0.434482
UTAMX1_1291	14	440	6153	6593	+	Candidatus Brocadia sinica (795830)	Transamidase GatB domain protein	174.328	107.96	0.809716
UTAMX1_1292	14	1769	6701	8470	-	Bacteria (2)	MULTISPECIES: ribonucleotide-diphosphate reductase subunit alpha	235.907	127.953	0.959667
UTAMX1_1293	14	1103	8567	9670	-	Bacteria (2)	S-adenosylmethionine:tRNA ribosyltransferase-isomerase [	228.536	165.375	1.24034
UTAMX1_1294	14	437	9942	10379	+	Firmicutes (1239)	MULTISPECIES: division/cell wall cluster transcriptional repressor MraZ	149.286	119.027	0.892726
UTAMX1_1295	14	899	10439	11338	+	Bacteria (2)	ribosomal RNA small subunit methyltransferase H	218.576	166.443	1.24835
UTAMX1_1296	14	368	11340	11708	+	Candidatus Brocadia sinica (795830)	hypothetical protein	174.01	192.978	1.44737
UTAMX1_1297	14	1715	11850	13565	+	Candidatus Brocadia sinica (795830)	Cell division protein FtsI (EC 2.4.1.129)	232.497	178.237	1.33681
UTAMX1_1298	14	296	13694	13990	+	Candidatus Brocadia sinica (795830)	hypothetical protein	94.9697	80.2403	0.601816
UTAMX1_1299	14	1469	13971	15440	+	Firmicutes (1239)	UDP-N-acetylmuramyl peptide synthase	240.996	148.748	1.11563
UTAMX1_1300	14	1376	15461	16837	+	Candidatus Brocadia sinica (795830)	UDP-N-acetylmuramoylalanyl-D-glutamyl-2, 6-diaminopimelate--D-alanyl-D-alanine ligase	235.746	155.521	1.16644
UTAMX1_1301	14	1076	16919	17995	+	Proteobacteria (1224)	phospho-N-acetylmuramoyl-pentapeptide transferase	244.712	163.123	1.22345
UTAMX1_1302	14	1199	18010	19209	+	Candidatus Brocadia sinica (795830)	cell division protein	238.734	159.661	1.19749
UTAMX1_1303	14	1124	19328	20452	+	Candidatus Brocadia sinica (795830)	UDP-N-acetylglucosamine--N-acetylmuramyl-(pentapeptide) pyrophosphoryl-undecaprenol N-acetylglucosamine transferase	214.27	142.422	1.06819
UTAMX1_1304	14	1442	20566	22008	+	Candidatus Brocadia sinica (795830)	UDP-N-acetylmuramate--alanine ligase	239.288	274.241	2.05686
UTAMX1_1305	14	1004	22026	23030	+	Candidatus Brocadia sinica (795830)	D-alanine/D-alanine ligase	244.623	210.543	1.57911
UTAMX1_1306	14	926	23030	23956	+	Candidatus Brocadia sinica (795830)	hypothetical protein	259.437	135.428	1.01573
UTAMX1_1307	14	2045	24374	26419	+	Candidatus Brocadia sinica (795830)	type II secretion system protein GspD	258.081	175.375	1.31534
UTAMX1_1308	14	521	26388	26909	+	Candidatus Brocadia sinica (795830)	hypothetical protein	201.98	96.1898	0.72144
UTAMX1_1309	14	647	26974	27621	+	root (1)	hypothetical protein	261.619	177.307	1.32984
UTAMX1_1310	14	833	27756	28589	+	Candidatus Brocadia sinica (795830)	secretory pathway protein	259.206	235.8	1.76854
UTAMX1_1311	14	1265	28610	29875	+	Candidatus Brocadia sinica (795830)	hypothetical protein	293.42	148.515	1.11389
UTAMX1_1312	14	554	29927	30481	+	Candidatus Brocadia sinica (795830)	hypothetical protein	231.093	78.0271	0.585217
UTAMX1_1313	14	626	30486	31112	+	Candidatus Brocadia sinica (795830)	hypothetical protein	230.807	136.208	1.02159
UTAMX1_1314	14	1202	31119	32321	+	Candidatus Brocadia sinica (795830)	Type IV fimbrial assembly protein PilC	256.602	160.251	1.20191
UTAMX1_1315	14	743	32318	33061	+	Bacteria (2)	glycosyltransferase involved cell wall biogenesis	259.926	165.267	1.23953
UTAMX1_1316	14	1994	33064	35058	-	Candidatus Brocadia sinica (795830)	hypothetical protein	266.722	139.719	1.04792
UTAMX1_1317	14	2396	35545	37941	-	Candidatus Brocadia sinica (795830)	hypothetical protein	260.643	157.713	1.18287
UTAMX1_1318	14	2585	38329	40914	+	Candidatus Brocadia sinica (795830)	hypothetical protein	273.208	167.958	1.25971
UTAMX1_1319	14	677	40937	41614	-	Candidatus Brocadia sinica (795830)	hypothetical protein	213.625	128.754	0.965679
UTAMX1_1320	14	1418	41611	43029	-	Candidatus Brocadia sinica (795830)	B12-binding domain-containing radical SAM protein	234.698	150.915	1.13189
UTAMX1_1321	14	866	43026	43892	-	Bacteria (2)	MULTISPECIES: glycosyl transferase family 2	227.225	126.983	0.952398
UTAMX1_1322	14	512	44321	44833	+	Candidatus Brocadia sinica (795830)	hypothetical protein	213.567	129.425	0.97071
UTAMX1_1323	14	284	44886	45170	+	Candidatus Brocadia sinica (795830)	hypothetical protein	136.752	40.979	0.30735
UTAMX1_1324	14	296	46192	46488	-	Proteobacteria (1224)	MULTISPECIES: plasmid stabilization protein	121.211	58.5754	0.439326
UTAMX1_1325	14	209	46485	46694	-	Proteobacteria (1224)	addiction module protein	58.4024	42.0474	0.315363
UTAMX1_1326	14	356	47144	47500	-	Deltaproteobacteria (28221)	twitching motility protein PilT	158.577	118.756	0.890688
UTAMX1_1327	14	197	47502	47699	-	Desulfococcus oleovorans (181663)	antitoxin	29.3371	68.7215	0.515423
UTAMX1_1328	14	1496	48692	50188	-	Candidatus Brocadia sinica (795830)	Shikimate 5-dehydrogenase I alpha (EC 1.1.1.25)	241.375	143.682	1.07764
UTAMX1_1329	14	1520	50240	51760	-	Bacteria (2)	2-isopropylmalate synthase [	196.652	129.537	0.971553
UTAMX1_1330	14	188	52412	52600	+	root (1)	hypothetical protein	27.5444	72.0114	0.540098
UTAMX1_1331	14	791	53205	53996	+	Bacteria (2)	DUF124 domain-containing protein	178.044	102.391	0.767951
UTAMX1_1332	14	1682	54126	55808	+	Candidatus Brocadia sinica (795830)	TPR repeat:Sel1-like repeat	251.243	155.611	1.16711
UTAMX1_1333	14	1574	55832	57406	-	Monera	RNA helicase	237.022	174.738	1.31057
UTAMX1_1334	14	311	57670	57981	-	Bacteria (2)	MULTISPECIES: RNA-binding protein	78.0499	85.5346	0.641524
UTAMX1_1335	14	1529	58398	59927	+	Bacteria (2)	amino acid ABC transporter permease polar inner membrane subunit	205.322	120.231	0.901756
UTAMX1_1336	14	755	59914	60669	+	Bacteria (2)	polar amino acid ABC transporter ATP-binding protein	184.696	83.0503	0.622891
UTAMX1_1337	14	410	61836	62246	+	root (1)	hypothetical protein	207.608	92.6873	0.695171
UTAMX1_1338	14	3458	63238	66696	-	Bacteria (2)	pyruvate carboxylase	221.041	268.9	2.0168
UTAMX1_1339	14	656	66668	67324	-	root (1)	MULTISPECIES: nitroreductase	172.748	102.101	0.765774
UTAMX1_1340	14	944	67651	68595	-	root (1)	hypothetical protein	161.921	100.64	0.75482
UTAMX1_1341	15	467	1	468	-	Bacteria (2)	MULTISPECIES: translation elongation factor Tu	97.7178	361.098	2.7083
UTAMX1_1342	15	1142	1140	2282	-	Bacteria (2)	chorismate synthase	209.03	128.115	0.960882
UTAMX1_1343	15	1262	2396	3658	+	Candidatus Brocadia sinica (795830)	Lipoprotein releasing system transmembrane protein LolC	219.489	155.455	1.16594
UTAMX1_1344	15	824	3879	4703	+	Candidatus Brocadia sinica (795830)	chaperone protein	218.664	138.644	1.03986
UTAMX1_1345	15	905	4706	5611	+	Bacteria (2)	phosphoribosylaminoimidazole-succinocarboxamide synthase [	187.955	194.47	1.45856
UTAMX1_1346	15	812	5638	6450	+	Proteobacteria (1224)	inositol monophosphatase	193.14	104.131	0.780997
UTAMX1_1347	15	434	7419	7853	+	root (1)	hypothetical protein	248.754	208.506	1.56383
UTAMX1_1348	16	197	1	198	-	Pedosphaera parvula (1032527)	ISPg4, transposase	44.123	28.9354	0.21702
UTAMX1_1349	16	488	544	1032	+	Candidatus Brocadia sinica (795830)	similar to cytochrome c (CII)	187.973	77.3858	0.580407
UTAMX1_1350	16	974	1444	2418	+	Firmicutes (1239)	selenophosphate synthase selenide, water dikinase	214.277	135.581	1.01688
UTAMX1_1351	16	767	2900	3667	+	Bacteria (2)	protein-L-isoaspartate O-methyltransferase	187.714	106.524	0.798948
UTAMX1_1352	16	731	4535	5266	+	Candidatus Brocadia sinica (795830)	hypothetical protein	238.007	120.543	0.904091
UTAMX1_1353	16	1820	5409	7229	-	Proteobacteria (1224)	ATP-dependent zinc metalloprotease FtsH	208.999	177.742	1.3331
UTAMX1_1354	16	914	7498	8412	+	Bacteria (2)	radical SAM protein	166.983	112.519	0.843912
UTAMX1_1355	16	2138	8921	11059	+	root (1)	hypothetical protein	246.833	172.19	1.29146
UTAMX1_1356	16	1226	11284	12510	+	Clostridia (186801)	FAD-dependent oxidoreductase [	218.92	118.562	0.889235
UTAMX1_1357	16	455	12786	13241	-	root (1)	hypothetical protein	189.717	103.357	0.775192
UTAMX1_1358	16	218	13327	13545	-	Bacteria (2)	hypothetical protein	74.2309	79.5336	0.596516
UTAMX1_1359	16	242	13542	13784	-	Microcystis aeruginosa (1126)	MULTISPECIES: membrane protein	117.117	62.8129	0.471107
UTAMX1_1360	16	206	14003	14209	+	root (1)	hypothetical protein	58.3552	26.5182	0.198891
UTAMX1_1361	16	470	14224	14694	-	Candidatus Koribacter versatilis (658062)	MULTISPECIES: ATP-dependent DNA ligase	179.531	91.9724	0.689809
UTAMX1_1362	16	455	16242	16697	+	Candidatus Brocadia sinica (795830)	hypothetical protein	202.724	103.879	0.779107
UTAMX1_1363	16	449	16699	17148	+	Candidatus Brocadia sinica (795830)	hypothetical protein	212.847	143.353	1.07517
UTAMX1_1364	16	2270	17357	19627	+	Candidatus Brocadia sinica (795830)	putative small GTP-binding protein	257.695	161.026	1.20773
UTAMX1_1365	16	407	19628	20035	+	Candidatus Brocadia sinica (795830)	hypothetical protein	163.811	93.3705	0.700295
UTAMX1_1366	16	650	20038	20688	+	Deltaproteobacteria (28221)	MULTISPECIES: DtxR family transcriptional regulator	215.101	134.833	1.01127
UTAMX1_1367	16	797	21203	22000	+	Bacteria (2)	flagellar motor protein MotP [	208.784	113.242	0.849338
UTAMX1_1368	16	782	22000	22782	+	Candidatus Brocadia sinica (795830)	hypothetical protein	246.194	173.729	1.303
UTAMX1_1369	16	698	22817	23515	+	Candidatus Brocadia sinica (795830)	similar to H+-driven flagellar motor component MotB	230.183	134.068	1.00553
UTAMX1_1370	16	983	23598	24581	+	Candidatus Brocadia sinica (795830)	hypothetical protein	260.385	179.039	1.34283
UTAMX1_1371	16	131	24616	24747	+	root (1)	hypothetical protein	0.352941	0	0
UTAMX1_1372	16	518	24795	25313	+	Candidatus Brocadia sinica (795830)	hypothetical protein	227.606	166.9	1.25178
UTAMX1_1373	16	284	25377	25661	-	Candidatus Brocadia sinica (795830)	hypothetical protein	118.681	91.1575	0.683697
UTAMX1_1374	16	749	25683	26432	-	root (1)	ribonuclease III	232.72	169.017	1.26765
UTAMX1_1375	16	536	26413	26949	-	root (1)	RtsE	202.107	126.732	0.95051
UTAMX1_1376	16	1082	27343	28425	+	Proteobacteria (1224)	MULTISPECIES: chorismate mutase	250.747	154.536	1.15905
UTAMX1_1377	16	770	28440	29210	+	Bacteria (2)	MULTISPECIES: triosephosphate isomerase	220.008	154.536	1.15905
UTAMX1_1378	16	593	29246	29839	+	Candidatus Brocadia sinica (795830)	preprotein translocase subunit SecG	194.999	148.194	1.11148
UTAMX1_1379	16	884	29917	30801	+	Candidatus Brocadia sinica (795830)	Protein YicC	221.187	145.623	1.0922
UTAMX1_1380	16	545	30829	31374	+	Bacteria (2)	MULTISPECIES: guanylate kinase	183.584	401.808	3.01363
UTAMX1_1381	16	557	31371	31928	+	Bacteria (2)	phosphopantothenoylcysteine decarboxylase	172.988	206.81	1.55111
UTAMX1_1382	16	449	31925	32374	+	Proteobacteria (1224)	deoxyuridine 5'-triphosphate nucleotidohydrolase	145.914	136.476	1.0236
UTAMX1_1383	16	2303	32414	34717	+	Candidatus Brocadia sinica (795830)	cell division protein	249.787	264.119	1.98094
UTAMX1_1384	16	1328	34710	36038	+	Clostridiales (186802)	ribosomal protein S12 methylthiotransferase RimO MiaB family RNA modification	253.598	218.196	1.6365
UTAMX1_1385	16	620	36084	36704	+	Candidatus Brocadia sinica (795830)	CDP-diacylglycerol--glycerol-3-phosphate 3-phosphatidyltransferase	187.999	159.745	1.19812
UTAMX1_1386	16	1424	38245	39669	+	root (1)	ammonium transporter	223.222	140.605	1.05456
UTAMX1_1387	16	536	39998	40534	+	Bacteria (2)	RNase III inhibitor	155.871	91.7254	0.687956
UTAMX1_1388	16	584	40769	41353	-	Candidatus Brocadia sinica (795830)	methylated-DNA-protein-cysteine S-methyltransferase	215.659	115.909	0.869336
UTAMX1_1389	16	761	41328	42089	-	Candidatus Brocadia sinica (795830)	hypothetical protein	279.113	130.459	0.978469
UTAMX1_1390	16	1697	42736	44433	-	Candidatus Brocadia sinica (795830)	Hypothetical protein UPF0052	274.469	141.499	1.06127
UTAMX1_1391	16	683	44632	45315	-	Monera	endonuclease V (deoxyinosine 3'endoduclease)	178.375	149.879	1.12412
UTAMX1_1392	16	527	45620	46147	-	Gemmata obscuriglobus (114)	SMC-Scp complex subunit ScpB putative transcriptional regulator	195.644	114.023	0.855195
UTAMX1_1393	16	590	46177	46767	-	Candidatus Brocadia sinica (795830)	Electron transport complex protein RnfG	201.633	130.832	0.981266
UTAMX1_1394	16	995	46907	47902	-	root (1)	electron transport complex	207.478	110.998	0.832502
UTAMX1_1395	16	1337	48071	49408	-	Firmicutes (1239)	MULTISPECIES: electron transporter RnfC	220.007	128.082	0.960637
UTAMX1_1396	16	1196	49416	50612	-	root (1)	aspartate aminotransferase	225.726	236.121	1.77095
UTAMX1_1397	16	956	50708	51664	-	Candidatus Brocadia sinica (795830)	hypothetical protein	215.99	254.405	1.90808
UTAMX1_1398	16	707	53305	54012	+	Candidatus Brocadia sinica (795830)	molybopterin cofactor biosynthesis protein	194.554	169.987	1.27493
UTAMX1_1399	16	218	54067	54285	+	root (1)	hypothetical protein	65.5353	54.475	0.408572
UTAMX1_1400	16	446	54540	54986	+	Candidatus Brocadia sinica (795830)	hypothetical protein	184.319	189.05	1.41791
UTAMX1_1401	16	818	55064	55882	-	Candidatus Brocadia sinica (795830)	hypothetical protein	210.828	179.73	1.34801
UTAMX1_1402	16	1541	56206	57747	-	Deltaproteobacteria (28221)	diguanylate cyclase	246.868	155.515	1.16639
UTAMX1_1403	16	611	58249	58860	+	Candidatus Brocadia sinica (795830)	ribonuclease H	177.752	71.5255	0.536453
UTAMX1_1404	16	722	58945	59667	+	Bacteria (2)	MULTISPECIES: lipoprotein-releasing system ATP-binding protein LolD	200.694	158.56	1.18923
UTAMX1_1405	16	863	59697	60560	+	Bacteria (2)	branched-chain amino acid aminotransferase branched-chain-amino-acid	223.247	129.902	0.974286
UTAMX1_1406	16	536	60561	61097	-	Candidatus Brocadia sinica (795830)	signal peptidase II	222.205	136.923	1.02695
UTAMX1_1407	16	374	61045	61419	-	Candidatus Brocadia sinica (795830)	transcriptional regulator	159.722	66.6809	0.500119
UTAMX1_1408	16	191	61763	61954	-	Candidatus Brocadia sinica (795830)	hypothetical protein	37.2787	12.4351	0.0932657
UTAMX1_1409	17	428	809	1237	-	Bacteria (2)	type III restriction endonuclease subunit R	137.301	63.2623	0.474478
UTAMX1_1410	17	302	1319	1621	-	Monera	helicase type I site-specific restriction-modification system restriction subunit	106.709	79.4325	0.595758
UTAMX1_1411	17	983	1618	2601	-	Bacteria (2)	type III restriction endonuclease subunit R	175.863	108.004	0.810045
UTAMX1_1412	17	947	2643	3590	-	Bacteria (2)	type III restriction endonuclease subunit R	184.306	112.611	0.844601
UTAMX1_1413	17	416	3946	4362	+	Candidatus Brocadia sinica (795830)	Bacterial/Archaeal Transporter family protein	150.598	85.0701	0.638041
UTAMX1_1414	17	839	4548	5387	+	root (1)	MBL fold metallo-hydrolase	247.929	150.886	1.13167
UTAMX1_1415	17	833	5384	6217	+	cellular organisms (131567)	bifunctional hydroxymethylpyrimidine kinase/phosphomethylpyrimidine kinase [	209.197	107.778	0.808355
UTAMX1_1416	17	635	6339	6974	+	root (1)	MULTISPECIES: HNH endonuclease	203.217	103.981	0.779878
UTAMX1_1417	17	1019	7099	8118	+	Candidatus Brocadia sinica (795830)	Tetraacyldisaccharide 4'-kinase (EC 2.7.1.130)	236.349	125.865	0.944006
UTAMX1_1418	17	170	8131	8301	+	root (1)	hypothetical protein	13.8706	13.9712	0.104787
UTAMX1_1419	17	971	8328	9299	+	Bacteria (2)	hypothetical protein	204.654	151.166	1.13377
UTAMX1_1420	17	644	9292	9936	+	Bacteria (2)	base excision DNA repair protein	195.136	116.912	0.876857
UTAMX1_1421	17	1286	9997	11283	+	Candidatus Brocadia sinica (795830)	dihydroorotase	230.313	150.707	1.13033
UTAMX1_1422	17	671	11277	11948	+	root (1)	hypothetical cytosolic protein	221.461	114.331	0.857503
UTAMX1_1423	17	470	11887	12357	+	Candidatus Brocadia sinica (795830)	hypothetical protein	222.323	93.4884	0.70118
UTAMX1_1424	17	197	12573	12770	+	root (1)	hypothetical protein	45.0618	18.0846	0.135638
UTAMX1_1425	17	2366	12911	15277	+	Bacillus <stick insect> (55087)	DEAD/DEAH box helicase	250.249	121.667	0.912522
UTAMX1_1426	17	1691	15424	17115	+	Bacillus <stick insect> (55087)	Type I restriction-modification system, DNA-methyltransferase subunit M (EC 2.1.1.72)	241.922	134.557	1.0092
UTAMX1_1427	17	1190	17202	18392	+	Bacillus (1386)	hypothetical protein	299.014	129.533	0.971523
UTAMX1_1428	17	1595	18400	19995	+	Mycobacterium (1763)	ATP-dependent endonuclease	351.301	154.271	1.15706
UTAMX1_1429	17	1109	19973	21082	+	Bacteria (2)	DNA helicase II	307.846	101.729	0.762988
UTAMX1_1430	17	296	21370	21666	+	root (1)	hypothetical protein	134.332	76.2283	0.571725
UTAMX1_1431	17	329	22008	22337	+	Cystobacterineae (80811)	transcriptional regulator	178.195	70.0261	0.525208
UTAMX1_1432	17	236	22867	23103	+	root (1)	hypothetical protein	110.69	30.1921	0.226446
UTAMX1_1433	18	203	1	204	-	Pedosphaera parvula (1032527)	ISPg4, transposase	58.9898	57.3303	0.429987
UTAMX1_1434	18	2258	377	2635	+	root (1)	hypothetical protein	279.009	152.941	1.14709
UTAMX1_1435	18	1007	2840	3847	+	root (1)	hypothetical protein	206.061	165.102	1.23829
UTAMX1_1436	18	2525	4184	6709	+	root (1)	exopolysaccharide biosynthesis protein	212.847	153.794	1.15348
UTAMX1_1437	18	272	7122	7394	+	root (1)	hypothetical protein	105.729	29.6889	0.222672
UTAMX1_1438	18	236	7450	7686	+	root (1)	hypothetical protein	96.9765	45.2882	0.339669
UTAMX1_1439	18	434	7674	8108	+	root (1)	hypothetical protein	212	146.119	1.09592
UTAMX1_1440	18	230	8798	9028	+	Cyanobacteria (1117)	predicted orf	90.0583	53.6982	0.402746
UTAMX1_1441	18	359	9025	9384	+	Bacteria (2)	hypothetical protein	181.721	558.383	4.18797
UTAMX1_1442	18	95	9416	9511	+	root (1)	hypothetical protein	0	0	0
UTAMX1_1443	18	254	9533	9787	+	root (1)	hypothetical protein	117.408	62.6506	0.46989
UTAMX1_1444	18	197	9855	10052	+	Pedosphaera parvula (1032527)	ISPg4, transposase	38.0209	26.5241	0.198935
UTAMX1_1445	19	272	3	275	-	Candidatus Brocadia sinica (795830)	hypothetical protein	78.8719	271.566	2.03679
UTAMX1_1446	19	671	893	1564	-	Candidatus Brocadia sinica (795830)	hypothetical cytosolic protein	225.526	144.772	1.08582
UTAMX1_1447	19	398	1567	1965	-	Candidatus Brocadia sinica (795830)	histidine kinase	162.753	105.03	0.787744
UTAMX1_1448	19	539	2203	2742	+	Bacteria (2)	ATP-dependent protease subunit HslV	162.124	151.584	1.13691
UTAMX1_1449	19	1334	2742	4076	+	Bacteria (2)	ATP-dependent protease ATPase subunit HslU	192.739	116.619	0.874663
UTAMX1_1450	19	701	4239	4940	+	Candidatus Brocadia sinica (795830)	Glutamine amidotransferase, class I	230.451	137.899	1.03426
UTAMX1_1451	19	230	4900	5130	+	root (1)	hypothetical protein	67.7447	74.3513	0.557648
UTAMX1_1452	19	416	5063	5479	-	Candidatus Brocadia sinica (795830)	Fur family transcriptional regulator	203.057	439.624	3.29726
UTAMX1_1453	19	1484	5793	7277	+	Candidatus Brocadia sinica (795830)	RNA polymerase sigma 70 subunit RpoD	279.281	708.692	5.31532
UTAMX1_1454	19	809	7705	8514	+	Deltaproteobacteria (28221)	type 11 methyltransferase	251.465	115.379	0.865365
UTAMX1_1455	19	1946	8516	10462	-	Deltaproteobacteria (28221)	metal dependent phosphohydrolase	295.421	182.588	1.36944
UTAMX1_1456	19	2090	10449	12539	-	Desulfuromonadales (69541)	pilus assembly protein PilZ	308.161	208.078	1.56062
UTAMX1_1457	19	1289	12576	13865	-	Desulfuromonadales (69541)	aromatic hydrocarbon degradation membrane protein	259.513	184.629	1.38475
UTAMX1_1458	19	185	14080	14265	-	root (1)	hypothetical protein	26.7415	33.38	0.250355
UTAMX1_1459	19	731	15049	15780	-	Candidatus Brocadia sinica (795830)	Copper binding protein, plastocyanin/azurin family	234.212	160.182	1.20139
UTAMX1_1460	19	1040	15805	16845	-	Candidatus Brocadia sinica (795830)	hypothetical protein	256.517	142.735	1.07054
UTAMX1_1461	19	1181	16970	18151	-	Aquificaceae (64898)	S-adenosylmethionine synthetase, partial	224.873	480.452	3.60348
UTAMX1_1462	19	449	18460	18909	-	Candidatus Brocadia sinica (795830)	universal stress protein	185.765	94.1581	0.706202
UTAMX1_1463	19	521	18947	19468	-	Candidatus Brocadia sinica (795830)	hypothetical protein	217.066	132.204	0.991552
UTAMX1_1464	19	1586	19625	21211	-	Bacteria (2)	glycoside hydrolase	236.482	155.446	1.16587
UTAMX1_1465	19	827	21215	22042	-	Candidatus Brocadia sinica (795830)	hypothetical protein	210.77	139.29	1.0447
UTAMX1_1466	19	848	22656	23504	+	Candidatus Brocadia sinica (795830)	Universal stress protein	200.262	208.663	1.56501
UTAMX1_1467	19	230	23705	23935	-	root (1)	hypothetical protein	82.0173	67.1227	0.503432
UTAMX1_1468	19	977	24091	25068	+	root (1)	cation efflux transporter	233.968	141.729	1.06299
UTAMX1_1469	19	389	25094	25483	-	Candidatus Brocadia sinica (795830)	hypothetical protein	114.816	51.8983	0.389247
UTAMX1_1470	19	566	25717	26283	-	Candidatus Brocadia sinica (795830)	hypothetical protein	173.015	103.649	0.777385
UTAMX1_1471	19	1106	26286	27392	-	Candidatus Brocadia sinica (795830)	hypothetical protein	219.638	176.738	1.32556
UTAMX1_1472	19	557	27483	28040	-	Bacteria (2)	fumarate hydratase	159.375	78.8861	0.59166
UTAMX1_1473	19	857	28070	28927	-	Firmicutes (1239)	fumarate hydratase [	167.138	108.917	0.816897
UTAMX1_1474	19	551	28905	29456	-	Candidatus Brocadia sinica (795830)	2-oxoglutarate synthase subunit korC (EC 1.2.7.3) (2-ketoglutarate oxidoreductase gamma chain) (KOR) (2-oxoglutarate-ferredoxin gamma)	180.158	163.801	1.22853
UTAMX1_1475	19	1151	30300	31451	+	Candidatus Nitrospira defluvii (330214)	glycosyl transferase family 1	241.259	143.208	1.07409
UTAMX1_1476	19	1403	31445	32848	+	root (1)	UDP-phosphate glucose phosphotransferase	226.991	121.549	0.911637
UTAMX1_1477	19	1784	32838	34622	+	Candidatus Brocadia sinica (795830)	hypothetical protein	250.743	122.217	0.916649
UTAMX1_1478	19	1223	34729	35952	-	Firmicutes (1239)	MULTISPECIES: tyrosyl-tRNA synthetase	220.931	120.989	0.907438
UTAMX1_1479	19	743	36196	36939	-	Candidatus Brocadia sinica (795830)	CAAX amino terminal protease family protein	204.356	131.702	0.987788
UTAMX1_1480	19	398	36965	37363	-	Monera	Enoyl- reductase (EC 1.3.1.9) homolog	150.323	118.159	0.886212
UTAMX1_1481	19	506	37746	38252	+	root (1)	putative ubiquinol-cytochrome C reductase iron-sulfur subunit	154.057	88.2453	0.661855
UTAMX1_1482	19	827	38255	39082	+	Bacteria (2)	MULTISPECIES: cytochrome b/b6	193.439	329.988	2.47497
UTAMX1_1483	19	152	39180	39332	+	root (1)	hypothetical protein	3.95433	0	0
UTAMX1_1484	19	1706	39339	41045	+	Candidatus Brocadia sinica (795830)	NAD(P) oxidoreductase	202.449	198.947	1.49214
UTAMX1_1485	19	1973	41085	43058	+	Bacteria (2)	hypothetical protein	309.235	134.826	1.01122
UTAMX1_1486	19	842	43061	43903	+	root (1)	Ubiquinol-cytochrome c reductase cytochrome b subunit PetD	182.25	117.345	0.880109
UTAMX1_1487	19	2840	44164	47004	+	Candidatus Brocadia sinica (795830)	cytochrome c	235.735	178.133	1.33603
UTAMX1_1488	19	338	47147	47485	+	root (1)	hypothetical protein	149.649	75.1885	0.563926
UTAMX1_1489	19	1427	47627	49054	+	root (1)	hypothetical protein	280.036	107.354	0.805177
UTAMX1_1490	19	596	49468	50064	+	Candidatus Brocadia sinica (795830)	hypothetical protein	194.017	113.973	0.854821
UTAMX1_1491	19	782	50236	51018	+	cellular organisms (131567)	MULTISPECIES: sporulation initiation inhibitor Soj	233.837	173.426	1.30072
UTAMX1_1492	19	638	51119	51757	+	root (1)	hypothetical protein	176.535	215.175	1.61385
UTAMX1_1493	19	953	51760	52713	-	Candidatus Brocadia sinica (795830)	biotin-- ligase	235.688	158.258	1.18696
UTAMX1_1494	19	1679	53105	54784	+	Bacteria (2)	molecular chaperone GroEL	230.488	133.821	1.00368
UTAMX1_1495	19	284	54867	55151	+	Bacteria (2)	MULTISPECIES: molecular chaperone GroES	97.1917	108.72	0.815418
UTAMX1_1496	19	1619	55205	56824	+	Cystobacterineae (80811)	molecular chaperone GroEL	219.296	176.483	1.32365
UTAMX1_1497	19	1118	57072	58190	+	Bacteria (2)	molecular chaperone DnaJ [	189.697	183.551	1.37666
UTAMX1_1498	19	266	58297	58563	+	root (1)	regulatory protein, FmdB family	88.4727	42.8592	0.321451
UTAMX1_1499	19	224	58560	58784	+	Candidatus Brocadia sinica (795830)	hypothetical protein	62.7479	34.9905	0.262435
UTAMX1_1500	19	1211	58777	59988	+	Candidatus Brocadia sinica (795830)	hypothetical protein	229.611	140.035	1.05029
UTAMX1_1501	19	1331	60024	61355	+	Gemmata obscuriglobus (114)	ribosome-associated GTPase EngA	244.55	167.739	1.25807
UTAMX1_1502	19	659	61431	62090	+	cellular organisms (131567)	MULTISPECIES: membrane protein hypothetical YE1310	210.76	109.205	0.819054
UTAMX1_1503	19	1889	62262	64151	+	Bacteria (2)	carbon starvation protein CstA	236.586	121.962	0.914735
UTAMX1_1504	19	152	64343	64495	+	root (1)	hypothetical protein	3.04179	1.56257	0.0117196
UTAMX1_1505	19	443	64750	65193	+	Bacteria (2)	large conductance mechanosensitive channel protein MscL	155.613	232.15	1.74116
UTAMX1_1506	19	725	65467	66192	-	Candidatus Brocadia sinica (795830)	hypothetical protein	224.863	188.371	1.41281
UTAMX1_1507	19	2126	66603	68729	-	Candidatus Brocadia sinica (795830)	hypothetical protein	301.595	122.554	0.919176
UTAMX1_1508	19	467	68799	69266	-	Candidatus Brocadia sinica (795830)	hypothetical protein	202.168	101.209	0.759087
UTAMX1_1509	19	317	69284	69601	-	root (1)	DNA-binding protein	99.1797	77.9217	0.584426
UTAMX1_1510	19	188	70172	70360	-	root (1)	ferredoxin [	23.6095	40.4274	0.303213
UTAMX1_1511	19	359	70527	70886	+	root (1)	hypothetical protein	140.251	88.6532	0.664914
UTAMX1_1512	19	1124	70860	71984	-	root (1)	23S rRNA (adenine(2503)-C(2))-methyltransferase RlmN	237.141	170.738	1.28056
UTAMX1_1513	19	107	72358	72465	-	root (1)	hypothetical protein	0	0	0
UTAMX1_1514	19	1463	72758	74221	+	Monera	potassium transporter Trk potassium/proton antiporter	244.987	162.345	1.21762
UTAMX1_1515	19	818	74361	75179	+	Oscillatoriophycideae (1301283)	voltage-gated chloride channel	248.585	91.7525	0.68816
UTAMX1_1516	19	767	75290	76057	-	Monera	thioester oxidase	173.247	98.7824	0.740885
UTAMX1_1517	19	1001	76321	77322	-	Candidatus Brocadia sinica (795830)	Mg(2+) transport ATPase, P-type (EC 3.6.3.2)	210.807	101.316	0.759887
UTAMX1_1518	19	2540	77336	79876	-	Pseudomonadales (72274)	magnesium-translocating P-type ATPase	225.897	131.005	0.982562
UTAMX1_1519	19	179	80133	80312	+	root (1)	hypothetical protein	15.4979	42.4601	0.318458
UTAMX1_1520	19	377	80403	80780	+	Candidatus Brocadia sinica (795830)	hypothetical cytosolic protein	135.64	160.021	1.20018
UTAMX1_1521	19	602	80785	81387	-	Proteobacteria (1224)	MULTISPECIES: LOG family protein	184.096	102.58	0.769365
UTAMX1_1522	19	170	81393	81563	-	root (1)	hypothetical protein	16.5903	43.3109	0.324839
UTAMX1_1523	19	734	81579	82313	-	Bacteria (2)	succinate dehydrogenase iron-sulfur subunit	187.146	105.489	0.791183
UTAMX1_1524	19	1340	82317	83657	-	Candidatus Brocadia sinica (795830)	signal recognition particle-docking protein FtsY	198.018	179.906	1.34933
UTAMX1_1525	19	1283	83682	84965	-	Candidatus Brocadia sinica (795830)	putative phosphotransferase	256.294	147.912	1.10937
UTAMX1_1526	19	494	85044	85538	-	cellular organisms (131567)	MULTISPECIES: 6,7-dimethyl-8-ribityllumazine synthase	141.607	164.431	1.23326
UTAMX1_1527	19	1448	85817	87265	+	Candidatus Brocadia sinica (795830)	translocase TatC	240.34	145	1.08752
UTAMX1_1528	19	521	87385	87906	+	Candidatus Brocadia sinica (795830)	outer membrane protein slp precursor	190.976	104.851	0.786404
UTAMX1_1529	19	533	88092	88625	+	Candidatus Brocadia sinica (795830)	outer membrane protein slp precursor	170.975	109.175	0.818831
UTAMX1_1530	19	563	88813	89376	+	Candidatus Brocadia sinica (795830)	outer membrane protein slp precursor	213.027	143.013	1.07262
UTAMX1_1531	19	1394	89424	90818	-	Candidatus Brocadia sinica (795830)	Ribosomal RNA small subunit methyltransferase B (EC 2.1.1.-)	218.142	179.241	1.34434
UTAMX1_1532	19	443	90799	91242	-	root (1)	protein unknown function DUF116	173.774	106.156	0.79619
UTAMX1_1533	19	944	91300	92244	-	Bacteria (2)	methionyl-tRNA formyltransferase	199.683	270.974	2.03235
UTAMX1_1534	19	512	92320	92832	-	Candidatus Brocadia sinica (795830)	peptide deformylase	173.834	154.939	1.16207
UTAMX1_1535	19	92	92869	92961	+	root (1)	hypothetical protein	0	0	0
UTAMX1_1536	19	1118	93238	94356	-	Candidatus Brocadia sinica (795830)	peptidase M50 family	213.145	112.807	0.846074
UTAMX1_1537	19	1100	94830	95930	-	Candidatus Accumulibacter phosphatis (327160)	integrase	164.934	129.336	0.97004
UTAMX1_1538	20	164	3	167	+	root (1)	hypothetical protein	10.995	15.9306	0.119482
UTAMX1_1539	20	1034	183	1217	+	Candidatus Brocadia sinica (795830)	hypothetical protein	303.123	131.849	0.988887
UTAMX1_1540	20	1358	1233	2591	+	Candidatus Brocadia sinica (795830)	cytochrome c-554	284.221	141.667	1.06253
UTAMX1_1541	20	1025	2874	3899	+	Bacteria (2)	MULTISPECIES: galactose-1-phosphate uridylyltransferase	247.505	161.739	1.21307
UTAMX1_1542	20	1466	3896	5362	+	Thermotogaceae (188709)	MULTISPECIES: glycogen synthase	262.778	129.772	0.973316
UTAMX1_1543	20	1718	5637	7355	+	Candidatus Brocadia sinica (795830)	two-component sensor kinase	282.014	170.737	1.28056
UTAMX1_1544	20	347	7374	7721	+	Bacteria (2)	two-component system response regulator	207.992	60.9179	0.456895
UTAMX1_1545	20	320	7819	8139	-	Candidatus Brocadia sinica (795830)	hypothetical protein	112.843	184.813	1.38613
UTAMX1_1546	20	1373	8280	9653	-	Candidatus Brocadia sinica (795830)	Sulfatase modifying factor 2 precursor (C-alpha-formyglycine- generating enzyme 2)	229.863	173.852	1.30392
UTAMX1_1547	20	2684	9660	12344	-	Bacteria (2)	valine--tRNA ligase	229.781	187.425	1.40572
UTAMX1_1548	20	1151	12436	13587	-	Candidatus Brocadia sinica (795830)	hypothetical protein	222.379	175.812	1.31862
UTAMX1_1549	20	869	14584	15453	+	root (1)	hypothetical protein	272.357	150.87	1.13155
UTAMX1_1550	20	1322	15455	16777	+	Candidatus Brocadia sinica (795830)	PAS domain-containing sensor histidine kinase	290.212	143.189	1.07395
UTAMX1_1551	20	1394	16843	18237	+	Bacteria (2)	acetoacetate metabolism regulatory protein AtoC	279.932	112.622	0.844684
UTAMX1_1552	20	371	18375	18746	+	Candidatus Brocadia sinica (795830)	Flagellar basal-body rod protein FlgB	192.792	105.632	0.792256
UTAMX1_1553	20	443	18759	19202	+	Firmicutes (1239)	flagellar basal body rod protein FlgC [	193.604	92.7527	0.695661
UTAMX1_1554	20	302	19214	19516	+	Candidatus Brocadia sinica (795830)	flagellar hook-basal body protein FliE	125.08	71.5679	0.536772
UTAMX1_1555	20	1643	19925	21568	+	Candidatus Brocadia sinica (795830)	Flagellar M-ring protein FliF	264.382	312.248	2.34192
UTAMX1_1556	20	1016	21571	22587	+	Candidatus Brocadia sinica (795830)	Flagellar motor switch protein FliG	255.204	172.523	1.29395
UTAMX1_1557	20	668	22584	23252	+	Candidatus Brocadia sinica (795830)	hypothetical protein	225.362	107.733	0.808019
UTAMX1_1558	20	1328	23233	24561	+	Firmicutes (1239)	ATP synthase [	260.561	121.259	0.909467
UTAMX1_1559	20	458	24574	25032	+	Candidatus Brocadia sinica (795830)	flagellar export protein FliJ	223.807	87.6406	0.65732
UTAMX1_1560	20	749	25054	25803	+	Candidatus Brocadia sinica (795830)	hypothetical protein	260.868	140.16	1.05123
UTAMX1_1561	20	632	26168	26800	+	Candidatus Brocadia sinica (795830)	hypothetical protein	239.004	136.043	1.02034
UTAMX1_1562	20	956	26824	27780	+	Candidatus Brocadia sinica (795830)	Flagellar motor switch protein FliM	292.694	109.812	0.823607
UTAMX1_1563	20	377	27811	28188	+	Bacillus <stick insect> (55087)	MULTISPECIES: flagellar motor switch protein FliN	164.828	66.7803	0.500864
UTAMX1_1564	20	482	28253	28735	+	Candidatus Brocadia sinica (795830)	hypothetical protein	223.694	110.871	0.831555
UTAMX1_1565	20	764	28761	29525	+	Bacteria (2)	MULTISPECIES: flagellar biosynthesis protein FliP	245.882	128.393	0.962969
UTAMX1_1566	20	269	29587	29856	+	Clostridiales (186802)	flagellar biosynthetic protein FliQ	102.611	50.3276	0.377466
UTAMX1_1567	20	770	29875	30645	+	Candidatus Brocadia sinica (795830)	Lipid A export ATP-binding/permease protein MsbA	259.098	123.074	0.923076
UTAMX1_1568	20	1070	30658	31728	+	Bacteria (2)	MULTISPECIES: flagellar biosynthesis protein FlhB	281.214	137.845	1.03386
UTAMX1_1569	20	2084	31772	33856	+	cellular organisms (131567)	flagellar biosynthesis protein FlhA [	289.104	209.817	1.57366
UTAMX1_1570	20	818	34013	34831	+	Bacteria (2)	Cobyrinic acid ac-diamide synthase	257.403	152.437	1.1433
UTAMX1_1571	20	254	34958	35212	+	Candidatus Brocadia sinica (795830)	hypothetical protein	72.9935	31.7928	0.238452
UTAMX1_1572	20	764	35249	36013	+	Candidatus Brocadia sinica (795830)	RNA polymerase sigma factor	242.251	110.051	0.825402
UTAMX1_1573	20	263	36047	36310	+	root (1)	hypothetical protein	95.1075	40.6388	0.304798
UTAMX1_1574	20	962	36315	37277	+	Candidatus Brocadia sinica (795830)	hypothetical protein	295.915	122.953	0.922167
UTAMX1_1575	20	1694	37599	39293	+	Candidatus Brocadia sinica (795830)	hypothetical protein	331.016	188.298	1.41227
UTAMX1_1576	20	929	39605	40534	+	Candidatus Brocadia sinica (795830)	hypothetical protein	248.396	392.699	2.94531
UTAMX1_1577	20	1220	40601	41821	+	Candidatus Brocadia sinica (795830)	Glycosyl transferase, group 2 family protein	222.195	120.313	0.902369
UTAMX1_1578	20	1439	41875	43314	+	Candidatus Brocadia sinica (795830)	hypothetical protein	228.445	140.955	1.05719
UTAMX1_1579	20	878	43337	44215	-	Clostridia (186801)	carbohydrate kinase	200.739	114.157	0.856196
UTAMX1_1580	20	758	44291	45049	-	Clostridium (1485)	MULTISPECIES: 1-(5-phosphoribosyl)-5-amino-4-imidazole-carboxylate carboxylase	190.553	95.5685	0.71678
UTAMX1_1581	20	764	45601	46365	-	Desulfobacteraceae (213119)	2-polyprenylphenol 6-hydroxylase	222.28	119.066	0.893019
UTAMX1_1582	20	920	46358	47278	-	Methanococcus (2184)	dihydroorotate dehydrogenase	181.976	100.942	0.757084
UTAMX1_1583	20	1625	47491	49116	+	root (1)	Serine phosphatase RsbU, regulator sigma subunit	275.022	179.924	1.34946
UTAMX1_1584	20	428	49494	49922	+	root (1)	hypothetical protein	176.515	120.42	0.903174
UTAMX1_1585	20	971	50164	51135	+	root (1)	hypothetical protein	201.892	121.813	0.91362
UTAMX1_1586	20	422	51150	51572	+	root (1)	hypothetical protein	186.365	66.9759	0.502331
UTAMX1_1587	20	713	51652	52365	-	Chlorobium (1091)	7-cyano-7-deazaguanine synthase	176.446	90.6074	0.679571
UTAMX1_1588	20	494	52372	52866	-	Bacteria (2)	7-carboxy-7-deazaguanine synthase radical SAM domain-containing protein	182.414	63.9453	0.479601
UTAMX1_1589	20	353	53868	54221	-	Oscillatoriophycideae (1301283)	hypothetical protein	153.768	95.5427	0.716587
UTAMX1_1590	20	230	54218	54448	-	Bacteria (2)	Asr2172 protein	65.1314	33.045	0.247844
UTAMX1_1591	20	2012	54805	56817	-	Candidatus Brocadia sinica (795830)	ABC transporter ATP-binding component	218.882	134.81	1.0111
UTAMX1_1592	20	1784	57608	59392	+	Candidatus Brocadia sinica (795830)	hypothetical protein	271.71	210.618	1.57967
UTAMX1_1593	20	1133	59766	60899	-	Bacteria (2)	oxidoreductase	206.651	111.523	0.836444
UTAMX1_1594	20	1022	61125	62147	-	Candidatus Brocadia sinica (795830)	putative modulator ions transport	268.047	145.249	1.08939
UTAMX1_1595	20	458	62189	62647	-	Candidatus Brocadia sinica (795830)	PTS system component	171.918	70.0088	0.525078
UTAMX1_1596	20	260	63141	63401	-	Clostridia (186801)	phosphopentomutase	116.477	92.264	0.691996
UTAMX1_1597	20	164	63466	63630	-	root (1)	hypothetical protein	9.02151	23.1718	0.173793
UTAMX1_1598	20	2729	63725	66454	-	root (1)	hypothetical protein	262.96	146.911	1.10185
UTAMX1_1599	20	1265	66462	67727	-	Bacteria (2)	UDP-N-acetylglucosamine 1-carboxyvinyltransferase	211.074	125.045	0.937862
UTAMX1_1600	20	1025	67708	68733	-	Candidatus Brocadia sinica (795830)	protein-(glutamine-N5) methyltransferase, release factor-specific	218.862	130.921	0.981929
UTAMX1_1601	20	1091	68779	69870	-	Firmicutes (1239)	peptide chain release factor 1	205.24	218.354	1.63769
UTAMX1_1602	20	224	69873	70097	-	Clostridiales (186802)	MULTISPECIES: 50S ribosomal protein L31	59.2389	69.981	0.524869
UTAMX1_1603	20	1352	70320	71672	+	Firmicutes (1239)	signal recognition particle protein [	199.475	210.809	1.5811
UTAMX1_1604	20	128	71694	71822	+	root (1)	hypothetical protein	0	0	0
UTAMX1_1605	20	257	71854	72111	+	cellular organisms (131567)	30S ribosomal protein S16	66.0247	29.5734	0.221805
UTAMX1_1606	20	650	72148	72798	+	cellular organisms (131567)	tRNA (guanine(37)-N(1))-methyltransferase [	187.288	184.163	1.38125
UTAMX1_1607	20	416	72931	73347	+	Bacteria (2)	50S ribosomal protein L19 [	143.596	312.875	2.34662
UTAMX1_1608	20	455	73674	74129	+	Candidatus Brocadia sinica (795830)	Endonuclease (EC 3.1.-.-)	169.8	174.871	1.31156
UTAMX1_1609	20	1370	74140	75510	+	Geobacter (28231)	radical SAM protein	241.706	209.773	1.57333
UTAMX1_1610	20	485	75790	76275	+	Bacteria (2)	acetyltransferase	178.077	93.5353	0.701531
UTAMX1_1611	20	746	76344	77090	-	Bacteria (2)	pyridoxine 5'-phosphate synthase	184.631	155.688	1.16768
UTAMX1_1612	20	1001	77087	78088	-	Candidatus Brocadia sinica (795830)	Uncharacterized secreted protein associated spyDAC	251.407	154.228	1.15674
UTAMX1_1613	20	824	78085	78909	-	Candidatus Brocadia sinica (795830)	Hypothetical protein YbbP, contains nucleotide-binding domain DisA bacterial checkpoint controller	223.096	135.762	1.01824
UTAMX1_1614	20	908	78909	79817	-	Bacteria (2)	dihydropteroate synthase	210.248	133.927	1.00448
UTAMX1_1615	20	590	79836	80426	-	Candidatus Brocadia sinica (795830)	hypothetical protein	198.89	155.389	1.16544
UTAMX1_1616	20	821	80579	81400	-	Candidatus Brocadia sinica (795830)	putative lipoprotein	251.844	144.647	1.08488
UTAMX1_1617	20	749	81671	82420	-	Candidatus Brocadia sinica (795830)	DNA repair protein RecO	222.843	122.402	0.918038
UTAMX1_1618	20	440	82442	82882	-	Candidatus Brocadia sinica (795830)	16S rRNA maturation RNase YbeY	174.013	87.9871	0.659919
UTAMX1_1619	20	992	83005	83997	-	Bacteria (2)	phosphate starvation protein PhoH [	197.712	196.569	1.4743
UTAMX1_1620	20	851	83994	84845	-	Candidatus Brocadia sinica (795830)	Phosphatidate cytidylyltransferase (EC 2.7.7.41)	212.487	142.06	1.06548
UTAMX1_1621	20	716	84842	85558	-	Bacteria (2)	UDP pyrophosphate synthase undecaprenyl synthetase	205.605	115.107	0.86332
UTAMX1_1622	20	1295	85555	86850	-	Bacteria (2)	adenylosuccinate synthetase	206.72	128.018	0.960154
UTAMX1_1623	20	362	87113	87475	+	Candidatus Brocadia sinica (795830)	cytochrome c	150.073	188.303	1.41231
UTAMX1_1624	20	362	87653	88015	+	cellular organisms (131567)	MULTISPECIES: aspartate 1-decarboxylase alpha-decarboxylase	121.208	82.0135	0.615116
UTAMX1_1625	20	782	88090	88872	+	Candidatus Brocadia sinica (795830)	prolipoprotein diacylglyceryl transferase	200.964	123.008	0.922579
UTAMX1_1626	20	131	88936	89067	-	root (1)	hypothetical protein	0.352941	0	0
UTAMX1_1627	20	416	89647	90063	+	Candidatus Brocadia sinica (795830)	nitrate oxidoreductase gamma subunit	115.144	72.5094	0.543833
UTAMX1_1628	21	143	2	145	-	root (1)	hypothetical protein	0.646647	0	0
UTAMX1_1629	21	131	715	846	-	root (1)	hypothetical protein	0.705882	0	0
UTAMX1_1630	21	1319	843	2162	-	Bacteria (2)	GTPase	209.899	129.83	0.973746
UTAMX1_1631	21	686	2429	3115	-	Candidatus Brocadia sinica (795830)	thymidylate kinase	209.407	143.684	1.07765
UTAMX1_1632	21	209	3540	3749	+	unclassified Deltaproteobacteria (miscellaneous) (122706)	integrase	109.726	70.4579	0.528446
UTAMX1_1633	22	182	3	185	-	Smithella sp. F21	transposase, IS4 family protein	27.1823	19.5751	0.146817
UTAMX1_1634	22	1790	253	2043	-	root (1)	hypothetical protein	248.172	115.969	0.869789
UTAMX1_1635	22	638	2033	2671	-	Bacteria (2)	CRISPR-associated protein Cas5	183.637	106.843	0.80134
UTAMX1_1636	22	722	3646	4368	-	Candidatus Brocadia sinica (795830)	cobalt ABC transporter ATP-binding component	153.691	183.561	1.37674
UTAMX1_1637	22	728	4316	5044	-	Candidatus Brocadia sinica (795830)	cobalt ABC transporter permease component	167.349	81.2367	0.609289
UTAMX1_1638	22	482	5053	5535	-	Candidatus Brocadia sinica (795830)	hypothetical protein	158.562	79.8274	0.598719
UTAMX1_1639	22	638	5532	6170	-	Candidatus Brocadia sinica (795830)	cobalamin biosynthesis protein CbiM	155.881	79.2945	0.594722
UTAMX1_1640	22	416	6186	6602	-	Bacteria (2)	MULTISPECIES: NAD+ synthetase	186.386	125.607	0.942073
UTAMX1_1641	22	2936	6770	9706	-	Candidatus Brocadia sinica (795830)	hypothetical protein	203.744	179.751	1.34817
UTAMX1_1642	22	125	9775	9900	-	root (1)	hypothetical protein	0	0	0
UTAMX1_1643	22	455	9931	10386	-	Candidatus Brocadia sinica (795830)	hypothetical protein	130.272	76.7344	0.575521
UTAMX1_1644	22	1616	10517	12133	-	Candidatus Brocadia sinica (795830)	hypothetical protein	200.849	139.773	1.04832
UTAMX1_1645	22	422	12084	12506	-	Candidatus Brocadia sinica (795830)	hypothetical protein	147.58	121.57	0.911794
UTAMX1_1646	22	332	12858	13190	+	root (1)	hypothetical protein	99.7122	42.2083	0.31657
UTAMX1_1647	22	1031	13857	14888	+	root (1)	hypothetical protein	294.453	237.742	1.7831
UTAMX1_1648	22	1070	14953	16023	+	root (1)	hypothetical protein	280.912	142.285	1.06716
UTAMX1_1649	22	464	15993	16457	+	root (1)	hypothetical protein	239.546	114.149	0.856135
UTAMX1_1650	22	695	16804	17499	+	Bacteria (2)	MULTISPECIES: transposase	199.51	121.319	0.909911
UTAMX1_1651	22	191	17441	17632	+	root (1)	hypothetical protein	33.6477	26.1138	0.195858
UTAMX1_1652	22	110	17946	18056	+	root (1)	hypothetical protein	0	0	0
UTAMX1_1653	22	176	18072	18248	-	root (1)	hypothetical protein	17.0755	14.8444	0.111336
UTAMX1_1654	22	1766	18269	20035	-	root (1)	multidrug ABC transporter ATP-binding protein	228.296	144.443	1.08335
UTAMX1_1655	22	764	20678	21442	-	Vibrio (662)	hypothetical protein	146.331	118.756	0.890688
UTAMX1_1656	22	971	21637	22608	-	root (1)	hypothetical protein	219.082	128.417	0.963153
UTAMX1_1657	22	764	22722	23486	-	Candidatus Brocadia sinica (795830)	hypothetical protein	173.261	90.1548	0.676176
UTAMX1_1658	22	794	23641	24435	+	Candidatus Brocadia sinica (795830)	Menaquinone via futalosine step 1	200.78	104.098	0.780754
UTAMX1_1659	22	1070	24551	25621	+	Bacteria (2)	dehypoxanthine futalosine cyclase	179.237	100.332	0.752506
UTAMX1_1660	22	659	25883	26542	-	root (1)	serine/threonine protein phosphatase	188.379	89.3821	0.670381
UTAMX1_1661	22	665	26894	27559	-	Bacteria (2)	MULTISPECIES: type III restriction endonuclease subunit R	240.215	100.719	0.75541
UTAMX1_1662	22	125	27585	27710	-	root (1)	hypothetical protein	0	0	0
UTAMX1_1663	22	329	27723	28052	-	Desulfomicrobium baculatum (899)	Nucleotidyltransferase (EC 2.7.7.-)	150.229	57.7535	0.433161
UTAMX1_1664	22	320	28039	28359	-	Bacteria (2)	hypothetical protein	135.383	100.2	0.751518
UTAMX1_1665	22	1865	28715	30580	-	Proteobacteria (1224)	DNA helicase UvrD	257.083	129.135	0.968533
UTAMX1_1666	22	1916	30577	32493	-	Proteobacteria (1224)	ATP-dependent OLD family endonuclease	259.603	137.846	1.03387
UTAMX1_1667	22	386	32465	32851	-	Methanoregulaceae (1198451)	MULTISPECIES: DNA methylase	93.0694	80.6061	0.60456
UTAMX1_1668	22	758	33086	33844	-	Candidatus Brocadia sinica (795830)	precorrin-6X reductase	153.101	119.696	0.897738
UTAMX1_1669	22	896	34401	35297	+	Candidatus Brocadia sinica (795830)	4Fe-4S ferredoxin-domain protein	187.108	107.622	0.807186
UTAMX1_1670	22	1211	35300	36511	+	Bacteria (2)	MULTISPECIES: FAD dependent oxidoreductase	220.372	129.837	0.973799
UTAMX1_1671	22	731	36793	37524	-	Peptococcaceae (186807)	type 11 methyltransferase	202.777	100.723	0.75544
UTAMX1_1672	22	1589	37859	39448	-	Candidatus Brocadia sinica (795830)	hypothetical protein	223.64	146.632	1.09977
UTAMX1_1673	22	3464	39462	42926	-	Candidatus Brocadia sinica (795830)	hypothetical protein	257.084	176.556	1.3242
UTAMX1_1674	22	803	42946	43749	+	Candidatus Brocadia sinica (795830)	1-acyl-sn-glycerol-3-phosphate acyltransferase	259.62	168.003	1.26005
UTAMX1_1675	22	494	43860	44354	+	Candidatus Brocadia sinica (795830)	hypothetical protein	175.301	71.638	0.537297
UTAMX1_1676	22	1274	44518	45792	+	Candidatus Brocadia sinica (795830)	hypothetical protein	243.044	200.598	1.50452
UTAMX1_1677	22	401	46167	46568	+	Candidatus Brocadia sinica (795830)	hypothetical protein	150.928	95.3599	0.715215
UTAMX1_1678	22	359	46574	46933	+	root (1)	dihydroorotate dehydrogenase	141.668	177.968	1.33479
UTAMX1_1679	22	563	47004	47567	-	root (1)	D,D-heptose 1,7-bisphosphate phosphatase	178.207	151.45	1.1359
UTAMX1_1680	22	578	47564	48142	-	Monera	phosphoheptose isomerase	163.263	257.646	1.93239
UTAMX1_1681	22	1523	48161	49684	-	Candidatus Brocadia sinica (795830)	cytochrome C biogenesis protein CcdA	203.459	159.848	1.19889
UTAMX1_1682	22	323	50886	51209	+	root (1)	hypothetical protein	106.642	122.8	0.921021
UTAMX1_1683	22	758	51415	52173	-	root (1)	hypothetical protein	187.198	158.236	1.1868
UTAMX1_1684	22	479	52646	53125	-	root (1)	hypothetical protein	147.2	101.153	0.758665
UTAMX1_1685	22	449	53731	54180	+	Gammaproteobacteria (1236)	hypothetical protein	149.724	92.0422	0.690332
UTAMX1_1686	22	407	54204	54611	+	Syntrophaceae (213468)	phosphohydrolase	175.285	92.7869	0.695918
UTAMX1_1687	22	830	55440	56270	+	Burkholderiales (80840)	2-methylisocitrate lyase	111.967	91.8567	0.688941
UTAMX1_1688	22	383	56468	56851	+	Monera	lactoylglutathione lyase	159.228	98.6012	0.739527
UTAMX1_1689	22	641	57016	57657	+	Bacteria (2)	carboxymuconolactone decarboxylase	143.106	84.1108	0.630846
UTAMX1_1690	22	533	58216	58749	+	root (1)	hypothetical protein	155.187	85.5575	0.641696
UTAMX1_1691	22	383	58786	59169	+	Bacteria (2)	FMN-binding protein	152.226	102.942	0.772084
UTAMX1_1692	22	416	59348	59764	+	Geobacter bemidjiensis (225194)	nucleoside diphosphate kinase regulator	155.933	149.015	1.11764
UTAMX1_1693	22	308	59844	60152	+	Pseudomonadales (72274)	hypothetical protein	86.3158	56.2932	0.422209
UTAMX1_1694	22	215	60589	60804	+	Proteobacteria (1224)	hypothetical protein	40.429	30.9317	0.231993
UTAMX1_1695	22	1736	61168	62904	+	Candidatus Brocadia sinica (795830)	hypothetical protein	234.878	153.37	1.1503
UTAMX1_1696	22	959	62855	63814	-	Candidatus Brocadia sinica (795830)	probable chemoreceptor (methyl-accepting chemotaxis) transmembrane protein	240.722	113.678	0.852608
UTAMX1_1697	22	92	63834	63926	+	root (1)	hypothetical protein	0	0	0
UTAMX1_1698	22	902	64010	64912	-	Candidatus Brocadia sinica (795830)	hypothetical protein	241.223	109.54	0.821566
UTAMX1_1699	22	227	65096	65323	-	root (1)	hypothetical protein	63.1407	73.2413	0.549323
UTAMX1_1700	22	242	65598	65840	-	root (1)	hypothetical protein	65.9139	20.6105	0.154582
UTAMX1_1701	22	845	66048	66893	-	root (1)	hypothetical protein	207.375	95.2856	0.714658
UTAMX1_1702	22	764	66954	67718	-	Monera	iron ABC transporter ATP-binding protein	236.562	123.108	0.923331
UTAMX1_1703	22	1010	67718	68728	-	Bacteria (2)	iron transporter putative transport protein (ABC superfamily, membrane)	216.848	140.625	1.05472
UTAMX1_1704	22	971	68745	69716	-	Bacteria (2)	periplasmic-binding protein	236.938	133.799	1.00351
UTAMX1_1705	22	2123	69763	71886	-	Bacteria (2)	TonB-dependent receptor	269.114	115.455	0.865935
UTAMX1_1706	22	836	72125	72961	-	Candidatus Brocadia sinica (795830)	hypothetical protein	206.123	95.7431	0.71809
UTAMX1_1707	22	422	72958	73380	-	Opitutaceae (134623)	MULTISPECIES: biopolymer transporter protein ExbD	135.419	96.8055	0.726058
UTAMX1_1708	22	608	73377	73985	-	Verrucomicrobia (74201)	flagellar motor protein MotA	146.462	82.0351	0.615278
UTAMX1_1709	22	2279	74003	76282	-	Proteobacteria (1224)	biotin synthase	196.16	99.6317	0.747255
UTAMX1_1710	22	332	77644	77976	-	Bacteria (2)	transposase, partial	140.377	77.9781	0.584849
UTAMX1_1711	22	122	78098	78220	+	root (1)	hypothetical protein	0	0	0
UTAMX1_1712	22	1697	78413	80110	+	Candidatus Brocadia sinica (795830)	hypothetical protein	254.716	164.032	1.23027
UTAMX1_1713	22	641	80151	80792	-	Bacteria (2)	cyclase	241.202	164.146	1.23112
UTAMX1_1714	22	827	80942	81769	-	Candidatus Brocadia sinica (795830)	hypothetical protein	237.102	200.75	1.50566
UTAMX1_1715	22	590	81769	82359	-	Cystobacterineae (80811)	RNA polymerase sigma24 factor	229.374	361.5	2.71131
UTAMX1_1716	22	1016	82830	83846	+	Candidatus Brocadia sinica (795830)	hypothetical protein	203.053	132.548	0.994134
UTAMX1_1717	22	1745	83997	85742	+	Bacteria (2)	sulfonate ABC transporter permease	233.932	119.096	0.89324
UTAMX1_1718	22	1307	85791	87098	+	Deltaproteobacteria (28221)	nitrate ABC transporter ATP-binding protein	216.885	222.792	1.67098
UTAMX1_1719	22	974	87147	88121	+	Geobacter (28231)	biotin synthase	208.059	159.966	1.19978
UTAMX1_1720	22	455	88232	88687	-	Candidatus Brocadia sinica (795830)	hypothetical protein	203.537	121.105	0.908306
UTAMX1_1721	22	1154	88776	89930	+	Bacteria (2)	MULTISPECIES: 8-amino-7-oxononanoate synthase	197.081	136.456	1.02344
UTAMX1_1722	22	791	90114	90905	-	root (1)	nucleic acid-binding protein	184.181	635.365	4.76535
UTAMX1_1723	22	659	91235	91894	+	Monera	sulfurase	150.072	101.996	0.764991
UTAMX1_1724	22	1070	91919	92989	-	Monera	Protein unknown function DUF763	164.459	95.2264	0.714215
UTAMX1_1725	22	2351	93081	95432	-	Bacteria (2)	MULTISPECIES: DNA topoisomerase I	207.951	139.819	1.04867
UTAMX1_1726	22	1763	95650	97413	+	Candidatus Brocadia sinica (795830)	Peptidyl-prolyl cis-trans isomerase PpiD (EC 5.2.1.8)	247.751	155.736	1.16805
UTAMX1_1727	22	953	97473	98426	+	Candidatus Brocadia sinica (795830)	riboflavin biosynthesis protein	206.094	141.809	1.06359
UTAMX1_1728	22	359	98760	99119	-	Candidatus Brocadia sinica (795830)	Translation elongation factor G-related protein	110.887	64.8359	0.486281
UTAMX1_1729	22	398	99113	99511	-	Bacteria (2)	translation elongation factor G, partial	118.725	67.4341	0.505767
UTAMX1_1730	22	782	99536	100318	-	Bacteria (2)	1-(5-phosphoribosyl)-5- imidazole-4-carboxamide isomerase	125.817	230.829	1.73126
UTAMX1_1731	22	623	100756	101379	-	Desulfuromonadales (69541)	imidazole glycerol phosphate synthase subunit HisH	216.111	118.946	0.892117
UTAMX1_1732	22	653	101388	102041	-	Candidatus Brocadia sinica (795830)	chemotaxis protein	158.389	150.581	1.12939
UTAMX1_1733	22	764	102115	102879	-	Candidatus Brocadia sinica (795830)	putative peptidase	177.558	131.812	0.988617
UTAMX1_1734	22	1004	104092	105096	+	root (1)	putative Signal peptide peptidase SppA	236.702	169.38	1.27038
UTAMX1_1735	22	371	105220	105591	-	Bacteria (2)	FMN-binding protein	132.475	96.669	0.725034
UTAMX1_1736	22	560	105998	106558	-	root (1)	hypothetical protein	109.478	146.324	1.09745
UTAMX1_1737	22	1922	107442	109364	+	cellular organisms (131567)	ATP-dependent zinc metalloprotease FtsH cell division protease	209.31	258.025	1.93523
UTAMX1_1738	22	665	109377	110042	-	Bacteria (2)	transcriptional regulator	186.123	149.293	1.11972
UTAMX1_1739	22	1574	110170	111744	-	Candidatus Brocadia sinica (795830)	hypothetical protein	270.274	192.695	1.44525
UTAMX1_1740	22	872	111790	112662	-	Bacteria (2)	ATP phosphoribosyltransferase HisG	205.991	123.658	0.927459
UTAMX1_1741	22	377	112659	113036	-	Firmicutes (1239)	MULTISPECIES: ribosome-binding factor A	153.3	116.551	0.87415
UTAMX1_1742	22	311	113127	113438	-	Candidatus Brocadia sinica (795830)	YlxP-like protein	127.853	100.045	0.750354
UTAMX1_1743	22	2228	113542	115770	-	Firmicutes (1239)	translation initiation factor IF-2	238.149	283.244	2.12438
UTAMX1_1744	22	1070	115802	116872	-	Gemmata obscuriglobus (114)	transcription termination factor NusA	215.793	631.069	4.73313
UTAMX1_1745	22	563	117232	117795	+	cellular organisms (131567)	MULTISPECIES: anthranilate synthase subunit II	181.41	123.185	0.92391
UTAMX1_1746	22	977	117831	118808	+	Clostridiales (186802)	orotidine 5'-phosphate decarboxylase [	205.48	176.492	1.32372
UTAMX1_1747	22	947	119224	120171	-	root (1)	spermidine synthase	247.239	132.174	0.991325
UTAMX1_1748	22	1394	120925	122319	+	Candidatus Brocadia sinica (795830)	UDP-N-acetylmuramate:L-alanine ligase	239.568	191.679	1.43762
UTAMX1_1749	22	473	122345	122818	-	Bacteria (2)	crossover junction endodeoxyribonuclease RuvC	199.017	92.8955	0.696732
UTAMX1_1750	22	422	123615	124037	+	Candidatus Brocadia sinica (795830)	hypothetical protein	151.415	98.494	0.738722
UTAMX1_1751	22	575	124312	124887	-	Candidatus Brocadia sinica (795830)	hypothetical protein	215.577	123.093	0.923217
UTAMX1_1752	22	701	124892	125593	-	Candidatus Brocadia sinica (795830)	hypothetical protein	234.606	127.057	0.952947
UTAMX1_1753	22	635	125598	126233	-	Candidatus Brocadia sinica (795830)	putative serine protease MucD( EC:3.4.21.- )	199.867	149.239	1.11932
UTAMX1_1754	22	563	126395	126958	-	Candidatus Brocadia sinica (795830)	putative serine protease MucD( EC:3.4.21.- )	189.951	112.217	0.841644
UTAMX1_1755	22	554	126983	127537	-	Bacteria (2)	MULTISPECIES: hypoxanthine phosphoribosyltransferase	213.817	151.767	1.13828
UTAMX1_1756	22	704	127714	128418	-	Candidatus Brocadia sinica (795830)	hypothetical protein	237.875	136.299	1.02227
UTAMX1_1757	22	254	128360	128614	-	root (1)	hypothetical protein	94.1088	78.547	0.589116
UTAMX1_1758	22	926	128652	129578	-	Candidatus Brocadia sinica (795830)	agmatinase	243.359	138.505	1.03881
UTAMX1_1759	22	1745	129673	131418	-	Candidatus Brocadia sinica (795830)	hydroxylamine oxidoreductase	252.161	214.645	1.60987
UTAMX1_1760	22	1091	131496	132587	-	Candidatus Brocadia sinica (795830)	cytochrome c	238.635	252.533	1.89404
UTAMX1_1761	22	722	132633	133355	-	root (1)	MULTISPECIES: putative cytochrome b/b6	181.547	457.258	3.42952
UTAMX1_1762	22	770	133408	134178	-	Bacteria (2)	MULTISPECIES: cytochrome b/b6	210.34	144.357	1.08271
UTAMX1_1763	22	1760	134244	136004	-	Candidatus Brocadia sinica (795830)	oxidoreductase	226.579	450.057	3.3755
UTAMX1_1764	22	518	136054	136572	-	Candidatus Brocadia sinica (795830)	cytochrome b/b6 complex, iron-sulfur subunit	176.372	424.127	3.18103
UTAMX1_1765	22	245	136751	136996	-	Nitrospiraceae (189779)	disulfide bond formation regulator SirA	99.453	34.8996	0.261753
UTAMX1_1766	22	416	137102	137518	-	root (1)	Mov34/MPN/PAD-1 family protein	182.496	137.597	1.032
UTAMX1_1767	22	962	137555	138517	-	Aquificaceae (64898)	cysteine synthase	221.997	229.857	1.72397
UTAMX1_1768	22	419	138537	138956	-	Candidatus Brocadia sinica (795830)	hypothetical protein	163.865	154.184	1.15641
UTAMX1_1769	22	890	138968	139858	-	root (1)	sulfite reductase subunit	181.512	242.849	1.82141
UTAMX1_1770	22	638	140017	140655	-	root (1)	siroheme synthase	185.376	81.5281	0.611475
UTAMX1_1771	22	1289	140668	141957	-	Bacteria (2)	diaminopimelate decarboxylase	213.959	130.64	0.979825
UTAMX1_1772	22	1385	141973	143358	-	cellular organisms (131567)	putative argininosuccinate lyase	202	120.385	0.902906
UTAMX1_1773	22	821	143473	144294	-	Candidatus Brocadia sinica (795830)	protein unknown function DUF81	148.899	84.4741	0.633571
UTAMX1_1774	22	2063	144639	146702	+	root (1)	Fibronectin type III domain protein	285.345	204.699	1.53528
UTAMX1_1775	22	2549	147012	149561	+	Proteobacteria (1224)	membrane protein, putative	218.824	125.697	0.942752
UTAMX1_1776	22	560	149614	150174	+	Candidatus Brocadia sinica (795830)	hypothetical protein	147.788	90.3391	0.677559
UTAMX1_1777	22	1049	150346	151395	+	Candidatus Brocadia sinica (795830)	hypothetical protein	223.772	107.548	0.806628
UTAMX1_1778	22	824	151424	152248	+	Candidatus Brocadia sinica (795830)	hypothetical protein	176.973	123.656	0.927439
UTAMX1_1779	22	1079	152241	153320	+	Candidatus Brocadia sinica (795830)	hypothetical protein	221.021	110.941	0.832079
UTAMX1_1780	22	194	154040	154234	-	root (1)	hypothetical protein	17.8745	36.7285	0.27547
UTAMX1_1781	22	815	154438	155253	+	root (1)	hypothetical protein	166.277	132.598	0.99451
UTAMX1_1782	22	776	155390	156166	-	Burkholderiales (80840)	hypothetical protein	160.274	84.7817	0.635877
UTAMX1_1783	22	839	156166	157005	-	Vibrio (662)	hypothetical protein	216.793	127.956	0.959692
UTAMX1_1784	22	791	157147	157938	-	root (1)	hypothetical protein	212.998	114.702	0.860285
UTAMX1_1785	22	128	158282	158410	+	root (1)	hypothetical protein	0	0	0
UTAMX1_1786	22	647	158575	159222	-	root (1)	hypothetical protein	235.893	146.471	1.09856
UTAMX1_1787	22	311	159631	159942	+	Geobacter (28231)	toxin RelE	114.77	45.8221	0.343674
UTAMX1_1788	22	170	160135	160305	-	root (1)	hypothetical protein	13.5986	13.9712	0.104787
UTAMX1_1789	22	1562	160468	162030	-	Bacteria (2)	DNA helicase	179.791	121.341	0.910075
UTAMX1_1790	22	1202	162108	163310	-	Chlorobiaceae (191412)	DNA helicase	185.364	108.283	0.812141
UTAMX1_1791	22	1001	163580	164581	-	Vibrio (662)	hypothetical protein	160.415	149.245	1.11937
UTAMX1_1792	22	323	164574	164897	-	Proteobacteria (1224)	hypothetical protein	62.2673	77.2095	0.579085
UTAMX1_1793	22	566	165009	165575	-	Bacteria (2)	adenylylsulfate kinase	143.444	229.538	1.72158
UTAMX1_1794	22	1034	165772	166806	-	Chlorobium phaeobacteroides (1096)	MULTISPECIES: integron integrase	158.202	115.08	0.863123
UTAMX1_1795	22	710	167180	167890	-	root (1)	Mobile element protein	226.488	127.788	0.95843
UTAMX1_1796	22	197	167929	168126	-	root (1)	hypothetical protein	35.4392	124.181	0.931379
UTAMX1_1797	22	842	168550	169392	-	Candidatus Brocadia sinica (795830)	ATP synthase gamma chain (EC 3.6.3.14)	228.211	130.603	0.979545
UTAMX1_1798	22	1496	169395	170891	-	Bacteria (2)	MULTISPECIES: ATP synthase subunit alpha	236.956	161.146	1.20862
UTAMX1_1799	22	740	171027	171767	-	Candidatus Brocadia sinica (795830)	hypothetical protein	211.807	139.297	1.04475
UTAMX1_1800	22	266	171764	172030	-	Bacteria (2)	MULTISPECIES: F0F1 ATP synthase subunit C	93.3396	91.0757	0.683084
UTAMX1_1801	22	665	172043	172708	-	Proteobacteria (1224)	F0F1 ATP synthase subunit A	223.459	80.7181	0.6054
UTAMX1_1802	22	275	172708	172983	-	Candidatus Brocadia sinica (795830)	ATP synthase protein I	80.7016	63.0484	0.472874
UTAMX1_1803	22	404	172983	173387	-	Candidatus Brocadia sinica (795830)	putative ATP synthase F1, epsilon subunit( EC:3.6.3.14 )	180.02	120.519	0.903916
UTAMX1_1804	22	1412	173384	174796	-	Bacteria (2)	MULTISPECIES: ATP synthase subunit beta	212.839	160.303	1.2023
UTAMX1_1805	22	764	175009	175773	-	Sorangium cellulosum (56)	hypothetical protein	183.247	119.999	0.900014
UTAMX1_1806	22	1430	175898	177328	-	Bacteroidetes (976)	RND transporter Probable outer membrane efflux protein precursor	250.155	160.611	1.20461
UTAMX1_1807	22	3260	177425	180685	-	Flavobacterium johnsoniae (986)	multidrug transporter AcrB	253.244	154.892	1.16172
UTAMX1_1808	22	1097	180721	181818	-	Bacteroidetes (976)	hemolysin D	254.189	116.049	0.870389
UTAMX1_1809	22	743	182996	183739	-	Candidatus Brocadia sinica (795830)	TPR repeat:Sel1-like repeat	203.858	109.006	0.817563
UTAMX1_1810	22	983	183959	184942	-	Candidatus Brocadia sinica (795830)	short chain isoprenyl diphosphate synthase	224.262	114.527	0.858974
UTAMX1_1811	22	557	185068	185625	-	Bacteria (2)	MULTISPECIES: elongation factor P translation	199.716	101.486	0.761162
UTAMX1_1812	22	1142	185662	186804	-	Candidatus Brocadia sinica (795830)	putative coproporphyrinogen	252.958	110.228	0.826733
UTAMX1_1813	22	749	186830	187579	-	root (1)	dolichyl-phosphate mannose synthase	258.955	110.352	0.827662
UTAMX1_1814	22	1742	188073	189815	+	Candidatus Brocadia sinica (795830)	4-hydroxy-3-methylbut-2-enyl diphosphate reductase (EC 1.17.1.2)	232.344	155.159	1.16372
UTAMX1_1815	22	689	189829	190518	+	Candidatus Brocadia sinica (795830)	Transporter	247.349	101.692	0.762708
UTAMX1_1816	22	1082	190879	191961	+	root (1)	hypothetical protein	190.411	181.536	1.36155
UTAMX1_1817	22	776	191986	192762	+	root (1)	hypothetical protein	164.743	110.186	0.826411
UTAMX1_1818	22	206	193210	193416	+	root (1)	hypothetical protein	32.0954	25.3653	0.190244
UTAMX1_1819	22	1697	193629	195326	+	root (1)	ribonuclease	269.075	173.97	1.3048
UTAMX1_1820	22	227	196122	196349	+	Candidatus Brocadia sinica (795830)	hypothetical protein	85.5454	54.4078	0.408068
UTAMX1_1821	22	527	196529	197056	+	Candidatus Brocadia sinica (795830)	Chemotaxis protein CheX	223.807	160.444	1.20336
UTAMX1_1822	22	512	197374	197886	+	Bacteria (2)	chemotaxis protein CheW	238.671	110.406	0.828061
UTAMX1_1823	22	1409	197852	199261	-	Bacteria (2)	cobyrinic acid a,c-diamide synthase	264.877	175.141	1.31359
UTAMX1_1824	22	776	199298	200074	-	Candidatus Brocadia sinica (795830)	hypothetical protein	250.242	121.51	0.911348
UTAMX1_1825	22	797	200262	201059	-	Candidatus Brocadia sinica (795830)	cobalt ABC transporter permease	227.057	130.229	0.976739
UTAMX1_1826	22	1037	201035	202072	-	Candidatus Brocadia sinica (795830)	Adenosylcobinamide-phosphate synthase (EC 6.3.1.10)	198.896	103.525	0.776453
UTAMX1_1827	22	1856	202209	204065	-	Monera	molecular chaperone DnaK	235.785	171.863	1.289
UTAMX1_1828	22	611	204069	204680	-	Candidatus Brocadia sinica (795830)	co-chaperone GrpE	223.836	127.891	0.959202
UTAMX1_1829	22	695	204795	205490	-	Candidatus Brocadia sinica (795830)	putative serine/threonine protein phosphatase( EC:3.1.3.16 )	205.497	124.394	0.932979
UTAMX1_1830	22	1415	205649	207064	+	Bacteria (2)	Amino acid-binding ACT	242.939	144.689	1.08519
UTAMX1_1831	22	1196	207212	208408	-	Candidatus Brocadia sinica (795830)	glycosyltransferase	221.473	165.424	1.24071
UTAMX1_1832	22	2237	208428	210665	-	Bacteria (2)	Thymidylate kinase (EC 2.7.4.9)	229.316	172.745	1.29562
UTAMX1_1833	22	326	211103	211429	-	Proteobacteria (1224)	alkylhydroperoxidase like protein, AhpD family	99.5618	55.3707	0.41529
UTAMX1_1834	22	875	212503	213378	+	root (1)	hypothetical protein	278.151	145.493	1.09122
UTAMX1_1835	22	686	213481	214167	-	root (1)	transposase	201.588	109.754	0.823172
UTAMX1_1836	22	242	214245	214487	-	Candidatus Brocadia sinica (795830)	transposase	64.3855	76.5532	0.574162
UTAMX1_1837	22	1832	214900	216732	-	Candidatus Brocadia sinica (795830)	thiol:disulfide interchange protein	249.322	151.037	1.13281
UTAMX1_1838	22	164	217062	217226	-	root (1)	hypothetical protein	9.02151	0	0
UTAMX1_1839	22	818	217445	218263	-	Candidatus Brocadia sinica (795830)	hypothetical protein	296.403	128.047	0.960375
UTAMX1_1840	22	539	218223	218762	-	Candidatus Brocadia sinica (795830)	hypothetical protein	218.652	84.6051	0.634553
UTAMX1_1841	22	1109	218879	219988	-	Monera	MULTISPECIES: molecular chaperone DnaJ	201.743	124.003	0.930042
UTAMX1_1842	22	1148	220016	221164	-	Bacteria (2)	MULTISPECIES: cysteine desulfurase	230.049	157.444	1.18086
UTAMX1_1843	22	557	221233	221790	-	Monera	MULTISPECIES: peptide-methionine (R)-S-oxide reductase	185.356	97.2218	0.729181
UTAMX1_1844	22	425	221839	222264	-	Rhizobiales (356)	peptide chain release factor I	108.354	83.2686	0.624529
UTAMX1_1845	22	485	222348	222833	-	Roseiflexus (120961)	MULTISPECIES: peptidylprolyl isomerase	139.659	104.799	0.786009
UTAMX1_1846	22	1382	223029	224411	+	unclassified Bacteria (2323)	NAD(P) transhydrogenase subunit beta	256.937	159.83	1.19875
UTAMX1_1847	22	1061	224424	225485	-	Bacteria (2)	nicotinate-nucleotide--dimethylbenzimidazole phosphoribosyltransferase	190.17	116.853	0.876416
UTAMX1_1848	22	1715	225657	227372	+	Bacteria (2)	type IV-A pilus assembly ATPase PilB	290.298	310.357	2.32773
UTAMX1_1849	22	1742	227409	229151	+	root (1)	type II secretion system protein E	276.987	272.006	2.04009
UTAMX1_1850	22	1250	229410	230660	+	Planctomycetaceae (126)	type II secretion system F domain-containing protein	255.145	266.583	1.99942
UTAMX1_1851	22	476	231521	231997	+	Candidatus Brocadia sinica (795830)	hypothetical protein	214.178	92.809	0.696084
UTAMX1_1852	22	398	231999	232397	+	root (1)	hypothetical membrane protein	179.365	124.126	0.93097
UTAMX1_1853	22	596	232408	233004	+	root (1)	hypothetical protein	184.398	125.132	0.93851
UTAMX1_1854	22	1715	233033	234748	+	root (1)	hypothetical protein	270.456	248.175	1.86136
UTAMX1_1855	22	497	234962	235459	+	Bacteria (2)	MULTISPECIES: ADP-ribose pyrophosphatase	187.081	140.022	1.05019
UTAMX1_1856	22	3182	235606	238788	-	Betaproteobacteria (28216)	cation transporter	263.346	154.509	1.15885
UTAMX1_1857	22	1532	238926	240458	-	Betaproteobacteria (28216)	hemolysin D	238.238	140.305	1.05231
UTAMX1_1858	22	419	240782	241201	-	root (1)	hypothetical protein	159.561	71.9903	0.53994
UTAMX1_1859	22	338	241303	241641	-	Bacteria (2)	membrane protein	111.074	111.729	0.837984
UTAMX1_1860	22	1334	242041	243375	-	Candidatus Brocadia sinica (795830)	efflux transporter	262.855	144.038	1.08031
UTAMX1_1861	22	461	244737	245198	-	Candidatus Brocadia sinica (795830)	hypothetical protein	165.384	113.861	0.853978
UTAMX1_1862	22	671	245586	246257	+	Candidatus Brocadia sinica (795830)	hypothetical protein	195.346	122.472	0.918563
UTAMX1_1863	22	1388	246420	247808	-	Monera	nucleotide pyrophosphatase	225.447	121.665	0.912506
UTAMX1_1864	22	962	248528	249490	-	Bacteria (2)	2-dehydro-3-deoxyphosphooctonate aldolase	185.422	148.136	1.11104
UTAMX1_1865	22	365	249526	249891	+	Candidatus Brocadia sinica (795830)	hypothetical protein	145.293	126.89	0.951694
UTAMX1_1866	22	725	249898	250623	+	Clostridiales (186802)	cobalt-precorrin-4 C(11)-methyltransferase precorrin-4	194.89	119.575	0.89683
UTAMX1_1867	22	1118	250974	252092	-	Bacteria (2)	MULTISPECIES: 3-isopropylmalate dehydrogenase	200.284	148.922	1.11694
UTAMX1_1868	22	185	252382	252567	-	root (1)	hypothetical protein	28.7408	0	0
UTAMX1_1869	22	770	252964	253734	+	Bacteria (2)	stationary phase survival protein SurE	203.555	131.711	0.987854
UTAMX1_1870	22	920	254467	255387	+	Candidatus Brocadia sinica (795830)	thiamine-monophosphate kinase	204.591	123.661	0.927477
UTAMX1_1871	22	518	255443	255961	+	Candidatus Brocadia sinica (795830)	tRNA threonylcarbamoyladenosine biosynthesis protein TsaE	202.257	128.843	0.966344
UTAMX1_1872	22	1514	256386	257900	+	cellular organisms (131567)	PREDICTED: inosine-5'-monophosphate dehydrogenase 1 isoform X6	206.043	139.934	1.04953
UTAMX1_1873	22	1346	258166	259512	+	root (1)	phosphohydrolase	217.952	134.46	1.00848
UTAMX1_1874	22	566	259985	260551	+	Bacteria (2)	hypothetical protein	178.651	80.9888	0.60743
UTAMX1_1875	22	791	260651	261442	+	Candidatus Brocadia sinica (795830)	tRNA threonylcarbamoyladenosine biosynthesis protein TsaB	198.794	126.112	0.945863
UTAMX1_1876	22	452	261524	261976	-	root (1)	hypothetical protein	200.08	107.195	0.803984
UTAMX1_1877	22	1031	262014	263045	-	Bacteria (2)	dTDP-glucose 4,6-dehydratase	218.037	133.154	0.998676
UTAMX1_1878	22	137	263470	263607	-	root (1)	hypothetical protein	0.337484	0	0
UTAMX1_1879	22	326	263623	263949	+	root (1)	hypothetical protein	138.138	88.8846	0.66665
UTAMX1_1880	22	323	264825	265148	-	Candidatus Brocadia sinica (795830)	F0F1 ATP synthase epsilon subunit	126.539	127.212	0.954111
UTAMX1_1881	22	1424	265150	266574	-	Firmicutes (1239)	F0F1 ATP synthase subunit beta	233.092	177.466	1.33103
UTAMX1_1882	22	872	266724	267596	-	Candidatus Brocadia sinica (795830)	ATP synthase gamma chain (EC 3.6.3.14)	219.458	299.34	2.2451
UTAMX1_1883	22	1514	267600	269114	-	Firmicutes (1239)	MULTISPECIES: ATP synthase subunit alpha	235.452	221.039	1.65783
UTAMX1_1884	22	548	269352	269900	-	Candidatus Brocadia sinica (795830)	F0F1 ATP synthase delta subunit	223.077	139.993	1.04997
UTAMX1_1885	22	509	269890	270399	-	Candidatus Brocadia sinica (795830)	F0F1 ATP synthase B subunit	177.583	125.988	0.944934
UTAMX1_1886	22	272	270418	270690	-	Deltaproteobacteria (28221)	MULTISPECIES: ATP synthase subunit C	92.9805	103.038	0.772802
UTAMX1_1887	22	758	270716	271474	-	Candidatus Brocadia sinica (795830)	F0F1 ATP synthase A subunit	216.415	211.191	1.58397
UTAMX1_1888	22	455	271480	271935	-	Candidatus Brocadia sinica (795830)	hypothetical protein	188.701	105.967	0.794767
UTAMX1_1889	22	242	271937	272179	-	root (1)	hypothetical protein	95.3363	13.7403	0.103055
UTAMX1_1890	22	629	272183	272812	-	Candidatus Brocadia sinica (795830)	hypothetical protein	258.594	168.788	1.26594
UTAMX1_1891	22	1292	272925	274217	-	Bacteria (2)	glutamate-1-semialdehyde 2,1-aminomutase	193.243	647.273	4.85466
UTAMX1_1892	22	626	274331	274957	+	Gemmata obscuriglobus (114)	MULTISPECIES: phosphoribosylglycinamide formyltransferase	168.471	132.414	0.993131
UTAMX1_1893	22	1286	275328	276614	+	Candidatus Brocadia sinica (795830)	peptidase	243.185	165.297	1.23976
UTAMX1_1894	22	1745	277221	278966	-	Candidatus Brocadia sinica (795830)	hypothetical protein	241.934	205.389	1.54046
UTAMX1_1895	23	1457	1697	3154	-	root (1)	UDP-phosphate galactose phosphotransferase	296.229	197.736	1.48305
UTAMX1_1896	23	962	3198	4160	-	Bacteria (2)	MULTISPECIES: radical SAM protein	293.368	143.692	1.07771
UTAMX1_1897	23	1145	4262	5407	-	root (1)	hypothetical protein	323.526	219.05	1.64291
UTAMX1_1898	23	857	5449	6306	-	root (1)	hypothetical protein	267.862	147.163	1.10375
UTAMX1_1899	23	1208	6571	7779	-	unclassified Deltaproteobacteria (miscellaneous) (122706)	hypothetical protein	301.907	157.489	1.18119
UTAMX1_1900	23	1346	7877	9223	-	root (1)	hypothetical protein	319.834	124.755	0.935685
UTAMX1_1901	23	1487	9224	10711	-	root (1)	phosphodiesterase/nucleotide pyrophosphatase	314.879	134.329	1.00749
UTAMX1_1902	23	695	10740	11435	-	root (1)	hypothetical protein	234.236	469.554	3.52174
UTAMX1_1903	23	1037	11438	12475	-	root (1)	glycosyltransferase	277.902	144.98	1.08738
UTAMX1_1904	23	914	12498	13412	-	root (1)	hypothetical protein	288.49	151.758	1.13821
UTAMX1_1905	23	1316	13409	14725	-	Candidatus Brocadia sinica (795830)	hypothetical protein	312.158	157.378	1.18036
UTAMX1_1906	23	1124	14764	15888	-	Gammaproteobacteria (1236)	GDP-fucose synthetase	295.963	143.69	1.0777
UTAMX1_1907	23	1583	16067	17650	-	Candidatus Brocadia sinica (795830)	LPS biosynthesis protein	287.751	216.806	1.62608
UTAMX1_1908	23	851	17660	18511	-	Candidatus Brocadia sinica (795830)	capsular polysaccharide export protein, putative	270.294	154.061	1.15549
UTAMX1_1909	23	383	19321	19704	+	root (1)	hypothetical protein	125.306	50.2308	0.37674
UTAMX1_1910	23	1148	19801	20949	+	root (1)	hypothetical protein	197.789	111.928	0.839481
UTAMX1_1911	23	602	21231	21833	-	Proteobacteria (1224)	hypothetical protein	255.062	125.068	0.938033
UTAMX1_1912	23	1145	22259	23404	+	root (1)	hypothetical protein	226.896	121.556	0.911691
UTAMX1_1913	23	716	23790	24506	-	Bacteria (2)	cobyric acid synthase	200.116	132.688	0.995182
UTAMX1_1914	23	821	24500	25321	-	Candidatus Brocadia sinica (795830)	cobalamin biosynthesis protein	227.122	129.026	0.967714
UTAMX1_1915	23	1433	25587	27020	-	Candidatus Brocadia sinica (795830)	putative heme protein	211.818	223.257	1.67447
UTAMX1_1916	23	347	27233	27580	-	Candidatus Brocadia sinica (795830)	putative competence protein	139.372	207.394	1.55549
UTAMX1_1917	23	668	27912	28580	-	Bacteria (2)	MULTISPECIES: ATP-dependent Clp protease proteolytic subunit	234.014	142.578	1.06936
UTAMX1_1918	23	1283	28636	29919	-	root (1)	trigger factor	268.691	139.582	1.04689
UTAMX1_1919	23	1127	30648	31775	-	Proteobacteria (1224)	transposase	183.997	109.588	0.82193
UTAMX1_1920	23	185	33329	33514	-	root (1)	hypothetical protein	25.4919	24.393	0.182952
UTAMX1_1921	23	218	33511	33729	-	root (1)	hypothetical protein	41.1451	25.0585	0.187943
UTAMX1_1922	23	1163	34553	35716	+	Bacteroidetes (976)	transposase	226.763	341.665	2.56255
UTAMX1_1923	23	644	35805	36449	-	root (1)	TetR family transcriptional regulator	220.407	141.99	1.06495
UTAMX1_1924	23	1271	36604	37875	-	Candidatus Brocadia sinica (795830)	Predicted esterase	247.437	146.506	1.09882
UTAMX1_1925	23	743	38133	38876	-	Candidatus Brocadia sinica (795830)	hypothetical protein	250.778	98.4569	0.738444
UTAMX1_1926	23	602	38920	39522	-	Candidatus Brocadia sinica (795830)	hypothetical protein	199.15	105.341	0.790078
UTAMX1_1927	23	275	39551	39826	-	Candidatus Brocadia sinica (795830)	hypothetical protein	86.586	111.414	0.835627
UTAMX1_1928	23	797	40007	40804	-	Candidatus Brocadia sinica (795830)	TPR repeat:Sel1-like repeat	249.914	171.95	1.28965
UTAMX1_1929	23	317	40816	41133	-	Candidatus Brocadia sinica (795830)	hypothetical protein	126.308	81.6679	0.612523
UTAMX1_1930	23	1364	41395	42759	-	Bacteria (2)	MULTISPECIES: magnesium transporter	235.888	193.457	1.45096
UTAMX1_1931	23	1190	42760	43950	-	Candidatus Brocadia sinica (795830)	Iron-sulfur cluster-binding protein	231.72	287.408	2.15561
UTAMX1_1932	23	137	43908	44045	-	root (1)	hypothetical protein	0.337484	6.93463	0.052011
UTAMX1_1933	23	1448	44189	45637	-	Candidatus Brocadia sinica (795830)	B12-binding domain-containing radical SAM protein	240.755	149.101	1.11828
UTAMX1_1934	23	119	45910	46029	-	root (1)	hypothetical protein	0	0	0
UTAMX1_1935	23	98	47078	47176	+	root (1)	hypothetical protein	0	0	0
UTAMX1_1936	23	158	47701	47859	+	root (1)	hypothetical protein	7.31571	4.50971	0.0338236
UTAMX1_1937	23	416	47841	48257	+	Bacteria (2)	hypothetical protein	134.927	137.026	1.02772
UTAMX1_1938	23	527	48271	48798	+	Bacteria (2)	hypothetical protein	181.783	156.388	1.17294
UTAMX1_1939	23	419	48795	49214	+	Desulfovibrionales (213115)	hypothetical protein	165.52	201.233	1.50928
UTAMX1_1940	23	803	49317	50120	+	delta proteobacterium MLMS-1 (262489)	membrane protein	160.701	143.157	1.07371
UTAMX1_1941	23	722	50268	50990	+	Gammaproteobacteria (1236)	hypothetical protein	203.96	109.545	0.821604
UTAMX1_1942	23	1466	51273	52739	-	Candidatus Brocadia sinica (795830)	B12-binding domain-containing radical SAM protein	267.95	188.745	1.41562
UTAMX1_1943	23	2204	53264	55468	+	Candidatus Brocadia sinica (795830)	hypothetical protein	250.791	181.582	1.3619
UTAMX1_1944	23	521	55711	56232	-	cellular organisms (131567)	PREDICTED: 2-Cys peroxiredoxin BAS1, chloroplastic-like	237.655	144.513	1.08387
UTAMX1_1945	23	119	56322	56441	+	root (1)	hypothetical protein	0	0	0
UTAMX1_1946	23	377	56548	56925	+	root (1)	hypothetical protein	158.206	63.6303	0.477238
UTAMX1_1947	23	1358	56827	58185	-	Gemmata obscuriglobus (114)	acetoacetate metabolism regulatory protein AtoC	252.489	121.729	0.912988
UTAMX1_1948	23	803	58195	58998	-	Candidatus Brocadia sinica (795830)	two-component system sensor histidine kinase	259.217	125.706	0.94282
UTAMX1_1949	23	206	59084	59290	-	Bacteria (2)	MULTISPECIES: cold-shock protein cold shock CspC	44.4397	9.22374	0.0691796
UTAMX1_1950	23	2087	59533	61620	-	Bacteria (2)	MULTISPECIES: polyribonucleotide nucleotidyltransferase	254.593	172.756	1.2957
UTAMX1_1951	23	266	61738	62004	-	Clostridiales (186802)	30S ribosomal protein S15 [	107.766	36.6089	0.274573
UTAMX1_1952	23	1424	62340	63764	-	root (1)	hypothetical protein	281.6	155.45	1.1659
UTAMX1_1953	23	731	63855	64586	-	Candidatus Brocadia sinica (795830)	TPR repeat:Sel1-like repeat	235.035	111.12	0.83342
UTAMX1_1954	23	836	64968	65804	-	Candidatus Brocadia sinica (795830)	hypothetical protein	249.925	143.473	1.07607
UTAMX1_1955	23	1331	65960	67291	-	Clostridium (1485)	membrane protein arsenical pump family	262.162	176.304	1.32231
UTAMX1_1956	23	461	67324	67785	-	root (1)	CBS domain containing membrane protein	228.769	119.528	0.896484
UTAMX1_1957	23	1496	68233	69729	-	Monera	4-alpha-glucanotransferase	259.363	149.397	1.1205
UTAMX1_1958	23	2441	69758	72199	-	Bacteria (2)	glycoside hydrolase	274.381	162.006	1.21507
UTAMX1_1959	23	1913	72199	74112	-	Monera	glycogen branching protein	257.883	146.877	1.1016
UTAMX1_1960	23	3323	74139	77462	-	Bacteria (2)	alpha-amylase	271.359	165.107	1.23833
UTAMX1_1961	23	1394	78219	79613	-	Clostridia (186801)	MULTISPECIES: multidrug ABC transporter ATP-binding protein	242.652	127.786	0.958416
UTAMX1_1962	23	470	80003	80473	-	Methanosalsum zhilinae (39669)	transcriptional regulator	181.203	145.033	1.08778
UTAMX1_1963	23	467	80563	81030	-	root (1)	transcriptional regulator	151.675	92.0547	0.690426
UTAMX1_1964	23	884	81027	81911	-	root (1)	nitrite sulphite reductase	203.247	177.327	1.32999
UTAMX1_1965	23	266	82213	82479	+	root (1)	hypothetical protein	120.629	103.576	0.77684
UTAMX1_1966	23	755	82825	83580	+	root (1)	hypothetical cytosolic protein	214.887	134.642	1.00984
UTAMX1_1967	23	749	83600	84349	+	root (1)	Beta-propeller domains methanol dehydrogenase type	196.855	129.379	0.970362
UTAMX1_1968	23	563	84519	85082	+	Bacteria (2)	MULTISPECIES: LemA family protein	195.699	116.857	0.876449
UTAMX1_1969	23	2669	85474	88143	+	root (1)	Protease (EC 3.4.-.-)	233.238	150.391	1.12796
UTAMX1_1970	23	1613	88696	90309	+	root (1)	hypothetical protein	190.846	248.26	1.862
UTAMX1_1971	23	1298	90496	91794	-	Planctomycetaceae (126)	GTP-binding protein HflX	230.286	218.481	1.63865
UTAMX1_1972	23	761	92205	92966	-	Archaea (2157)	acyl-CoA synthetase	187.371	111.109	0.833337
UTAMX1_1973	23	803	93419	94222	-	Clostridiaceae (31979)	nucleotide pyrophosphohydrolase	208.26	686.801	5.15112
UTAMX1_1974	23	197	94502	94699	+	root (1)	hypothetical protein	43.6536	66.3102	0.497338
UTAMX1_1975	23	782	95989	96771	+	Deltaproteobacteria (28221)	ABC transporter permease	227.806	139.409	1.04559
UTAMX1_1976	23	746	96781	97527	+	Geobacter lovleyi (313985)	organic solvent resistance ABC transporter ATP-binding protein	200.311	157.598	1.18201
UTAMX1_1977	23	446	97558	98004	+	root (1)	MULTISPECIES: outer membrane lipid asymmetry maintenance protein MlaD	150.524	72.4249	0.5432
UTAMX1_1978	23	617	98010	98627	+	Candidatus Brocadia sinica (795830)	organic solvent tolerance ABC transporter substrate-binding protein	215.365	98.161	0.736225
UTAMX1_1979	23	824	98678	99502	+	Candidatus Brocadia sinica (795830)	lipoprotein	227.978	157.956	1.1847
UTAMX1_1980	23	635	99601	100236	-	root (1)	acyl-phosphate glycerol 3-phosphate acyltransferase	215.376	220.68	1.65514
UTAMX1_1981	23	911	100256	101167	-	Candidatus Brocadia sinica (795830)	hypothetical protein	212.347	215.872	1.61908
UTAMX1_1982	23	1136	101292	102428	+	Candidatus Brocadia sinica (795830)	heptosyltransferase	245.91	113.529	0.851485
UTAMX1_1983	23	971	102599	103570	+	Candidatus Brocadia sinica (795830)	polyprenyl synthetase	253.651	177.094	1.32823
UTAMX1_1984	23	803	103718	104521	-	root (1)	MBL fold hydrolase	234.401	124.523	0.933946
UTAMX1_1985	23	149	105493	105642	+	root (1)	hypothetical protein	0.620608	0	0
UTAMX1_1986	23	467	106282	106749	+	root (1)	hypothetical protein	175.041	96.1234	0.720942
UTAMX1_1987	23	335	106963	107298	+	Halobacteroidaceae (53434)	hypothetical protein	87.0879	35.4494	0.265877
UTAMX1_1988	23	704	107402	108106	+	root (1)	hypothetical protein	169.179	112.008	0.84008
UTAMX1_1989	23	104	108525	108629	-	root (1)	hypothetical protein	0	0	0
UTAMX1_1990	23	266	108721	108987	-	root (1)	hypothetical protein	78.5652	65.1816	0.488874
UTAMX1_1991	23	845	109121	109966	-	Candidatus Brocadia sinica (795830)	trehalose-6-phosphate phosphatase	244.144	132.669	0.99504
UTAMX1_1992	23	1472	109963	111435	-	Bacteria (2)	alpha,alpha-trehalose-phosphate synthase	243.269	146.992	1.10247
UTAMX1_1993	23	359	111798	112157	-	Deltaproteobacteria (28221)	Glyoxalase-like domain containing protein	136.001	48.9577	0.367192
UTAMX1_1994	23	215	112713	112928	+	Proteobacteria (1224)	MULTISPECIES: sterol desaturase	31.8271	27.6176	0.207137
UTAMX1_1995	23	956	113502	114458	+	Bacteria (2)	MULTISPECIES: porphobilinogen deaminase	175.559	193.785	1.45342
UTAMX1_1996	23	1610	114646	116256	-	Candidatus Brocadia sinica (795830)	hydroxylamine oxidoreductase	219.259	450.386	3.37797
UTAMX1_1997	23	782	116287	117069	-	Candidatus Brocadia sinica (795830)	putative cytochrome c	191.74	339.258	2.5445
UTAMX1_1998	23	737	117148	117885	-	Candidatus Brocadia sinica (795830)	lipoprotein	243.033	135.997	1.02
UTAMX1_1999	23	2144	118138	120282	-	Candidatus Brocadia sinica (795830)	peptidase	254.962	139.804	1.04855
[truncated: 725 more rows]

## Sheet: CHB1
locus_tag	contig	ORF_length	start	end	strand	taxonomy	product	Chlorobi OLB4 ortholog	coverage (RPKM) - bbmap	expression (RPKM) - BBMap	rel
UTCHB1_1	1	1403	1	1404	-	root (1)	hypothetical protein	JYPE01000013.1_UZ04_CHB001001397_hypothetical_protein	88.8455	78.8882	0.930805
UTCHB1_2	1	1358	1592	2950	-	root (1)	hypothetical protein	JYPE01000013.1_UZ04_CHB001001396_peptidase_S8/S53_subtilisin_kexin_sedolisin	90.4618	68.7348	0.811005
UTCHB1_3	1	365	3393	3758	-	root (1)	hypothetical protein	JYPE01000013.1_UZ04_CHB001001395_hypothetical_protein	45.2219	84.593	0.998116
UTCHB1_4	2	3035	283	3318	+	root (1)	hypothetical protein	JYPE01000009.1_UZ04_CHB001000917_fibronectin_type_III_domain-containing_protein	76.3225	100.717	1.18837
UTCHB1_5	2	476	3437	3913	-	root (1)	hypothetical protein	JYPE01000009.1_UZ04_CHB001000916_Lipopolysaccharide_synthesis_sugar_transferase	58.9597	41.9137	0.494542
UTCHB1_6	3	1826	3	1829	-	root (1)	hypothetical protein	JYPE01000018.1_UZ04_CHB001001996_peptidase_S8/S53_subtilisin_kexin_sedolisin	93.9898	88.4489	1.04361
UTCHB1_7	3	1388	1836	3224	-	root (1)	hypothetical protein	JYPE01000018.1_UZ04_CHB001001995_PKD_repeat_protein	86.2747	96.6814	1.14075
UTCHB1_8	3	230	3683	3913	+	root (1)	hypothetical protein	#N/A	16.2829	2.06531	0.0243687
UTCHB1_9	3	1325	4080	5405	-	root (1)	hypothetical protein	JYPE01000013.1_UZ04_CHB001001398_peptidase_S8/S53_subtilisin_kexin_sedolisin	84.1307	92.6742	1.09347
UTCHB1_10	3	386	5987	6373	-	root (1)	hypothetical protein	JYPE01000013.1_UZ04_CHB001001397_hypothetical_protein	33.5385	52.917	0.62437
UTCHB1_11	4	2690	345	3035	-	root (1)	hypothetical protein	JYPE01000008.1_UZ04_CHB001000727_Bacillopeptidase_F	131.487	188.243	2.22109
UTCHB1_12	4	2915	3136	6051	-	root (1)	hypothetical protein	JYPE01000008.1_UZ04_CHB001000728_BNR/Asp-box_repeat-containing_protein	98.8943	115.619	1.36419
UTCHB1_13	4	1055	6246	7301	-	Leptospiraceae (170)	UDP-N-acetylmuramate dehydrogenase	JYPE01000008.1_UZ04_CHB001000729_UDP-N-acetylmuramate_dehydrogenase	81.339	110.313	1.30159
UTCHB1_14	4	878	7305	8183	-	root (1)	hypothetical protein	JYPE01000008.1_UZ04_CHB001000730_hypothetical_protein	82.2545	123.625	1.45865
UTCHB1_15	4	278	8231	8509	+	root (1)	hypothetical protein	JYPE01000008.1_UZ04_CHB001000732_hypothetical_protein	46.2353	33.3199	0.393143
UTCHB1_16	4	2240	8631	10871	+	Bacteria (2)	1,4-alpha-glucan (glycogen) branching enzyme, GH-13-type (EC 2.4.1.18)	JYPE01000008.1_UZ04_CHB001000733_glycogen_metabolism_protein_GlgX	89.0235	136.887	1.61514
UTCHB1_17	4	1523	10977	12500	+	Bacteria (2)	Alpha-amylase/alpha-mannosidase	JYPE01000008.1_UZ04_CHB001000734_Alpha-amylase_1	76.6236	107.449	1.2678
UTCHB1_18	4	1829	12512	14341	+	root (1)	hypothetical protein	JYPE01000008.1_UZ04_CHB001000735_4-alpha-glucanotransferase	86.6058	97.0043	1.14456
UTCHB1_19	4	2465	14334	16799	+	root (1)	hypothetical protein	JYPE01000008.1_UZ04_CHB001000736_phosphoenolpyruvate_synthase	90.8387	116.973	1.38017
UTCHB1_20	4	4349	17344	21693	+	Bacteroidetes (976)	Cobalt-zinc-cadmium resistance protein CzcA Cation efflux system CusA	JYPE01000008.1_UZ04_CHB001000737_silver_efflux_pump	99.3596	110.536	1.30422
UTCHB1_21	4	1262	21703	22965	+	Bacteroidetes (976)	Probable Co/Zn/Cd efflux system membrane fusion protein	JYPE01000008.1_UZ04_CHB001000738_membrane-fusion_protein	89.5396	103.888	1.22577
UTCHB1_22	4	692	23130	23822	+	Rhizobiales (356)	possible membrane protein	JYPE01000008.1_UZ04_CHB001000739_3-oxo-5-alpha-steroid_4-dehydrogenase	84.9874	94.3867	1.11367
UTCHB1_23	4	1904	23997	25901	+	Sphingobacteriales (200666)	Chloride channel protein	JYPE01000008.1_UZ04_CHB001000740_chloride_channel_core	83.4857	91.3121	1.07739
UTCHB1_24	4	593	25938	26531	+	Bacteroidetes (976)	cAMP-binding proteins - catabolite gene activator regulatory subunit cAMP-dependent protein kinases	JYPE01000008.1_UZ04_CHB001000741_Fumarate_and_nitrate_reduction_regulatory_protein	77.5006	88.1154	1.03968
UTCHB1_25	4	878	26598	27476	+	Flavobacteriaceae (49546)	Pirin	JYPE01000008.1_UZ04_CHB001000742_pirin_family_protein	76.6199	114.968	1.35652
UTCHB1_26	4	899	27562	28461	-	Bacteroidetes/Chlorobi group (68336)	Sterol desaturase( EC:1.3.3.2 )	JYPE01000008.1_UZ04_CHB001000743_Sterol_desaturase	76.3216	104.093	1.22819
UTCHB1_27	4	914	28507	29421	-	Chlorobium ferrooxidans (84205)	N-acetylneuraminate synthase (EC 2.5.1.56)	JYPE01000008.1_UZ04_CHB001000744_N-acetylneuraminate_synthase	83.5675	76.1387	0.898363
UTCHB1_28	4	833	29399	30232	-	Sphingobacteriaceae (84566)	3-oxoacyl- reductase (EC 1.1.1.100)	JYPE01000008.1_UZ04_CHB001000745_dehydrogenase	71.9894	98.9392	1.16739
UTCHB1_29	4	203	30382	30585	-	root (1)	hypothetical protein	JYPE01000008.1_UZ04_CHB001000746_hypothetical_protein	18.6763	26.9101	0.317514
UTCHB1_30	4	1592	30619	32211	+	Bacteria (2)	Response regulator	JYPE01000008.1_UZ04_CHB001000747_response_regulator_receiver_protein	93.487	89.2159	1.05266
UTCHB1_31	4	428	32215	32643	+	root (1)	hypothetical protein	JYPE01000008.1_UZ04_CHB001000748_kinase	63.7355	76.5807	0.903579
UTCHB1_32	4	641	32643	33284	+	root (1)	hypothetical protein	JYPE01000008.1_UZ04_CHB001000749_glycoprotease_family_protein	76.8183	75.2181	0.887501
UTCHB1_33	4	842	33289	34131	+	Bacteroidetes/Chlorobi group (68336)	Acetyl-coenzyme A carboxyl transferase beta chain (EC 6.4.1.2)	JYPE01000008.1_UZ04_CHB001000750_acetyl-CoA_carboxylase_subunit_beta	86.4303	105.216	1.24144
UTCHB1_34	4	797	34215	35012	+	Bacteria (2)	Pantoate--beta-alanine ligase (EC 6.3.2.1)	JYPE01000008.1_UZ04_CHB001000751_pantothenate_synthetase	85.7992	109.964	1.29747
UTCHB1_35	4	380	35002	35382	+	Leptospira (171)	Aspartate 1-decarboxylase (EC 4.1.1.11)	JYPE01000008.1_UZ04_CHB001000752_aspartate_1-decarboxylase	45.8702	73.7535	0.87022
UTCHB1_36	4	758	35441	36199	+	Bacteria (2)	N-acetylglucosamine-1-phosphate uridyltransferase (EC 2.7.7.23) / Glucosamine-1-phosphate N-acetyltransferase 2.3.1.157)	JYPE01000008.1_UZ04_CHB001000753_N-acetylglucosamine-1-phosphate_uridyltransferase	80.2103	80.5282	0.950155
UTCHB1_37	4	1367	36209	37576	+	Flavobacteriales (200644)	Phosphomannomutase (EC 5.4.2.8) / Phosphoglucosamine mutase 5.4.2.10)	JYPE01000008.1_UZ04_CHB001000754_phosphomannomutase	83.8458	112.24	1.32433
UTCHB1_38	4	836	37578	38414	+	Firmicutes (1239)	hypothetical protein	JYPE01000008.1_UZ04_CHB001000755_Naphthoate_synthase	70.5696	75.2876	0.888322
UTCHB1_39	4	2546	38422	40968	-	Bacteria (2)	AttF component AttEFGH ABC transport system / AttG	JYPE01000008.1_UZ04_CHB001000756_ABC-type_transport_system,_permease_component	98.2999	106.255	1.25371
UTCHB1_40	4	692	40972	41664	-	Bacteria (2)	ABC transporter ATP-binding protein	JYPE01000008.1_UZ04_CHB001000757_Lipoprotein-releasing_system_ATP-binding_protein	75.2993	101.938	1.20277
UTCHB1_41	4	482	41754	42236	-	root (1)	hypothetical protein	JYPE01000008.1_UZ04_CHB001000758_hypothetical_protein	68.3937	60.6097	0.715136
UTCHB1_42	4	1265	42314	43579	-	Leptospira (171)	NADH dehydrogenase (EC 1.6.99.3)	JYPE01000008.1_UZ04_CHB001000759_NADH_dehydrogenase	82.2001	123.356	1.45548
UTCHB1_43	4	497	43576	44073	-	root (1)	hypothetical protein	JYPE01000008.1_UZ04_CHB001000760_hypothetical_protein	68.4691	65.4709	0.772493
UTCHB1_44	4	1184	44055	45239	-	Flammeovirgaceae (200667)	hypothetical protein	JYPE01000008.1_UZ04_CHB001000761_beta-N-acetylhexosaminidase	82.1223	103.109	1.21658
UTCHB1_45	4	974	45722	46696	+	Bacteria (2)	Cold-shock DNA-binding domain protein	JYPE01000008.1_UZ04_CHB001000762_NYN_domain_protein	89.9072	99.979	1.17966
UTCHB1_46	4	452	46885	47337	+	root (1)	hypothetical protein	JYPE01000008.1_UZ04_CHB001000763_Chloroplast_import_component_protein_(Tic20)	74.1605	55.1741	0.651001
UTCHB1_47	4	650	47371	48021	-	root (1)	hypothetical protein	JYPE01000008.1_UZ04_CHB001000764_hypothetical_protein	79.4535	72.3496	0.853655
UTCHB1_48	4	380	48107	48487	+	root (1)	hypothetical protein	JYPE01000008.1_UZ04_CHB001000765_NUDIX_domain_protein	40.8817	110.63	1.30533
UTCHB1_49	4	1427	48524	49951	+	Bacteria (2)	Aspartate ammonia-lyase (EC 4.3.1.1)	JYPE01000008.1_UZ04_CHB001000766_Aspartate_ammonia-lyase	84.9537	123.166	1.45324
UTCHB1_50	4	1526	49999	51525	+	root (1)	hypothetical protein	JYPE01000008.1_UZ04_CHB001000767_hypothetical_protein	92.1069	99.4559	1.17348
UTCHB1_51	4	593	51569	52162	-	root (1)	hypothetical protein	JYPE01000008.1_UZ04_CHB001000768_hypothetical_protein	69.158	111.746	1.3185
UTCHB1_52	4	656	52155	52811	-	root (1)	hypothetical protein	JYPE01000008.1_UZ04_CHB001000769_hypothetical_protein	73.5112	97.3941	1.14916
UTCHB1_53	4	1025	52808	53833	-	root (1)	hypothetical protein	JYPE01000008.1_UZ04_CHB001000770_hypothetical_protein	86.6065	73.4547	0.866694
UTCHB1_54	4	836	53865	54701	-	Bacteria (2)	Aliphatic amidase amiE (EC 3.5.1.4)	JYPE01000008.1_UZ04_CHB001000771_nitrilase/cyanide_hydratase_and_apolipoprotein_N-acyltransferase	73.003	81.5379	0.962069
UTCHB1_55	4	1649	54804	56453	-	Bacteroidetes (976)	Adenine deaminase (EC 3.5.4.2)	JYPE01000008.1_UZ04_CHB001000772_Adenine_deaminase	85.1525	126.173	1.48872
UTCHB1_56	4	1439	56455	57894	-	root (1)	hypothetical protein	JYPE01000008.1_UZ04_CHB001000773_Signal_transduction_histidine_kinase	94.7196	109.265	1.28922
UTCHB1_57	4	791	57950	58741	-	Clostridium (1485)	Beta-lactamase (EC 3.5.2.6)	JYPE01000008.1_UZ04_CHB001000774_Regulatory_protein_BlaR1	81.4232	84.0748	0.992001
UTCHB1_58	4	389	58784	59173	-	cellular organisms (131567)	Signal transduction histidine kinase	JYPE01000008.1_UZ04_CHB001000775_CheY-like_receiver-like_protein	50.1575	79.3739	0.936536
UTCHB1_59	4	461	59222	59683	-	root (1)	hypothetical protein	JYPE01000008.1_UZ04_CHB001000776_hypothetical_protein	75.8218	49.46	0.583581
UTCHB1_60	4	1979	59686	61665	-	Bacteroidetes (976)	Branched-chain alpha-keto acid dehydrogenase, E1 component, alpha subunit (EC 1.2.4.4) / beta	JYPE01000008.1_UZ04_CHB001000777_2-oxoisovalerate_dehydrogenase_E1_component	90.4847	111.615	1.31695
UTCHB1_61	4	521	61784	62305	-	Firmicutes (1239)	Ferritin-like protein 2	JYPE01000008.1_UZ04_CHB001000778_Ferritin-like_protein	69.9297	91.631	1.08116
UTCHB1_62	4	320	62375	62695	-	root (1)	hypothetical protein	JYPE01000008.1_UZ04_CHB001000779_hypothetical_protein	55.3378	41.5645	0.490421
UTCHB1_63	4	419	62776	63195	-	root (1)	hypothetical protein	JYPE01000008.1_UZ04_CHB001000780_periplasmic_repressor_CpxP	44.249	71.9903	0.849416
UTCHB1_64	4	2123	63287	65410	-	root (1)	hypothetical protein	JYPE01000008.1_UZ04_CHB001000781_peptidyl-prolyl_cis-trans_isomerase	97.5013	105.722	1.24742
UTCHB1_65	4	545	65377	65922	-	cellular organisms (131567)	PREDICTED: 5'(3')-deoxyribonucleotidase, cytosolic type-like isoform X1	JYPE01000008.1_UZ04_CHB001000782_5'_nucleotidase,_deoxy_(Pyrimidine),_cytosolic_type_C_protein_(NT5C)	69.3105	88.4675	1.04383
UTCHB1_66	4	551	65919	66470	-	Burkholderiales (80840)	5'(3')-deoxyribonucleotidase	JYPE01000008.1_UZ04_CHB001000783_5'_nucleotidase,_deoxy_(Pyrimidine),_cytosolic_type_C_protein_(NT5C)	61.0037	68.5377	0.808679
UTCHB1_67	4	1133	66582	67715	-	root (1)	hypothetical protein	JYPE01000008.1_UZ04_CHB001000784_Peptidase_family_S51	86.5126	109.427	1.29113
UTCHB1_68	4	545	67895	68440	-	root (1)	hypothetical protein	JYPE01000008.1_UZ04_CHB001000785_hypothetical_protein	69.3105	96.7477	1.14153
UTCHB1_69	4	2405	68437	70842	-	Bacteria (2)	dipeptidyl aminopeptidase/acylaminoacyl peptidase	JYPE01000008.1_UZ04_CHB001000786_dipeptidyl_aminopeptidase/acylaminoacyl-peptidase	85.1652	119.299	1.40761
UTCHB1_70	4	470	70938	71408	+	root (1)	hypothetical protein	JYPE01000008.1_UZ04_CHB001000787_hypothetical_protein	72.3041	61.1465	0.72147
UTCHB1_71	4	785	71675	72460	+	root (1)	hypothetical protein	JYPE01000008.1_UZ04_CHB001000788_hypothetical_protein	80.8675	75.0354	0.885345
UTCHB1_72	4	1517	72752	74269	+	Bacteria (2)	Nitrate/nitrite transporter	JYPE01000008.1_UZ04_CHB001000789_putative_nitrate_transporter_NarT	74.3665	105.526	1.2451
UTCHB1_73	4	1100	74284	75384	+	Proteobacteria (1224)	C4-dicarboxylate transporter/malic acid transport protein	JYPE01000008.1_UZ04_CHB001000790_putative_membrane_protein	76.3302	94.1408	1.11077
UTCHB1_74	4	944	75585	76529	+	root (1)	hypothetical protein	JYPE01000008.1_UZ04_CHB001000791_hypothetical_protein	77.3853	106.176	1.25277
UTCHB1_75	4	2102	76894	78996	+	Bacteria (2)	N-methylhydantoinase A (EC 3.5.2.14)	JYPE01000008.1_UZ04_CHB001000792_N-methylhydantoinase_A	90.4029	115.931	1.36787
UTCHB1_76	4	1697	78993	80690	+	Alphaproteobacteria (28211)	N-methylhydantoinase B (EC 3.5.2.14)	JYPE01000008.1_UZ04_CHB001000793_Acetophenone_carboxylase_delta_subunit	83.5886	127.083	1.49946
UTCHB1_77	4	401	80703	81104	+	Proteobacteria (1224)	Putative translation initiation inhibitor, yjgF family	JYPE01000008.1_UZ04_CHB001000794_Endoribonuclease_L-PSP	55.1134	55.6759	0.656922
UTCHB1_78	4	1127	81106	82233	+	Proteobacteria (1224)	Butyryl-CoA dehydrogenase( EC:1.3.99.2 )	JYPE01000008.1_UZ04_CHB001000795_acyl-CoA_dehydrogenase	73.3118	106.848	1.26071
UTCHB1_79	4	371	82262	82633	+	Bacteria (2)	B12 binding domain Methylmalonyl-CoA mutase (EC 5.4.99.2)	JYPE01000008.1_UZ04_CHB001000796_methylmalonyl-CoA_mutase	49.4755	74.9024	0.883777
UTCHB1_80	4	1196	82667	83863	+	root (1)	hypothetical protein	JYPE01000008.1_UZ04_CHB001000797_acetyl-CoA_C-acetyltransferase	72.6775	98.4996	1.1622
UTCHB1_81	4	2123	83895	86018	+	root (1)	hypothetical protein	JYPE01000008.1_UZ04_CHB001000798_enoyl-CoA_hydratase/isomerase	93.407	105.61	1.2461
UTCHB1_82	4	1619	86079	87698	+	Bacteria (2)	Methylmalonyl-CoA mutase (EC 5.4.99.2)	JYPE01000008.1_UZ04_CHB001000799_methylmalonyl-CoA_mutase	78.0488	111.494	1.31552
UTCHB1_83	4	1214	87798	89012	+	Proteobacteria (1224)	CAIB/BAIF family protein	JYPE01000008.1_UZ04_CHB001000800_Succinyl-CoA:(R)-benzylsuccinate_CoA-transferase_subunit_BbsE	83.6729	106.821	1.26039
UTCHB1_84	4	3515	89049	92564	+	root (1)	hypothetical protein	JYPE01000008.1_UZ04_CHB001000801_Indolepyruvate_ferredoxin_oxidoreductase_subunit_alpha	94.2857	114.938	1.35616
UTCHB1_85	4	596	92561	93157	+	root (1)	hypothetical protein	JYPE01000008.1_UZ04_CHB001000802_Indolepyruvate_ferredoxin_oxidoreductase_subunit_beta	77.3432	86.4764	1.02034
UTCHB1_86	4	536	93169	93705	+	Bacteria (2)	Xanthine dehydrogenase iron-sulfur subunit (EC 1.17.1.4)	JYPE01000008.1_UZ04_CHB001000803_Isoquinoline_1-oxidoreductase_subunit_alpha	69.0079	106.348	1.25481
UTCHB1_87	4	2321	93702	96023	+	Proteobacteria (1224)	Xanthine dehydrogenase, molybdenum binding subunit (EC 1.17.1.4)	JYPE01000008.1_UZ04_CHB001000804_Isoquinoline_1-oxidoreductase_subunit_beta	86.5342	95.3729	1.12531
UTCHB1_88	4	896	96020	96916	+	root (1)	hypothetical protein	JYPE01000008.1_UZ04_CHB001000805_Nicotinate_dehydrogenase_FAD-subunit	81.6341	87.7413	1.03526
UTCHB1_89	4	1013	96895	97908	+	root (1)	hypothetical protein	JYPE01000008.1_UZ04_CHB001000806_histidinol-phosphate_aminotransferase	95.4373	92.8474	1.09551
UTCHB1_90	4	443	98442	98885	+	Sulfurihydrogenibium (212790)	Multicopper oxidase	JYPE01000008.1_UZ04_CHB001000807_cytochrome_c	62.6211	55.2227	0.651575
UTCHB1_91	4	1979	98900	100879	+	Bacteroidetes (976)	Nitrous-oxide reductase (EC 1.7.99.6)	JYPE01000008.1_UZ04_CHB001000808_nitrous-oxide_reductase	86.9802	114.615	1.35235
UTCHB1_92	4	1016	100901	101917	+	Cytophagaceae (89373)	hypothetical protein	JYPE01000008.1_UZ04_CHB001000809_nitrous-oxide_reductase_accessory_protein_NosL	92.334	86.9628	1.02608
UTCHB1_93	4	1253	101871	103124	+	Bacteroidetes (976)	Nitrous oxide reductase maturation protein NosD	JYPE01000008.1_UZ04_CHB001000810_NosD_protein	93.0978	113.922	1.34417
UTCHB1_94	4	701	103121	103822	+	Bacteroidetes (976)	ABC transporter related protein	JYPE01000008.1_UZ04_CHB001000811_Copper-transport_ATP-binding_protein_NosF	71.2326	92.4972	1.09138
UTCHB1_95	4	770	103819	104589	+	root (1)	hypothetical protein	JYPE01000008.1_UZ04_CHB001000812_nitrous_oxide_metabolic_protein_NosY	97.9947	98.7059	1.16464
UTCHB1_96	4	998	104829	105827	+	root (1)	hypothetical protein	JYPE01000008.1_UZ04_CHB001000813_hypothetical_protein	99.5124	90.9111	1.07266
UTCHB1_97	4	611	105879	106490	+	Bacteria (2)	5-carboxymethyl-2-hydroxymuconate semialdehyde dehydrogenase (EC 1.2.1.60)	JYPE01000008.1_UZ04_CHB001000815_aldehyde_dehydrogenase	65.9855	76.5789	0.903557
UTCHB1_98	4	569	107056	107625	+	root (1)	hypothetical protein	JYPE01000008.1_UZ04_CHB001000816_hypothetical_protein	77.1129	84.736	0.999803
UTCHB1_99	4	275	107612	107887	+	root (1)	hypothetical protein	JYPE01000008.1_UZ04_CHB001000817_hypothetical_protein	34.9707	56.139	0.662386
UTCHB1_100	4	464	107880	108344	+	cellular organisms (131567)	cytidine/deoxycytidylate deaminase family protein( EC:3.5.4.3 )	JYPE01000008.1_UZ04_CHB001000818_cytosine_deaminase	52.6125	88.5548	1.04486
UTCHB1_101	4	1661	108556	110217	+	Bacteroidetes (976)	Peptidase M1 family protein	JYPE01000008.1_UZ04_CHB001000819_Aminopeptidase_N	96.1449	103.813	1.22489
UTCHB1_102	4	1067	110224	111291	-	Flavobacteriaceae (49546)	phenylacetic acid degradation protein	JYPE01000008.1_UZ04_CHB001000820_1,2-phenylacetyl-CoA_epoxidase,_subunit_E	88.9173	93.2682	1.10048
UTCHB1_103	4	410	111309	111719	-	Flavobacteriales (200644)	PaaD-like protein (DUF59) involved Fe-S cluster assembly	JYPE01000008.1_UZ04_CHB001000821_metal-sulfur_cluster_biosynthetic_enzyme	56.9483	86.8943	1.02527
UTCHB1_104	4	431	111725	112156	-	Bacteroidetes (976)	Sulfur acceptor protein SufE iron-sulfur cluster assembly	JYPE01000008.1_UZ04_CHB001000822_SufE_Fe/S-cluster-related_protein	60.1809	80.4562	0.949306
UTCHB1_105	4	1241	112159	113400	-	Bacteroidetes (976)	Cysteine desulfurase (EC 2.8.1.7), SufS subfamily	JYPE01000008.1_UZ04_CHB001000823_cysteine_desulfurase_SufS	79.8778	98.5643	1.16296
UTCHB1_106	4	2363	113635	115998	-	root (1)	hypothetical protein	JYPE01000008.1_UZ04_CHB001000824_TonB-dependent_receptor_plug	93.2923	113.78	1.3425
UTCHB1_107	4	161	115995	116156	-	root (1)	hypothetical protein	#N/A	2.87176	8.85135	0.104437
UTCHB1_108	4	464	116224	116688	-	root (1)	hypothetical protein	JYPE01000008.1_UZ04_CHB001000826_Inner_membrane_protein_YqjF	47.1321	81.9004	0.966346
UTCHB1_109	4	1043	116763	117806	-	root (1)	hypothetical protein	JYPE01000008.1_UZ04_CHB001000827_hypothetical_protein	80.1027	96.0975	1.13386
UTCHB1_110	4	626	117808	118434	-	root (1)	hypothetical protein	JYPE01000008.1_UZ04_CHB001000828_hypothetical_protein	64.626	69.0528	0.814756
UTCHB1_111	4	650	118431	119081	-	root (1)	hypothetical protein	JYPE01000008.1_UZ04_CHB001000829_hypothetical_protein	90.2655	117.294	1.38396
UTCHB1_112	4	2642	119431	122073	-	root (1)	hypothetical protein	JYPE01000008.1_UZ04_CHB001000830_hypothetical_protein	92.8905	135.746	1.60168
UTCHB1_113	4	434	122158	122592	+	root (1)	hypothetical protein	JYPE01000008.1_UZ04_CHB001000831_hypothetical_protein	71.377	62.935	0.742572
UTCHB1_114	4	827	122594	123421	+	root (1)	hypothetical protein	JYPE01000008.1_UZ04_CHB001000832_TPR_repeat-containing_protein	84.979	125.218	1.47745
UTCHB1_115	4	755	123514	124269	+	root (1)	hypothetical protein	JYPE01000008.1_UZ04_CHB001000833_TPR_repeat-containing_protein	85.673	85.2524	1.0059
UTCHB1_116	4	191	124261	124452	-	root (1)	hypothetical protein	JYPE01000008.1_UZ04_CHB001000834_hypothetical_protein	15.2504	29.8443	0.352134
UTCHB1_117	4	476	124607	125083	+	root (1)	hypothetical protein	JYPE01000008.1_UZ04_CHB001000835_hypothetical_protein	62.2622	94.8049	1.11861
UTCHB1_118	4	881	125080	125961	+	cellular organisms (131567)	GTP-binding protein Era	JYPE01000008.1_UZ04_CHB001000836_GTP-binding_protein_Era	87.8522	104.063	1.22784
UTCHB1_119	4	1232	126048	127280	-	root (1)	hypothetical protein	JYPE01000008.1_UZ04_CHB001000837_hypothetical_protein	87.9671	100.441	1.18511
UTCHB1_120	4	677	127561	128238	+	root (1)	hypothetical protein	JYPE01000008.1_UZ04_CHB001000838_hypothetical_protein	69.6602	92.6188	1.09281
UTCHB1_121	4	2003	129473	131476	+	Bacteroidetes/Chlorobi group (68336)	tRNA uridine 5-carboxymethylaminomethyl modification enzyme GidA	JYPE01000008.1_UZ04_CHB001000840_glucose-inhibited_division_protein_A	94.3172	125.455	1.48025
UTCHB1_122	5	1142	116	1258	+	root (1)	hypothetical protein	JYPE01000017.1_UZ04_CHB001001992_tetratricopeptide_domain-containing_protein	74.7376	87.5589	1.03311
UTCHB1_123	5	542	1569	2111	+	cellular organisms (131567)	Hypoxanthine-guanine phosphoribosyltransferase (EC 2.4.2.8)	JYPE01000017.1_UZ04_CHB001001991_hypoxanthine-guanine_phosphoribosyltransferase	66.1966	99.4742	1.1737
UTCHB1_124	5	2030	2130	4160	+	Bacteria (2)	Cell division protein FtsH (EC 3.4.24.-)	JYPE01000017.1_UZ04_CHB001001990_cell_division_protease_FtsH	68.8974	82.0174	0.967726
UTCHB1_125	5	626	4221	4847	+	root (1)	hypothetical protein	JYPE01000017.1_UZ04_CHB001001989_phosphatidate_cytidylyltransferase	68.0973	83.8498	0.989347
UTCHB1_126	5	1103	4848	5951	+	Bacteria (2)	GTP-binding nucleic acid-binding protein YchF	JYPE01000017.1_UZ04_CHB001001988_GTP-dependent_nucleic_acid-binding_protein_EngD	77.967	83.3335	0.983255
UTCHB1_127	5	2030	5952	7982	-	Ignavibacterium album (591197)	Ferrous iron transport protein B	JYPE01000017.1_UZ04_CHB001001987_Fe(2+)_transport_system_protein_B	80.5359	76.0504	0.897321
UTCHB1_128	5	248	7979	8227	-	Ignavibacterium album (591197)	hypothetical protein	LLZO01000319.1_UZ05_CHB002002760	30.0156	9.57706	0.113
UTCHB1_129	5	1349	8311	9660	-	Pedobacter sp. BAL39 (391596)	Probable L-lysine-epsilon aminotransferase (EC 2.6.1.36) (L-lysine aminotransferase) (Lysine 6-aminotransferase)	JYPE01000017.1_UZ04_CHB001001986_L-lysine_6-transaminase	74.8881	104.758	1.23605
UTCHB1_130	5	989	9689	10678	-	Chlorobium ferrooxidans (84205)	Phosphoribosylformylglycinamidine cyclo-ligase (EC 6.3.3.1)	JYPE01000017.1_UZ04_CHB001001985_phosphoribosylaminoimidazole_synthetase	67.553	91.9785	1.08526
UTCHB1_131	5	686	10723	11409	-	Ignavibacteriales (795748)	rRNA small subunit methyltransferase I	JYPE01000017.1_UZ04_CHB001001984_Uroporphyrin-III_C/tetrapyrrole_(Corrin/Porphyrin)_methyltransferase	74.0708	90.365	1.06622
UTCHB1_132	5	443	11414	11857	-	Bacteria (2)	Deoxyuridine 5'-triphosphate nucleotidohydrolase (EC 3.6.1.23)	JYPE01000017.1_UZ04_CHB001001983_dUTP_diphosphatase	47.9052	64.3371	0.759116
UTCHB1_133	5	326	11888	12214	-	root (1)	hypothetical protein	JYPE01000017.1_UZ04_CHB001001982_hypothetical_protein	39.8531	32.0567	0.378238
UTCHB1_134	5	404	12226	12630	-	root (1)	hypothetical protein	JYPE01000017.1_UZ04_CHB001001981_hypothetical_protein	45.7775	86.4211	1.01969
UTCHB1_135	5	779	12738	13517	-	Bacteria (2)	Putative deoxyribonuclease YcfH	JYPE01000017.1_UZ04_CHB001001980_TatD_family_hydrolase	66.6524	70.4301	0.831008
UTCHB1_136	5	710	13514	14224	-	root (1)	hypothetical protein	JYPE01000017.1_UZ04_CHB001001979_Purine_nucleoside_phosphorylase	67.2691	50.1784	0.592057
UTCHB1_137	5	485	14357	14842	+	Bacteria (2)	hypothetical protein	JYPE01000017.1_UZ04_CHB001001978_TPR_repeat-containing_protein	56.1496	93.0456	1.09785
UTCHB1_138	5	758	14856	15614	+	root (1)	hypothetical protein	JYPE01000017.1_UZ04_CHB001001977_5'-nucleotidase	67.218	81.4682	0.961246
UTCHB1_139	5	494	15630	16124	+	Ignavibacterium album (591197)	NADH-ubiquinone oxidoreductase chain I (EC 1.6.5.3)	JYPE01000017.1_UZ04_CHB001001976_NADH_dehydrogenase_I_subunit_I	38.7478	39.9057	0.470849
UTCHB1_140	5	665	16121	16786	+	root (1)	hypothetical protein	JYPE01000017.1_UZ04_CHB001001974_subtilisin-like_serine_protease	76.688	74.2892	0.876541
UTCHB1_141	5	1304	16877	18181	+	Bacteroidetes (976)	Hemolysins related proteins containing CBS domains	JYPE01000017.1_UZ04_CHB001001973_hemolysin-like_protein	83.0391	85.0596	1.00362
UTCHB1_142	5	776	18178	18954	+	Bacteroidetes/Chlorobi group (68336)	ABC-type transport system involved resistance to organic solvents	JYPE01000017.1_UZ04_CHB001001972_ABC_transport_system_permease_protein	55.53	79.2724	0.935338
UTCHB1_143	5	908	18958	19866	+	Bacteria (2)	Aspartate carbamoyltransferase (EC 2.1.3.2)	JYPE01000017.1_UZ04_CHB001001971_aspartate/ornithine_carbamoyltransferase,_carbamoyl-P_binding_domain_protein	77.1946	73.7645	0.87035
UTCHB1_144	5	1283	19868	21151	+	Bacteria (2)	Dihydroorotase (EC 3.5.2.3)	JYPE01000017.1_UZ04_CHB001001970_dihydroorotase	77.0828	100.891	1.19042
UTCHB1_145	5	665	21151	21816	+	root (1)	hypothetical protein	JYPE01000017.1_UZ04_CHB001001969_2-Oxo-4-pentenoate_hydratase	75.1584	86.4326	1.01982
UTCHB1_146	5	803	21816	22619	+	root (1)	hypothetical protein	JYPE01000017.1_UZ04_CHB001001968_ParA_family_chromosome_partitioning_protein	79.4579	72.7618	0.85852
UTCHB1_147	5	2618	22612	25230	+	cellular organisms (131567)	Valyl-tRNA synthetase (EC 6.1.1.9)	JYPE01000017.1_UZ04_CHB001001967_valyl-tRNA_synthetase	86.1304	89.0894	1.05117
UTCHB1_148	5	884	25221	26105	-	cellular organisms (131567)	Arginase (EC 3.5.3.1)	JYPE01000017.1_UZ04_CHB001001966_Arginase_family_protein	75.0015	81.1407	0.957382
UTCHB1_149	5	440	26252	26692	+	root (1)	hypothetical protein	JYPE01000017.1_UZ04_CHB001001965_thioesterase	50.1232	87.4473	1.03179
UTCHB1_150	5	899	26745	27644	-	root (1)	hypothetical protein	JYPE01000017.1_UZ04_CHB001001964_5'-nucleotidase	78.0188	86.1275	1.01622
UTCHB1_151	5	392	27679	28071	-	root (1)	hypothetical protein	JYPE01000017.1_UZ04_CHB001001963_5'-nucleotidase	54.0198	61.1955	0.722048
UTCHB1_152	5	1511	28166	29677	-	Ignavibacteriales (795748)	protease degQ precursor( EC:3.4.21.- )	JYPE01000017.1_UZ04_CHB001001962_Trypsin-like_serine_protease	72.3363	82.9953	0.979265
UTCHB1_153	5	695	29719	30414	-	root (1)	hypothetical protein	JYPE01000017.1_UZ04_CHB001001961_DNA_repair_protein_RecO	76.3713	72.4495	0.854834
UTCHB1_154	5	935	30448	31383	-	Bacteria (2)	Ribokinase (EC 2.7.1.15)	JYPE01000017.1_UZ04_CHB001001960_ribokinase_family_sugar_kinase	69.8721	66.2999	0.782275
UTCHB1_155	5	347	31483	31830	+	Bacteroidetes (976)	5.2 Protein unknown function similar to proteins from other organisms	LLZO01000199.1_UZ05_CHB002001734	39.0402	83.5054	0.985283
UTCHB1_156	5	1118	31823	32941	-	root (1)	hypothetical protein	JYPE01000017.1_UZ04_CHB001001958_permease_YjgP/YjgQ_family_protein	80.6015	82.4279	0.972569
UTCHB1_157	5	596	32945	33541	+	root (1)	hypothetical protein	JYPE01000017.1_UZ04_CHB001001956_hypothetical_protein	72.999	62.5659	0.738217
UTCHB1_158	5	983	33600	34583	-	root (1)	hypothetical protein	JYPE01000017.1_UZ04_CHB001001955_serine/threonine_protein_kinase_with_PASTA_sensor(s)	78.0308	80.9423	0.955041
UTCHB1_159	5	302	34784	35086	+	Geobacter daltonii (1203471)	NADH dehydrogenase subunit 4L	JYPE01000017.1_UZ04_CHB001001954_NADH_dehydrogenase_subunit_K	40.4176	24.3803	0.287664
UTCHB1_160	5	1910	35091	37001	+	Bacteria (2)	NADH-ubiquinone oxidoreductase chain L (EC 1.6.5.3)	JYPE01000017.1_UZ04_CHB001001953_NADH_dehydrogenase_subunit_L	83.1266	80.4554	0.949296
UTCHB1_161	5	902	37091	37993	-	root (1)	hypothetical protein	JYPE01000017.1_UZ04_CHB001001952_hypothetical_protein	70.7369	77.1516	0.910315
UTCHB1_162	5	719	37996	38715	-	root (1)	hypothetical protein	JYPE01000017.1_UZ04_CHB001001951_16S_ribosomal_RNA_methyltransferase_RsmE	69.1278	96.458	1.13811
UTCHB1_163	5	1373	38717	40090	-	root (1)	hypothetical protein	JYPE01000017.1_UZ04_CHB001001950_Outer_membrane_protein_assembly_factor_BamA	84.7927	91.6831	1.08177
UTCHB1_164	5	1904	40090	41994	-	root (1)	hypothetical protein	JYPE01000017.1_UZ04_CHB001001949_hypothetical_protein	89.5323	80.3347	0.947872
UTCHB1_165	5	404	41996	42400	-	root (1)	hypothetical protein	JYPE01000017.1_UZ04_CHB001001948_CoA-binding_domain_protein	51.7286	50.5593	0.596551
UTCHB1_166	5	686	42460	43146	-	Cyanobacteria (1117)	PqqC-like protein	JYPE01000017.1_UZ04_CHB001001947_PqqC-like_protein	69.3529	77.2084	0.910985
UTCHB1_167	5	353	43215	43568	-	Bacteria (2)	Possible membrane protein	JYPE01000017.1_UZ04_CHB001001946_Membrane_protein_of_unknown_function	41.913	45.7529	0.53984
UTCHB1_168	5	773	43565	44338	-	Proteobacteria (1224)	HAD-superfamily subfamily IIA hydrolase, hypothetical 2	JYPE01000017.1_UZ04_CHB001001945_HAD_superfamily_sugar_phosphatase	64.4782	82.3454	0.971596
UTCHB1_169	5	212	44390	44602	-	root (1)	hypothetical protein	JYPE01000017.1_UZ04_CHB001001944_hypothetical_protein	18.5377	20.166	0.23794
UTCHB1_170	5	101	44613	44714	-	root (1)	hypothetical protein	#N/A	0	0	0
UTCHB1_171	5	350	44711	45061	-	root (1)	hypothetical protein	JYPE01000017.1_UZ04_CHB001001942_hypothetical_protein	47.2921	34.6088	0.40835
UTCHB1_172	5	2918	45110	48028	-	Bacteria (2)	Glycine dehydrogenase (glycine cleavage system P protein) (EC 1.4.4.2)	JYPE01000017.1_UZ04_CHB001001941_glycine_dehydrogenase	77.0535	93.1161	1.09868
UTCHB1_173	5	2000	48271	50271	+	root (1)	hypothetical protein	JYPE01000017.1_UZ04_CHB001001940_Signal_transduction_histidine_kinase	79.9177	94.8857	1.11956
UTCHB1_174	5	1610	50306	51916	+	root (1)	hypothetical protein	JYPE01000017.1_UZ04_CHB001001939_4-methylaminobutanoate_oxidase_(methylamine-forming)	77.2502	90.1362	1.06352
UTCHB1_175	5	1283	51979	53262	+	Firmicutes (1239)	Histidyl-tRNA synthetase (EC 6.1.1.21)	JYPE01000017.1_UZ04_CHB001001938_histidyl-tRNA_synthetase	76.7945	92.3757	1.08994
UTCHB1_176	5	407	53228	53635	+	root (1)	hypothetical protein	JYPE01000017.1_UZ04_CHB001001937_hypothetical_protein	53.1649	60.1073	0.709208
UTCHB1_177	5	806	53635	54441	+	root (1)	hypothetical protein	JYPE01000017.1_UZ04_CHB001001936_prolipoprotein_diacylglyceryl_transferase	60.9204	94.2972	1.11262
UTCHB1_178	5	827	54545	55372	-	Bacteria (2)	Cobalamin (vitamin B12) biosynthesis CbiX protein	JYPE01000017.1_UZ04_CHB001001935_sirohydrochlorin_cobaltochelatase	74.3007	47.1002	0.555737
UTCHB1_179	5	1901	56870	58771	+	root (1)	hypothetical protein	JYPE01000017.1_UZ04_CHB001001934_preprotein_translocase_subunit_YidC	82.8878	83.2101	0.981799
UTCHB1_180	5	917	58772	59689	+	root (1)	hypothetical protein	JYPE01000017.1_UZ04_CHB001001933_family_9_glycosyl_transferase	83.9999	82.6238	0.974882
UTCHB1_181	5	347	60081	60428	-	root (1)	hypothetical protein	JYPE01000017.1_UZ04_CHB001001931_hypothetical_protein	49.9661	34.908	0.411881
UTCHB1_182	5	1382	60428	61810	-	Bacteria (2)	Acetylornithine deacetylase/Succinyl-diaminopimelate desuccinylase related deacylases	JYPE01000017.1_UZ04_CHB001001930_acetylornithine_deacetylase-like_protein	76.044	101.741	1.20045
UTCHB1_183	5	1451	61884	63335	-	root (1)	hypothetical protein	JYPE01000017.1_UZ04_CHB001001929_TPR_repeat-containing_protein	83.2936	91.5016	1.07963
UTCHB1_184	5	962	63345	64307	-	root (1)	hypothetical protein	JYPE01000017.1_UZ04_CHB001001927_phosphate_ABC_transporter_substrate-binding_protein	86.7031	75.3024	0.888496
UTCHB1_185	5	257	64297	64554	-	root (1)	hypothetical protein	JYPE01000017.1_UZ04_CHB001001926_hypothetical_protein	28.7846	31.4217	0.370746
UTCHB1_186	5	971	64579	65550	-	root (1)	hypothetical protein	JYPE01000017.1_UZ04_CHB001001925_TonB_protein	66.5197	106.892	1.26123
UTCHB1_187	5	302	65662	65964	-	Bacillales (1385)	Ethyl tert-butyl ether degradation EthD	JYPE01000017.1_UZ04_CHB001001924_EthD_protein	39.6521	31.4584	0.371179
UTCHB1_188	5	1085	65972	67057	-	root (1)	hypothetical protein	JYPE01000017.1_UZ04_CHB001001923_hypothetical_protein	81.5189	83.4025	0.98407
UTCHB1_189	5	806	67107	67913	-	Geobacter (28231)	Phosphate transport ATP-binding protein PstB (TC 3.A.1.7.1)	JYPE01000017.1_UZ04_CHB001001922_phosphate_transport_system_ATP-binding_protein	68.3203	99.6015	1.1752
UTCHB1_190	5	872	67922	68794	-	Bacteria (2)	Phosphate transport system permease protein PstA (TC 3.A.1.7.1)	JYPE01000017.1_UZ04_CHB001001921_phosphate_ABC_transporter,_permease_protein_PstA	60.3922	65.0977	0.76809
UTCHB1_191	5	857	68795	69652	-	Bacteria (2)	Phosphate transport system permease protein PstC (TC 3.A.1.7.1)	JYPE01000017.1_UZ04_CHB001001920_phosphate_ABC_transporter,_inner_membrane_subunit_PstC	65.3336	79.2628	0.935224
UTCHB1_192	5	1076	69763	70839	-	Deltaproteobacteria (28221)	Phosphate ABC transporter, periplasmic phosphate-binding protein PstS (TC 3.A.1.7.1)	JYPE01000017.1_UZ04_CHB001001919_phosphate_ABC_transporter_substrate-binding_protein,_PhoT_family	66.6458	57.3912	0.677161
UTCHB1_193	5	1025	71020	72045	-	root (1)	hypothetical protein	JYPE01000017.1_UZ04_CHB001001918_5'-nucleotidase	74.7884	87.5895	1.03347
UTCHB1_194	5	749	72843	73592	+	Melioribacter roseus (1134405)	Electron transfer flavoprotein, beta subunit	JYPE01000017.1_UZ04_CHB001001916_electron_transfer_flavoprotein_subunit_beta	67.038	73.8853	0.871776
UTCHB1_195	5	1013	73609	74622	+	Bacteria (2)	Electron transfer flavoprotein, alpha subunit	JYPE01000017.1_UZ04_CHB001001915_electron_transfer_flavoprotein_subunit_alpha	71.886	93.0819	1.09828
UTCHB1_196	5	605	74681	75286	+	Bacteroidetes/Chlorobi group (68336)	hypothetical protein	JYPE01000017.1_UZ04_CHB001001914_UvrB/uvrC_motif_protein	62.2074	67.9164	0.801348
UTCHB1_197	5	557	75298	75855	+	root (1)	hypothetical protein	JYPE01000017.1_UZ04_CHB001001913_hypothetical_protein	56.9433	72.9164	0.860343
UTCHB1_198	5	725	75895	76620	+	root (1)	hypothetical protein	JYPE01000017.1_UZ04_CHB001001912_pantothenate_kinase	63.6452	92.0561	1.08617
UTCHB1_199	5	419	76604	77023	+	Monera	Uncharacterized protein AF0741 (similar to YjbQ)	JYPE01000017.1_UZ04_CHB001001911_hypothetical_protein	48.1112	33.4443	0.39461
UTCHB1_200	5	1469	77023	78492	+	root (1)	hypothetical protein	JYPE01000017.1_UZ04_CHB001001910_hypothetical_protein	85.7351	94.9075	1.11982
UTCHB1_201	5	2018	78578	80596	+	Ignavibacteriales (795748)	Fe-S oxidoreductase	JYPE01000017.1_UZ04_CHB001001909_Fe-S_oxidoreductase	75.4015	91.5677	1.08041
UTCHB1_202	5	1145	80632	81777	+	Bacteria (2)	S-adenosylmethionine synthetase (EC 2.5.1.6)	JYPE01000017.1_UZ04_CHB001001908_S-adenosylmethionine_synthetase	69.4942	74.4686	0.878657
UTCHB1_203	5	278	82045	82323	-	root (1)	hypothetical protein	JYPE01000017.1_UZ04_CHB001001907_hypothetical_protein	32.5975	59.805	0.705641
UTCHB1_204	5	2213	82754	84967	+	Bacteria (2)	Phosphoribosylformylglycinamidine synthase, synthetase subunit (EC 6.3.5.3)	JYPE01000017.1_UZ04_CHB001001906_phosphoribosylformylglycinamidine_synthase	72.4345	97.7735	1.15363
UTCHB1_205	5	662	84976	85638	+	root (1)	hypothetical protein	JYPE01000017.1_UZ04_CHB001001905_hypothetical_protein	66.3497	73.5495	0.867814
UTCHB1_206	5	821	85635	86456	+	Bacteroidetes (976)	ABC transporter permease protein	JYPE01000017.1_UZ04_CHB001001904_ABC_transport_system_permease_protein	69.55	86.2099	1.01719
UTCHB1_207	5	746	86453	87199	+	Flavobacterium (237)	Methionine ABC transporter ATP-binding protein	JYPE01000017.1_UZ04_CHB001001903_ABC_transport_system_ATP-binding_protein	59.0026	60.8105	0.717505
UTCHB1_208	5	1073	87206	88279	+	root (1)	hypothetical protein	JYPE01000017.1_UZ04_CHB001001902_ABC_transport_system_substrate-binding_protein	71.098	81.9004	0.966346
UTCHB1_209	5	632	88242	88874	+	root (1)	hypothetical protein	JYPE01000017.1_UZ04_CHB001001901_hypothetical_protein	71.4013	83.8054	0.988823
UTCHB1_210	5	245	88984	89229	+	Bacteria (2)	Acyl carrier protein	JYPE01000017.1_UZ04_CHB001001900_acyl_carrier_protein	27.9299	32.9607	0.388905
UTCHB1_211	5	1247	89250	90497	+	Bacteria (2)	3-oxoacyl- synthase, KASII (EC 2.3.1.179)	JYPE01000017.1_UZ04_CHB001001899_3-oxoacyl-ACP_synthase	65.0334	84.186	0.993314
UTCHB1_212	5	824	90517	91341	+	root (1)	hypothetical protein	JYPE01000017.1_UZ04_CHB001001898_dsRNA-specific_ribonuclease	69.0162	99.1552	1.16994
UTCHB1_213	5	4094	91506	95600	+	root (1)	hypothetical protein	JYPE01000017.1_UZ04_CHB001001897_Propeptide_C25	88.1903	92.475	1.09112
UTCHB1_214	5	1142	95626	96768	+	Bacteroidetes/Chlorobi group (68336)	hypothetical protein	JYPE01000017.1_UZ04_CHB001001895_hypothetical_protein	63.118	89.4307	1.0552
UTCHB1_215	5	3032	96815	99847	+	root (1)	hypothetical protein	JYPE01000017.1_UZ04_CHB001001894_FG-GAP_repeat_protein	87.4078	97.5269	1.15072
UTCHB1_216	5	1100	99907	101007	+	root (1)	hypothetical protein	JYPE01000017.1_UZ04_CHB001001893_glycosyltransferase	74.775	69.3101	0.817792
UTCHB1_217	5	623	101004	101627	-	root (1)	hypothetical protein	JYPE01000017.1_UZ04_CHB001001892_hypothetical_protein	65.9019	66.7166	0.787192
UTCHB1_218	5	863	101658	102521	-	root (1)	hypothetical protein	JYPE01000017.1_UZ04_CHB001001891_hypothetical_protein	87.8095	73.4826	0.867024
UTCHB1_219	5	446	102522	102968	-	Bacteria (2)	D-tyrosyl-tRNA(Tyr) deacylase (EC 3.6.1.n1)	JYPE01000017.1_UZ04_CHB001001890_D-tyrosyl-tRNA(Tyr)_deacylase	60.1266	37.8101	0.446122
UTCHB1_220	5	824	102965	103789	-	root (1)	hypothetical protein	JYPE01000017.1_UZ04_CHB001001889_methyltransferase	72.4951	100.885	1.19034
UTCHB1_221	5	1619	103840	105459	-	root (1)	hypothetical protein	JYPE01000017.1_UZ04_CHB001001887_amidohydrolase_3	79.4767	64.4024	0.759886
UTCHB1_222	5	467	105622	106089	+	Ignavibacteriales (795748)	transcriptional regulator, MerR family	JYPE01000017.1_UZ04_CHB001001886_transcriptional_regulator	58.1158	43.2301	0.510073
UTCHB1_223	5	158	106183	106341	-	root (1)	hypothetical protein	#N/A	3.51154	22.5485	0.266051
UTCHB1_224	5	1400	106711	108111	-	Bacteria (2)	NAD(P) transhydrogenase subunit beta (EC 1.6.1.2)	JYPE01000017.1_UZ04_CHB001001885_NAD(P)_transhydrogenase_subunit_beta	72.6884	104.675	1.23506
UTCHB1_225	5	275	108108	108383	-	Bacteria (2)	NAD(P) transhydrogenase alpha subunit (EC 1.6.1.2) ## C-domain	JYPE01000017.1_UZ04_CHB001001884_NAD(P)_transhydrogenase_subunit_alpha	28.4137	32.8197	0.387241
UTCHB1_226	5	1139	108398	109537	-	Bacteria (2)	NAD(P) transhydrogenase alpha subunit (EC 1.6.1.2) ## N-domain	JYPE01000017.1_UZ04_CHB001001883_NAD(P)_transhydrogenase_subunit_alpha_part_1	67.5871	84.8701	1.00139
UTCHB1_227	5	1379	109596	110975	-	root (1)	hypothetical protein	JYPE01000017.1_UZ04_CHB001001882_Signal_transduction_histidine_kinase	81.6074	58.5597	0.690948
UTCHB1_228	5	2336	111015	113351	-	root (1)	hypothetical protein	JYPE01000017.1_UZ04_CHB001001881_sensory_box_histidine_kinase	85.5827	85.9148	1.01371
UTCHB1_229	5	626	113370	113996	+	Bacteria (2)	hypothetical protein	JYPE01000017.1_UZ04_CHB001001878_hypothetical_protein	53.9904	62.9822	0.743129
UTCHB1_230	5	920	113959	114879	-	root (1)	hypothetical protein	JYPE01000017.1_UZ04_CHB001001877_dTDP-4-dehydrorhamnose_reductase	67.3427	67.6391	0.798076
UTCHB1_231	5	1298	114976	116274	+	root (1)	hypothetical protein	JYPE01000017.1_UZ04_CHB001001876_DNA_polymerase_IV	68.1062	90.0274	1.06224
UTCHB1_232	5	1853	116271	118124	-	root (1)	hypothetical protein	JYPE01000017.1_UZ04_CHB001001875_Signal_transduction_histidine_kinase	80.8431	86.9037	1.02538
UTCHB1_233	5	1142	118138	119280	-	Bacteria (2)	5.2 Protein unknown function similar to proteins from other organisms	JYPE01000017.1_UZ04_CHB001001873_FIST_N_domain_protein	58.1787	75.9121	0.895689
UTCHB1_234	5	749	119341	120090	-	root (1)	hypothetical protein	JYPE01000017.1_UZ04_CHB001001872_hypothetical_protein	71.2356	60.884	0.718373
UTCHB1_235	5	500	120542	121042	-	Bacteroidetes (976)	uncharacterized conserved membrane protein	JYPE01000017.1_UZ04_CHB001001871_hypothetical_protein	66.3938	74.1035	0.87435
UTCHB1_236	5	962	121060	122022	-	root (1)	hypothetical protein	JYPE01000017.1_UZ04_CHB001001870_Site-specific_recombinase_Xer_protein	73.6304	97.2759	1.14776
UTCHB1_237	5	1334	122022	123356	-	Bacteroidetes (976)	TldE/PmbA family protein, Actinobacterial subgroup	JYPE01000017.1_UZ04_CHB001001869_putative_modulator_of_DNA_gyrase	73.1307	80.4761	0.94954
UTCHB1_238	5	1607	123356	124963	-	Bacteria (2)	TldD family protein, Actinobacterial subgroup	JYPE01000017.1_UZ04_CHB001001868_protease_TldD	73.9707	98.729	1.16491
UTCHB1_239	5	2327	124976	127303	-	Cystobacterineae (80811)	DNA topoisomerase I (EC 5.99.1.2)	JYPE01000017.1_UZ04_CHB001001867_DNA_topoisomerase_I	79.0987	94.8208	1.11879
UTCHB1_240	5	356	127337	127693	-	Bacteroidetes (976)	FIG000233: metal-dependent hydrolase	JYPE01000017.1_UZ04_CHB001001866_metalloprotease	52.9887	63.3808	0.747832
UTCHB1_241	5	413	127788	128201	-	root (1)	hypothetical protein	JYPE01000017.1_UZ04_CHB001001865_hypothetical_protein	54.6315	72.461	0.85497
UTCHB1_242	5	203	128265	128468	-	Bacteria (2)	Cold shock protein CspG	JYPE01000017.1_UZ04_CHB001001864_cold-shock_DNA-binding_protein_family_protein	12.5268	28.0801	0.331319
UTCHB1_243	5	551	128630	129181	-	Bacteria (2)	carbonic anhydrase, family 3	JYPE01000017.1_UZ04_CHB001001863_CysE/LacA/LpxA/NodL_family_acetyltransferase	73.003	93.5389	1.10367
UTCHB1_244	5	503	129178	129681	-	root (1)	hypothetical protein	JYPE01000017.1_UZ04_CHB001001862_Ubiquitin-conjugating_enzyme	60.207	67.0509	0.791136
UTCHB1_245	5	881	129727	130608	-	root (1)	hypothetical protein	JYPE01000017.1_UZ04_CHB001001861_Mov34/MPN/PAD-1_family_protein	70.6387	59.8496	0.706167
UTCHB1_246	5	1034	130645	131679	-	Ignavibacterium album (591197)	5'-nucleotidase	JYPE01000017.1_UZ04_CHB001001860_5'-nucleotidase	69.487	75.342	0.888963
UTCHB1_247	5	656	131699	132355	-	Chloroherpeton thalassium (100716)	Cob(I)alamin adenosyltransferase (EC 2.5.1.17)	JYPE01000017.1_UZ04_CHB001001859_cob(I)alamin_adenosyltransferase	56.6664	60.464	0.713417
UTCHB1_248	5	2057	132356	134413	-	root (1)	hypothetical protein	JYPE01000017.1_UZ04_CHB001001858_Iron_complex_outermembrane_recepter_protein	87.1884	94.1038	1.11033
UTCHB1_249	5	404	134579	134983	-	root (1)	hypothetical protein	JYPE01000017.1_UZ04_CHB001001857_hypothetical_protein	62.3718	81.718	0.964193
UTCHB1_250	5	1193	134980	136173	-	Chlorobium ferrooxidans (84205)	8-amino-7-oxononanoate synthase (EC 2.3.1.47)	JYPE01000017.1_UZ04_CHB001001856_8-amino-7-oxononanoate_synthase	65.2642	91.3811	1.07821
UTCHB1_251	5	989	136299	137288	+	Ignavibacteriales (795748)	UDP-glucose 4-epimerase (EC 5.1.3.2)	JYPE01000017.1_UZ04_CHB001001855_nucleoside-diphosphate_sugar_epimerase	68.2075	65.3216	0.770732
UTCHB1_252	5	1637	137285	138922	+	Bacteroidetes/Chlorobi group (68336)	Arginyl-tRNA synthetase (EC 6.1.1.19)	JYPE01000017.1_UZ04_CHB001001854_arginyl-tRNA_synthetase	82.5004	86.3281	1.01859
UTCHB1_253	6	1358	72	1430	-	root (1)	hypothetical protein	JYPE01000019.1_UZ04_CHB001002037_hypothetical_protein	100.778	103.539	1.22167
UTCHB1_254	6	644	1491	2135	+	root (1)	hypothetical protein	JYPE01000019.1_UZ04_CHB001002038_Outer_membrane_protein_assembly_factor_BamD	80.0502	73.7612	0.870312
UTCHB1_255	6	971	2151	3122	+	Ignavibacterium album (591197)	hypothetical protein	JYPE01000019.1_UZ04_CHB001002039_von_Willebrand_factor_type_A	82.5664	103.223	1.21793
UTCHB1_256	6	1298	3126	4424	-	root (1)	hypothetical protein	JYPE01000019.1_UZ04_CHB001002041_hypothetical_protein	92.1856	89.2954	1.0536
UTCHB1_257	6	1256	4449	5705	-	Bacteroidetes (976)	Ribosomal protein S12p Asp88 (E. coli) methylthiotransferase	JYPE01000019.1_UZ04_CHB001002042_2-methylthioadenine_synthetase	80.2491	110.246	1.3008
UTCHB1_258	6	680	6168	6848	+	root (1)	hypothetical protein	JYPE01000019.1_UZ04_CHB001002043_hypothetical_protein	82.2716	127.488	1.50423
UTCHB1_259	6	491	6978	7469	-	cellular organisms (131567)	Phosphoribosylaminoimidazole carboxylase catalytic subunit (EC 4.1.1.21)	JYPE01000019.1_UZ04_CHB001002044_5-(carboxyamino)imidazole_ribonucleotide_mutase	45.8586	69.657	0.821886
UTCHB1_260	6	1433	7471	8904	-	root (1)	hypothetical protein	JYPE01000019.1_UZ04_CHB001002045_Serine_phosphatase_RsbU	89.1795	103.59	1.22226
UTCHB1_261	6	284	8916	9200	-	Proteobacteria (1224)	FIG001341: Probable Fe(2+)-trafficking protein YggX	JYPE01000019.1_UZ04_CHB001002047_putative_Fe(2+)-trafficking_protein	40.5373	65.2319	0.769674
UTCHB1_262	6	1445	9210	10655	-	root (1)	hypothetical protein	JYPE01000019.1_UZ04_CHB001002048_5'-Nucleotidase-like_esterase	84.0874	98.4562	1.16169
UTCHB1_263	6	221	10990	11211	-	root (1)	hypothetical protein	JYPE01000019.1_UZ04_CHB001002049_hypothetical_protein	17.992	23.6436	0.278972
UTCHB1_264	6	626	11274	11900	-	root (1)	hypothetical protein	JYPE01000019.1_UZ04_CHB001002050_PAP2_superfamily_protein	73.8582	68.6734	0.81028
UTCHB1_265	6	2372	12587	14959	-	root (1)	hypothetical protein	JYPE01000019.1_UZ04_CHB001002051_Vitamin_B12_import_ATP-binding_protein_BtuD	83.6991	100.131	1.18145
UTCHB1_266	6	773	14974	15747	-	Epsilonproteobacteria (29547)	Uncharacterized adenine-specific methylase yhdJ (EC 2.1.1.72)	JYPE01000019.1_UZ04_CHB001002052_DNA_methylase_N-4/N-6_domain_protein	75.6631	109.384	1.29063
UTCHB1_267	6	1832	15750	17582	-	Bacteria (2)	AlwI family type II restriction endonuclease	JYPE01000019.1_UZ04_CHB001002053_AlwI_restriction_endonuclease	84.9245	105.532	1.24517
UTCHB1_268	6	1805	17585	19390	-	root (1)	hypothetical protein	JYPE01000019.1_UZ04_CHB001002054_Modification_methylase_FokI	90.7031	95.3992	1.12562
UTCHB1_269	6	203	19394	19597	-	Bacillaceae (186817)	SinR, regulator post-exponential-phase responses genes (competence sporulation)	JYPE01000019.1_UZ04_CHB001002056_HTH-type_transcriptional_regulator_SinR	16.171	4.68002	0.0552198
UTCHB1_270	6	779	20002	20781	-	root (1)	hypothetical protein	JYPE01000019.1_UZ04_CHB001002058_hypothetical_protein	79.235	71.9546	0.848995
UTCHB1_271	6	821	20792	21613	-	Cyanobacteria (1117)	N-formylkynurenine (Aryl-) formamidase (EC 3.5.1.9)	JYPE01000019.1_UZ04_CHB001002060_putative_cyclase	78.3353	106.171	1.25272
UTCHB1_272	6	1742	21659	23401	-	root (1)	hypothetical protein	JYPE01000019.1_UZ04_CHB001002061_hypothetical_protein	102.769	89.987	1.06176
UTCHB1_273	6	443	23533	23976	+	root (1)	hypothetical protein	JYPE01000019.1_UZ04_CHB001002062_GTP-binding_signal_recognition_particle	66.1697	74.5238	0.879309
UTCHB1_274	6	440	24111	24551	-	root (1)	hypothetical protein	JYPE01000019.1_UZ04_CHB001002063_hypothetical_protein	57.1636	41.5645	0.490421
UTCHB1_275	6	1763	24548	26311	-	root (1)	hypothetical protein	JYPE01000019.1_UZ04_CHB001002064_peptidase_S8/S53_subtilisin_kexin_sedolisin	92.4181	93.2262	1.09998
UTCHB1_276	6	404	26317	26721	-	root (1)	hypothetical protein	JYPE01000019.1_UZ04_CHB001002065_hypothetical_protein	52.3008	80.5422	0.95032
UTCHB1_277	6	1466	27346	28812	+	Ignavibacterium album (591197)	PKD repeat protein	JYPE01000019.1_UZ04_CHB001002066_PKD_repeat_protein	80.6436	110.007	1.29798
UTCHB1_278	7	1988	18	2006	-	root (1)	hypothetical protein	JYPE01000012.1_UZ04_CHB001001205_5'-nucleotidase_domain-containing_protein	89.4238	126.641	1.49424
UTCHB1_279	7	2258	2078	4336	-	root (1)	hypothetical protein	JYPE01000012.1_UZ04_CHB001001206_Cytochrome_c554	90.6891	121.911	1.43843
UTCHB1_280	7	2513	4342	6855	-	root (1)	hypothetical protein	JYPE01000012.1_UZ04_CHB001001207_carboxypeptidase	92.1026	100.656	1.18765
UTCHB1_281	7	2087	6972	9059	+	Bacteria (2)	ATP-dependent DNA helicase RecG (EC 3.6.1.-)	JYPE01000012.1_UZ04_CHB001001209_ATP-dependent_DNA_helicase_RecG	94.7745	109.594	1.29311
UTCHB1_282	7	1415	9073	10488	+	root (1)	hypothetical protein	JYPE01000012.1_UZ04_CHB001001210_exopolysaccharide_biosynthesis_polyprenyl_glycosylphosphotransferase	83.2235	92.151	1.08729
UTCHB1_283	7	296	10571	10867	+	root (1)	hypothetical protein	JYPE01000012.1_UZ04_CHB001001211_hypothetical_protein	46.7039	53.761	0.634328
UTCHB1_284	7	1988	10926	12914	+	root (1)	hypothetical protein	JYPE01000012.1_UZ04_CHB001001212_Cytochrome_c554	96.2847	124.251	1.46605
UTCHB1_285	7	1292	12915	14207	-	root (1)	hypothetical protein	JYPE01000012.1_UZ04_CHB001001213_phosphohydrolase	85.0629	96.8796	1.14309
UTCHB1_286	7	1895	14264	16159	-	Bacteria (2)	putative peptidase	JYPE01000012.1_UZ04_CHB001001214_dipeptidyl_aminopeptidase/acylaminoacyl-peptidase	85.151	106.786	1.25997
UTCHB1_287	7	1043	16340	17383	+	Bacteria (2)	tolB protein precursor, periplasmic involved tonb-independent uptake group A colicins	JYPE01000012.1_UZ04_CHB001001215_TolB_protein	71.8132	101.335	1.19566
UTCHB1_288	7	650	17479	18129	+	Bacteroidetes (976)	Mn-dependent transcriptional regulator MntR	JYPE01000012.1_UZ04_CHB001001216_DtxR_family_transcriptional_regulator	62.5954	77.0998	0.909703
UTCHB1_289	7	899	18126	19025	+	root (1)	hypothetical protein	JYPE01000012.1_UZ04_CHB001001217_Zinc_transport_system_substrate-binding_protein	78.2759	89.8263	1.05986
UTCHB1_290	7	785	19025	19810	+	Flavobacteriales (200644)	Methionine aminopeptidase (EC 3.4.11.18)	JYPE01000012.1_UZ04_CHB001001218_methionine_aminopeptidase,_type_I	66.4963	102.871	1.21378
UTCHB1_291	7	743	19807	20550	+	cellular organisms (131567)	Manganese ABC transporter, ATP-binding protein SitB	JYPE01000012.1_UZ04_CHB001001219_Zinc_transport_system_ATP-binding_protein	66.1482	121.792	1.43703
UTCHB1_292	7	1142	20686	21828	+	Lewinella (70994)	hypothetical protein	JYPE01000012.1_UZ04_CHB001001220_Zinc_transport_system_permease_protein	84.0089	89.6386	1.05765
UTCHB1_293	7	1562	21919	23481	-	Bacteroidetes/Chlorobi group (68336)	glycosyl hydrolase BNR repeat-containing protein	JYPE01000012.1_UZ04_CHB001001221_BNR/Asp-box_repeat-containing_protein	76.8121	111.305	1.31329
UTCHB1_294	7	686	23958	24644	+	root (1)	hypothetical protein	JYPE01000012.1_UZ04_CHB001001222_1-acyl-sn-glycerol-3-phosphate_acyltransferase	66.4548	78.5934	0.927326
UTCHB1_295	7	290	24819	25109	+	Bacteria (2)	Aspartyl-tRNA(Asn) amidotransferase subunit C (EC 6.3.5.6) @ Glutamyl-tRNA(Gln) 6.3.5.7)	JYPE01000012.1_UZ04_CHB001001223_aspartyl-tRNA(Asn)/glutamyl-tRNA_(Gln)_amidotransferase_subunit_C	39.0608	49.9592	0.589471
UTCHB1_296	7	704	25106	25810	+	Bacteria (2)	3-deoxy-manno-octulosonate cytidylyltransferase (EC 2.7.7.38)	JYPE01000012.1_UZ04_CHB001001224_3-deoxy-D-manno-octulosonate_cytidylyltransferase	71.7172	90.4162	1.06682
UTCHB1_297	7	1619	25898	27517	+	Bacteria (2)	CTP synthase (EC 6.3.4.2)	JYPE01000012.1_UZ04_CHB001001225_CTP_synthase	83.1321	89.0484	1.05068
UTCHB1_298	7	2435	27524	29959	+	Chloroherpeton thalassium (100716)	Cation-transporting ATPase, E1-E2 family	JYPE01000012.1_UZ04_CHB001001227_cation_transport_ATPase	94.6351	102.808	1.21303
UTCHB1_299	7	2576	30095	32671	-	root (1)	hypothetical protein	JYPE01000012.1_UZ04_CHB001001228_5'-nucleotidase	94.6961	127.976	1.50999
UTCHB1_300	7	266	33154	33420	+	Bacteria (2)	LSU ribosomal protein L31p @ L31p, zinc-independent	JYPE01000012.1_UZ04_CHB001001229_50S_ribosomal_protein_L31	32.8514	38.3947	0.45302
UTCHB1_301	7	1226	33489	34715	+	root (1)	hypothetical protein	JYPE01000012.1_UZ04_CHB001001230_Nucleoside-diphosphate-sugar_pyrophosphorylase	82.8916	113.331	1.3372
UTCHB1_302	7	2012	34833	36845	+	Chlorobium ferrooxidans (84205)	Threonyl-tRNA synthetase (EC 6.1.1.3)	JYPE01000012.1_UZ04_CHB001001232_threonyl-tRNA_synthetase	84.6574	107.423	1.26749
UTCHB1_303	7	320	37122	37442	+	Bacteria (2)	Translation initiation factor 3	JYPE01000012.1_UZ04_CHB001001233_translation_initiation_factor_IF-3	40.3114	57.8934	0.683086
UTCHB1_304	7	347	37713	38060	+	Bacteroidetes (976)	LSU ribosomal protein L20p	JYPE01000012.1_UZ04_CHB001001234_50S_ribosomal_protein_L20	44.5031	73.2383	0.864142
UTCHB1_305	7	1037	38111	39148	+	Bacteroidetes (976)	Phenylalanyl-tRNA synthetase alpha chain (EC 6.1.1.20)	JYPE01000012.1_UZ04_CHB001001235_phenylalanyl-tRNA_synthetase_subunit_alpha	85.961	86.805	1.02421
UTCHB1_306	7	686	39162	39848	+	Veillonellaceae (31977)	Peptidyl-prolyl cis-trans isomerase (EC 5.2.1.8)	JYPE01000012.1_UZ04_CHB001001236_peptidyl-prolyl_cis-trans_isomerase_A	73.8686	107.33	1.26639
UTCHB1_307	7	1040	39895	40935	+	root (1)	hypothetical protein	JYPE01000012.1_UZ04_CHB001001237_DNA_polymerase_III_subunit_delta	79.8003	91.3505	1.07785
UTCHB1_308	7	602	40981	41583	+	Bacteria (2)	RNA polymerase sigma-70 factor, ECF subfamily	JYPE01000012.1_UZ04_CHB001001239_RNA_polymerase_sigma-E_factor	71.8874	84.0364	0.991548
UTCHB1_309	7	788	41615	42403	+	root (1)	hypothetical protein	JYPE01000012.1_UZ04_CHB001001240_hypothetical_protein	79.7969	96.7527	1.14159
UTCHB1_310	7	269	42470	42739	+	Bacteria (2)	Phosphoribosylformylglycinamidine synthase, PurS subunit (EC 6.3.5.3)	JYPE01000012.1_UZ04_CHB001001241_phosphoribosylformylglycinamidine_synthase	32.8288	18.5418	0.218775
UTCHB1_311	7	671	42736	43407	+	Bacteria (2)	Phosphoribosylformylglycinamidine synthase, glutamine amidotransferase subunit (EC 6.3.5.3)	JYPE01000012.1_UZ04_CHB001001242_phosphoribosylformylglycinamidine_synthase_subunit_PurQ	74.8308	92.3851	1.09006
UTCHB1_312	7	182	43426	43608	+	Bacteria (2)	twin-arginine translocation protein, TatA/E family subunit	JYPE01000012.1_UZ04_CHB001001243_Sec-independent_protein_secretion_pathway_component	8.63736	0	0
UTCHB1_313	7	1436	43668	45104	+	Bacteria (2)	Aspartyl-tRNA(Asn) amidotransferase subunit A (EC 6.3.5.6) @ Glutamyl-tRNA(Gln) 6.3.5.7)	JYPE01000012.1_UZ04_CHB001001244_Asp-tRNA_Asn/Glu-tRNA_Gln_amidotransferase_A_subunit	86.1277	91.465	1.0792
UTCHB1_314	7	1409	45106	46515	+	Pedobacter sp. BAL39 (391596)	NAD-specific glutamate dehydrogenase (EC 1.4.1.2) NADP-specific 1.4.1.4)	JYPE01000012.1_UZ04_CHB001001245_NAD(P)-dependent_glutamate_dehydrogenase	75.4728	100.972	1.19137
UTCHB1_315	7	611	46643	47254	+	Rhodothermus marinus (29549)	RNA polymerase sigma factor SigW	JYPE01000012.1_UZ04_CHB001001246_RNA_polymerase,_sigma-24_subunit,_ECF_subfamily	76.9579	84.3534	0.995289
UTCHB1_316	7	2606	47329	49935	+	Bacteroidetes (976)	DNA mismatch repair protein MutS	JYPE01000012.1_UZ04_CHB001001247_MutS_family_mismatch_repair_protein	88.4431	111.92	1.32055
UTCHB1_317	7	797	50151	50948	+	cellular organisms (131567)	FIG006542: Phosphoesterase	JYPE01000012.1_UZ04_CHB001001248_metallophosphoesterase	72.1665	95.9581	1.13221
UTCHB1_318	7	395	50961	51356	+	Bacteria (2)	Large-conductance mechanosensitive channel	JYPE01000012.1_UZ04_CHB001001249_large-conductance_mechanosensitive_channel	49.1615	81.776	0.964878
UTCHB1_319	7	119	51353	51472	+	root (1)	hypothetical protein	#N/A	0	0	0
UTCHB1_320	7	203	51532	51735	+	Rhizobiales (356)	MULTISPECIES: methyltransferase	JYPE01000012.1_UZ04_CHB001001251_O-methyltransferase	13.4378	9.36005	0.11044
UTCHB1_321	7	533	52059	52592	+	root (1)	hypothetical protein	JYPE01000012.1_UZ04_CHB001001252_Helix-hairpin-helix_motif_protein	61.1555	69.0699	0.814958
UTCHB1_322	7	914	52589	53503	+	root (1)	hypothetical protein	JYPE01000012.1_UZ04_CHB001001253_hypothetical_protein	81.544	83.4148	0.984214
UTCHB1_323	7	527	53500	54027	+	root (1)	hypothetical protein	JYPE01000012.1_UZ04_CHB001001255_N6-adenine-specific_methylase	65.1856	74.8138	0.88273
UTCHB1_324	7	485	54024	54509	+	Bacteria (2)	Phosphopantetheine adenylyltransferase (EC 2.7.7.3)	JYPE01000012.1_UZ04_CHB001001256_pantetheine-phosphate_adenylyltransferase	64.7294	54.8479	0.647153
UTCHB1_325	7	530	54541	55071	-	root (1)	hypothetical protein	JYPE01000012.1_UZ04_CHB001001257_Thiol:disulfide_interchange_protein_DsbD	70.8359	106.656	1.25844
UTCHB1_326	7	542	55300	55842	-	Bacteria (2)	5.2 Protein unknown function similar to proteins from other organisms	JYPE01000012.1_UZ04_CHB001001258_DinB_superfamily_protein	71.4002	81.5075	0.96171
UTCHB1_327	7	3644	56158	59802	+	Bacteria (2)	Ribonucleotide reductase class II (coenzyme B12-dependent) (EC 1.17.4.1)	LLZO01000310.1_UZ05_CHB002002630	86.8878	111.26	1.31276
UTCHB1_328	7	1052	59935	60987	+	Bacteria (2)	RecA protein	JYPE01000012.1_UZ04_CHB001001261_Recombination_protein_RecA	75.9893	97.9847	1.15612
UTCHB1_329	7	626	61037	61663	+	root (1)	hypothetical protein	JYPE01000012.1_UZ04_CHB001001262_regulatory_protein_RecX	83.5337	99.7851	1.17737
UTCHB1_330	7	1010	61841	62851	+	Bacteroidetes (976)	Dihydroorotate dehydrogenase (EC 1.3.3.1)	JYPE01000012.1_UZ04_CHB001001264_dihydroorotate_dehydrogenase,_catalytic_subunit	87.0688	105.822	1.2486
UTCHB1_331	7	650	62848	63498	+	root (1)	hypothetical protein	JYPE01000012.1_UZ04_CHB001001265_rhomboid_family_protein	66.2943	74.1766	0.875212
UTCHB1_332	7	3590	63495	67085	-	root (1)	hypothetical protein	JYPE01000012.1_UZ04_CHB001001266_Dihydroorotate_dehydrogenase_B_(NAD(+)),_electron_transfer_subunit	97.0941	101.753	1.20058
UTCHB1_333	7	416	67153	67569	-	root (1)	hypothetical protein	JYPE01000012.1_UZ04_CHB001001267_hypothetical_protein	69.7975	60.5197	0.714074
UTCHB1_334	7	620	67582	68202	-	root (1)	hypothetical protein	JYPE01000012.1_UZ04_CHB001001268_RNA_polymerase_sigma-70_factor_ECF_subfamily_protein	68.3089	116.84	1.3786
UTCHB1_335	7	935	68203	69138	-	root (1)	hypothetical protein	JYPE01000012.1_UZ04_CHB001001269_hypothetical_protein	87.575	109.484	1.2918
UTCHB1_336	7	413	69143	69556	-	root (1)	hypothetical protein	JYPE01000012.1_UZ04_CHB001001270_hypothetical_protein	56.9824	66.7102	0.787116
UTCHB1_337	7	656	69588	70244	-	root (1)	hypothetical protein	JYPE01000012.1_UZ04_CHB001001271_Membrane-associated_phospholipid_phosphatase	82.9556	79.2911	0.935558
UTCHB1_338	7	437	70389	70826	+	root (1)	hypothetical protein	JYPE01000012.1_UZ04_CHB001001272_Inner_membrane_protein_YbaN	51.6311	87.5041	1.03246
UTCHB1_339	7	527	71119	71646	+	root (1)	hypothetical protein	JYPE01000012.1_UZ04_CHB001001273_NusG_antitermination_factor	67.2034	98.2494	1.15925
UTCHB1_340	7	1319	71636	72955	+	Proteobacteria (1224)	UDP-glucose dehydrogenase (EC 1.1.1.22)	JYPE01000012.1_UZ04_CHB001001274_UDP-N-acetyl-D-mannosaminuronate_dehydrogenase	82.8309	95.7968	1.13031
UTCHB1_341	7	1172	72955	74127	+	Chloroflexales (32064)	UDP-4-amino-4-deoxy-L-arabinose--oxoglutarate aminotransferase (EC 2.6.1.-)	JYPE01000012.1_UZ04_CHB001001275_pyridoxal_phosphate-dependent_enzyme	85.2906	82.0751	0.968407
UTCHB1_342	7	1046	74247	75293	+	cellular organisms (131567)	GDP-mannose 4,6-dehydratase (EC 4.2.1.47)	JYPE01000012.1_UZ04_CHB001001276_GDP-D-mannose_dehydratase	75.5412	98.7738	1.16544
UTCHB1_343	7	974	75295	76269	+	Deltaproteobacteria (28221)	oxidoreductase	JYPE01000012.1_UZ04_CHB001001277_dehydrogenase	78.0398	84.3726	0.995515
UTCHB1_344	7	581	76277	76858	+	Bacteria (2)	2,3,4,5-tetrahydropyridine-2,6-dicarboxylate N-acetyltransferase (EC 2.3.1.89)	JYPE01000012.1_UZ04_CHB001001278_transferase_hexapeptide_repeat_containing_protein	60.2411	62.9548	0.742806
UTCHB1_345	7	1166	76858	78024	+	Epsilonproteobacteria (29547)	UDP-4-amino-4-deoxy-L-arabinose--oxoglutarate aminotransferase (EC 2.6.1.-)	JYPE01000012.1_UZ04_CHB001001279_pyridoxal_phosphate-dependent_cell_wall_biosynthesis_enzyme	80.2178	97.9785	1.15605
UTCHB1_346	7	1100	78468	79568	+	Bacteria (2)	UDP-galactopyranose mutase (EC 5.4.99.9)	JYPE01000012.1_UZ04_CHB001001280_UDP-galactopyranose_mutase	82.9713	101.266	1.19484
UTCHB1_347	7	908	79561	80469	+	root (1)	hypothetical protein	JYPE01000012.1_UZ04_CHB001001281_glycosyltransferase	81.6246	84.4891	0.99689
UTCHB1_348	7	1106	80469	81575	+	root (1)	hypothetical protein	JYPE01000012.1_UZ04_CHB001001282_lipopolysaccharide_heptosyltransferase	84.6532	81.1747	0.957783
UTCHB1_349	7	1142	81578	82720	+	root (1)	hypothetical protein	JYPE01000012.1_UZ04_CHB001001283_ADP-heptose--LPS_heptosyltransferase	92.7539	104.405	1.23188
UTCHB1_350	7	1067	82717	83784	+	root (1)	hypothetical protein	JYPE01000012.1_UZ04_CHB001001284_glycosyl_transferase_group_1	92.2105	92.6004	1.0926
UTCHB1_351	7	779	83762	84541	+	root (1)	hypothetical protein	JYPE01000012.1_UZ04_CHB001001285_SAM-dependent_methyltransferase	78.1667	128.665	1.51812
UTCHB1_352	7	749	84543	85292	+	root (1)	hypothetical protein	JYPE01000012.1_UZ04_CHB001001286_glycosyl_transferase,_WecB/TagA/CpsF_family	87.9026	98.9366	1.16736
UTCHB1_353	7	4859	85289	90148	+	root (1)	hypothetical protein	JYPE01000012.1_UZ04_CHB001001286_glycosyl_transferase,_WecB/TagA/CpsF_family	96.781	110.617	1.30517
UTCHB1_354	7	647	90281	90928	-	root (1)	hypothetical protein	JYPE01000012.1_UZ04_CHB001001287_5'-nucleotidase_domain-containing_protein	75.3199	98.3818	1.16081
UTCHB1_355	7	1775	90921	92696	-	root (1)	hypothetical protein	JYPE01000012.1_UZ04_CHB001001288_O-Antigen_ligase	98.3053	79.884	0.942555
UTCHB1_356	7	4901	92771	97672	+	root (1)	hypothetical protein	JYPE01000012.1_UZ04_CHB001001289_glucuronoarabinoxylan_endo-1,4-beta-xylanase	97.9516	106.664	1.25854
UTCHB1_357	7	1037	97806	98843	+	Bacteria (2)	Deoxyhypusine synthase (EC 2.5.1.46)	JYPE01000012.1_UZ04_CHB001001290_deoxyhypusine_synthase	75.0376	108.792	1.28365
UTCHB1_358	7	527	98948	99475	+	root (1)	hypothetical protein	JYPE01000012.1_UZ04_CHB001001291_hypothetical_protein	65.8874	64.8987	0.765742
UTCHB1_359	7	1016	99550	100566	+	Bacteria (2)	Putative virion core protein (lumpy skin disease virus)	JYPE01000012.1_UZ04_CHB001001292_SPFH_domain_/_Band_7_family_protein	62.8454	110.34	1.3019
UTCHB1_360	7	818	100801	101619	+	root (1)	hypothetical protein	JYPE01000012.1_UZ04_CHB001001293_hypothetical_protein	73.6486	103.367	1.21963
UTCHB1_361	7	1160	101621	102781	+	root (1)	hypothetical protein	JYPE01000012.1_UZ04_CHB001001294_hypothetical_protein	82.2669	108.109	1.27558
UTCHB1_362	7	605	102788	103393	+	root (1)	hypothetical protein	JYPE01000012.1_UZ04_CHB001001295_hypothetical_protein	66.4107	75.768	0.89399
UTCHB1_363	7	1460	103603	105063	+	root (1)	hypothetical protein	JYPE01000012.1_UZ04_CHB001001296_peptidase_S8/S53_subtilisin_kexin_sedolisin	88.0687	110.296	1.30139
UTCHB1_364	7	230	105662	105892	+	root (1)	hypothetical protein	JYPE01000012.1_UZ04_CHB001001297_Rhomboid_protease_GlpG	17.489	14.4572	0.170581
UTCHB1_365	7	653	105870	106523	+	Melioribacter roseus (1134405)	hypothetical protein	JYPE01000012.1_UZ04_CHB001001298_hypothetical_protein	75.5483	79.6554	0.939857
UTCHB1_366	7	1142	106978	108120	+	Bacteria (2)	Permease major facilitator superfamily	JYPE01000012.1_UZ04_CHB001001299_major_facilitator_transporter	73.4825	89.8466	1.0601
UTCHB1_367	7	1793	108242	110035	+	root (1)	hypothetical protein	JYPE01000012.1_UZ04_CHB001001300_subtilisin-like_serine_protease	77.5143	107.032	1.26288
UTCHB1_368	8	680	1	681	+	root (1)	hypothetical protein	JYPE01000008.1_UZ04_CHB001000841_hypothetical_protein	99.8138	121.899	1.43829
UTCHB1_369	8	206	778	984	-	root (1)	hypothetical protein	JYPE01000008.1_UZ04_CHB001000842_hypothetical_protein	20.8732	6.9178	0.0816234
UTCHB1_370	8	428	1090	1518	+	root (1)	hypothetical protein	JYPE01000008.1_UZ04_CHB001000843_hypothetical_protein	68.1646	68.2567	0.805364
UTCHB1_371	8	683	1532	2215	+	Bacteroidetes/Chlorobi group (68336)	hypothetical protein	JYPE01000008.1_UZ04_CHB001000844_hypothetical_protein	80.4886	82.7638	0.976533
UTCHB1_372	8	1508	2373	3881	-	Bacteria (2)	Aldehyde dehydrogenase B (EC 1.2.1.22)	JYPE01000008.1_UZ04_CHB001000845_NAD-dependent_aldehyde_dehydrogenase	81.0344	119.386	1.40864
UTCHB1_373	8	3416	4106	7522	+	root (1)	hypothetical protein	JYPE01000008.1_UZ04_CHB001000846_fibronectin_type_III_domain-containing_protein	92.3893	109.717	1.29455
UTCHB1_374	8	1340	7785	9125	+	root (1)	hypothetical protein	JYPE01000008.1_UZ04_CHB001000847_H(+)-transporting_two-sector_ATPase	90.2278	116.097	1.36983
UTCHB1_375	8	656	9135	9791	+	Firmicutes (1239)	Potassium uptake protein, integral membrane component, KtrA	JYPE01000008.1_UZ04_CHB001000848_potassium_uptake_protein_KtrA	71.5378	105.721	1.24741
UTCHB1_376	8	995	9812	10807	+	Methanobacterium (2160)	hypothetical protein	JYPE01000008.1_UZ04_CHB001000849_glycosyl_hydrolase_family_26	74.0694	103.359	1.21954
UTCHB1_377	8	968	10999	11967	+	Bacteroidetes (976)	Putative diheme cytochrome c-553	JYPE01000008.1_UZ04_CHB001000850_cytochrome_C	74.1293	83.9141	0.990105
UTCHB1_378	8	1856	11969	13825	-	root (1)	hypothetical protein	JYPE01000008.1_UZ04_CHB001000851_response_regulator_receiver_sensor_signal_transduction_histidine_kinase	102.211	106.343	1.25474
UTCHB1_379	8	464	13852	14316	-	Lewinella (70994)	hypothetical protein	JYPE01000008.1_UZ04_CHB001000853_hypothetical_protein	70.0504	47.0927	0.555649
UTCHB1_380	8	1703	14368	16071	-	Ignavibacteriales (795748)	DNA repair protein RecN	JYPE01000008.1_UZ04_CHB001000854_DNA_repair_protein_RecN	103.52	113.665	1.34114
UTCHB1_381	8	1493	16369	17862	-	root (1)	hypothetical protein	JYPE01000008.1_UZ04_CHB001000855_Chromosomal_replication_initiator_protein	96.9299	137.448	1.62175
UTCHB1_382	8	206	17944	18150	+	root (1)	hypothetical protein	JYPE01000008.1_UZ04_CHB001000856_hypothetical_protein	23.1176	9.22374	0.108831
UTCHB1_383	8	1136	18267	19403	+	root (1)	hypothetical protein	JYPE01000008.1_UZ04_CHB001000857_alanine_racemase	91.7786	133.182	1.57142
UTCHB1_384	8	1517	19429	20946	+	root (1)	hypothetical protein	JYPE01000008.1_UZ04_CHB001000858_hypothetical_protein	101.736	106.309	1.25434
UTCHB1_385	8	1103	20939	22042	+	Bacteria (2)	Mannose-1-phosphate guanylyltransferase (GDP) (EC 2.7.7.22)	JYPE01000008.1_UZ04_CHB001000859_Mannose-1-phosphate_guanylyltransferase	89.9974	103.575	1.22208
UTCHB1_386	8	401	22102	22503	+	Bacteria (2)	Methylmalonyl-CoA epimerase (EC 5.1.99.1)	JYPE01000008.1_UZ04_CHB001000860_Lactoylglutathione_lyase	58.803	40.8685	0.482209
UTCHB1_387	8	1892	22518	24410	+	Rhodothermus marinus (29549)	Excinuclease ABC subunit C	JYPE01000008.1_UZ04_CHB001000861_excinuclease_ABC_subunit_C	95.2808	116.873	1.37898
UTCHB1_388	8	323	24539	24862	+	root (1)	hypothetical protein	JYPE01000008.1_UZ04_CHB001000862_Glyoxalase/Bleomycin_resistance_protein/Dioxygenase_superfamily_protein	48.3824	39.7078	0.468513
UTCHB1_389	8	314	24865	25179	+	Bacteroidetes (976)	phosphoribosylpyrophosphate synthetase	JYPE01000008.1_UZ04_CHB001000863_hypothetical_protein	51.5361	50.6791	0.597965
UTCHB1_390	8	476	25187	25663	-	Bacteria (2)	RNA-binding protein	JYPE01000008.1_UZ04_CHB001000864_ASCH_domain_protein	53.2288	81.8316	0.965534
UTCHB1_391	8	1472	25866	27338	+	Saprospiraceae (89374)	hypothetical protein	JYPE01000008.1_UZ04_CHB001000865_Outer_membrane_protein_assembly_factor_BamB	87.6962	111.333	1.31363
UTCHB1_392	8	695	27369	28064	+	root (1)	hypothetical protein	JYPE01000008.1_UZ04_CHB001000866_hypothetical_protein	68.1887	96.7132	1.14112
UTCHB1_393	8	416	28283	28699	+	root (1)	hypothetical protein	JYPE01000008.1_UZ04_CHB001000867_hypothetical_protein	61.5729	70.7966	0.835332
UTCHB1_394	8	1496	28721	30217	-	root (1)	hypothetical protein	JYPE01000008.1_UZ04_CHB001000868_hypothetical_protein	98.3736	100.656	1.18765
UTCHB1_395	8	1001	30353	31354	+	root (1)	hypothetical protein	JYPE01000008.1_UZ04_CHB001000869_NAD-dependent_epimerase/dehydratase	85.5422	108.909	1.28502
UTCHB1_396	8	1775	31437	33212	+	root (1)	hypothetical protein	JYPE01000008.1_UZ04_CHB001000870_Bacillopeptidase_F	91.9496	109.322	1.28989
UTCHB1_397	8	167	33440	33607	+	root (1)	hypothetical protein	#N/A	2.76858	22.7556	0.268494
UTCHB1_398	8	1850	34176	36026	+	Bacteroidetes (976)	ABC transporter	JYPE01000008.1_UZ04_CHB001000871_ABC-type_multidrug_transport_system_protein	98.3437	132.108	1.55874
UTCHB1_399	8	1862	36029	37891	+	Flammeovirgaceae (200667)	Lipid A export ATP-binding/permease protein MsbA	JYPE01000008.1_UZ04_CHB001000872_ABC-type_multidrug_transport_system_component	95.4502	104.214	1.22963
UTCHB1_400	8	3188	37982	41170	+	Bacteria (2)	peptidase S41	JYPE01000008.1_UZ04_CHB001000874_peptidase_s41	92.8476	111.752	1.31857
UTCHB1_401	8	761	41285	42046	+	root (1)	hypothetical protein	JYPE01000008.1_UZ04_CHB001000875_SAM-dependent_methyltransferase	87.9746	62.1087	0.732823
UTCHB1_402	8	1031	42027	43058	-	root (1)	hypothetical protein	JYPE01000008.1_UZ04_CHB001000876_beta-lactamase_domain-containing_protein	80.6314	109.195	1.2884
UTCHB1_403	8	620	43067	43687	-	root (1)	hypothetical protein	JYPE01000008.1_UZ04_CHB001000877_hypothetical_protein	70.1732	134.079	1.582
UTCHB1_404	8	1694	43809	45503	+	cellular organisms (131567)	oligoendopeptidase F, putative	JYPE01000008.1_UZ04_CHB001000878_Oligoendopeptidase_F	91.024	113.568	1.33999
UTCHB1_405	8	1997	45567	47564	-	Ignavibacterium album (591197)	Aminopeptidase N	JYPE01000008.1_UZ04_CHB001000879_Aminopeptidase_N	96.638	107.992	1.2742
UTCHB1_406	8	3476	47675	51151	+	root (1)	hypothetical protein	JYPE01000008.1_UZ04_CHB001000881_hypothetical_protein	98.3098	114.314	1.3488
UTCHB1_407	8	254	51347	51601	+	root (1)	hypothetical protein	JYPE01000008.1_UZ04_CHB001000882_hypothetical_protein	38.7721	62.6506	0.739217
UTCHB1_408	8	749	51788	52537	-	root (1)	hypothetical protein	JYPE01000008.1_UZ04_CHB001000883_hypothetical_protein	94.9397	111.304	1.31328
UTCHB1_409	8	1661	52987	54648	-	root (1)	hypothetical protein	JYPE01000008.1_UZ04_CHB001000884_peptidase_S8/S53_subtilisin_kexin_sedolisin	109.061	152.001	1.79347
UTCHB1_410	8	1076	54774	55850	-	root (1)	hypothetical protein	JYPE01000008.1_UZ04_CHB001000885_permease	86.6696	110.588	1.30484
UTCHB1_411	8	809	56418	57227	-	root (1)	hypothetical protein	JYPE01000008.1_UZ04_CHB001000886_hemagluttinin_repeat-containing_protein	58.1227	110.388	1.30248
UTCHB1_412	8	1694	57488	59182	-	root (1)	hypothetical protein	JYPE01000008.1_UZ04_CHB001000888_hypothetical_protein	95.5001	100.388	1.18449
UTCHB1_413	8	560	59311	59871	+	root (1)	hypothetical protein	JYPE01000008.1_UZ04_CHB001000889_2'-5'_RNA_ligase	67.0411	88.2184	1.04089
UTCHB1_414	8	1127	59975	61102	-	Bacteroidetes (976)	Alanine dehydrogenase (EC 1.4.1.1)	JYPE01000008.1_UZ04_CHB001000890_alanine_dehydrogenase	71.4247	104.319	1.23087
UTCHB1_415	8	398	61315	61713	+	root (1)	hypothetical protein	JYPE01000008.1_UZ04_CHB001000891_hypothetical_protein	59.0139	69.8211	0.823822
UTCHB1_416	8	782	61824	62606	+	Flavobacteriales (200644)	Nucleoside triphosphate pyrophosphohydrolase MazG (EC 3.6.1.8)	JYPE01000008.1_UZ04_CHB001000892_pyrophosphatase	67.52	108.429	1.27936
UTCHB1_417	8	434	62607	63041	+	root (1)	hypothetical protein	JYPE01000008.1_UZ04_CHB001000893_Diadenosine_hexaphosphate_hydrolase	67.7549	80.9946	0.955658
UTCHB1_418	8	1208	63053	64261	+	root (1)	hypothetical protein	JYPE01000008.1_UZ04_CHB001000894_D-alanyl-D-alanine_carboxypeptidase	79.1128	111.677	1.31769
UTCHB1_419	8	263	64269	64532	+	root (1)	hypothetical protein	JYPE01000008.1_UZ04_CHB001000895_ATP-dependent_Clp_protease_adaptor_protein_ClpS	30.5891	33.4141	0.394254
UTCHB1_420	8	2030	64584	66614	+	Bacteria (2)	Excinuclease ABC subunit B	JYPE01000008.1_UZ04_CHB001000896_excinuclease_ABC_subunit_B	85.5922	107.992	1.2742
UTCHB1_421	8	2003	66666	68669	-	root (1)	hypothetical protein	JYPE01000008.1_UZ04_CHB001000897_Outer_membrane_receptor_protein	83.7221	108.499	1.28018
UTCHB1_422	8	803	68719	69522	-	root (1)	hypothetical protein	JYPE01000008.1_UZ04_CHB001000899_hypothetical_protein	79.2851	90.8044	1.0714
UTCHB1_423	8	728	69733	70461	+	root (1)	hypothetical protein	JYPE01000008.1_UZ04_CHB001000900_hypothetical_protein	74.2432	77.6479	0.91617
UTCHB1_424	8	1295	70456	71751	-	root (1)	hypothetical protein	JYPE01000008.1_UZ04_CHB001000901_Major_Facilitator_Superfamily_protein	75.3331	96.4717	1.13827
UTCHB1_425	8	410	71753	72163	-	Bacteroidales (171549)	COG3178: Predicted phosphotransferase related to Ser/Thr protein kinases	JYPE01000008.1_UZ04_CHB001000902_phosphotransferase_enzyme_family_protein	59.2037	86.315	1.01843
UTCHB1_426	8	971	72393	73364	+	Bacteria (2)	Methyl-directed repair DNA adenine methylase (EC 2.1.1.72)	JYPE01000008.1_UZ04_CHB001000903_DNA_adenine_methylase	90.6611	107.381	1.267
UTCHB1_427	8	779	73348	74127	+	Gammaproteobacteria (1236)	putative type II restriction endonuclease DpnI( EC:3.1.21.4 )	JYPE01000008.1_UZ04_CHB001000904_Type-2_restriction_enzyme_DpnI	99.8302	97.2607	1.14758
UTCHB1_428	8	104	74114	74218	+	root (1)	hypothetical protein	#N/A	0	0	0
UTCHB1_429	8	104	74184	74288	+	root (1)	hypothetical protein	#N/A	0	0	0
UTCHB1_430	8	242	74251	74493	+	root (1)	hypothetical protein	JYPE01000008.1_UZ04_CHB001000906_hypothetical_protein	36.8736	49.0726	0.579009
UTCHB1_431	8	830	74560	75390	+	Bacteria (2)	TYPE II DNA MODIFICATION ENZYME (METHYLTRANSFERASE)	JYPE01000008.1_UZ04_CHB001000907_DNA_methylase_N-4/N-6_domain_protein	79.1013	86.992	1.02642
UTCHB1_432	8	425	75539	75964	+	Bacteria (2)	hypothetical protein	JYPE01000008.1_UZ04_CHB001000908_hypothetical_protein	52.0011	65.3854	0.771485
UTCHB1_433	8	1652	76051	77703	-	cellular organisms (131567)	Urocanate hydratase (EC 4.2.1.49)	JYPE01000008.1_UZ04_CHB001000909_urocanate_hydratase	52.8123	84.6817	0.999162
UTCHB1_434	8	2234	78262	80496	+	root (1)	hypothetical protein	JYPE01000008.1_UZ04_CHB001000910_peptidase_S8/S53_subtilisin_kexin_sedolisin	91.0218	123.54	1.45765
UTCHB1_435	8	1250	80493	81743	+	root (1)	hypothetical protein	JYPE01000008.1_UZ04_CHB001000911_Cytochrome_c554	89.6224	88.3542	1.04249
UTCHB1_436	8	626	82126	82752	+	root (1)	hypothetical protein	JYPE01000008.1_UZ04_CHB001000912_Immune_inhibitor_A_precursor	74.1537	94.8527	1.11917
UTCHB1_437	8	1337	82809	84146	+	root (1)	hypothetical protein	JYPE01000008.1_UZ04_CHB001000913_hypothetical_protein	92.7472	110.673	1.30583
UTCHB1_438	8	1310	84487	85797	+	root (1)	hypothetical protein	JYPE01000008.1_UZ04_CHB001000914_Cytochrome_c554	101.012	86.1205	1.01614
UTCHB1_439	9	218	2	220	-	Deltaproteobacteria (28221)	Integron integrase IntI2	LLZP01000049.1_UZ06_CHB003002012	20.9967	17.432	0.205681
UTCHB1_440	9	1037	860	1897	-	root (1)	hypothetical protein	JYPE01000023.1_UZ04_CHB001002235_O-methyltransferase_family_protein	80.5662	101.005	1.19176
UTCHB1_441	9	968	1929	2897	-	Bacteroidetes (976)	Putative diheme cytochrome c-553	JYPE01000023.1_UZ04_CHB001002236_cytochrome_C	72.2187	91.5203	1.07985
UTCHB1_442	9	812	2987	3799	-	root (1)	hypothetical protein	JYPE01000023.1_UZ04_CHB001002237_AraC_family_transcriptional_regulator	76.869	87.1654	1.02847
UTCHB1_443	9	593	3974	4567	-	Sphingobacteriaceae (84566)	5.2 Protein unknown function similar to proteins from other organisms	JYPE01000023.1_UZ04_CHB001002239_hypothetical_protein	67.8325	70.4924	0.831742
UTCHB1_444	9	536	4746	5282	-	root (1)	hypothetical protein	JYPE01000023.1_UZ04_CHB001002240_hypothetical_protein	64.5223	51.8448	0.611719
UTCHB1_445	9	1256	5339	6595	-	root (1)	hypothetical protein	JYPE01000023.1_UZ04_CHB001002242_hypothetical_protein	86.5071	89.8231	1.05983
UTCHB1_446	9	2429	7405	9834	-	Bacteria (2)	SMC domain protein	JYPE01000023.1_UZ04_CHB001002244_hypothetical_protein	89.996	115.773	1.36601
UTCHB1_447	9	221	9818	10039	-	Flavobacteriaceae (49546)	hypothetical protein	JYPE01000023.1_UZ04_CHB001002246_hypothetical_protein	24.0591	16.1207	0.190208
UTCHB1_448	9	470	10017	10487	-	Bacteria (2)	hypothetical protein	JYPE01000023.1_UZ04_CHB001002247_hypothetical_protein	72.009	77.8228	0.918234
UTCHB1_449	9	215	10480	10695	-	Bacteria (2)	hypothetical protein	JYPE01000023.1_UZ04_CHB001002248_hypothetical_protein	19.7844	23.1988	0.273723
UTCHB1_450	9	248	10707	10955	-	Bacteria (2)	Modification methylase AccI (EC 2.1.1.72) (Adenine-specific methyltransferase AccI) (M.AccI)	#N/A	26.8463	27.7735	0.3277
UTCHB1_451	9	230	10972	11202	-	Bacteroidetes (976)	COG1401: GTPase subunit restriction endonuclease	JYPE01000023.1_UZ04_CHB001002249_hypothetical_protein	24.1227	22.7185	0.268056
UTCHB1_452	9	395	11399	11794	-	root (1)	hypothetical protein	JYPE01000023.1_UZ04_CHB001002250_hypothetical_protein	57.004	60.1294	0.709469
UTCHB1_453	10	143	2	145	+	root (1)	hypothetical protein	#N/A	0	0	0
UTCHB1_454	10	1493	915	2408	+	root (1)	hypothetical protein	JYPE01000004.1_UZ04_CHB001000373_hypothetical_protein	98.0138	80.9733	0.955407
UTCHB1_455	10	1802	2405	4207	-	Bacteroidetes (976)	Oligopeptide transport ATP-binding protein OppF (TC 3.A.1.5.1)	JYPE01000004.1_UZ04_CHB001000371_peptide/nickel_transport_system_ATP-binding_protein	79.0515	103.862	1.22547
UTCHB1_456	10	1040	4214	5254	-	cellular organisms (131567)	Oligopeptide transport ATP-binding protein OppF (TC 3.A.1.5.1)	JYPE01000004.1_UZ04_CHB001000370_ABC_transport_system_ATP-binding_protein	71.4424	85.4127	1.00779
UTCHB1_457	10	1028	5270	6298	-	Bacteria (2)	Oligopeptide transport ATP-binding protein OppD (TC 3.A.1.5.1)	JYPE01000004.1_UZ04_CHB001000369_ABC-type_transport_system,_ATPase_component	66.4744	102.814	1.2131
UTCHB1_458	10	1088	6346	7434	-	Gammaproteobacteria (1236)	Dipeptide transport system permease protein DppC (TC 3.A.1.5.2)	JYPE01000004.1_UZ04_CHB001000368_peptide/nickel_transport_system_permease_protein	77.5546	99.9817	1.17969
UTCHB1_459	10	1037	7449	8486	-	Proteobacteria (1224)	Oligopeptide transport system permease protein OppB (TC 3.A.1.5.1)	JYPE01000004.1_UZ04_CHB001000367_peptide/nickel_transport_system_permease_protein	70.2669	89.3244	1.05394
UTCHB1_460	10	1904	8568	10472	-	root (1)	hypothetical protein	JYPE01000004.1_UZ04_CHB001000366_peptide/nickel_transport_system_substrate-binding_protein	80.426	107.653	1.27021
UTCHB1_461	10	1967	10510	12477	-	root (1)	hypothetical protein	JYPE01000004.1_UZ04_CHB001000365_peptide/nickel_transport_system_substrate-binding_protein	83.0918	106.62	1.25802
UTCHB1_462	10	1454	12733	14187	+	root (1)	hypothetical protein	JYPE01000004.1_UZ04_CHB001000364_glucose/sorbosone_dehydrogenase	70.4658	94.9065	1.1198
UTCHB1_463	10	731	14633	15364	+	Bacteroidetes (976)	esterase	JYPE01000004.1_UZ04_CHB001000363_esterase	63.1228	100.398	1.1846
UTCHB1_464	10	1442	15370	16812	+	Bacteria (2)	Glycogen synthase, ADP-glucose transglucosylase (EC 2.4.1.21)	JYPE01000004.1_UZ04_CHB001000362_glycogen_synthase	72.7516	61.9308	0.730724
UTCHB1_465	10	1415	16814	18229	-	Bacteria (2)	Metallo-beta-lactamase family protein, RNA-specific	JYPE01000004.1_UZ04_CHB001000361_RNA-metabolising_metallo-beta-lactamase	83.1581	102.054	1.20414
UTCHB1_466	10	623	18235	18858	-	Bacteria (2)	DNA-3-methyladenine glycosylase II (EC 3.2.2.21)	JYPE01000004.1_UZ04_CHB001000360_DNA-3-methyladenine_glycosylase	60.0391	79.6787	0.940132
UTCHB1_467	10	2330	18848	21178	-	root (1)	hypothetical protein	JYPE01000004.1_UZ04_CHB001000358_TPR_repeat-containing_protein	85.8031	101.426	1.19673
UTCHB1_468	10	830	21241	22071	-	root (1)	hypothetical protein	JYPE01000004.1_UZ04_CHB001000357_glycoside_hydrolase_family_16	72.6395	71.5395	0.844097
UTCHB1_469	10	2456	22250	24706	+	Bacteria (2)	ATP-dependent protease La (EC 3.4.21.53) Type I	JYPE01000004.1_UZ04_CHB001000356_ATP-dependent_Lon_protease	84.3568	85.3918	1.00754
UTCHB1_470	10	1250	24714	25964	+	Bacteria (2)	DNA polymerase III subunits gamma tau (EC 2.7.7.7)	JYPE01000004.1_UZ04_CHB001000355_DNA_polymerase_III_subunit_tau	73.2367	90.0642	1.06267
UTCHB1_471	10	881	25972	26853	+	Melioribacter roseus (1134405)	Agmatinase (EC 3.5.3.11)	JYPE01000004.1_UZ04_CHB001000354_agmatinase	85.9105	101.097	1.19285
UTCHB1_472	10	635	26863	27498	+	Bacteria (2)	Endonuclease III (EC 4.2.99.18)	JYPE01000004.1_UZ04_CHB001000353_type_III_endonuclease	71.6465	54.6089	0.644332
UTCHB1_473	10	446	27506	27952	+	Chlorobium (1091)	Alkyl hydroperoxide reductase subunit C-like protein	JYPE01000004.1_UZ04_CHB001000352_bacterioferritin_comigratory_protein	66.8649	78.2828	0.923662
UTCHB1_474	10	494	27953	28447	+	root (1)	3-deoxy-D-manno-octulosonate 8-phosphate phosphatase (EC 3.1.3.45)	JYPE01000004.1_UZ04_CHB001000351_3-deoxy-D-manno-octulosonate_8-phosphate_phosphatase	59.8999	91.8312	1.08352
UTCHB1_475	10	503	28528	29031	+	root (1)	hypothetical protein	JYPE01000004.1_UZ04_CHB001000350_hypothetical_protein	62.5968	66.5787	0.785564
UTCHB1_476	10	1283	29035	30318	+	Flavobacteriia (117743)	DNA recombination protein RmuC	JYPE01000004.1_UZ04_CHB001000349_DNA_recombination_protein_RmuC	84.4703	101.447	1.19697
UTCHB1_477	10	1994	30343	32337	-	Proteobacteria (1224)	Transketolase (EC 2.2.1.1)	JYPE01000004.1_UZ04_CHB001000348_transketolase	78.651	103.986	1.22693
UTCHB1_478	10	971	32334	33305	-	root (1)	hypothetical protein	JYPE01000004.1_UZ04_CHB001000347_glucokinase	80.757	84.6332	0.998591
UTCHB1_479	10	377	33470	33847	-	root (1)	hypothetical protein	JYPE01000004.1_UZ04_CHB001000346_hypothetical_protein	45.4994	75.6004	0.892012
UTCHB1_480	10	2813	34014	36827	+	root (1)	hypothetical protein	JYPE01000004.1_UZ04_CHB001000345_peptidase_S8/S53_subtilisin_kexin_sedolisin	75.2124	96.1697	1.13471
UTCHB1_481	10	1049	36994	38043	+	Thermoanaerobacterales (68295)	Glucose-6-phosphate isomerase, archaeal II (EC 5.3.1.9) / Mannose-6-phosphate 5.3.1.8)	JYPE01000004.1_UZ04_CHB001000344_Hexose-6-phosphate_isomerase	76.5592	72.9062	0.860223
UTCHB1_482	10	1031	38056	39087	+	Bacteria (2)	NADH-ubiquinone oxidoreductase chain H (EC 1.6.5.3)	JYPE01000004.1_UZ04_CHB001000343_NADH_dehydrogenase_subunit_H	72.4696	79.0168	0.932322
UTCHB1_483	10	518	39106	39624	+	Ignavibacterium album (591197)	Thiol:disulfide oxidoreductase related to ResA	JYPE01000004.1_UZ04_CHB001000342_thiol-disulfide_isomerase-like_protein	68.6388	37.1398	0.438214
UTCHB1_484	10	1658	39756	41414	+	root (1)	hypothetical protein	JYPE01000004.1_UZ04_CHB001000341_hypothetical_protein	83.1844	99.1301	1.16964
UTCHB1_485	10	1082	41434	42516	+	root (1)	hypothetical protein	JYPE01000004.1_UZ04_CHB001000340_5'-nucleotidase	88.0265	83.8533	0.989388
UTCHB1_486	10	2090	42518	44608	+	root (1)	hypothetical protein	JYPE01000004.1_UZ04_CHB001000339_Helix-hairpin-helix_motif_protein	87.6037	98.5274	1.16253
UTCHB1_487	10	1343	44648	45991	+	Bacteria (2)	Predicted ATPase related to phosphate starvation-inducible protein PhoH	JYPE01000004.1_UZ04_CHB001000338_PhoH_family_protein	82.2113	86.3034	1.0183
UTCHB1_488	10	1529	46034	47563	-	Bacteroidetes (976)	MG(2+) CHELATASE FAMILY PROTEIN / ComM-related protein	JYPE01000004.1_UZ04_CHB001000337_chaperone	77.6535	113.086	1.3343
UTCHB1_489	10	1370	47563	48933	-	Clostridium (1485)	GTP-binding protein EngA	JYPE01000004.1_UZ04_CHB001000336_GTPase	80.0849	100.379	1.18437
UTCHB1_490	10	2873	49156	52029	+	root (1)	tolB protein precursor, periplasmic involved tonb-independent uptake group A colicins	JYPE01000004.1_UZ04_CHB001000335_WD40_domain-containing_protein_beta_propeller	90.99	98.7908	1.16564
UTCHB1_491	10	650	52032	52682	-	root (1)	hypothetical protein	JYPE01000004.1_UZ04_CHB001000334_putative_aromatic_acid_decarboxylase	60.0347	67.9647	0.801918
UTCHB1_492	10	1514	52684	54198	-	root (1)	hypothetical protein	JYPE01000004.1_UZ04_CHB001000333_hypothetical_protein	93.2951	80.1639	0.945857
UTCHB1_493	10	1010	54208	55218	-	root (1)	hypothetical protein	JYPE01000004.1_UZ04_CHB001000332_periplasmic_solute-binding_protein	78.6457	85.3629	1.0072
UTCHB1_494	10	1973	55299	57272	-	root (1)	hypothetical protein	JYPE01000004.1_UZ04_CHB001000331_hypothetical_protein	88.2758	95.4619	1.12636
UTCHB1_495	10	1292	57504	58796	+	Bacteria (2)	Transcription termination factor Rho	JYPE01000004.1_UZ04_CHB001000330_hypothetical_protein	75.7943	106.623	1.25804
UTCHB1_496	10	1547	58818	60365	+	Ignavibacteriales (795748)	Cytoplasmic axial filament protein CafA Ribonuclease G (EC 3.1.4.-)	JYPE01000004.1_UZ04_CHB001000329_ribonucleases_G	89.6313	107.932	1.27349
UTCHB1_497	10	1679	60453	62132	+	Ignavibacteriales (795748)	NADH-ubiquinone oxidoreductase chain G (EC 1.6.5.3)	JYPE01000004.1_UZ04_CHB001000328_NADH_dehydrogenase_I_subunit_G	81.2904	100.578	1.18672
UTCHB1_498	10	1787	62505	64292	+	Monera	Carbamoyl-phosphate synthase large chain (EC 6.3.5.5)	JYPE01000004.1_UZ04_CHB001000327_carbamoyl-phosphate_synthase,_large_subunit	85.6142	84.5311	0.997386
UTCHB1_499	10	1607	64293	65900	-	root (1)	hypothetical protein	JYPE01000004.1_UZ04_CHB001000326_Dipeptidyl-peptidase_4	89.1043	86.4618	1.02017
UTCHB1_500	10	107	66038	66145	+	root (1)	hypothetical protein	#N/A	0	0	0
UTCHB1_501	10	485	66523	67008	-	Bacteroidetes (976)	putative AsnC family transcriptional regulator	JYPE01000004.1_UZ04_CHB001000324_Helix-turn-helix,_Fis-type	59.2955	65.1319	0.768494
UTCHB1_502	10	614	67350	67964	-	root (1)	hypothetical protein	JYPE01000004.1_UZ04_CHB001000323_hypothetical_protein	62.5004	80.8466	0.953912
UTCHB1_503	10	1796	68180	69976	-	root (1)	hypothetical protein	JYPE01000004.1_UZ04_CHB001000322_Na+/H+_antiporter_NhaD	74.7333	90.5875	1.06885
UTCHB1_504	10	851	69976	70827	-	Ignavibacterium album (591197)	esterase/lipase/thioesterase family protein	JYPE01000004.1_UZ04_CHB001000321_alpha/beta_superfamily_hydrolase	76.7147	91.5437	1.08013
UTCHB1_505	10	1415	70888	72303	+	Bacteria (2)	Cell volume regulation protein A	JYPE01000004.1_UZ04_CHB001000320_K(+)/H(+)_antiporter_NhaP2	83.1908	92.3188	1.08927
UTCHB1_506	10	1190	72305	73495	-	root (1)	hypothetical protein	JYPE01000004.1_UZ04_CHB001000319_fibronectin_type_III_domain-containing_protein	78.0172	88.8172	1.04796
UTCHB1_507	10	1778	73527	75305	+	Bacteroidetes (976)	Sulfate permease, Trk-type	JYPE01000004.1_UZ04_CHB001000318_Na(+)-dicarboxylate_cotransporter_(solute_carrier_family_13_protein)	87.1657	84.1575	0.992978
UTCHB1_508	10	908	75310	76218	-	root (1)	hypothetical protein	JYPE01000004.1_UZ04_CHB001000317_hypothetical_protein	71.7971	81.6118	0.96294
UTCHB1_509	10	863	76303	77166	+	root (1)	hypothetical protein	JYPE01000004.1_UZ04_CHB001000316_helix-hairpin-helix_DNA-binding_class_1	70.1297	81.4639	0.961195
UTCHB1_510	10	935	77209	78144	+	root (1)	hypothetical protein	JYPE01000004.1_UZ04_CHB001000315_PfkB_family_carbohydrate_kinase	78.2291	108.214	1.27682
UTCHB1_511	10	896	78148	79044	+	Chloroherpeton thalassium (100716)	dTDP-4-dehydrorhamnose reductase (EC 1.1.1.133)	JYPE01000004.1_UZ04_CHB001000314_dTDP-4-dehydrorhamnose_reductase	73.3262	88.2715	1.04152
UTCHB1_512	10	1280	79138	80418	+	Bacteria (2)	Seryl-tRNA synthetase (EC 6.1.1.11)	JYPE01000004.1_UZ04_CHB001000313_seryl-tRNA_synthetase	74.2293	91.6645	1.08155
UTCHB1_513	10	518	80415	80933	-	root (1)	NADH-ubiquinone oxidoreductase chain J (EC 1.6.5.3)	JYPE01000004.1_UZ04_CHB001000312_NADH_dehydrogenase_subunit_J	59.3561	89.4106	1.05496
UTCHB1_514	10	1673	81066	82739	+	root (1)	hypothetical protein	JYPE01000004.1_UZ04_CHB001000310_tetratricopeptide_domain-containing_protein	90.1767	103.636	1.22281
UTCHB1_515	10	962	82740	83702	+	Proteobacteria (1224)	Thioredoxin reductase (EC 1.8.1.9)	JYPE01000004.1_UZ04_CHB001000309_NADPH-dependent_thioredoxin_reductase	67.2382	79.2527	0.935105
UTCHB1_516	10	1157	83721	84878	+	Bacteroidetes (976)	Homogentisate 1,2-dioxygenase (EC 1.13.11.5)	JYPE01000004.1_UZ04_CHB001000308_homogentisate_1,2-dioxygenase	83.1196	102.025	1.2038
UTCHB1_517	10	371	84875	85246	-	root (1)	hypothetical protein	JYPE01000004.1_UZ04_CHB001000307_hypothetical_protein	53.4634	39.6919	0.468326
UTCHB1_518	10	848	85309	86157	+	Bacteroidetes (976)	GMP synthase	JYPE01000004.1_UZ04_CHB001000306_glutamine_amidotransferase_domain-like_protein	66.4087	73.382	0.865837
UTCHB1_519	10	965	86267	87232	+	Bacteroidetes (976)	glutathione synthase/30S ribosomal protein S6 modification	JYPE01000004.1_UZ04_CHB001000305_hypothetical_protein	75.7492	83.9288	0.990279
UTCHB1_520	10	1115	87330	88445	+	Bacteria (2)	Enzymatic protein unknown function	JYPE01000004.1_UZ04_CHB001000304_Carboxylate-amine_ligase_YbdK	68.5443	98.4127	1.16118
UTCHB1_521	10	1184	88451	89635	+	Bacteroidetes (976)	hypothetical protein	JYPE01000004.1_UZ04_CHB001000303_hypothetical_protein	83.8795	74.2222	0.875751
UTCHB1_522	10	206	89620	89826	-	root (1)	hypothetical protein	#N/A	15.4866	10.3767	0.122435
UTCHB1_523	10	467	90045	90512	-	Gammaproteobacteria (1236)	Non-specific DNA-binding protein Dps / Iron-binding ferritin-like antioxidant Ferroxidase (EC 1.16.3.1)	JYPE01000004.1_UZ04_CHB001000302_Ferritin_Dps_family_protein	52.0765	89.0031	1.05015
UTCHB1_524	10	1511	90534	92045	-	Bacteroidetes (976)	Magnesium chelatase, subunit ChlI (EC 6.6.1.1)	JYPE01000004.1_UZ04_CHB001000301_Mg-chelatase-like_protein	77.2322	82.9953	0.979265
UTCHB1_525	10	431	92107	92538	-	root (1)	hypothetical protein	JYPE01000004.1_UZ04_CHB001000300_signal-transduction_protein_with_CBS_domain	47.6298	76.5987	0.903791
UTCHB1_526	10	803	92991	93794	-	root (1)	hypothetical protein	JYPE01000004.1_UZ04_CHB001000299_Yip1_domain_protein	79.3427	85.7761	1.01208
UTCHB1_527	10	581	93797	94378	-	root (1)	hypothetical protein	JYPE01000004.1_UZ04_CHB001000298_nicotinate_(nicotinamide)_nucleotide_adenylyltransferase	56.8988	69.0867	0.815157
UTCHB1_528	10	1052	94390	95442	-	root (1)	hypothetical protein	JYPE01000004.1_UZ04_CHB001000297_glycosyl_transferase,_family_9	74.5829	81.7291	0.964325
UTCHB1_529	10	1106	95439	96545	-	root (1)	hypothetical protein	JYPE01000004.1_UZ04_CHB001000296_UDP-glucuronate:glycolipid_2-beta-glucuronosyltransferase	77.8391	109.307	1.28971
UTCHB1_530	10	1952	96535	98487	-	Bacteria (2)	Asparagine synthetase (EC 6.3.5.4)	JYPE01000004.1_UZ04_CHB001000295_glutamine-hydrolyzing_asparagine_synthase	82.096	98.4357	1.16145
UTCHB1_531	10	1118	98491	99609	-	root (1)	hypothetical protein	JYPE01000004.1_UZ04_CHB001000294_glycosyl_transferase_group_1	86.5154	93.6873	1.10542
UTCHB1_532	10	1274	99606	100880	-	root (1)	hypothetical protein	JYPE01000004.1_UZ04_CHB001000293_O-antigen_translocase	80.3129	111.298	1.31321
UTCHB1_533	10	1526	100880	102406	-	root (1)	hypothetical protein	JYPE01000004.1_UZ04_CHB001000292_hypothetical_protein	93.1674	86.5375	1.02106
UTCHB1_534	10	1004	102403	103407	-	Ignavibacterium album (591197)	hypothetical protein	JYPE01000004.1_UZ04_CHB001000291_integral_membrane_protein	71.8397	82.3246	0.971351
UTCHB1_535	10	509	103417	103926	-	root (1)	hypothetical protein	JYPE01000004.1_UZ04_CHB001000290_biotin_carboxyl_carrier_protein	61.6773	80.2592	0.946981
UTCHB1_536	10	1499	103926	105425	-	Monera	Propionyl-CoA carboxylase biotin-containing subunit (EC 6.4.1.3)	JYPE01000004.1_UZ04_CHB001000289_propionyl-CoA_carboxylase_subunit_alpha	79.9787	100.297	1.1834
UTCHB1_537	10	2582	105548	108130	-	root (1)	hypothetical protein	JYPE01000004.1_UZ04_CHB001000288_Bacterial_membrane_protein_YfhO	86.4359	103.578	1.22212
UTCHB1_538	10	1487	108256	109743	+	root (1)	hypothetical protein	JYPE01000004.1_UZ04_CHB001000287_Polysaccharide_biosynthesis_protein	86.7494	71.2374	0.840533
UTCHB1_539	10	719	109745	110464	+	Gammaproteobacteria (1236)	methylase involved ubiquinone/menaquinone biosynthesis	JYPE01000004.1_UZ04_CHB001000286_UbiE/COQ5_methyltransferase	70.8641	95.1366	1.12252
UTCHB1_540	10	437	110835	111272	+	Cytophagaceae (89373)	methyltransferase FkbM family	JYPE01000004.1_UZ04_CHB001000285_hypothetical_protein	57.7676	61.4159	0.724649
UTCHB1_541	10	1280	111269	112549	+	root (1)	hypothetical protein	JYPE01000004.1_UZ04_CHB001000284_glycosyl_transferase_group_1	82.1037	83.3145	0.98303
UTCHB1_542	10	755	112546	113301	+	Bacteroidetes (976)	Colanic acid biosynthesis glycosyl transferase WcaE	JYPE01000004.1_UZ04_CHB001000283_glycosyltransferase	71.2819	99.0941	1.16921
UTCHB1_543	10	3542	113494	117036	+	Ignavibacteriales (795748)	DNA polymerase III alpha subunit (EC 2.7.7.7)	JYPE01000004.1_UZ04_CHB001000282_DNA_polymerase_III_subunit_alpha	79.9784	118.487	1.39804
UTCHB1_544	10	323	117077	117400	+	Bacteria (2)	Thioredoxin	JYPE01000004.1_UZ04_CHB001000281_thiol-disulfide_isomerase/thioredoxin_domain-containing_protein	39.7938	66.1796	0.780855
UTCHB1_545	10	1178	117508	118686	-	root (1)	hypothetical protein	JYPE01000004.1_UZ04_CHB001000280_hypothetical_protein	77.1634	96.7788	1.1419
UTCHB1_546	10	536	118783	119319	-	root (1)	hypothetical protein	JYPE01000004.1_UZ04_CHB001000279_ECF_subfamily_RNA_polymerase_sigma-70_factor	74.5285	63.3659	0.747656
UTCHB1_547	10	416	119558	119974	-	Bacteria (2)	Uncharacterized protein TM0723	JYPE01000004.1_UZ04_CHB001000278_hypothetical_protein	50.2364	89.0667	1.0509
UTCHB1_548	10	1046	120019	121065	-	root (1)	hypothetical protein	JYPE01000004.1_UZ04_CHB001000277_hypothetical_protein	82.6135	78.792	0.929669
UTCHB1_549	10	1412	121062	122474	-	Candidatus Koribacter versatilis (658062)	Dihydrolipoamide dehydrogenase branched-chain alpha-keto acid (EC 1.8.1.4)	JYPE01000004.1_UZ04_CHB001000276_dihydrolipoamide_dehydrogenase	66.2422	79.8993	0.942735
UTCHB1_550	10	1355	122567	123922	-	Bacteria (2)	Dihydrolipoamide acetyltransferase component pyruvate dehydrogenase complex (EC 2.3.1.12)	JYPE01000004.1_UZ04_CHB001000275_pyruvate_dehydrogenase_E2_component	69.9159	69.9387	0.82521
UTCHB1_551	10	2669	124125	126794	-	Candidatus Koribacter versatilis (658062)	Pyruvate dehydrogenase E1 component (EC 1.2.4.1)	JYPE01000004.1_UZ04_CHB001000274_pyruvate_dehydrogenase_E1_component	75.6845	103.85	1.22533
UTCHB1_552	10	1991	127044	129035	+	root (1)	hypothetical protein	JYPE01000004.1_UZ04_CHB001000272_5'-nucleotidase	84.7376	88.7536	1.04721
UTCHB1_553	10	2429	129336	131765	+	root (1)	hypothetical protein	JYPE01000004.1_UZ04_CHB001000270_spermine_synthase	81.3923	89.7634	1.05912
UTCHB1_554	10	1034	131762	132796	+	Monera	Pyrophosphate-dependent fructose 6-phosphate-1-kinase (EC 2.7.1.90)	JYPE01000004.1_UZ04_CHB001000269_phosphofructokinase	62.7351	90.2726	1.06513
UTCHB1_555	10	1445	132768	134213	+	Bacteroidetes (976)	amino acid permease-associated protein	JYPE01000004.1_UZ04_CHB001000268_amino_acid_permease-associated_region	65.6893	87.2792	1.02981
UTCHB1_556	10	647	134302	134949	+	Monera	Transaldolase (EC 2.2.1.2)	JYPE01000004.1_UZ04_CHB001000267_transaldolase	66.5302	49.1909	0.580405
UTCHB1_557	10	1088	134946	136034	+	Bacteria (2)	Aminomethyltransferase (glycine cleavage system T protein) (EC 2.1.2.10)	JYPE01000004.1_UZ04_CHB001000266_aminomethyltransferase	72.2001	94.3059	1.11272
UTCHB1_558	10	836	136054	136890	+	root (1)	hypothetical protein	JYPE01000004.1_UZ04_CHB001000265_2-phosphosulfolactate_phosphatase	68.0809	80.1174	0.945308
UTCHB1_559	10	2495	136900	139395	+	Ignavibacteriales (795748)	Cell division protein FtsK	JYPE01000004.1_UZ04_CHB001000264_DNA_segregation_ATPase_FtsK	78.1645	99.193	1.17038
UTCHB1_560	10	344	139392	139736	-	cellular organisms (131567)	Bis(5'-nucleosyl)-tetraphosphatase (asymmetrical) (EC 3.6.1.17)	JYPE01000004.1_UZ04_CHB001000263_Hit-like_cell-cycle_regulation_protein	30.1067	56.616	0.668015
UTCHB1_561	10	1478	139808	141286	-	Actinomycetales (2037)	Aldehyde dehydrogenase (EC 1.2.1.3)	JYPE01000004.1_UZ04_CHB001000262_aldehyde_dehydrogenase	64.2226	89.9907	1.0618
UTCHB1_562	10	950	141316	142266	-	Bacteria (2)	Deoxyribose-phosphate aldolase (EC 4.1.2.4)	JYPE01000004.1_UZ04_CHB001000261_deoxyribose-phosphate_aldolase	62.6853	61.2529	0.722725
UTCHB1_563	10	1847	142421	144268	+	root (1)	hypothetical protein	JYPE01000004.1_UZ04_CHB001000260_dipeptidyl_aminopeptidase/acylaminoacyl-peptidase	77.7013	103.517	1.2214
UTCHB1_564	10	407	144265	144672	+	root (1)	hypothetical protein	JYPE01000004.1_UZ04_CHB001000259_Sporulation_related_domain_protein	39.9873	44.351	0.523299
UTCHB1_565	10	1055	144712	145767	+	Bacteria (2)	Carbamoyl-phosphate synthase small chain (EC 6.3.5.5)	JYPE01000004.1_UZ04_CHB001000258_carbamoylphosphate_synthase_small_subunit	78.3151	86.2244	1.01737
UTCHB1_566	10	884	145771	146655	+	Bacteria (2)	Methylenetetrahydrofolate dehydrogenase (NADP+) (EC 1.5.1.5) / Methenyltetrahydrofolate cyclohydrolase 3.5.4.9)	JYPE01000004.1_UZ04_CHB001000257_methenyltetrahydrofolate_cyclohydrolase	68.4638	81.9467	0.966893
UTCHB1_567	10	845	146652	147497	+	root (1)	hypothetical protein	JYPE01000004.1_UZ04_CHB001000256_50S_ribosomal_protein_L11_methyltransferase	76.0556	79.2641	0.93524
UTCHB1_568	10	920	147481	148401	+	root (1)	hypothetical protein	JYPE01000004.1_UZ04_CHB001000255_Ppx/GppA_phosphatase	79.8061	74.8677	0.883366
UTCHB1_569	10	1274	148403	149677	+	Bacteria (2)	Small-conductance mechanosensitive channel	JYPE01000004.1_UZ04_CHB001000254_MscS_Mechanosensitive_ion_channel	75.4499	97.8755	1.15484
UTCHB1_570	10	323	149674	149997	+	Bacteria (2)	Uncharacterized conserved protein	JYPE01000004.1_UZ04_CHB001000253_lipid_A_3-O-deacylase	40.5095	83.8275	0.989083
UTCHB1_571	10	500	150009	150509	+	Monera	cupin	JYPE01000004.1_UZ04_CHB001000252_hypothetical_protein	62.1402	90.7293	1.07052
UTCHB1_572	10	1070	150520	151590	+	root (1)	hypothetical protein	JYPE01000004.1_UZ04_CHB001000251_hypothetical_protein	67.4948	67.7018	0.798816
UTCHB1_573	10	419	151602	152021	+	Chlorobiaceae (191412)	OsmC/Ohr family protein	JYPE01000004.1_UZ04_CHB001000250_redox_protein	44.6904	66.8886	0.789221
UTCHB1_574	10	662	152113	152775	-	cellular organisms (131567)	Carbonic anhydrase (EC 4.2.1.1)	JYPE01000004.1_UZ04_CHB001000249_Carbonic_anhydrase_2	69.4926	67.0915	0.791615
UTCHB1_575	10	995	152914	153909	+	Bacteria (2)	hypothetical protein	JYPE01000004.1_UZ04_CHB001000248_periplasmic_ClpP_class_serine_protease	80.2031	102.882	1.21391
UTCHB1_576	10	2402	154185	156587	+	Bacteria (2)	Transketolase (EC 2.2.1.1)	JYPE01000004.1_UZ04_CHB001000247_transketolase	75.7242	86.4216	1.01969
UTCHB1_577	10	662	156722	157384	+	cellular organisms (131567)	Cytidylate kinase (EC 2.7.4.14)	JYPE01000004.1_UZ04_CHB001000246_cytidylate_kinase	53.0099	96.5113	1.13874
UTCHB1_578	10	2021	157472	159493	+	Chlorobiaceae (191412)	SSU ribosomal protein S1p	JYPE01000004.1_UZ04_CHB001000245_30S_ribosomal_protein_S1	83.3424	110.94	1.30899
UTCHB1_579	10	707	159619	160326	+	cellular organisms (131567)	Phosphoribosylaminoimidazole-succinocarboxamide synthase (EC 6.3.2.6)	JYPE01000004.1_UZ04_CHB001000244_phosphoribosylaminoimidazole-succinocarboxamide_synthase	67.5545	112.541	1.32787
UTCHB1_580	10	671	160323	160994	+	Bacteroidetes/Chlorobi group (68336)	Phosphatidylserine decarboxylase (EC 4.1.1.65)	JYPE01000004.1_UZ04_CHB001000243_phosphatidylserine_decarboxylase	66.2177	60.8822	0.718351
UTCHB1_581	10	758	160988	161746	+	Chlorobiaceae (191412)	CDP-diacylglycerol--serine O-phosphatidyltransferase (EC 2.7.8.8)	JYPE01000004.1_UZ04_CHB001000242_phosphatidylserine_synthase	66.791	88.675	1.04628
UTCHB1_582	10	1154	161738	162892	-	Bacteroidetes/Chlorobi group (68336)	Cysteine desulfurase (EC 2.8.1.7)	JYPE01000004.1_UZ04_CHB001000241_aminotransferase,_class_V	75.7233	80.6797	0.951943
UTCHB1_583	10	476	163024	163500	+	root (1)	hypothetical protein	JYPE01000004.1_UZ04_CHB001000240_CDP-diacylglycerol--glycerol-3-phosphate_3-phosphatidyltransferase	68.8672	84.3265	0.994971
UTCHB1_584	10	368	163501	163869	+	Caldithrix abyssi (187145)	Integration host factor alpha/beta	JYPE01000004.1_UZ04_CHB001000238_DNA-binding_protein_HU	51.0096	56.1507	0.662525
UTCHB1_585	10	446	163875	164321	+	root (1)	hypothetical protein	JYPE01000004.1_UZ04_CHB001000237_Holliday_junction_resolvase-like_protein	53.2846	121.951	1.4389
UTCHB1_586	10	638	164325	164963	+	Ignavibacterium album (591197)	ATP-dependent DNA helicase	JYPE01000004.1_UZ04_CHB001000236_transcriptional_regulator	66.5991	40.5779	0.47878
UTCHB1_587	10	125	164936	165061	-	root (1)	hypothetical protein	#N/A	0	0	0
UTCHB1_588	10	1625	165061	166686	-	Eukaryota (2759)	Glutamate formiminotransferase (EC 2.1.2.5) @ formyltransferase / Formiminotetrahydrofolate cyclodeaminase 4.3.1.4)	JYPE01000004.1_UZ04_CHB001000234_glutamate_formiminotransferase	66.0951	86.8195	1.02439
UTCHB1_589	10	848	166738	167586	-	Ignavibacterium album (591197)	hydrolase	JYPE01000004.1_UZ04_CHB001000233_hydrolase	77.1496	72.5417	0.855923
UTCHB1_590	10	1511	167812	169323	+	root (1)	hypothetical protein	JYPE01000004.1_UZ04_CHB001000232_hypothetical_protein	80.3227	113.49	1.33907
UTCHB1_591	10	92	169445	169537	-	root (1)	hypothetical protein	#N/A	0	0	0
UTCHB1_592	10	431	169761	170192	+	Ignavibacterium album (591197)	hypothetical protein	JYPE01000004.1_UZ04_CHB001000231_hypothetical_protein	61.1464	66.1284	0.780251
UTCHB1_593	10	1082	170423	171505	+	Bacteroidetes/Chlorobi group (68336)	Scaffold protein cluster assembly ApbC, MRP-like	JYPE01000004.1_UZ04_CHB001000230_Chromosome-partitioning_ATPase_protein	70.6348	80.7801	0.953128
UTCHB1_594	10	689	171712	172401	-	root (1)	hypothetical protein	JYPE01000004.1_UZ04_CHB001000229_nucleotidyl_transferase	71.1983	103.071	1.21614
UTCHB1_595	10	878	172398	173276	-	root (1)	hypothetical protein	JYPE01000004.1_UZ04_CHB001000228_hypothetical_protein	74.5662	76.8259	0.906472
UTCHB1_596	10	956	173371	174327	+	Bacteria (2)	Quinolinate synthetase (EC 2.5.1.72)	JYPE01000004.1_UZ04_CHB001000227_Quinolinate_synthase	73.4154	76.0235	0.897004
UTCHB1_597	10	815	174730	175545	-	root (1)	hypothetical protein	JYPE01000004.1_UZ04_CHB001000226_zinc_ribbon_domain_protein	71.2534	92.9645	1.09689
UTCHB1_598	10	650	175514	176164	-	root (1)	hypothetical protein	JYPE01000004.1_UZ04_CHB001000225_hypothetical_protein	71.9847	86.9656	1.02611
UTCHB1_599	10	950	176300	177250	-	Bacteroidetes (976)	5,10-methylenetetrahydrofolate reductase (EC 1.5.1.20)	JYPE01000004.1_UZ04_CHB001000224_5,10-Methylenetetrahydrofolate_reductase	77.7726	96.5045	1.13866
UTCHB1_600	10	1025	177237	178262	-	root (1)	hypothetical protein	JYPE01000004.1_UZ04_CHB001000223_periplasmic_component_of_the_Tol_biopolymer_transport_system-like_protein	80.8779	75.7719	0.894035
UTCHB1_601	10	425	178403	178828	+	root (1)	hypothetical protein	JYPE01000004.1_UZ04_CHB001000222_Peptidyl-tRNA_hydrolase_ArfB	57.8757	88.8571	1.04843
UTCHB1_602	10	764	178825	179589	+	root (1)	hypothetical protein	JYPE01000004.1_UZ04_CHB001000221_Multi-copper_polyphenol_oxidoreductase_laccase	66.085	83.9372	0.990378
UTCHB1_603	10	1220	179586	180806	-	root (1)	hypothetical protein	JYPE01000004.1_UZ04_CHB001000220_major_facilitator_superfamily_protein	71.0962	87.4119	1.03138
UTCHB1_604	10	1004	180809	181813	-	Ignavibacterium album (591197)	Peptidase M50	JYPE01000004.1_UZ04_CHB001000219_membrane-associated_Zn-dependent_protease	75.5698	102.433	1.20861
UTCHB1_605	10	851	182035	182886	+	root (1)	hypothetical protein	JYPE01000004.1_UZ04_CHB001000218_abortive_infection_protein	82.691	90.9855	1.07354
UTCHB1_606	10	791	182876	183667	+	root (1)	hypothetical protein	JYPE01000004.1_UZ04_CHB001000217_phosphatidate_cytidylyltransferase	72.5385	62.7558	0.740458
UTCHB1_607	10	518	183752	184270	+	root (1)	hypothetical protein	JYPE01000004.1_UZ04_CHB001000216_hypothetical_protein	65.8719	64.6507	0.762816
UTCHB1_608	10	551	184279	184830	+	Sulfurihydrogenibium (212790)	Alkyl hydroperoxide reductase and/or thiol-specific antioxidant family (AhpC/TSA) protein	JYPE01000004.1_UZ04_CHB001000215_thioredoxin-like_protein	70.0661	74.1414	0.874797
UTCHB1_609	10	605	184837	185442	+	Alphaproteobacteria (28211)	Phosphoglycerate mutase (EC 5.4.2.1)	JYPE01000004.1_UZ04_CHB001000214_phosphoglycerate_mutase_1_family_protein	50.9734	78.9087	0.931046
UTCHB1_610	10	629	185442	186071	+	root (1)	hypothetical protein	JYPE01000004.1_UZ04_CHB001000213_HAD_family_hydrolase	72.1829	60.7938	0.717308
UTCHB1_611	10	614	186098	186712	-	Bacteroidetes (976)	Manganese superoxide dismutase (EC 1.15.1.1)	JYPE01000004.1_UZ04_CHB001000212_Superoxide_dismutase	53.163	64.9868	0.766781
UTCHB1_612	10	743	186756	187499	-	root (1)	hypothetical protein	JYPE01000004.1_UZ04_CHB001000211_hypothetical_protein	66.1482	77.359	0.912761
UTCHB1_613	10	206	187496	187702	-	root (1)	hypothetical protein	JYPE01000004.1_UZ04_CHB001000210_hypothetical_protein	16.6088	27.6712	0.326494
UTCHB1_614	10	2882	187699	190581	-	Bacteroidetes (976)	Excinuclease ABC subunit A paralog greater Bacteroides group	JYPE01000004.1_UZ04_CHB001000209_excinuclease_ABC,_A_subunit	83.6791	108.042	1.27479
UTCHB1_615	10	2834	190891	193725	-	Bacteroidetes (976)	Excinuclease ABC subunit A	JYPE01000004.1_UZ04_CHB001000208_excinuclease_ATPase_subunit_A	72.3221	100.234	1.18267
UTCHB1_616	10	3086	193913	196999	-	root (1)	hypothetical protein	JYPE01000004.1_UZ04_CHB001000206_alpha_beta-propellor_repeat-containing_integrin	84.7696	108.596	1.28133
UTCHB1_617	10	1181	197072	198253	+	Bacteria (2)	Capsule biosynthesis protein capA	JYPE01000004.1_UZ04_CHB001000205_poly-gamma-glutamate_biosynthesis_protein	75.01	85.673	1.01086
UTCHB1_618	10	404	198240	198644	-	Bacteria (2)	5.2 Protein unknown function similar to proteins from other organisms	JYPE01000004.1_UZ04_CHB001000204_hypothetical_protein	53.3308	63.4931	0.749157
UTCHB1_619	10	2822	198641	201463	-	root (1)	hypothetical protein	JYPE01000004.1_UZ04_CHB001000203_PD-(D/E)XK_nuclease_superfamily_protein	90.3079	92.6647	1.09335
UTCHB1_620	10	3155	201460	204615	-	root (1)	hypothetical protein	JYPE01000004.1_UZ04_CHB001000202_DNA_helicase,_UvrD/REP_type	94.6834	109.233	1.28884
UTCHB1_621	10	758	204690	205448	+	root (1)	hypothetical protein	JYPE01000004.1_UZ04_CHB001000201_hypothetical_protein	66.3031	51.3876	0.606325
UTCHB1_622	10	671	205449	206120	+	root (1)	hypothetical protein	JYPE01000004.1_UZ04_CHB001000200_metallophosphoesterase	63.1859	110.083	1.29888
UTCHB1_623	10	2468	206370	208838	+	Bacteroidetes/Chlorobi group (68336)	DNA gyrase subunit A (EC 5.99.1.3)	JYPE01000004.1_UZ04_CHB001000198_DNA_gyrase_subunit_A	84.4712	93.9266	1.10824
UTCHB1_624	10	1028	208846	209874	+	Bacteria (2)	Low-specificity L-threonine aldolase (EC 4.1.2.5)	JYPE01000004.1_UZ04_CHB001000197_threonine_aldolase	62.0668	112.517	1.3276
UTCHB1_625	10	1082	209863	210945	-	Cytophagaceae (89373)	phosphoserine aminotransferase	JYPE01000004.1_UZ04_CHB001000196_phosphoserine_aminotransferase	77.8564	100.536	1.18623
UTCHB1_626	10	1880	210945	212825	-	Bacteroidetes (976)	D-3-phosphoglycerate dehydrogenase (EC 1.1.1.95)	JYPE01000004.1_UZ04_CHB001000195_D-3-phosphoglycerate_dehydrogenase	78.8705	91.8461	1.0837
UTCHB1_627	10	725	213029	213754	+	Firmicutes (1239)	DNA repair protein RadC	JYPE01000004.1_UZ04_CHB001000194_DNA_repair_protein_RadC	61.8596	76.3312	0.900634
UTCHB1_628	10	200	213765	213965	-	root (1)	hypothetical protein	JYPE01000004.1_UZ04_CHB001000193_hypothetical_protein	9.94058	29.6889	0.3503
UTCHB1_629	10	914	214057	214971	+	Bacteroidetes (976)	DnaJ-class molecular chaperone CbpA	JYPE01000004.1_UZ04_CHB001000192_DnaJ_class_molecular_chaperone	65.2049	68.0831	0.803315
UTCHB1_630	10	476	215231	215707	+	root (1)	hypothetical protein	JYPE01000004.1_UZ04_CHB001000190_30S_ribosomal_protein_S6	60.0281	52.3922	0.618177
UTCHB1_631	10	506	215768	216274	+	Bacteroidetes/Chlorobi group (68336)	Single-stranded DNA-binding protein	JYPE01000004.1_UZ04_CHB001000189_ssDNA-binding_protein	57.5656	92.0004	1.08552
UTCHB1_632	10	584	216336	216920	+	root (1)	hypothetical protein	JYPE01000004.1_UZ04_CHB001000188_50S_ribosomal_protein_L9	54.944	70.3586	0.830164
UTCHB1_633	10	1868	217062	218930	+	Bacteria (2)	2-oxoglutarate oxidoreductase, alpha subunit (EC 1.2.7.3)	JYPE01000004.1_UZ04_CHB001000187_2-oxoglutarate_ferredoxin_oxidoreductase,_alpha_subunit	71.828	95.1062	1.12216
UTCHB1_634	10	269	218927	219196	+	Cystobacterineae (80811)	2-oxoglutarate oxidoreductase, beta subunit (EC 1.2.7.3)	JYPE01000004.1_UZ04_CHB001000186_2-oxoglutarate_ferredoxin_oxidoreductase_subunit_beta	28.3599	11.4782	0.135432
UTCHB1_635	11	446	188	634	-	root (1)	hypothetical protein	JYPE01000004.1_UZ04_CHB001000491_hypothetical_protein	53.2846	74.5551	0.879678
UTCHB1_636	11	3221	977	4198	+	root (1)	hypothetical protein	JYPE01000004.1_UZ04_CHB001000490_Beta-galactosidase/beta-glucuronidase	87.9776	120.857	1.426
UTCHB1_637	11	464	4305	4769	-	root (1)	hypothetical protein	JYPE01000004.1_UZ04_CHB001000489_DoxX_family_protein	59.3884	53.7471	0.634165
UTCHB1_638	11	575	4770	5345	-	root (1)	hypothetical protein	JYPE01000004.1_UZ04_CHB001000488_rhodanese_domain-containing_protein	61.8346	88.3955	1.04298
UTCHB1_639	11	1037	5431	6468	-	Bacteroidetes (976)	Holliday junction DNA helicase RuvB	JYPE01000004.1_UZ04_CHB001000487_Holliday_junction_resolvasome_helicase_subunit	67.7255	94.5922	1.1161
UTCHB1_640	11	452	6529	6981	+	root (1)	hypothetical protein	JYPE01000004.1_UZ04_CHB001000486_hypothetical_protein	64.8521	48.343	0.570401
UTCHB1_641	11	545	7128	7673	-	root (1)	hypothetical protein	JYPE01000004.1_UZ04_CHB001000485_ADP-ribose_pyrophosphatase	67.0199	76.2651	0.899854
UTCHB1_642	11	491	7719	8210	-	root (1)	hypothetical protein	JYPE01000004.1_UZ04_CHB001000484_hypothetical_protein	61.0192	86.1039	1.01594
UTCHB1_643	11	917	8239	9156	-	Bacteria (2)	Putative stomatin/prohibitin-family membrane protease subunit YbbK	JYPE01000004.1_UZ04_CHB001000483_band_7_protein	68.8235	97.9054	1.15519
UTCHB1_644	11	428	9283	9711	-	Geobacter (28231)	Peptidyl-prolyl cis-trans isomerase (EC 5.2.1.8)	JYPE01000004.1_UZ04_CHB001000482_FKBP-type_peptidyl-prolyl_cis-trans_isomerase	46.3433	34.9608	0.412503
UTCHB1_645	11	446	9761	10207	-	root (1)	hypothetical protein	JYPE01000004.1_UZ04_CHB001000481_Lipocalin-like_protein	52.9736	59.6441	0.703743
UTCHB1_646	11	302	10302	10604	-	root (1)	hypothetical protein	JYPE01000004.1_UZ04_CHB001000480_putative_polyhydroxyalkanoic_acid_system_protein	41.03	68.4221	0.807315
UTCHB1_647	11	842	10769	11611	+	Bacteroidetes (976)	hypothetical protein	JYPE01000004.1_UZ04_CHB001000479_hypothetical_protein	62.0497	111.986	1.32132
UTCHB1_648	11	773	11614	12387	-	Flavobacteriales (200644)	5-nucleotidase SurE (EC 3.1.3.5)	JYPE01000004.1_UZ04_CHB001000478_acid_phosphatase	66.0931	86.0325	1.0151
UTCHB1_649	11	1031	12391	13422	-	Bacteroidetes/Chlorobi group (68336)	GTP-binding protein Obg	JYPE01000004.1_UZ04_CHB001000477_GTP-binding_protein	65.7877	106.661	1.2585
UTCHB1_650	11	1244	13433	14677	-	Chitinophaga pinensis (79329)	Aspartate aminotransferase (EC 2.6.1.1)	JYPE01000004.1_UZ04_CHB001000476_Aspartate_aminotransferase	79.648	100.236	1.18269
UTCHB1_651	11	1841	14887	16728	+	root (1)	hypothetical protein	JYPE01000004.1_UZ04_CHB001000475_peptidase_S8/S53_subtilisin_kexin_sedolisin	84.007	117.401	1.38522
UTCHB1_652	11	1730	17037	18767	+	root (1)	hypothetical protein	JYPE01000004.1_UZ04_CHB001000474_membrane_metalloendopeptidase-like_protein	72.56	94.7299	1.11772
UTCHB1_653	11	1541	18975	20516	+	root (1)	hypothetical protein	JYPE01000004.1_UZ04_CHB001000473_metal-dependent_hydrolase	78.1289	91.8603	1.08386
UTCHB1_654	11	692	20547	21239	-	root (1)	hypothetical protein	JYPE01000004.1_UZ04_CHB001000472_hypothetical_protein	76.5688	101.251	1.19467
UTCHB1_655	11	1790	21301	23091	+	root (1)	hypothetical protein	JYPE01000004.1_UZ04_CHB001000471_Peptidase_M1_membrane_alanine_aminopeptidase	84.5666	90.4931	1.06773
UTCHB1_656	11	287	23132	23419	-	Proteobacteria (1224)	DNA-binding protein HU-alpha	JYPE01000004.1_UZ04_CHB001000470_transcriptional_dual_regulator_HU-beta	38.0192	63.7225	0.751864
UTCHB1_657	11	641	23582	24223	+	Bacteria (2)	Fatty acid hydroxylase-like protein	JYPE01000004.1_UZ04_CHB001000469_Sterol_desaturase	61.8875	66.6958	0.786946
UTCHB1_658	11	545	24296	24841	-	Bacteria (2)	hypothetical protein	JYPE01000004.1_UZ04_CHB001000468_hypothetical_protein	70.583	80.6231	0.951274
UTCHB1_659	11	299	25015	25314	-	Bacteria (2)	Type I restriction-modification system, restriction subunit R (EC 3.1.21.3)	JYPE01000004.1_UZ04_CHB001000467_type_III_restriction_protein_res_subunit	32.3183	37.3345	0.440512
UTCHB1_660	11	2213	25573	27786	-	root (1)	hypothetical protein	JYPE01000004.1_UZ04_CHB001000466_Type_III_restriction_enzyme,_res_subunit	84.2597	101.423	1.19669
UTCHB1_661	11	1679	27798	29477	-	root (1)	Type III restriction-modification system methylation subunit (EC 2.1.1.72)	JYPE01000004.1_UZ04_CHB001000465_putative_methyltransferase	93.1865	85.7247	1.01147
UTCHB1_662	11	209	29480	29689	-	root (1)	hypothetical protein	JYPE01000004.1_UZ04_CHB001000464_HTH-type_transcriptional_regulator_SinR	21.9009	30.6833	0.362033
UTCHB1_663	11	515	30121	30636	+	Chlorobium ferrooxidans (84205)	Peptide methionine sulfoxide reductase MsrB (EC 1.8.4.12)	JYPE01000004.1_UZ04_CHB001000462_oxidoreductase	47.6717	92.2374	1.08831
UTCHB1_664	11	755	30626	31381	+	Chlorobiaceae (191412)	glutamine amidotransferase	JYPE01000004.1_UZ04_CHB001000461_glutamine_amidotransferase	57.0745	109.161	1.28799
UTCHB1_665	11	407	31525	31932	-	Chloroflexales (32064)	Protein unknown function DUF55	JYPE01000004.1_UZ04_CHB001000459_EVE_domain_protein	41.0097	67.6936	0.798719
UTCHB1_666	11	2228	31934	34162	-	Bacteria (2)	ATP-dependent DNA helicase UvrD/PcrA	JYPE01000004.1_UZ04_CHB001000458_UvrD/REP_helicase	80.0194	117.583	1.38737
UTCHB1_667	11	1103	34316	35419	+	root (1)	hypothetical protein	JYPE01000004.1_UZ04_CHB001000457_Ribosomal_RNA_large_subunit_methyltransferase_N	65.0563	103.79	1.22462
UTCHB1_668	11	569	35423	35992	+	Chroococcales (1118)	Adenylate kinase (EC 2.7.4.3)	JYPE01000004.1_UZ04_CHB001000456_Adenylate_kinase	53.5484	90.5798	1.06875
UTCHB1_669	11	344	36073	36417	+	root (1)	hypothetical protein	JYPE01000004.1_UZ04_CHB001000455_anti-sigma-factor_antagonist	49.1922	40.0455	0.472498
UTCHB1_670	11	773	36488	37261	+	cellular organisms (131567)	MotA/TolQ/ExbB proton channel family protein	JYPE01000004.1_UZ04_CHB001000454_Biopolymer_transport_protein	65.4352	100.166	1.18187
UTCHB1_671	11	575	37312	37887	+	root (1)	hypothetical protein	JYPE01000004.1_UZ04_CHB001000453_biopolymer_transport_protein_ExbD	65.9355	96.6567	1.14046
UTCHB1_672	11	527	37916	38443	+	root (1)	hypothetical protein	JYPE01000004.1_UZ04_CHB001000452_colicin_uptake_protein_TolR	61.8517	100.503	1.18584
UTCHB1_673	11	764	38548	39312	+	root (1)	hypothetical protein	JYPE01000004.1_UZ04_CHB001000451_beta-propeller_domain-containing_protein	67.4163	93.2636	1.10042
UTCHB1_674	11	458	39329	39787	+	root (1)	hypothetical protein	JYPE01000004.1_UZ04_CHB001000450_hypothetical_protein	61.2769	58.0813	0.685304
UTCHB1_675	11	2537	39788	42325	+	root (1)	hypothetical protein	JYPE01000004.1_UZ04_CHB001000449_Organic_solvent_tolerance_protein_OstA-like_protein	83.7046	110.002	1.29792
UTCHB1_676	11	809	42327	43136	+	root (1)	hypothetical protein	JYPE01000004.1_UZ04_CHB001000448_diaminopimelate_epimerase	71.4961	112.443	1.32672
UTCHB1_677	11	2159	43133	45292	-	root (1)	hypothetical protein	JYPE01000004.1_UZ04_CHB001000447_hypothetical_protein	93.5841	115.18	1.35902
UTCHB1_678	11	1235	45397	46632	-	Ignavibacteriales (795748)	sensor histidine kinase	JYPE01000004.1_UZ04_CHB001000446_Signal_transduction_histidine_kinase	81.0147	114.044	1.34561
UTCHB1_679	11	998	46685	47683	+	root (1)	hypothetical protein	JYPE01000004.1_UZ04_CHB001000445_transport_system_permease_protein	70.2331	115.424	1.36189
UTCHB1_680	11	1382	47680	49062	+	Flavobacteriales (200644)	GTPase tRNA-U34 5-formylation enzyme TrmE	JYPE01000004.1_UZ04_CHB001000444_tRNA_modification_gtpase_trme	84.3743	106.382	1.2552
UTCHB1_681	11	620	49181	49801	+	Bacteria (2)	Thymidylate kinase (EC 2.7.4.9)	JYPE01000004.1_UZ04_CHB001000443_thymidylate_kinase	74.9459	91.9398	1.0848
UTCHB1_682	11	1664	49798	51462	+	root (1)	hypothetical protein	JYPE01000004.1_UZ04_CHB001000442_periplasmic_protease	86.1354	91.3505	1.07785
UTCHB1_683	11	1139	51477	52616	+	Bacteria (2)	Phosphoribosylaminoimidazole carboxylase ATPase subunit (EC 4.1.1.21)	JYPE01000004.1_UZ04_CHB001000441_5-(carboxyamino)imidazole_ribonucleotide_synthase	75.7463	93.0026	1.09734
UTCHB1_684	11	263	52622	52885	+	root (1)	hypothetical protein	JYPE01000004.1_UZ04_CHB001000440_hypothetical_protein	37.6211	37.0265	0.436877
UTCHB1_685	11	1286	52869	54155	+	root (1)	hypothetical protein	JYPE01000004.1_UZ04_CHB001000439_Zn-dependent_membrane_dipeptidase	85.6395	93.2684	1.10048
UTCHB1_686	11	605	54172	54777	-	root (1)	hypothetical protein	JYPE01000004.1_UZ04_CHB001000438_Protein_SprT	73.1358	85.5825	1.00979
UTCHB1_687	11	977	54832	55809	-	root (1)	hypothetical protein	JYPE01000004.1_UZ04_CHB001000437_OmpR_family_signal_transduction_histidine_kinase	76.0019	79.7376	0.940827
UTCHB1_688	11	788	55944	56732	-	Bacteria (2)	Phosphate regulon transcriptional regulatory protein PhoB (SphR)	JYPE01000004.1_UZ04_CHB001000436_OmpR_family_response_regulator	70.8784	88.0118	1.03845
UTCHB1_689	11	1004	56692	57696	-	Bacteroidetes/Chlorobi group (68336)	Myo-inositol 2-dehydrogenase 1 (EC 1.1.1.18)	JYPE01000004.1_UZ04_CHB001000435_dehydrogenase	79.7144	82.3246	0.971351
UTCHB1_690	11	1160	57858	59018	-	Bacteroidetes/Chlorobi group (68336)	permease YjgP/YjgQ family protein	JYPE01000004.1_UZ04_CHB001000434_permease_YjgP/YjgQ_family_protein	74.375	72.6866	0.857632
UTCHB1_691	11	1193	59255	60448	-	Bacteroidetes (976)	2-amino-3-ketobutyrate coenzyme A ligase (EC 2.3.1.29)	JYPE01000004.1_UZ04_CHB001000433_glycine_C-acetyltransferase	67.512	95.761	1.12989
UTCHB1_692	11	1274	60657	61931	+	Eukaryota (2759)	Citrate synthase (si) (EC 2.3.3.1)	JYPE01000004.1_UZ04_CHB001000432_Citrate_synthase	72.0022	136.094	1.60577
UTCHB1_693	11	4466	62226	66692	+	root (1)	hypothetical protein	JYPE01000004.1_UZ04_CHB001000431_PAS/PAC_domain-containing_protein	92.2945	111.097	1.31084
UTCHB1_694	11	1292	66743	68035	-	Bacteroidetes/Chlorobi group (68336)	GTP-binding protein HflX	JYPE01000004.1_UZ04_CHB001000430_GTP-binding_protein_HflX	74.6134	111.954	1.32095
UTCHB1_695	11	1319	68154	69473	-	root (1)	hypothetical protein	JYPE01000004.1_UZ04_CHB001000429_hypothetical_protein	79.606	83.7321	0.987959
UTCHB1_696	11	1415	69470	70885	-	Bacteria (2)	Glycosyl transferase, family 2	JYPE01000004.1_UZ04_CHB001000428_glycosyltransferase	81.9165	101.383	1.19622
UTCHB1_697	11	1214	70885	72099	-	root (1)	hypothetical protein	JYPE01000004.1_UZ04_CHB001000427_hypothetical_protein	73.428	96.6479	1.14035
UTCHB1_698	11	806	72221	73027	-	Bacteroidetes/Chlorobi group (68336)	3-demethylubiquinone-9 3-methyltransferase (EC 2.1.1.64)	JYPE01000004.1_UZ04_CHB001000426_type_11_methyltransferase	77.9001	78.6793	0.92834
UTCHB1_699	11	1157	73028	74185	-	Bacteroidetes (976)	glycosyl transferase	JYPE01000004.1_UZ04_CHB001000425_glycosyltransferase	78.0844	85.6026	1.01003
UTCHB1_700	11	209	74182	74391	-	root (1)	hypothetical protein	#N/A	21.2373	20.4555	0.241355
UTCHB1_701	11	2279	74604	76883	+	root (1)	hypothetical protein	JYPE01000004.1_UZ04_CHB001000424_periplasmic_ligand-binding_sensor_domain-containing_protein	84.1729	113.701	1.34156
UTCHB1_702	11	767	76886	77653	+	Chlorobiaceae (191412)	Phosphoribosylformimino-5-aminoimidazole carboxamide ribotide isomerase (EC 5.3.1.16)	JYPE01000004.1_UZ04_CHB001000423_phosphoribosylformimino-5-aminoimidazole_carboxamide_ribonucleotide_isomerase	69.9256	89.4925	1.05593
UTCHB1_703	11	1274	77650	78924	-	Bacteria (2)	imidazolonepropionase	JYPE01000004.1_UZ04_CHB001000422_imidazolonepropionase	78.7887	101.045	1.19223
UTCHB1_704	11	1145	79024	80169	+	Bacteroidetes (976)	Glycosyl transferase, group 1 family protein	JYPE01000004.1_UZ04_CHB001000421_glycosyl_transferase_group_1	80.4776	105.584	1.24578
UTCHB1_705	11	3089	80323	83412	-	Bacteroidetes (976)	RND multidrug efflux transporter Acriflavin resistance protein	JYPE01000004.1_UZ04_CHB001000420_Cation/multidrug_efflux_pump	88.6089	109.26	1.28916
UTCHB1_706	11	1073	83418	84491	-	Pontibacter sp. BAB1700 (1144253)	Probable Co/Zn/Cd efflux system membrane fusion protein	JYPE01000004.1_UZ04_CHB001000419_cation_efflux_system_protein	84.7575	112.89	1.33199
UTCHB1_707	11	1136	84580	85716	+	root (1)	hypothetical protein	JYPE01000004.1_UZ04_CHB001000418_Alpha/beta_hydrolase_family_protein	86.8946	93.0392	1.09777
UTCHB1_708	11	428	85764	86192	+	root (1)	hypothetical protein	JYPE01000004.1_UZ04_CHB001000417_heat-inducible_protein	50.3403	59.3778	0.700601
UTCHB1_709	11	986	86203	87189	+	root (1)	hypothetical protein	JYPE01000004.1_UZ04_CHB001000416_hypothetical_protein	76.2929	102.135	1.20509
UTCHB1_710	11	1487	87301	88788	-	root (1)	hypothetical protein	JYPE01000004.1_UZ04_CHB001000415_leucyl_aminopeptidase	81.7745	115.481	1.36257
UTCHB1_711	11	1007	88790	89797	-	root (1)	hypothetical protein	JYPE01000004.1_UZ04_CHB001000414_exopolyphosphatase-like_protein	79.431	112.505	1.32745
UTCHB1_712	11	818	89834	90652	-	Bacteroidetes (976)	3-methyl-2-oxobutanoate hydroxymethyltransferase (EC 2.1.2.11)	JYPE01000004.1_UZ04_CHB001000413_3-methyl-2-oxobutanoate_hydroxymethyltransferase	73.8182	91.4621	1.07917
UTCHB1_713	11	758	90813	91571	-	Bacteroidetes (976)	Acyl---UDP-N-acetylglucosamine O-acyltransferase (EC 2.3.1.129)	JYPE01000004.1_UZ04_CHB001000412_UDP-N-acetylglucosamine_acyltransferase	63.8632	80.5282	0.950155
UTCHB1_714	11	1115	91575	92690	-	Bacteroidetes (976)	glycosyl transferase, group 2 family protein	JYPE01000004.1_UZ04_CHB001000411_glycosyltransferase	83.8869	126.318	1.49043
UTCHB1_715	11	1400	92754	94154	-	Bacteroidetes/Chlorobi group (68336)	RNA methyltransferase, TrmA family	JYPE01000004.1_UZ04_CHB001000410_SAM-dependent_methyltransferase	75.8589	86.013	1.01487
UTCHB1_716	11	977	94255	95232	+	Bacteroidetes (976)	Arabinose 5-phosphate isomerase (EC 5.3.1.13)	JYPE01000004.1_UZ04_CHB001000409_KpsF/GutQ	78.1314	76.5773	0.903538
UTCHB1_717	11	539	95222	95761	+	root (1)	hypothetical protein	JYPE01000004.1_UZ04_CHB001000408_Lipopolysaccharide-assembly,_LptC-related	66.9082	68.301	0.805886
UTCHB1_718	11	1424	95758	97182	+	root (1)	hypothetical protein	JYPE01000004.1_UZ04_CHB001000407_OstA_family_protein	80.5221	97.5731	1.15127
UTCHB1_719	11	1241	97231	98472	+	root (1)	hypothetical protein	JYPE01000004.1_UZ04_CHB001000406_hypothetical_protein	76.413	101.052	1.19232
UTCHB1_720	11	1142	98794	99936	+	root (1)	hypothetical protein	JYPE01000004.1_UZ04_CHB001000405_DNA_polymerase_III_subunit_beta	77.9765	103.157	1.21716
UTCHB1_721	11	1220	99887	101107	+	root (1)	hypothetical protein	JYPE01000004.1_UZ04_CHB001000404_DNA_replication_and_repair_protein_RecF	79.9264	85.6598	1.0107
UTCHB1_722	11	335	101085	101420	+	root (1)	hypothetical protein	JYPE01000004.1_UZ04_CHB001000403_hypothetical_protein	56.1724	62.391	0.736154
UTCHB1_723	11	2000	101417	103417	+	Monera	DNA gyrase subunit B (EC 5.99.1.3)	JYPE01000004.1_UZ04_CHB001000402_DNA_gyrase_subunit_B	80.4956	106.405	1.25548
UTCHB1_724	11	734	103389	104123	+	root (1)	hypothetical protein	JYPE01000004.1_UZ04_CHB001000401_hypothetical_protein	71.0536	90.2801	1.06522
UTCHB1_725	11	887	104141	105028	+	Bacteria (2)	Undecaprenyl-diphosphatase (EC 3.6.1.27)	JYPE01000004.1_UZ04_CHB001000400_undecaprenyl-diphosphatase	73.4447	87.5605	1.03313
UTCHB1_726	11	1373	105063	106436	-	Bacteria (2)	Tyrosine phenol-lyase (EC 4.1.99.2)	JYPE01000004.1_UZ04_CHB001000399_tyrosine_phenol-lyase	69.2014	86.4935	1.02054
UTCHB1_727	11	1376	106470	107846	-	cellular organisms (131567)	Tyrosine phenol-lyase (EC 4.1.99.2)	JYPE01000004.1_UZ04_CHB001000398_Tryptophanase	67.1352	107.709	1.27086
UTCHB1_728	11	929	107989	108918	-	root (1)	hypothetical protein	JYPE01000004.1_UZ04_CHB001000397_rhomboid_family_protein	64.1521	69.7961	0.823526
UTCHB1_729	11	758	108950	109708	-	root (1)	hypothetical protein	JYPE01000004.1_UZ04_CHB001000396_nucleotidyl_transferase	81.3692	101.835	1.20156
UTCHB1_730	11	866	109705	110571	-	root (1)	hypothetical protein	JYPE01000004.1_UZ04_CHB001000395_CDP-alcohol_phosphatidyltransferase_superfamily_protein	74.3715	66.0972	0.779884
UTCHB1_731	11	2435	110837	113272	-	root (1)	hypothetical protein	JYPE01000004.1_UZ04_CHB001000394_Outer_membrane_receptor_protein	88.5401	112.269	1.32467
UTCHB1_732	11	1625	113408	115033	+	Bacteria (2)	L-aspartate oxidase (EC 1.4.3.16)	JYPE01000004.1_UZ04_CHB001000393_aspartate_oxidase	77.4476	88.7196	1.04681
UTCHB1_733	11	2510	115030	117540	+	root (1)	hypothetical protein	JYPE01000004.1_UZ04_CHB001000392_Aminopeptidase_N	89.7996	109.198	1.28844
UTCHB1_734	11	848	117537	118385	+	root (1)	hypothetical protein	JYPE01000004.1_UZ04_CHB001000391_glycosyltransferase	81.8386	56.2969	0.664249
UTCHB1_735	11	848	118387	119235	+	Bacteria (2)	Glutamine amidotransferase chain NAD synthetase ## not clustered NADS	JYPE01000004.1_UZ04_CHB001000390_NAD+_synthetase	78.4582	106.712	1.2591
UTCHB1_736	11	1043	119292	120335	+	Bacteroidetes/Chlorobi group (68336)	Heat-inducible transcription repressor HrcA	JYPE01000004.1_UZ04_CHB001000389_Heat-inducible_transcriptional_repressor	83.1614	98.3747	1.16073
UTCHB1_737	11	560	120350	120910	+	root (1)	hypothetical protein	JYPE01000004.1_UZ04_CHB001000388_Molecular_chaperone_GrpE	77.6918	72.5257	0.855734
UTCHB1_738	11	1151	120929	122080	+	Bacteroidetes (976)	Chaperone protein DnaJ	JYPE01000004.1_UZ04_CHB001000387_Molecular_chaperone_DnaJ	65.1953	108.541	1.28068
UTCHB1_739	11	605	122195	122800	-	root (1)	hypothetical protein	JYPE01000004.1_UZ04_CHB001000386_holliday_junction_DNA_helicase_ruva	59.8384	75.3755	0.889358
UTCHB1_740	11	560	122803	123363	-	Bacteroidetes/Chlorobi group (68336)	Crossover junction endodeoxyribonuclease RuvC (EC 3.1.22.4)	JYPE01000004.1_UZ04_CHB001000385_crossover_junction_endodeoxyribonuclease_ruvc	57.2161	81.4324	0.960824
UTCHB1_741	11	734	123360	124094	-	Bacteria (2)	transcriptional regulator	JYPE01000004.1_UZ04_CHB001000384_Transcriptional_regulator	61.92	103.871	1.22557
UTCHB1_742	11	1763	124106	125869	-	Bacteroidetes/Chlorobi group (68336)	Single-stranded-DNA-specific exonuclease RecJ (EC 3.1.-.-)	JYPE01000004.1_UZ04_CHB001000383_single-stranded-DNA-specific_exonuclease_RecJ	82.3738	96.4594	1.13813
UTCHB1_743	11	755	126097	126852	+	Bacteria (2)	ABC transporter	JYPE01000004.1_UZ04_CHB001000382_ABC_transporter_ATPase_subunit	81.815	83.3649	0.983625
UTCHB1_744	11	1898	126836	128734	+	root (1)	hypothetical protein	JYPE01000004.1_UZ04_CHB001000381_hypothetical_protein	85.333	102.488	1.20926
UTCHB1_745	11	440	128738	129178	+	root (1)	hypothetical protein	JYPE01000004.1_UZ04_CHB001000380_anti-sigma_regulatory_factor,_serine/threonine_protein_kinase	59.2652	28.6093	0.337562
UTCHB1_746	11	932	129188	130120	-	Cytophagales (768507)	Malate dehydrogenase (EC 1.1.1.37)	JYPE01000004.1_UZ04_CHB001000379_malate_dehydrogenase	64.144	80.7844	0.953178
UTCHB1_747	11	260	130200	130460	-	Bacteria (2)	LSU ribosomal protein L27p	JYPE01000004.1_UZ04_CHB001000378_50S_ribosomal_protein_L25	32.5425	20.0971	0.237126
UTCHB1_748	11	308	130473	130781	-	Bacteroidetes (976)	LSU ribosomal protein L21p	JYPE01000004.1_UZ04_CHB001000377_50S_ribosomal_protein_L21	34.3762	26.2188	0.309356
UTCHB1_749	11	1361	131002	132363	+	root (1)	hypothetical protein	JYPE01000004.1_UZ04_CHB001000376_peptidase_S8/S53_subtilisin_kexin_sedolisin	97.0907	110.815	1.30751
UTCHB1_750	11	1418	132516	133934	+	root (1)	hypothetical protein	JYPE01000004.1_UZ04_CHB001000375_hypothetical_protein	91.9488	101.168	1.19369
UTCHB1_751	12	2195	104	2299	-	root (1)	hypothetical protein	JYPE01000022.1_UZ04_CHB001002234_subtilisin-like_serine_protease	81.3488	86.4562	1.0201
UTCHB1_752	12	1766	2752	4518	+	Chlorobium ferrooxidans (84205)	Pantothenate:Na+ symporter (TC 2.A.21.1.1)	JYPE01000022.1_UZ04_CHB001002233_Na+/proline_symporter	73.5156	86.3433	1.01877
UTCHB1_753	12	884	4526	5410	+	root (1)	hypothetical protein	JYPE01000022.1_UZ04_CHB001002232_cell_division_protein	78.9765	82.2154	0.970063
UTCHB1_754	12	476	5400	5876	+	Bacteria (2)	Thiol peroxidase, Bcp-type (EC 1.11.1.15)	JYPE01000022.1_UZ04_CHB001002231_bacterioferritin_comigratory_protein	65.6618	95.8028	1.13038
UTCHB1_755	12	1133	5873	7006	+	Bacteria (2)	hypothetical protein	JYPE01000022.1_UZ04_CHB001002230_hypothetical_protein	75.2496	94.5433	1.11552
UTCHB1_756	12	926	7332	8258	+	root (1)	hypothetical protein	JYPE01000022.1_UZ04_CHB001002229_rare_lipoprotein_A	72.848	92.337	1.08949
UTCHB1_757	12	770	8290	9060	-	root (1)	hypothetical protein	JYPE01000022.1_UZ04_CHB001002228_N-acetylmuramoyl-L-alanine_amidase	68.8725	68.4773	0.807966
UTCHB1_758	12	497	9060	9557	-	Bacteria (2)	UPF0234 protein YajQ	JYPE01000022.1_UZ04_CHB001002227_nucleotide-binding_protein	62.0501	44.4437	0.524393
UTCHB1_759	12	935	9699	10634	+	root (1)	hypothetical protein	JYPE01000022.1_UZ04_CHB001002226_tetratricopeptide_domain-containing_protein	76.9434	63.7597	0.752303
UTCHB1_760	12	965	10639	11604	+	root (1)	hypothetical protein	JYPE01000022.1_UZ04_CHB001002225_periplasmic_serine_protease	67.7478	51.4402	0.606945
UTCHB1_761	12	296	11601	11897	+	Ignavibacterium album (591197)	Integration host factor beta subunit	JYPE01000022.1_UZ04_CHB001002224_histone_family_protein_DNA-binding_protein	38.2691	77.0307	0.908888
UTCHB1_762	12	287	12283	12570	+	Bacteria (2)	RNA-binding region RNP-1	JYPE01000022.1_UZ04_CHB001002223_RRM_domain-containing_protein	33.6696	52.1366	0.615162
UTCHB1_763	12	1484	12676	14160	-	root (1)	hypothetical protein	JYPE01000022.1_UZ04_CHB001002222_Peptidase_S8_and_S53,_subtilisin,_kexin,_sedolisin	84.4323	93.468	1.10283
UTCHB1_764	12	1448	14299	15747	-	cellular organisms (131567)	Glutamyl-tRNA synthetase (EC 6.1.1.17) @ Glutamyl-tRNA(Gln) 6.1.1.24)	JYPE01000022.1_UZ04_CHB001002221_glutamyl/glutaminyl-tRNA_synthetase	82.3167	106.29	1.25411
UTCHB1_765	12	731	15748	16479	-	Bacteria (2)	rRNA small subunit methyltransferase I	JYPE01000022.1_UZ04_CHB001002220_methyltransferase	71.1555	75.0548	0.885575
UTCHB1_766	12	926	16826	17752	+	Bacteria (2)	Rossmann fold nucleotide-binding protein Smf possibly involved DNA uptake	JYPE01000022.1_UZ04_CHB001002219_DNA_processing_protein	77.8909	67.2008	0.792905
UTCHB1_767	12	887	18070	18957	+	Flavobacterium (237)	magnesium cobalt transporter CorA	JYPE01000022.1_UZ04_CHB001002217_MIT_family_metal_ion_transporter	79.0743	95.5936	1.12791
UTCHB1_768	12	329	20099	20428	+	Proteobacteria (1224)	Ethidium bromide-methyl viologen resistance protein EmrE	JYPE01000022.1_UZ04_CHB001002216_cation_membrane_transporter	47.3595	38.9836	0.459969
UTCHB1_769	12	1223	20571	21794	+	root (1)	hypothetical protein	JYPE01000022.1_UZ04_CHB001002215_hypothetical_protein	72.3206	79.2351	0.934898
UTCHB1_770	12	446	22317	22763	-	root (1)	hypothetical protein	JYPE01000022.1_UZ04_CHB001002214_hypothetical_protein	61.4742	47.3957	0.559224
UTCHB1_771	12	2084	22812	24896	-	root (1)	hypothetical protein	JYPE01000022.1_UZ04_CHB001002213_hypothetical_protein	79.9799	92.9986	1.09729
UTCHB1_772	12	1097	25128	26225	+	Chryseobacterium (59732)	hypothetical protein	JYPE01000022.1_UZ04_CHB001002212_diadenosine_tetraphosphatase	79.6578	80.3251	0.947759
UTCHB1_773	12	1502	26396	27898	+	Bacteroidetes (976)	Ferredoxin-dependent glutamate synthase (EC 1.4.7.1)	JYPE01000022.1_UZ04_CHB001002211_glutamate_synthase_(ferredoxin)	67.1673	100.571	1.18664
UTCHB1_774	12	1022	28306	29328	+	Bacteroidetes (976)	Integral membrane protein TerC	JYPE01000022.1_UZ04_CHB001002210_Tellurite_resistance_protein_TerC	71.8863	84.593	0.998116
UTCHB1_775	12	908	29513	30421	+	Flavobacteriaceae (49546)	Eukaryotic-type low-affinity urea transporter	JYPE01000022.1_UZ04_CHB001002209_Urea_transporter	69.913	86.0586	1.01541
UTCHB1_776	12	1436	30622	32058	+	Cyclobacteriaceae (563798)	Aromatic-L-amino-acid decarboxylase (EC 4.1.1.28)	JYPE01000022.1_UZ04_CHB001002208_glutamate_decarboxylase-like_protein	79.3662	69.3017	0.817693
UTCHB1_777	12	383	32164	32547	+	Chroococcales (1118)	membrane protein	JYPE01000022.1_UZ04_CHB001002207_hypothetical_protein	59.5143	58.9127	0.695113
UTCHB1_778	12	1442	32664	34106	+	root (1)	hypothetical protein	JYPE01000022.1_UZ04_CHB001002206_5'-nucleotidase	74.2586	89.602	1.05722
UTCHB1_779	12	620	34536	35156	+	root (1)	hypothetical protein	JYPE01000022.1_UZ04_CHB001002205_prenyltransferase	75.6916	80.0643	0.944681
UTCHB1_780	12	2888	35589	38477	+	Bacteria (2)	Calcium-transporting ATPase	JYPE01000022.1_UZ04_CHB001002204_cation_transport_ATPase	86.0187	88.0798	1.03926
UTCHB1_781	12	527	38587	39114	+	Bacteroidetes (976)	negative regulation sporulation, septation degradative enzyme genes (aprE, nprE, phoA, sacB)	JYPE01000022.1_UZ04_CHB001002203_Histone_acetyltransferase_HPA2-like_protein	61.6763	95.0946	1.12202
UTCHB1_782	12	1820	39368	41188	+	Geobacter (28231)	Kup system potassium uptake protein	JYPE01000022.1_UZ04_CHB001002202_KUP_system_potassium_uptake_protein	77.5838	83.5204	0.98546
UTCHB1_783	12	776	41800	42576	+	Bacteria (2)	Methyltransferase (EC 2.1.1.-)	JYPE01000022.1_UZ04_CHB001002201_arsenite_S-adenosylmethyltransferase	63.5735	91.5153	1.07979
UTCHB1_784	12	752	42883	43635	+	Firmicutes (1239)	23S rRNA (guanosine-2'-O-) -methyltransferase rlmB (EC 2.1.1.-)	JYPE01000022.1_UZ04_CHB001002200_RNA_methyltransferase,_TrmH_family,_group_3	72.427	62.5362	0.737867
UTCHB1_785	12	818	43637	44455	+	root (1)	hypothetical protein	JYPE01000022.1_UZ04_CHB001002199_hypothetical_protein	72.9138	73.1697	0.863332
UTCHB1_786	12	1361	44520	45881	-	Bacteroidetes/Chlorobi group (68336)	C4-dicarboxylate transport transcriptional regulatory protein	JYPE01000022.1_UZ04_CHB001002198_NtrC_family_response_regulator	79.1537	87.9542	1.03777
UTCHB1_787	12	2342	45979	48321	-	root (1)	hypothetical protein	JYPE01000022.1_UZ04_CHB001002197_DNA_mismatch_repair_protein_MutS2	83.9618	101.414	1.19659
UTCHB1_788	12	518	48318	48836	-	root (1)	hypothetical protein	JYPE01000022.1_UZ04_CHB001002196_colicin_V_production_protein	60.2487	71.0699	0.838557
UTCHB1_789	12	449	48881	49330	-	Bacteria (2)	Transamidase GatB domain protein	JYPE01000022.1_UZ04_CHB001002195_GatB/Yqey	38.9241	55.5427	0.65535
UTCHB1_790	12	674	49327	50001	-	root (1)	hypothetical protein	JYPE01000022.1_UZ04_CHB001002194_Tetratricopeptide_domain_protein	66.4718	71.8877	0.848205
UTCHB1_791	12	935	50261	51196	+	root (1)	hypothetical protein	JYPE01000022.1_UZ04_CHB001002193_aminomethyl_transferase,_glycine_cleavage_T_protein	77.9818	89.67	1.05802
UTCHB1_792	12	1061	51199	52260	+	Bacteria (2)	Fructose-bisphosphate aldolase class I (EC 4.1.2.13)	JYPE01000022.1_UZ04_CHB001002192_Fructose-1,6-bisphosphate_aldolase	63.884	80.3643	0.948221
UTCHB1_793	12	905	52458	53363	+	root (1)	hypothetical protein	JYPE01000022.1_UZ04_CHB001002191_DMT_family_permease	79.9538	69.5475	0.820593
UTCHB1_794	12	1409	53356	54765	+	root (1)	hypothetical protein	JYPE01000022.1_UZ04_CHB001002190_cation_diffusion_facilitator_family_transporter	86.4983	75.8552	0.895019
UTCHB1_795	12	971	54767	55738	+	Flavobacteriales (200644)	Oxidoreductase, Gfo/Idh/MocA family	JYPE01000022.1_UZ04_CHB001002189_oxidoreductase_domain-containing_protein	77.3286	88.3023	1.04188
UTCHB1_796	12	875	55741	56616	+	root (1)	hypothetical protein	JYPE01000022.1_UZ04_CHB001002187_phosphohydrolase	71.3344	76.8179	0.906377
UTCHB1_797	12	1421	56613	58034	+	Bacteroidetes (976)	tRNA nucleotidyltransferase (EC 2.7.7.21) 2.7.7.25)	JYPE01000022.1_UZ04_CHB001002186_tRNA_nucleotidyltransferase	79.2605	98.7819	1.16553
UTCHB1_798	12	569	58145	58714	-	Bacteria (2)	hypothetical protein	JYPE01000022.1_UZ04_CHB001002185_hypothetical_protein	45.2602	78.0573	0.921001
UTCHB1_799	12	452	58724	59176	-	root (1)	hypothetical protein	JYPE01000022.1_UZ04_CHB001002184_hypothetical_protein	49.7131	91.9568	1.085
UTCHB1_800	12	482	59283	59765	+	root (1)	hypothetical protein	JYPE01000022.1_UZ04_CHB001002183_MerC_mercury_resistance_protein	56.2113	54.2038	0.639553
UTCHB1_801	12	1367	59886	61253	-	root (1)	hypothetical protein	JYPE01000022.1_UZ04_CHB001002182_aldehyde_dehydrogenase	73.5976	108.07	1.27512
UTCHB1_802	12	1043	61270	62313	-	Bacteria (2)	UDP-glucose 4-epimerase (EC 5.1.3.2)	JYPE01000022.1_UZ04_CHB001002181_Nucleoside-diphosphate-sugar_epimerase	70.8822	78.1077	0.921596
UTCHB1_803	12	740	62329	63069	-	root (1)	hypothetical protein	JYPE01000022.1_UZ04_CHB001002180_3-ketoacyl-(acyl-carrier-protein)_reductase	64.6669	81.5241	0.961906
UTCHB1_804	12	1172	63054	64226	-	root (1)	hypothetical protein	JYPE01000022.1_UZ04_CHB001002179_Anhydro-N-acetylmuramic_acid_kinase	78.1108	61.607	0.726903
UTCHB1_805	12	356	64361	64717	+	Bacteria (2)	anti-sigma F factor antagonist (spoIIAA-2) anti sigma b RsbV	JYPE01000022.1_UZ04_CHB001002178_anti-sigma-factor_antagonist	43.6378	46.7016	0.551034
UTCHB1_806	12	419	64714	65133	+	Ignavibacteriales (795748)	Serine-protein kinase RsbW (EC 2.7.11.1) / Anti-sigma F factor antagonist (spoIIAA-2) B RsbV	JYPE01000022.1_UZ04_CHB001002177_anti-sigma_regulatory_factor,_serine/threonine_protein_kinase	52.0836	11.9039	0.140455
UTCHB1_807	12	1715	65133	66848	+	root (1)	hypothetical protein	JYPE01000022.1_UZ04_CHB001002176_Serine_phosphatase_RsbU_subunit_sigma	82.5225	94.866	1.11933
UTCHB1_808	12	986	66845	67831	-	root (1)	hypothetical protein	JYPE01000022.1_UZ04_CHB001002175_hypothetical_protein	68.6964	89.8496	1.06014
UTCHB1_809	12	287	67910	68197	-	Bacteroidetes/Chlorobi group (68336)	SSU ribosomal protein S18p @ S18p, zinc-independent	JYPE01000022.1_UZ04_CHB001002174_30S_ribosomal_protein_S18	24.8092	48.8263	0.576104
UTCHB1_810	12	182	68255	68437	-	root (1)	hypothetical protein	JYPE01000022.1_UZ04_CHB001002173_hypothetical_protein	7.87524	0	0
UTCHB1_811	12	698	68427	69125	-	root (1)	hypothetical protein	JYPE01000022.1_UZ04_CHB001002172_menaquinone_biosynthesis_methyltransferase	64.0537	67.3742	0.794951
UTCHB1_812	12	1217	69122	70339	-	root (1)	hypothetical protein	JYPE01000022.1_UZ04_CHB001002171_Lipoprotein-releasing_system_permease_protein	78.4138	76.6984	0.904967
UTCHB1_813	12	809	70336	71145	-	Bacteria (2)	Peptide chain release factor 2 programmed frameshift-containing	JYPE01000022.1_UZ04_CHB001002170_peptide_chain_release_factor_2	60.866	87.7823	1.03575
UTCHB1_814	12	311	71456	71767	-	Fusobacterium (848)	3-hydroxy-3isohexenylglutaryl-CoA:acetate lyase	JYPE01000022.1_UZ04_CHB001002169_ATPase	37.9099	17.5651	0.207252
UTCHB1_815	12	1592	72067	73659	+	root (1)	hypothetical protein	JYPE01000022.1_UZ04_CHB001002168_5'-nucleotidase_domain-containing_protein	69.3819	81.9056	0.966407
UTCHB1_816	12	434	73790	74224	+	Bacteria (2)	Cytosine deaminase (EC 3.5.4.1)	JYPE01000022.1_UZ04_CHB001002167_cytosine_deaminase	44.9569	51.4425	0.606972
UTCHB1_817	12	245	74275	74520	-	root (1)	hypothetical protein	#N/A	16.2295	24.2358	0.28596
UTCHB1_818	12	2312	74561	76873	-	Gammaproteobacteria (1236)	Xanthine dehydrogenase, molybdenum binding subunit (EC 1.17.1.4)	JYPE01000022.1_UZ04_CHB001002165_Isoquinoline_1-oxidoreductase_subunit_beta	46.0153	72.1163	0.850903
UTCHB1_819	12	1442	76863	78305	-	Burkholderiales (80840)	Xanthine dehydrogenase iron-sulfur subunit (EC 1.17.1.4) / dehydrogenase, FAD binding	JYPE01000022.1_UZ04_CHB001002164_Isoquinoline_1-oxidoreductase_subunit_alpha	41.4258	68.3545	0.806517
UTCHB1_820	12	1010	79045	80055	-	root (1)	hypothetical protein	JYPE01000022.1_UZ04_CHB001002163_transposase	80.7057	82.541	0.973904
UTCHB1_821	12	1421	80380	81801	+	root (1)	hypothetical protein	JYPE01000022.1_UZ04_CHB001002162_Cytochrome_c554	62.8617	94.1019	1.11031
UTCHB1_822	12	551	81909	82460	+	root (1)	hypothetical protein	#N/A	32.9772	42.6744	0.503517
UTCHB1_823	12	584	82867	83451	+	root (1)	hypothetical protein	JYPE01000022.1_UZ04_CHB001002161_hypothetical_protein	54.5481	75.6457	0.892546
UTCHB1_824	12	1013	83457	84470	+	root (1)	hypothetical protein	JYPE01000022.1_UZ04_CHB001002161_hypothetical_protein	71.8404	61.6638	0.727574
UTCHB1_825	12	335	85991	86326	-	Bacteroidetes (976)	CRISPR-associated protein Cas2	LLZP01000006.1_UZ06_CHB003000104	43.613	88.6236	1.04567
UTCHB1_826	12	974	86323	87297	-	Bacteroidetes (976)	CRISPR-associated protein Cas1	JYPE01000005.1_UZ04_CHB001000711_DNA_repair_protein	73.7676	87.5426	1.03292
UTCHB1_827	12	3731	87294	91025	-	Bacteroidetes (976)	hypothetical protein	JYPE01000005.1_UZ04_CHB001000710_CRISPR-associated_endonuclease_Cas9	96.498	86.1304	1.01626
UTCHB1_828	12	1325	91987	93312	-	Bacteroidetes (976)	Adenosylhomocysteinase (EC 3.3.1.1)	JYPE01000005.1_UZ04_CHB001000708_S-adenosylhomocysteine_hydrolase	64.5549	61.1255	0.721222
UTCHB1_829	12	1778	93388	95166	-	Bacteria (2)	Aspartyl-tRNA synthetase (EC 6.1.1.12)	JYPE01000005.1_UZ04_CHB001000707_aspartyl-tRNA_synthetase	67.5066	113.679	1.34131
UTCHB1_830	12	3071	95245	98316	-	root (1)	hypothetical protein	JYPE01000005.1_UZ04_CHB001000706_Signal_transduction_histidine_kinase	82.0371	95.0509	1.12151
UTCHB1_831	12	356	98364	98720	-	root (1)	hypothetical protein	JYPE01000005.1_UZ04_CHB001000705_Hpt_domain_protein	47.0145	48.036	0.566778
UTCHB1_832	12	311	98720	99031	-	Bacteria (2)	Signal transduction histidine kinase	JYPE01000005.1_UZ04_CHB001000704_Signal_transduction_histidine_kinase	35.0853	29.0207	0.342416
UTCHB1_833	12	1142	99161	100303	-	Bacteroidetes (976)	4-hydroxyphenylpyruvate dioxygenase (EC 1.13.11.27)	JYPE01000005.1_UZ04_CHB001000703_4-Hydroxyphenylpyruvate_dioxygenase	71.7011	91.9264	1.08464
UTCHB1_834	12	1370	100316	101686	-	root (1)	hypothetical protein	JYPE01000005.1_UZ04_CHB001000702_response_regulator	73.8752	83.389	0.983909
UTCHB1_835	12	1256	101799	103055	-	Ignavibacteriales (795748)	Serine phosphatase RsbU, regulator sigma subunit	JYPE01000005.1_UZ04_CHB001000701_Serine_phosphatase_RsbU	73.439	83.3937	0.983965
UTCHB1_836	12	845	103055	103900	-	root (1)	hypothetical protein	JYPE01000005.1_UZ04_CHB001000700_Ribonuclease_BN-like_family_protein	81.0348	75.0479	0.885493
UTCHB1_837	12	1532	103879	105411	-	Bacteria (2)	Histidine ammonia-lyase (EC 4.3.1.3)	JYPE01000005.1_UZ04_CHB001000699_histidine_ammonia-lyase	66.1237	82.6328	0.974988
UTCHB1_838	12	266	105467	105733	-	root (1)	hypothetical protein	JYPE01000005.1_UZ04_CHB001000698_hypothetical_protein	26.9416	28.5728	0.337131
UTCHB1_839	12	1169	105912	107081	-	Chlorobiaceae (191412)	LSU m5C1962 methyltransferase RlmI	JYPE01000005.1_UZ04_CHB001000697_Fmu_(Sun)_domain-containing_protein	73.3673	80.8635	0.954112
UTCHB1_840	12	908	107085	107993	-	root (1)	hypothetical protein	JYPE01000005.1_UZ04_CHB001000696_ADP-heptose--LPS_heptosyltransferase	80.1988	87.3664	1.03084
UTCHB1_841	12	1664	107996	109660	-	root (1)	hypothetical protein	JYPE01000005.1_UZ04_CHB001000695_hypothetical_protein	81.7731	67.2282	0.793228
UTCHB1_842	12	1478	109761	111239	+	root (1)	hypothetical protein	JYPE01000005.1_UZ04_CHB001000694_Pectinesterase	79.4258	74.7244	0.881676
UTCHB1_843	12	1106	111944	113050	+	Chryseobacterium (59732)	hypothetical protein	JYPE01000005.1_UZ04_CHB001000691_hypothetical_protein	80.0965	88.2614	1.0414
UTCHB1_844	12	545	113148	113693	-	Monera	Pyruvoyl-dependent arginine decarboxylase 2 (EC 4.1.1.19)	JYPE01000005.1_UZ04_CHB001000690_Arginine_decarboxylase	53.9553	73.2145	0.86386
UTCHB1_845	12	1214	113729	114943	-	Bacteria (2)	Tyrosyl-tRNA synthetase (EC 6.1.1.1) ## cluster 1	JYPE01000005.1_UZ04_CHB001000689_tyrosyl-tRNA_synthetase	71.181	86.0831	1.0157
UTCHB1_846	12	452	114940	115392	-	Bacteria (2)	tmRNA-binding protein SmpB	JYPE01000005.1_UZ04_CHB001000688_tmRNA-binding_protein	52.8841	50.4449	0.595201
UTCHB1_847	12	656	115447	116103	+	Bacteroidales (171549)	MBL fold hydrolase	JYPE01000005.1_UZ04_CHB001000687_Zn-dependent_hydrolase	65.7584	42.361	0.499819
UTCHB1_848	12	527	116136	116663	-	root (1)	hypothetical protein	JYPE01000005.1_UZ04_CHB001000686_hypothetical_protein	65.712	39.2096	0.462636
UTCHB1_849	12	848	116667	117515	-	Melioribacter roseus (1134405)	peptidase, M48 family	JYPE01000005.1_UZ04_CHB001000685_peptidase,_M48_family	68.1534	78.1434	0.922017
UTCHB1_850	12	830	117552	118382	-	Bacteria (2)	Enoyl-CoA hydratase (EC 4.2.1.17)	JYPE01000005.1_UZ04_CHB001000684_Enoyl-CoA_hydratase	65.9549	73.2565	0.864356
UTCHB1_851	12	827	118443	119270	+	Chitinophagaceae (563835)	hypothetical protein	JYPE01000005.1_UZ04_CHB001000683_N(G),N(G)-dimethylarginine_dimethylaminohydrolase	77.2079	78.1173	0.921709
UTCHB1_852	12	401	119306	119707	-	Proteobacteria (1224)	Single-stranded DNA-binding protein	JYPE01000005.1_UZ04_CHB001000682_Single-stranded_DNA-binding_protein	49.4637	63.3758	0.747773
UTCHB1_853	12	851	119719	120570	-	root (1)	hypothetical protein	JYPE01000005.1_UZ04_CHB001000681_PKD_domain_containing_protein	73.1832	70.6114	0.833147
UTCHB1_854	12	701	120633	121334	-	root (1)	hypothetical protein	JYPE01000005.1_UZ04_CHB001000680_hypothetical_protein	68.9242	61.6648	0.727585
UTCHB1_855	12	1085	121468	122553	-	Bacteroidetes (976)	FIG024850: short form Mg-chelase associated protein vWA domain	JYPE01000005.1_UZ04_CHB001000679_vWA_domain-containing_protein	73.1242	107.482	1.26818
UTCHB1_856	12	1418	122558	123976	-	Bacteria (2)	NADH-ubiquinone oxidoreductase chain N (EC 1.6.5.3)	JYPE01000005.1_UZ04_CHB001000678_NADH_dehydrogenase_subunit_N	76.7545	85.0886	1.00396
UTCHB1_857	12	857	123980	124837	-	root (1)	hypothetical protein	JYPE01000005.1_UZ04_CHB001000677_VanZ_like_family_protein	77.5803	81.2028	0.958115
UTCHB1_858	12	1523	124834	126357	-	root (1)	hypothetical protein	JYPE01000005.1_UZ04_CHB001000676_Carbohydrate_kinase_family_protein	84.6685	98.2482	1.15923
UTCHB1_859	12	659	126354	127013	-	cellular organisms (131567)	Ribulose-phosphate 3-epimerase (EC 5.1.3.1)	JYPE01000005.1_UZ04_CHB001000675_pentose-5-phosphate-3-epimerase	69.4581	77.1281	0.910037
UTCHB1_860	12	836	127121	127957	-	root (1)	hypothetical protein	JYPE01000005.1_UZ04_CHB001000674_protein_kinase	60.9465	64.7758	0.764292
UTCHB1_861	12	1298	128231	129529	-	root (1)	hypothetical protein	JYPE01000005.1_UZ04_CHB001000673_peptidase_S8/S53_subtilisin_kexin_sedolisin	77.6881	106.13	1.25223
UTCHB1_862	12	2318	129746	132064	-	root (1)	hypothetical protein	JYPE01000005.1_UZ04_CHB001000672_Cytochrome_c554	78.947	101.849	1.20172
UTCHB1_863	12	1682	132081	133763	-	root (1)	hypothetical protein	JYPE01000005.1_UZ04_CHB001000671_hypothetical_protein	87.8525	88.2548	1.04132
UTCHB1_864	12	1079	133869	134948	-	root (1)	hypothetical protein	JYPE01000005.1_UZ04_CHB001000669_NHL_repeat_protein	70.7027	80.7846	0.953181
UTCHB1_865	12	983	134945	135928	-	Ignavibacterium album (591197)	hypothetical protein	JYPE01000005.1_UZ04_CHB001000668_Outer_membrane_protein_transport_protein_(OMPP1/FadL/TodX)	61.6157	75.1434	0.88662
UTCHB1_866	12	2807	135938	138745	-	Ignavibacterium album (591197)	TonB-dependent receptor	JYPE01000005.1_UZ04_CHB001000667_TonB-dependent_receptor	77.4321	96.3752	1.13713
UTCHB1_867	12	1481	138751	140232	-	root (1)	hypothetical protein	JYPE01000005.1_UZ04_CHB001000666_hypothetical_protein	69.4622	101.195	1.194
UTCHB1_868	12	2297	140279	142576	-	root (1)	hypothetical protein	JYPE01000005.1_UZ04_CHB001000665_peptidase_S8/S53_subtilisin_kexin_sedolisin	71.8992	95.5422	1.12731
UTCHB1_869	12	2084	142687	144771	-	Ignavibacterium album (591197)	hypothetical protein	JYPE01000005.1_UZ04_CHB001000664_fibronectin_type_III_domain-containing_protein	74.256	100.749	1.18874
UTCHB1_870	12	1082	145003	146085	-	root (1)	hypothetical protein	JYPE01000005.1_UZ04_CHB001000663_endonuclease/exonuclease/phosphatase	76.7881	91.9752	1.08522
UTCHB1_871	12	119	146213	146332	-	root (1)	hypothetical protein	#N/A	0	0	0
UTCHB1_872	12	2405	146505	148910	-	root (1)	hypothetical protein	JYPE01000005.1_UZ04_CHB001000661_subtilisin-like_serine_protease	75.053	96.0908	1.13378
UTCHB1_873	12	1085	149515	150600	+	Chlorobiaceae (191412)	extracellular solute-binding protein, family 3	JYPE01000005.1_UZ04_CHB001000659_Ion_transport_protein	74.3173	88.2184	1.04089
UTCHB1_874	12	857	150899	151756	+	root (1)	hypothetical protein	JYPE01000005.1_UZ04_CHB001000658_Stress_protein_UspA-like_protein	65.4955	82.3113	0.971195
UTCHB1_875	12	2849	151802	154651	+	Bacteroidetes (976)	DNA polymerase I (EC 2.7.7.7)	JYPE01000005.1_UZ04_CHB001000657_DNA_polymerase_I	83.204	91.203	1.07611
UTCHB1_876	12	440	154740	155180	+	root (1)	hypothetical protein	JYPE01000005.1_UZ04_CHB001000656_hydrolase,_NUDIX_family_protein	59.6855	36.1665	0.42673
UTCHB1_877	12	1031	155177	156208	+	Bacteria (2)	ADP-L-glycero-D-manno-heptose-6-epimerase (EC 5.1.3.20)	JYPE01000005.1_UZ04_CHB001000655_ADP-L-glycero-D-manno-heptose-6-epimerase	74.9361	59.8961	0.706717
UTCHB1_878	12	1724	156266	157990	+	Caldithrix abyssi (187145)	RTX toxins related Ca2+-binding proteins	JYPE01000005.1_UZ04_CHB001000654_Two_component_regulator_propeller_domain-containing_protein	79.5708	100.019	1.18013
UTCHB1_879	12	986	158208	159194	+	Bacteria (2)	ADP-heptose synthase (EC 2.7.-.-) / D-glycero-beta-D-manno-heptose 7-phosphate kinase	JYPE01000005.1_UZ04_CHB001000653_Bifunctional_sugar_kinase/adenylyltransferase	68.3682	61.6662	0.727602
UTCHB1_880	12	479	159213	159692	+	Bacteria (2)	Glycerol-3-phosphate cytidylyltransferase (EC 2.7.7.39)	JYPE01000005.1_UZ04_CHB001000652_Bifunctional_sugar_kinase/adenylyltransferase	60.6174	38.1803	0.450491
UTCHB1_881	12	4655	159682	164337	+	root (1)	hypothetical protein	JYPE01000005.1_UZ04_CHB001000651_hypothetical_protein	91.2588	92.3513	1.08966
UTCHB1_882	12	1805	164529	166334	+	Bacteroidetes/Chlorobi group (68336)	3'-to-5' exoribonuclease RNase R	JYPE01000005.1_UZ04_CHB001000650_exoribonuclease_R	82.9929	80.0038	0.943967
UTCHB1_883	12	1334	166331	167665	-	root (1)	hypothetical protein	JYPE01000005.1_UZ04_CHB001000649_Xaa-Pro_aminopeptidase	83.1819	79.4078	0.936935
UTCHB1_884	12	1535	167665	169200	-	Bacteroidetes/Chlorobi group (68336)	Amidophosphoribosyltransferase (EC 2.4.2.14)	JYPE01000005.1_UZ04_CHB001000648_glutamine_phosphoribosylpyrophosphate_amidotransferase	76.2355	96.0876	1.13374
UTCHB1_885	12	1058	169202	170260	-	Ignavibacteriales (795748)	PHP C-terminal domain protein	JYPE01000005.1_UZ04_CHB001000647_PHP_domain_protein	81.9824	73.633	0.868798
UTCHB1_886	12	443	170296	170739	-	root (1)	hypothetical protein	JYPE01000005.1_UZ04_CHB001000646_hypothetical_protein	50.8275	51.4697	0.607293
UTCHB1_887	12	467	170732	171199	-	root (1)	hypothetical protein	JYPE01000005.1_UZ04_CHB001000645_hypothetical_protein	53.3636	80.3571	0.948136
UTCHB1_888	12	536	171231	171767	-	root (1)	hypothetical protein	JYPE01000005.1_UZ04_CHB001000644_hypothetical_protein	62.4521	99.2584	1.17115
UTCHB1_889	12	338	171985	172323	+	root (1)	hypothetical protein	JYPE01000005.1_UZ04_CHB001000642_Light-repressed_protein_A	56.221	54.1076	0.638417
UTCHB1_890	12	1046	172324	173370	+	Ignavibacterium album (591197)	HPr kinase/phosphorylase (EC 2.7.1.-) 2.7.4.-)	JYPE01000005.1_UZ04_CHB001000641_HPr_kinase/phosphorylase	71.6072	60.3996	0.712657
UTCHB1_891	12	1829	173357	175186	+	root (1)	hypothetical protein	JYPE01000005.1_UZ04_CHB001000640_peptide/nickel_transport_system_substrate-binding_protein	71.9693	95.1863	1.12311
UTCHB1_892	12	1010	175189	176199	+	Bacteria (2)	Oligopeptide transport system permease protein OppB (TC 3.A.1.5.1)	JYPE01000005.1_UZ04_CHB001000639_peptide/nickel_transport_system_permease_protein	75.1666	70.783	0.835172
UTCHB1_893	12	1079	176207	177286	+	Deltaproteobacteria (28221)	Dipeptide transport system permease protein DppC (TC 3.A.1.5.2)	JYPE01000005.1_UZ04_CHB001000638_peptide/nickel_transport_system_permease_protein	65.9035	81.0047	0.955778
UTCHB1_894	12	227	177330	177557	+	Bacteroidetes (976)	hypothetical protein	JYPE01000005.1_UZ04_CHB001000637_hypothetical_protein	17.7201	18.8335	0.222217
UTCHB1_895	12	2009	177624	179633	+	root (1)	hypothetical protein	JYPE01000005.1_UZ04_CHB001000636_outer_membrane_protein	86.4178	99.8989	1.17871
UTCHB1_896	12	1139	179636	180775	+	root (1)	hypothetical protein	JYPE01000005.1_UZ04_CHB001000635_DNA_polymerase_III_subunit_delta'	77.1264	77.9887	0.920192
UTCHB1_897	12	1364	180838	182202	-	root (1)	hypothetical protein	JYPE01000005.1_UZ04_CHB001000634_hypothetical_protein	79.6914	71.915	0.848528
UTCHB1_898	12	4148	182199	186347	-	root (1)	hypothetical protein	JYPE01000005.1_UZ04_CHB001000633_Signal_transduction_histidine_kinase	88.5358	88.9808	1.04989
UTCHB1_899	12	473	186367	186840	-	root (1)	hypothetical protein	JYPE01000005.1_UZ04_CHB001000632_hypothetical_protein	59.8224	49.7116	0.58655
UTCHB1_900	12	665	187401	188066	+	Bacteroidetes/Chlorobi group (68336)	Succinate dehydrogenase cytochrome b subunit	JYPE01000005.1_UZ04_CHB001000630_succinate_dehydrogenase/fumarate_reductase_cytochrome_b_subunit	66.1199	51.0738	0.602622
UTCHB1_901	12	1913	188071	189984	+	Bacteria (2)	Succinate dehydrogenase flavoprotein subunit (EC 1.3.99.1)	JYPE01000005.1_UZ04_CHB001000629_succinate_dehydrogenase/fumarate_reductase_flavoprotein_subunit	65.643	100.318	1.18366
UTCHB1_902	12	764	189984	190748	+	Bacteria (2)	Succinate dehydrogenase iron-sulfur protein (EC 1.3.99.1)	JYPE01000005.1_UZ04_CHB001000628_Succinate_dehydrogenase_iron-sulfur_subunit	50.3504	85.4916	1.00872
UTCHB1_903	12	659	190858	191517	+	root (1)	hypothetical protein	JYPE01000005.1_UZ04_CHB001000627_transcriptional_regulator	78.0176	43.2494	0.510301
UTCHB1_904	12	1313	191510	192823	+	root (1)	hypothetical protein	JYPE01000005.1_UZ04_CHB001000626_outer_membrane_protein	79.019	80.4969	0.949786
UTCHB1_905	12	1022	192844	193866	+	root (1)	hypothetical protein	JYPE01000005.1_UZ04_CHB001000625_membrane-fusion_protein	77.5866	89.9382	1.06118
UTCHB1_906	12	3200	193884	197084	+	Deltaproteobacteria (28221)	Acriflavin resistance protein	JYPE01000005.1_UZ04_CHB001000624_Cation/multidrug_efflux_pump	84.4372	69.0267	0.814448
UTCHB1_907	12	2399	197501	199900	+	Clostridium (1485)	Pyrophosphate-energized proton pump (EC 3.6.1.1)	JYPE01000005.1_UZ04_CHB001000622_membrane-bound_proton-translocating_pyrophosphatase	77.9389	92.767	1.09456
UTCHB1_908	12	635	200091	200726	+	Ignavibacteriales (795748)	LSU ribosomal protein L25p	JYPE01000005.1_UZ04_CHB001000621_50S_ribosomal_protein_L25P	66.04	62.0895	0.732597
UTCHB1_909	12	572	200736	201308	+	Bacillaceae (186817)	peptidyl-tRNA hydrolase	JYPE01000005.1_UZ04_CHB001000620_PTH1_family_peptidyl-tRNA_hydrolase	62.2398	52.3189	0.617313
UTCHB1_910	12	644	201736	202380	+	root (1)	hypothetical protein	JYPE01000005.1_UZ04_CHB001000619_glucose-inhibited_division_protein_B	62.9632	65.2787	0.770226
UTCHB1_911	12	2384	202377	204761	+	root (1)	hypothetical protein	JYPE01000005.1_UZ04_CHB001000618_TonB-dependent_receptor	85.5857	98.4316	1.1614
UTCHB1_912	12	1799	204825	206624	-	root (1)	hypothetical protein	JYPE01000005.1_UZ04_CHB001000617_subtilisin-like_serine_protease	76.382	109.316	1.28982
UTCHB1_913	12	2477	206690	209167	+	Ignavibacterium album (591197)	glycosyl hydrolase	JYPE01000005.1_UZ04_CHB001000616_glycosyl_hydrolase	77.5939	101.448	1.19699
UTCHB1_914	12	1715	209337	211052	+	root (1)	hypothetical protein	JYPE01000005.1_UZ04_CHB001000615_5'-nucleotidase	76.5106	99.9901	1.17979
UTCHB1_915	12	1274	211094	212368	+	root (1)	hypothetical protein	JYPE01000005.1_UZ04_CHB001000614_aminopeptidase	76.9015	87.9947	1.03825
UTCHB1_916	12	1397	212440	213837	-	Proteobacteria (1224)	NADH-ubiquinone oxidoreductase chain F (EC 1.6.5.3)	JYPE01000005.1_UZ04_CHB001000613_NADH_dehydrogenase_subunit_F	69.9983	74.1266	0.874623
UTCHB1_917	12	512	213849	214361	-	Ignavibacteriales (795748)	NADH-ubiquinone oxidoreductase chain E (EC 1.6.5.3)	JYPE01000005.1_UZ04_CHB001000612_NADH_dehydrogenase_I_subunit_E	67.1856	69.1195	0.815543
UTCHB1_918	12	1265	214368	215633	-	Rhodothermus marinus (29549)	NADH-ubiquinone oxidoreductase chain D (EC 1.6.5.3)	JYPE01000005.1_UZ04_CHB001000611_NADH_dehydrogenase_I_subunit_D	69.0422	90.1228	1.06336
UTCHB1_919	12	482	215646	216128	-	Bacteroidetes/Chlorobi group (68336)	NADH-ubiquinone oxidoreductase chain C (EC 1.6.5.3)	JYPE01000005.1_UZ04_CHB001000610_NADH_dehydrogenase_I_subunit_C	56.8828	77.8564	0.91863
UTCHB1_920	12	476	216459	216935	+	root (1)	hypothetical protein	JYPE01000005.1_UZ04_CHB001000609_peptidase_S8/S53_subtilisin_kexin_sedolisin	60.2224	62.8706	0.741813
UTCHB1_921	12	1232	216995	218227	+	root (1)	hypothetical protein	JYPE01000005.1_UZ04_CHB001000608_peptidase_S8/S53_subtilisin_kexin_sedolisin	78.5099	75.1862	0.887124
UTCHB1_922	12	929	218603	219532	-	root (1)	hypothetical protein	JYPE01000005.1_UZ04_CHB001000607_5'-nucleotidase_domain-containing_protein	77.3906	85.9029	1.01357
UTCHB1_923	12	488	219741	220229	-	Bacteria (2)	NADH-ubiquinone oxidoreductase chain B (EC 1.6.5.3)	JYPE01000005.1_UZ04_CHB001000606_NADH_dehydrogenase_I_subunit_B	43.014	48.6703	0.574263
UTCHB1_924	12	368	220220	220588	-	cellular organisms (131567)	NADH ubiquinone oxidoreductase chain A (EC 1.6.5.3)	JYPE01000005.1_UZ04_CHB001000605_NADH_dehydrogenase_I_subunit_A	54.1505	55.5053	0.654909
UTCHB1_925	12	1940	220801	222741	-	Bacteroidetes/Chlorobi group (68336)	Chaperone protein DnaK	JYPE01000005.1_UZ04_CHB001000604_Molecular_chaperone_DnaK	71.8077	113.981	1.34486
UTCHB1_926	12	416	222857	223273	-	root (1)	hypothetical protein	JYPE01000005.1_UZ04_CHB001000602_Molecular_chaperone_(small_heat_shock_protein)	59.2389	58.8069	0.693864
UTCHB1_927	12	1475	223517	224992	-	root (1)	hypothetical protein	JYPE01000005.1_UZ04_CHB001000601_membrane_protein	88.0507	62.1555	0.733375
UTCHB1_928	12	1010	224995	226005	-	root (1)	hypothetical protein	JYPE01000005.1_UZ04_CHB001000600_hypothetical_protein	75.2124	78.5433	0.926735
UTCHB1_929	12	737	226059	226796	-	root (1)	hypothetical protein	JYPE01000005.1_UZ04_CHB001000599_Amidohydrolase	70.1371	81.856	0.965821
UTCHB1_930	12	938	226786	227724	-	root (1)	hypothetical protein	JYPE01000005.1_UZ04_CHB001000598_methionyl-tRNA_formyltransferase	74.1834	79.7612	0.941106
UTCHB1_931	12	965	227697	228662	-	Clostridium (1485)	UDP-glucose 4-epimerase (EC 5.1.3.2)	JYPE01000005.1_UZ04_CHB001000597_dTDP-glucose_4,6-dehydratase	72.3474	83.6827	0.987375
UTCHB1_932	12	977	228662	229639	-	root (1)	hypothetical protein	JYPE01000005.1_UZ04_CHB001000596_hypothetical_protein	67.7676	83.1411	0.980985
UTCHB1_933	12	1679	229640	231319	-	root (1)	hypothetical protein	JYPE01000005.1_UZ04_CHB001000595_Undecaprenyl_phosphate-alpha-4-amino-4-deoxy-L-arabinose_arabinosyl_transferase	82.1165	109.207	1.28854
UTCHB1_934	12	866	231334	232200	-	root (1)	hypothetical protein	JYPE01000005.1_UZ04_CHB001000594_Outer_membrane_protein_transport_protein_(OMPP1/FadL/TodX)	67.2707	83.65	0.98699
UTCHB1_935	12	1022	232234	233256	-	root (1)	hypothetical protein	JYPE01000005.1_UZ04_CHB001000593_hypothetical_protein	71.3887	68.5575	0.808913
UTCHB1_936	12	1646	233276	234922	-	root (1)	hypothetical protein	JYPE01000005.1_UZ04_CHB001000592_glycosyl_hydrolase_BNR_repeat-containing_protein	70.954	108.655	1.28202
UTCHB1_937	12	761	234924	235685	-	root (1)	hypothetical protein	JYPE01000005.1_UZ04_CHB001000591_hypothetical_protein	68.0466	81.7713	0.964822
UTCHB1_938	12	1775	235968	237743	+	Bacteroidetes/Chlorobi group (68336)	Long-chain-fatty-acid--CoA ligase (EC 6.2.1.3)	JYPE01000005.1_UZ04_CHB001000590_Long-chain_acyl-CoA_synthetase	80.5666	103.033	1.21569
UTCHB1_939	12	1706	237751	239457	-	root (1)	hypothetical protein	JYPE01000005.1_UZ04_CHB001000589_DNA_polymerase_III_subunit_epsilon	90.4108	78.7991	0.929754
UTCHB1_940	12	1760	239629	241389	+	root (1)	hypothetical protein	JYPE01000005.1_UZ04_CHB001000588_Parvulin-like_peptidyl-prolyl_isomerase	76.5509	91.3608	1.07797
UTCHB1_941	12	1280	241397	242677	+	root (1)	hypothetical protein	JYPE01000005.1_UZ04_CHB001000587_Parvulin-like_peptidyl-prolyl_isomerase	65.4879	105.767	1.24795
UTCHB1_942	12	2099	242696	244795	+	root (1)	hypothetical protein	JYPE01000005.1_UZ04_CHB001000586_hypothetical_protein	83.0649	84.7527	1
UTCHB1_943	12	1298	244813	246111	+	root (1)	hypothetical protein	JYPE01000005.1_UZ04_CHB001000585_FG-GAP_repeat_protein	70.564	96.4317	1.1378
UTCHB1_944	12	1445	246214	247659	-	Ignavibacterium album (591197)	5'-Nucleotidase domain protein	JYPE01000005.1_UZ04_CHB001000584_BNR/Asp-box_repeat-containing_protein	66.5212	101.908	1.20242
UTCHB1_945	12	2138	247950	250088	-	root (1)	hypothetical protein	JYPE01000005.1_UZ04_CHB001000583_Outer_membrane_receptor_protein	72.986	105.425	1.24391
UTCHB1_946	12	1751	250263	252014	+	Bacteroidetes/Chlorobi group (68336)	putative multidrug ABC transporter ATPase permease	JYPE01000005.1_UZ04_CHB001000582_ABC_transporter_related_protein	73.2476	93.0512	1.09791
UTCHB1_947	12	1778	252017	253795	+	Bacteria (2)	Lipid A export ATP-binding/permease protein MsbA	JYPE01000005.1_UZ04_CHB001000581_ABC-type_multidrug_transport_system_component	76.686	100.455	1.18527
UTCHB1_948	12	587	253843	254430	+	Thermoanaerobacterales (68295)	Nucleoside 5-triphosphatase RdgB (dHAPTP, dITP, XTP-specific) (EC 3.6.1.15)	JYPE01000005.1_UZ04_CHB001000580_Xanthosine_triphosphate_pyrophosphatase	63.0123	84.1607	0.993015
UTCHB1_949	12	431	254807	255238	+	Chitinophagaceae (563835)	nuclear protein SET	JYPE01000005.1_UZ04_CHB001000579_SET_domain-containing_protein	53.2081	73.8434	0.871281
UTCHB1_950	12	1205	255328	256533	-	root (1)	hypothetical protein	JYPE01000005.1_UZ04_CHB001000578_Endonuclease/exonuclease/phosphatase-like_protein	70.715	74.3085	0.876768
UTCHB1_951	12	2144	257086	259230	+	root (1)	hypothetical protein	JYPE01000005.1_UZ04_CHB001000577_glycosyl_hydrolase	73.3424	106.902	1.26134
UTCHB1_952	12	2501	259227	261728	+	root (1)	hypothetical protein	JYPE01000005.1_UZ04_CHB001000576_peptidase_S8/S53_subtilisin_kexin_sedolisin	72.1167	96.1061	1.13396
UTCHB1_953	12	479	261858	262337	-	Bacteroidetes (976)	hypothetical protein	JYPE01000005.1_UZ04_CHB001000575_hypothetical_protein	55.212	57.5184	0.678661
UTCHB1_954	12	794	262351	263145	-	root (1)	hypothetical protein	JYPE01000005.1_UZ04_CHB001000574_hypothetical_protein	69.3529	98.4146	1.1612
UTCHB1_955	12	494	263367	263861	+	Rhizobiales (356)	Formate hydrogenlyase subunit 3/Multisubunit Na+/H+ antiporter, MnhD	JYPE01000005.1_UZ04_CHB001000573_hypothetical_protein	46.6096	98.0815	1.15727
UTCHB1_956	12	2282	264387	266669	+	root (1)	hypothetical protein	JYPE01000005.1_UZ04_CHB001000572_hypothetical_protein	82.4009	91.3825	1.07823
UTCHB1_957	12	644	266783	267427	+	root (1)	hypothetical protein	JYPE01000005.1_UZ04_CHB001000571_Isochorismatase	62.2453	64.5411	0.761523
UTCHB1_958	12	1745	267424	269169	+	root (1)	hypothetical protein	JYPE01000005.1_UZ04_CHB001000570_NADPH-dependent_thioredoxin_reductase	73.0756	92.8267	1.09527
UTCHB1_959	12	392	269178	269570	+	Sphingobacteriaceae (84566)	lactoylglutathione lyase-like lyase	JYPE01000005.1_UZ04_CHB001000569_Glyoxalase-like_domain_protein	47.1788	75.737	0.893623
UTCHB1_960	12	1055	269992	271047	+	Bacteroidetes (976)	major facilitator superfamily	JYPE01000005.1_UZ04_CHB001000568_hypothetical_protein	70.4266	100.633	1.18737
UTCHB1_961	12	2216	271064	273280	+	Chryseobacterium (59732)	Assimilatory nitrate reductase large subunit (EC:1.7.99.4)	JYPE01000005.1_UZ04_CHB001000567_nitrate_reductase,_periplasmic,_large_subunit	74.0891	82.4215	0.972495
UTCHB1_962	12	569	273296	273865	+	Sphingobacterium (28453)	Formate dehydrogenase O beta subunit (EC 1.2.1.2)	JYPE01000005.1_UZ04_CHB001000566_nitrate_reductase_1,_beta_(Fe-S)_subunit	47.9417	63.0302	0.743696
UTCHB1_963	12	515	273871	274386	+	Bacteroidetes (976)	Ubiquinol-cytochrome C reductase iron-sulfur subunit (EC 1.10.2.2)	JYPE01000005.1_UZ04_CHB001000565_Cytochrome_b6-f_complex_iron-sulfur_subunit	49.2877	77.0182	0.90874
UTCHB1_964	12	896	274740	275636	+	Bacteroidetes (976)	Molybdenum cofactor biosynthesis protein MoaA	JYPE01000005.1_UZ04_CHB001000564_heme_d1_biosynthesis_protein_NirJ	63.6251	87.7413	1.03526
UTCHB1_965	12	1175	275647	276822	+	Cyclobacteriaceae (563798)	Molybdopterin biosynthesis protein MoeA	JYPE01000005.1_UZ04_CHB001000563_molybdenum_cofactor_synthesis_domain_protein	67.9953	85.9083	1.01364
UTCHB1_966	12	701	276862	277563	+	Cyclobacteriaceae (563798)	Possible sulfoacetate exporter	JYPE01000005.1_UZ04_CHB001000561_Sulfite_exporter_TauE/SafE	60.152	55.2273	0.651629
UTCHB1_967	12	533	277617	278150	+	root (1)	hypothetical protein	JYPE01000005.1_UZ04_CHB001000560_molybdopterin-guanine_dinucleotide_biosynthesis_protein_A	70.6107	55.2559	0.651966
UTCHB1_968	12	653	278214	278867	+	Chitinophaga pinensis (79329)	transcriptional regulator, Crp/Fnr family	JYPE01000005.1_UZ04_CHB001000559_CRP/FNR_family_transcriptional_regulator	66.9809	65.1064	0.768193
UTCHB1_969	12	494	279043	279537	+	root (1)	hypothetical protein	JYPE01000005.1_UZ04_CHB001000558_Cytochrome_c6	54.1907	97.12	1.14592
UTCHB1_970	12	3758	279551	283309	+	Bacteria (2)	Respiratory nitrate reductase alpha chain (EC 1.7.99.4)	JYPE01000005.1_UZ04_CHB001000557_nitrate_reductase_1,_alpha_subunit	77.3376	97.8359	1.15437
UTCHB1_971	12	1568	283314	284882	+	Bacteria (2)	Respiratory nitrate reductase beta chain (EC 1.7.99.4)	JYPE01000005.1_UZ04_CHB001000556_nitrate_reductase_1,_beta_(Fe-S)_subunit	78.2284	82.8563	0.977624
UTCHB1_972	12	584	284884	285468	+	root (1)	hypothetical protein	JYPE01000005.1_UZ04_CHB001000555_molybdenum-cofactor-assembly_chaperone_delta_subunit_of_nitrate_reductase_1	59.8525	89.8801	1.0605
UTCHB1_973	12	677	285502	286179	+	root (1)	hypothetical protein	JYPE01000005.1_UZ04_CHB001000554_nitrate_reductase_1,_gamma_(cytochrome_b(NR))_subunit	54.1574	73.3232	0.865144
UTCHB1_974	12	560	286209	286769	+	root (1)	hypothetical protein	JYPE01000005.1_UZ04_CHB001000553_Hemerythrin_HHE_cation_binding_domain_protein	62.913	70.8292	0.835717
UTCHB1_975	12	230	286909	287139	+	Bacteroidetes (976)	molybdopterin converting factor	JYPE01000005.1_UZ04_CHB001000552_ThiS_family_protein	22.7156	0	0
UTCHB1_976	12	1118	287140	288258	+	Cyclobacteriaceae (563798)	Sulfur carrier protein adenylyltransferase ThiF	JYPE01000005.1_UZ04_CHB001000551_UBA/THIF-type_NAD/FAD_binding_protein	68.5258	81.1532	0.95753
UTCHB1_977	12	467	288242	288709	+	Bacteroidetes (976)	Molybdenum cofactor biosynthesis protein MoaE	JYPE01000005.1_UZ04_CHB001000550_Molybdopterin_synthase_catalytic_subunit	65.4422	79.8485	0.942136
UTCHB1_978	12	911	288690	289601	+	Bacteroidetes (976)	Molybdenum cofactor biosynthesis protein MoaC / MoaB	JYPE01000005.1_UZ04_CHB001000549_Molybdenum_cofactor_biosynthesis_enzyme_C	71.5099	79.2573	0.93516
UTCHB1_979	12	2051	289641	291692	+	Bacteroidales (171549)	Acetyl-CoA synthetase (ADP-forming) alpha beta chains, putative	JYPE01000005.1_UZ04_CHB001000548_acetyl-CoA_synthetase	79.1703	90.4419	1.06713
UTCHB1_980	12	509	291729	292238	-	root (1)	hypothetical protein	JYPE01000005.1_UZ04_CHB001000547_Hemerythrin_HHE_cation_binding_domain_protein	73.0317	59.2611	0.699224
UTCHB1_981	12	926	292248	293174	-	root (1)	hypothetical protein	JYPE01000005.1_UZ04_CHB001000546_4-hydroxybenzoyl-CoA_reductase_subunit_beta	70.9007	70.2787	0.829221
UTCHB1_982	12	2789	293171	295960	-	root (1)	hypothetical protein	JYPE01000005.1_UZ04_CHB001000545_Isoquinoline_1-oxidoreductase_subunit_beta	75.0308	82.3497	0.971647
UTCHB1_983	12	731	296039	296770	-	Bacteria (2)	3-oxoacyl- reductase (EC 1.1.1.100)	JYPE01000005.1_UZ04_CHB001000544_3-ketoacyl-(acyl-carrier-protein)_reductase	73.1795	68.8815	0.812735
UTCHB1_984	12	815	296778	297593	-	root (1)	hypothetical protein	JYPE01000005.1_UZ04_CHB001000543_putative_xanthine_dehydrogenase_subunit_A	65.1832	99.0844	1.1691
UTCHB1_985	12	551	297590	298141	-	root (1)	hypothetical protein	JYPE01000005.1_UZ04_CHB001000542_Molybdenum_cofactor_cytidylyltransferase	68.1362	83.1936	0.981604
UTCHB1_986	12	1166	298345	299511	+	Proteobacteria (1224)	Benzoyl-CoA reductase subunit BadD (EC 1.3.99.15)	JYPE01000005.1_UZ04_CHB001000541_Benzoyl-CoA_reductase_subunit_C	69.4719	77.8124	0.918112
UTCHB1_987	12	1292	299525	300817	+	Alphaproteobacteria (28211)	Benzoyl-CoA reductase subunit BadE (EC 1.3.99.15)	JYPE01000005.1_UZ04_CHB001000540_Benzoyl-CoA_reductase_subunit_B	69.3887	89.7101	1.05849
UTCHB1_988	12	1424	300855	302279	+	root (1)	hypothetical protein	JYPE01000005.1_UZ04_CHB001000539_Benzoyl-CoA_reductase_subunit_A	69.9373	85.0637	1.00367
UTCHB1_989	12	1139	302283	303422	+	Bacteria (2)	Saccharopine dehydrogenase	JYPE01000005.1_UZ04_CHB001000538_Saccharopine_dehydrogenase-like_protein	75.7057	91.5429	1.08012
UTCHB1_990	12	842	303450	304292	+	Proteobacteria (1224)	Benzoyl-CoA reductase subunit BadG (EC 1.3.99.15)	JYPE01000005.1_UZ04_CHB001000537_Benzoyl-CoA_reductase_subunit_D	70.2315	85.7523	1.01179
UTCHB1_991	12	1733	304308	306041	+	root (1)	hypothetical protein	JYPE01000005.1_UZ04_CHB001000536_Long-chain_acyl-CoA_synthetase	75.6359	111.012	1.30984
UTCHB1_992	12	1217	306041	307258	+	Deltaproteobacteria (28221)	Benzoyl-CoA reductase subunit BadE (EC 1.3.99.15)	JYPE01000005.1_UZ04_CHB001000535_Benzoyl-CoA_reductase_subunit_B	74.2728	109.681	1.29413
UTCHB1_993	12	1862	307258	309120	+	root (1)	hypothetical protein	JYPE01000005.1_UZ04_CHB001000534_R-phenyllactate_dehydratase_activator	79.6577	105.362	1.24317
UTCHB1_994	12	1037	309198	310235	+	Geobacter (28231)	Alcohol dehydrogenase (EC 1.1.1.1)	JYPE01000005.1_UZ04_CHB001000533_threonine_3-dehydrogenase	69.821	95.9664	1.13231
UTCHB1_995	12	1094	310251	311345	+	Geobacter (28231)	Enoyl-CoA hydratase (EC 4.2.1.17)	JYPE01000005.1_UZ04_CHB001000532_Naphthoate_synthase	68.0005	70.9928	0.837647
UTCHB1_996	12	773	311350	312123	+	Desulfomonile tiedjei (2358)	Enoyl-CoA hydratase (EC 4.2.1.17)	JYPE01000005.1_UZ04_CHB001000531_Enoyl-CoA_hydratase	63.5212	92.1777	1.08761
UTCHB1_997	12	950	312169	313119	+	Bacteroidales (171549)	hypothetical protein	JYPE01000005.1_UZ04_CHB001000530_NAD-dependent_epimerase/dehydratase	70.6183	78.0037	0.920368
UTCHB1_998	12	623	313186	313809	+	Flavobacteriaceae (49546)	SAM-dependent methyltransferases	JYPE01000005.1_UZ04_CHB001000529_methyltransferase_type_12	63.6755	97.2157	1.14705
UTCHB1_999	12	623	313832	314455	+	root (1)	hypothetical protein	JYPE01000005.1_UZ04_CHB001000528_hypothetical_protein	67.6831	46.8923	0.553283
UTCHB1_1000	12	260	314385	314645	-	root (1)	hypothetical protein	#N/A	32.5425	24.6646	0.291019
UTCHB1_1001	12	641	314728	315369	+	root (1)	hypothetical protein	JYPE01000005.1_UZ04_CHB001000526_Phospholipase/Carboxylesterase	69.8939	93.0036	1.09735
UTCHB1_1002	12	854	315443	316297	-	Bacteroidetes (976)	RNA polymerase sigma factor RpoD	JYPE01000005.1_UZ04_CHB001000525_RNA_polymerase,_sigma_70_subunit,_rpod_subfamily	65.0759	82.0443	0.968043
UTCHB1_1003	12	296	316701	316997	-	Caldithrix abyssi (187145)	LSU ribosomal protein L23p (L23Ae)	JYPE01000005.1_UZ04_CHB001000524_50S_ribosomal_protein_L23	40.9245	45.737	0.539652
UTCHB1_1004	12	629	316999	317628	-	Bacteroidetes/Chlorobi group (68336)	LSU ribosomal protein L4p (L1e)	JYPE01000005.1_UZ04_CHB001000523_50S_ribosomal_protein_L4	54.1739	66.0802	0.779683
UTCHB1_1005	12	620	317631	318251	-	cellular organisms (131567)	LSU ribosomal protein L3p (L3e)	JYPE01000005.1_UZ04_CHB001000522_50S_ribosomal_protein_L3	58.0924	78.1488	0.922081
UTCHB1_1006	12	308	318273	318581	-	Flavobacteriaceae (49546)	SSU ribosomal protein S10p (S20e)	JYPE01000005.1_UZ04_CHB001000521_30S_ribosomal_protein_S10	38.2792	74.0295	0.873476
UTCHB1_1007	12	1211	318605	319816	-	Bacteria (2)	Translation elongation factor Tu	JYPE01000005.1_UZ04_CHB001000520_elongation_factor_EF-Tu	66.0122	125.914	1.48567
UTCHB1_1008	12	2096	320075	322171	-	Bacteria (2)	Translation elongation factor G	JYPE01000005.1_UZ04_CHB001000518_Elongation_factor_EF-G	71.2279	84.0808	0.992072
UTCHB1_1009	12	434	322215	322649	-	Bacteria (2)	SSU ribosomal protein S7p (S5e)	JYPE01000005.1_UZ04_CHB001000517_30S_ribosomal_protein_S7	41.8674	77.1638	0.910458
UTCHB1_1010	12	422	322695	323117	-	Bacteria (2)	SSU ribosomal protein S12p (S23e)	JYPE01000005.1_UZ04_CHB001000516_30S_ribosomal_protein_S12	42.6197	48.9656	0.577747
UTCHB1_1011	12	1691	323232	324923	-	Ignavibacteriales (795748)	hypothetical protein	JYPE01000005.1_UZ04_CHB001000515_hypothetical_protein	87.0842	87.785	1.03578
UTCHB1_1012	12	611	324913	325524	-	root (1)	hypothetical protein	JYPE01000005.1_UZ04_CHB001000514_IMPACT_family_member_YigZ	55.8455	56.7539	0.669641
UTCHB1_1013	12	686	325514	326200	-	Bacteroidetes (976)	Protein-L-isoaspartate O-methyltransferase (EC 2.1.1.77)	JYPE01000005.1_UZ04_CHB001000513_protein-L-isoaspartate_O-methyltransferase	63.0848	83.7867	0.988603
UTCHB1_1014	12	833	326175	327008	-	Ignavibacteriales (795748)	Diadenylate cyclase spyDAC Bacterial checkpoint controller DisA nucleotide-binding domain	JYPE01000005.1_UZ04_CHB001000512_DNA_integrity_scanning_protein_DisA	60.4999	80.6911	0.952077
UTCHB1_1015	12	809	327118	327927	+	root (1)	hypothetical protein	JYPE01000005.1_UZ04_CHB001000511_segregation_and_condensation_protein_A	69.6101	93.9476	1.10849
UTCHB1_1016	12	704	327924	328628	+	Ignavibacteriales (795748)	SMC-Scp complex subunit ScpB	JYPE01000005.1_UZ04_CHB001000510_segregation_and_condensation_protein_B	65.0183	81.6445	0.963326
UTCHB1_1017	12	743	328591	329334	+	Bacteria (2)	Ribosomal large subunit pseudouridine synthase B (EC 4.2.1.70) ## LSU Psi2605	JYPE01000005.1_UZ04_CHB001000509_ribosomal_large_subunit_pseudouridine_synthase_B	66.5838	56.2611	0.663826
UTCHB1_1018	12	1577	329403	330980	+	Bacteria (2)	Lysyl-tRNA synthetase (class II) (EC 6.1.1.6)	JYPE01000005.1_UZ04_CHB001000508_lysyl-tRNA_synthetase	68.6932	87.6547	1.03424
UTCHB1_1019	12	1358	330990	332348	+	Bacteria (2)	Cystathionine beta-synthase (EC 4.2.1.22)	JYPE01000005.1_UZ04_CHB001000507_cystathionine_beta-synthase	69.3188	102.315	1.20722
UTCHB1_1020	12	1139	332364	333503	+	Bacteria (2)	Cystathionine gamma-lyase (EC 4.4.1.1)	JYPE01000005.1_UZ04_CHB001000506_cystathionine_gamma-lyase	60.2398	104.263	1.2302
UTCHB1_1021	12	812	333503	334315	+	root (1)	hypothetical protein	JYPE01000005.1_UZ04_CHB001000505_Membrane-associated_phospholipid_phosphatase	56.2567	73.7104	0.869711
UTCHB1_1022	12	743	334312	335055	-	root (1)	hypothetical protein	JYPE01000005.1_UZ04_CHB001000504_7-carboxy-7-deazaguanine_synthase	55.8183	101.654	1.19941
UTCHB1_1023	12	830	335056	335886	-	Ignavibacteriales (795748)	ATP-dependent exoDNAse (exonuclease V) alpha subunit - helicase superfamily I member	JYPE01000005.1_UZ04_CHB001000503_hypothetical_protein	60.7743	90.7121	1.07032
UTCHB1_1024	12	998	335916	336914	-	root (1)	hypothetical protein	JYPE01000005.1_UZ04_CHB001000502_glycosyl_transferase,_family_9	69.8162	93.529	1.10355
UTCHB1_1025	12	644	336911	337555	-	root (1)	hypothetical protein	JYPE01000005.1_UZ04_CHB001000501_ATP-dependent_Lon_protease	68.3478	73.3924	0.86596
UTCHB1_1026	12	533	337613	338146	-	root (1)	hypothetical protein	JYPE01000005.1_UZ04_CHB001000500_hypothetical_protein	46.1485	64.6137	0.76238
UTCHB1_1027	12	557	338134	338691	-	root (1)	hypothetical protein	JYPE01000005.1_UZ04_CHB001000499_hypothetical_protein	48.9745	71.2107	0.840218
UTCHB1_1028	12	755	338693	339448	-	root (1)	hypothetical protein	JYPE01000005.1_UZ04_CHB001000498_Manganese-dependent_superoxide_dismutase	45.1942	82.1065	0.968778
UTCHB1_1029	12	371	339558	339929	-	Bacteroidetes (976)	Iron binding protein IscA iron-sulfur cluster assembly	JYPE01000005.1_UZ04_CHB001000497_iron-sulfur_cluster_assembly_accessory_protein	40.0041	56.9771	0.672275
UTCHB1_1030	12	1193	339940	341133	-	Bacteria (2)	Cysteine desulfurase (EC 2.8.1.7), IscS subfamily	JYPE01000005.1_UZ04_CHB001000496_cysteine_desulfurase	58.0557	92.5756	1.0923
UTCHB1_1031	12	401	341140	341541	-	Acidobacteriaceae (204434)	Rrf2 family transcriptional regulator	JYPE01000005.1_UZ04_CHB001000495_transcriptional_regulator	52.3462	46.7915	0.552094
UTCHB1_1032	12	2165	341722	343887	-	root (1)	hypothetical protein	JYPE01000005.1_UZ04_CHB001000494_fibronectin_type_III_domain-containing_protein	72.93	86.3378	1.0187
UTCHB1_1033	12	6221	344197	350418	-	root (1)	hypothetical protein	JYPE01000004.1_UZ04_CHB001000005_aminopeptidase	69.312	99.1889	1.17033
UTCHB1_1034	12	2222	350890	353112	-	root (1)	hypothetical protein	JYPE01000004.1_UZ04_CHB001000006_fibronectin_type_III_domain-containing_protein	64.1093	109.456	1.29148
UTCHB1_1035	12	1469	353299	354768	-	root (1)	hypothetical protein	JYPE01000004.1_UZ04_CHB001000007_hypothetical_protein	61.3113	83.9131	0.990093
UTCHB1_1036	12	1223	355089	356312	+	root (1)	hypothetical protein	JYPE01000004.1_UZ04_CHB001000008_O-Antigen_ligase	63.4364	89.5279	1.05634
UTCHB1_1037	12	1238	356411	357649	-	root (1)	hypothetical protein	JYPE01000004.1_UZ04_CHB001000009_hypothetical_protein	76.8969	71.5603	0.844343
UTCHB1_1038	12	440	357968	358408	-	root (1)	hypothetical protein	JYPE01000004.1_UZ04_CHB001000010_hypothetical_protein	46.3403	88.5269	1.04453
UTCHB1_1039	12	176	358817	358993	-	root (1)	hypothetical protein	#N/A	4.99131	4.04849	0.0477682
UTCHB1_1040	12	383	359115	359498	-	Bacteria (2)	unknown protein	JYPE01000004.1_UZ04_CHB001000012_GTP-binding_signal_recognition_particle	65.0674	32.2469	0.380483
UTCHB1_1041	12	383	359569	359952	-	Bacteria (2)	unknown protein	JYPE01000004.1_UZ04_CHB001000012_GTP-binding_signal_recognition_particle	107.681	126.507	1.49266
UTCHB1_1042	12	2039	360019	362058	-	Cyclobacteriaceae (563798)	hypothetical protein	JYPE01000004.1_UZ04_CHB001000013_N-acetyl_sugar_amidotransferase	72.3574	91.673	1.08165
UTCHB1_1043	12	1103	362262	363365	-	root (1)	hypothetical protein	JYPE01000004.1_UZ04_CHB001000014_hypothetical_protein	71.0925	91.9468	1.08488
UTCHB1_1044	12	1055	363366	364421	-	unclassified Bacteria (2323)	UDP-N-acetylglucosamine 2-epimerase (EC 5.1.3.14)	JYPE01000004.1_UZ04_CHB001000015_UDP-N-acetylglucosamine_2-epimerase	78.841	77.4444	0.913769
UTCHB1_1045	12	1163	364522	365685	-	Syntrophaceae (213468)	putative LPS biosynthesis protein WbpG	JYPE01000004.1_UZ04_CHB001000016_N-acetyl_sugar_amidotransferase	84.1219	69.2315	0.816866
UTCHB1_1046	12	1127	365865	366992	-	root (1)	hypothetical protein	JYPE01000004.1_UZ04_CHB001000018_hypothetical_protein	85.9065	89.5672	1.05681
UTCHB1_1047	12	1811	367068	368879	-	Proteobacteria (1224)	WbpG	JYPE01000004.1_UZ04_CHB001000019_N-acetyl_sugar_amidotransferase	72.3782	113.051	1.33389
UTCHB1_1048	12	1094	368970	370064	-	root (1)	hypothetical protein	JYPE01000004.1_UZ04_CHB001000020_glycosyltransferase	86.3425	85.1046	1.00415
UTCHB1_1049	12	1106	370054	371160	-	root (1)	hypothetical protein	JYPE01000004.1_UZ04_CHB001000021_hypothetical_protein	62.1208	66.7866	0.788018
UTCHB1_1050	12	812	371311	372123	-	root (1)	hypothetical protein	JYPE01000004.1_UZ04_CHB001000022_Macrocin_O-methyltransferase	61.7229	88.6279	1.04572
UTCHB1_1051	12	1133	372120	373253	-	Bacteria (2)	4-keto-6-deoxy-N-Acetyl-D-hexosaminyl-(Lipid carrier) aminotransferase	JYPE01000004.1_UZ04_CHB001000023_pyridoxal_phosphate-dependent_cell_wall_biosynthesis_enzyme	74.4335	106.283	1.25403
UTCHB1_1052	12	563	373478	374041	-	root (1)	hypothetical protein	JYPE01000004.1_UZ04_CHB001000024_dTDP-fucosamine_acetyltransferase	75.7996	105.045	1.23943
UTCHB1_1053	12	1214	374438	375652	-	root (1)	hypothetical protein	JYPE01000004.1_UZ04_CHB001000025_glycosyl_transferase_group_1	81.1212	101.343	1.19575
UTCHB1_1054	12	1367	375724	377091	-	Flavobacterium (237)	O-antigen flippase Wzx	JYPE01000004.1_UZ04_CHB001000026_O-antigen_membrane_protein	88.0736	88.6106	1.04552
[truncated: 1,029 more rows]

## Sheet: CHB2
locus_tag	contig	ORF_length	start	end	strand	taxonomy	product	coverage (RPKM) - bbmap	expression (RPKM) - bbmap	rel
[truncated: 3,556 more rows]

[truncated: 5 more sheets: BCD1, CFX1, CFX2, PRO1, PRO2]
