# Supplementary material for: Metabolic network analysis reveals microbial community interactions in anammox granules
Source: Nat Commun. 2017 May 31;8:15416. doi: 10.1038/ncomms15416 (PMC5460018; doi:10.1038/ncomms15416)
Supplement: Supplementary Data 3 — MetaCyc pathway/genome database for each MAG recovered from the anammox community. [file ncomms15416-s4.xlsx]

## Sheet: summary
Supplementary Data 3 - Pathway/Genome Databases
PWY_NAME	PWY1	PWY2	PWY3	PWY_COMMON_NAME	NUM_RXNS	AMX1	CHB1	CHB2	BCD1	CFX1	CFX2	PRO1	PRO2
PWY-7250	0	0	0	[2Fe-2S] iron-sulfur cluster biosynthesis	10	4	4	4	4	4	4	4	4
PWY-7337	0	0	0	10-cis-heptadecenoyl-CoA degradation (yeast)	12	1	1	2	1	1	1	3	1
PWY-7339	0	0	0	10-trans-heptadecenoyl-CoA degradation (MFE-dependent, yeast)	6	-	1	1	1	1	1	3	1
PWY-7338	0	0	0	10-trans-heptadecenoyl-CoA degradation (reductase-dependent, yeast)	12	1	1	2	1	1	1	3	1
PWY-7282	0	0	0	4-amino-2-methyl-5-phosphomethylpyrimidine biosynthesis (yeast)	9	2	2	2	2	-	-	2	2
PWY-7353	0	0	0	4-methyl-5(beta-hydroxyethyl)thiazole salvage (yeast)	2	1	-	-	-	-	-	1	1
PWY-7539	0	0	0	6-hydroxymethyl-dihydropterin diphosphate biosynthesis III (Chlamydia)	5	-	-	2	2	2	-	-	2
PWY-7340	0	0	0	9-cis, 11-trans-octadecadienoyl-CoA degradation (isomerase-dependent, yeast)	10	-	2	2	2	2	2	4	2
PWY-7308	0	0	0	acrylonitrile degradation I	2	1	1	-	-	-	-	-	-
PWY-7309	0	0	0	acrylonitrile degradation II	1	-	-	-	-	1	-	-	-
PWY-6012-1	0	0	0	acyl carrier protein metabolism II (mammalian)	1	1	1	1	-	1	1	-	1
PWY-7227	0	0	0	adenosine deoxyribonucleotides de novo biosynthesis	2	2	2	2	2	2	1	2	2
PWY-7220	0	0	0	adenosine deoxyribonucleotides de novo biosynthesis II	4	4	3	4	3	3	2	3	3
PWY-7219	0	0	0	adenosine ribonucleotides de novo biosynthesis	4	4	4	4	4	4	4	4	4
ASPARAGINE-DEG1-PWY-1	0	0	0	asparagine degradation III (mammalian)	3	-	2	2	2	-	-	-	-
PWY-7380	0	0	0	biotin biosynthesis from 8-amino-7-oxononanoate II	3	2	-	-	-	-	-	-	-
PWY-7377	0	0	0	cob(II)yrinate a,c-diamide biosynthesis I (early cobalt insertion)	15	3	-	2	-	2	-	2	3
COA-PWY-1	0	0	0	coenzyme A biosynthesis II (mammalian)	5	4	3	2	4	4	3	3	3
PWY-7242	0	0	0	D-fructuronate degradation	4	-	-	-	2	-	-	-	-
PWY-7395	0	0	0	D-galactosamine and N-acetyl-D-galactosamine degradation	4	-	-	-	2	-	-	-	-
PWY66-422	0	0	0	D-galactose degradation V (Leloir pathway)	5	-	-	-	4	-	2	2	-
PWY-7310	0	0	0	D-glucosaminate degradation	3	1	-	1	-	-	1	-	-
PWY-7557	0	0	0	dehydrodiconiferyl alcohol degradation	6	2	4	2	2	4	4	4	4
PWY-7301	0	0	0	dTDP-beta-L-noviose biosynthesis	5	-	-	-	-	-	-	3	-
PWY-7288	0	0	0	fatty acid beta-oxidation (peroxisome, yeast)	5	-	2	2	2	2	2	3	2
PWY-5661-1	0	0	0	GDP-glucose biosynthesis II	3	-	-	-	2	-	2	2	-
PWY-7533	0	0	0	gliotoxin biosynthesis	9	-	-	-	2	-	-	1	1
PWY-3661-1	0	0	0	glycine betaine degradation II (mammalian)	4	-	-	-	-	-	2	-	-
PWY-7226	0	0	0	guanosine deoxyribonucleotides de novo biosynthesis I	2	2	2	2	2	2	1	2	2
PWY-7222	0	0	0	guanosine deoxyribonucleotides de novo biosynthesis II	4	4	3	4	3	3	2	3	3
PWY-7221	0	0	0	guanosine ribonucleotides de novo biosynthesis	4	4	4	4	4	4	3	4	3
PWY-7381	0	0	0	lipoate biosynthesis and incorporation (glycine cleavage system, yeast)	2	1	1	-	1	1	1	1	1
PWY-7382	0	0	0	lipoate biosynthesis and incorporation (pyruvate dehydrogenase and oxoglutarate dehydrogenase, yeast)	5	2	2	-	2	2	2	2	2
PWY-7560	0	0	0	methylerythritol phosphate pathway II	9	8	6	9	9	-	-	-	8
PWY-7420	0	0	0	monoacylglycerol metabolism (yeast)	4	-	-	-	-	2	-	-	-
NADPHOS-DEPHOS-PWY-1	0	0	0	NAD phosphorylation and dephosphorylation II (mammalian)	2	2	1	2	2	1	1	2	2
PWY-7268	0	0	0	NAD/NADP-NADH/NADPH cytosolic interconversion (yeast)	5	3	-	2	3	3	3	3	3
PWY-7269	0	0	0	NAD/NADP-NADH/NADPH mitochondrial interconversion (yeast)	5	-	1	-	2	2	2	2	2
PWY-7388	0	0	0	octanoyl-ACP biosynthesis (mitochondria, yeast)	9	5	3	5	3	4	2	3	5
PWY-7307	0	0	0	oleate beta-oxidation (reductase-dependent, yeast)	3	1	-	1	-	-	-	-	-
PWY-7292	0	0	0	oleate beta-oxidation (thioesterase-dependent, yeast)	2	-	-	-	-	-	-	1	-
OXIDATIVEPENT-PWY-1	0	0	0	pentose phosphate pathway (oxidative branch) II	3	3	-	-	3	2	3	2	3
PWY-7432	0	0	0	phenylalanine biosynthesis (cytosolic, plants)	4	-	2	-	3	-	-	-	-
PWY-7367	0	0	0	phosphatidylcholine resynthesis via glycerophosphocholine	3	-	-	-	-	-	1	-	-
PWY-7417	0	0	0	phospholipid remodeling (phosphatidate, yeast)	2	1	-	1	1	1	-	1	1
PWY-7409	0	0	0	phospholipid remodeling (phosphatidylethanolamine, yeast)	4	1	-	-	1	1	2	1	-
PWY-7179-1	0	0	0	purine deoxyribonucleosides degradation	3	-	-	3	-	3	3	-	-
PWY-7224	0	0	0	purine deoxyribonucleosides salvage	6	2	3	3	3	3	1	3	2
DETOX1-PWY-1	0	0	0	reactive oxygen species degradation (mammalian)	4	-	-	3	2	-	-	-	-
PWY-7238	0	0	0	sucrose biosynthesis II	9	4	2	4	5	3	5	4	3
PWY-7357	0	0	0	thiamin formation from pyrithiamine and oxythiamine (yeast)	6	2	-	-	-	-	-	2	2
PWY66-428	0	0	0	threonine degradation	2	-	-	-	1	1	-	1	1
PWY-7230	0	0	0	ubiquinol-6 biosynthesis from 4-aminobenzoate (eukaryotic)	12	-	-	-	-	-	-	-	2
PWY-7346	0	0	0	UDP-alpha-D-glucuronate biosynthesis (from UDP-glucose)	1	1	1	1	1	1	1	1	1
PWY-7344	0	0	0	UDP-D-galactose biosynthesis	1	1	1	1	1	1	1	1	1
PWY-7343	0	0	0	UDP-glucose biosynthesis	3	-	-	-	1	-	1	2	1
PWY-7335	0	0	0	UDP-N-acetyl-alpha-D-mannosaminouronate biosynthesis	2	1	1	1	1	1	1	1	-
PWY-801	Activation-Inactivation-Interconversion	Interconversion	None	homocysteine and cysteine interconversion	4	-	2	-	2	2	-	-	-
PWY-6303	Activation-Inactivation-Interconversion	Interconversion	None	methyl indole-3-acetate interconversion	2	1	-	-	1	-	-	-	-
ALANINE-VALINESYN-PWY	Biosynthesis	Amino-Acid-Biosynthesis	IND-AMINO-ACID-SYN	alanine biosynthesis I	3	2	-	2	-	2	-	2	-
ALANINE-SYN2-PWY	Biosynthesis	Amino-Acid-Biosynthesis	IND-AMINO-ACID-SYN	alanine biosynthesis II	1	-	-	1	-	-	-	-	-
PWY0-1021	Biosynthesis	Amino-Acid-Biosynthesis	IND-AMINO-ACID-SYN	alanine biosynthesis III	1	1	1	1	1	1	1	1	1
ARGSYNBSUB-PWY	Biosynthesis	Amino-Acid-Biosynthesis	IND-AMINO-ACID-SYN	arginine biosynthesis II (acetyl cycle)	9	9	-	-	-	4	-	7	7
ARGASEDEG-PWY	Biosynthesis	Amino-Acid-Biosynthesis	IND-AMINO-ACID-SYN	arginine degradation I (arginase pathway)	3	-	2	3	3	3	-	-	-
ARG-PRO-PWY	Biosynthesis	Amino-Acid-Biosynthesis	IND-AMINO-ACID-SYN	arginine degradation VI (arginase 2 pathway)	4	-	-	-	3	3	-	-	-
ASPARAGINE-BIOSYNTHESIS	Biosynthesis	Amino-Acid-Biosynthesis	IND-AMINO-ACID-SYN	asparagine biosynthesis I	1	1	1	1	1	-	1	1	-
ASPARAGINESYN-PWY	Biosynthesis	Amino-Acid-Biosynthesis	IND-AMINO-ACID-SYN	asparagine biosynthesis II	1	1	1	1	1	-	1	1	-
ASPARTATESYN-PWY	Biosynthesis	Amino-Acid-Biosynthesis	IND-AMINO-ACID-SYN	aspartate biosynthesis	1	1	1	1	1	1	1	1	1
PWY-5155	Biosynthesis	Amino-Acid-Biosynthesis	IND-AMINO-ACID-SYN	beta-alanine biosynthesis III	1	1	1	-	-	-	-	1	1
CITRULBIO-PWY	Biosynthesis	Amino-Acid-Biosynthesis	IND-AMINO-ACID-SYN	citrulline biosynthesis	8	4	3	5	4	5	6	5	3
CYSTSYN-PWY	Biosynthesis	Amino-Acid-Biosynthesis	IND-AMINO-ACID-SYN	cysteine biosynthesis I	2	2	-	-	-	2	2	2	2
GLUTSYN-PWY	Biosynthesis	Amino-Acid-Biosynthesis	IND-AMINO-ACID-SYN	glutamate biosynthesis I	1	1	-	-	1	-	1	1	1
GLUTSYNIII-PWY	Biosynthesis	Amino-Acid-Biosynthesis	IND-AMINO-ACID-SYN	glutamate biosynthesis III	1	1	-	1	1	-	1	1	1
PWY-4341	Biosynthesis	Amino-Acid-Biosynthesis	IND-AMINO-ACID-SYN	glutamate biosynthesis V	1	-	1	-	1	-	-	-	1
GLNSYN-PWY	Biosynthesis	Amino-Acid-Biosynthesis	IND-AMINO-ACID-SYN	glutamine biosynthesis I	1	1	1	1	1	1	1	1	1
PWY-6549	Biosynthesis	Amino-Acid-Biosynthesis	IND-AMINO-ACID-SYN	glutamine biosynthesis III	9	6	7	6	7	6	6	5	7
GLYSYN-PWY	Biosynthesis	Amino-Acid-Biosynthesis	IND-AMINO-ACID-SYN	glycine biosynthesis I	1	1	1	1	1	1	1	1	1
GLYSYN-THR-PWY	Biosynthesis	Amino-Acid-Biosynthesis	IND-AMINO-ACID-SYN	glycine biosynthesis IV	1	-	1	1	-	1	1	1	-
HISTSYN-PWY	Biosynthesis	Amino-Acid-Biosynthesis	IND-AMINO-ACID-SYN	histidine biosynthesis	10	7	1	2	7	-	1	8	4
PWY-5344	Biosynthesis	Amino-Acid-Biosynthesis	IND-AMINO-ACID-SYN	homocysteine biosynthesis	2	-	-	2	2	1	1	1	2
HOMOSERSYN-PWY	Biosynthesis	Amino-Acid-Biosynthesis	IND-AMINO-ACID-SYN	homoserine biosynthesis	3	3	-	-	3	3	3	3	2
ILEUSYN-PWY	Biosynthesis	Amino-Acid-Biosynthesis	IND-AMINO-ACID-SYN	isoleucine biosynthesis I (from threonine)	7	4	-	-	5	3	-	5	5
PWY-5101	Biosynthesis	Amino-Acid-Biosynthesis	IND-AMINO-ACID-SYN	isoleucine biosynthesis II	8	5	-	-	4	2	-	5	4
PWY-5103	Biosynthesis	Amino-Acid-Biosynthesis	IND-AMINO-ACID-SYN	isoleucine biosynthesis III	7	5	-	-	-	-	-	-	-
PWY-5104	Biosynthesis	Amino-Acid-Biosynthesis	IND-AMINO-ACID-SYN	isoleucine biosynthesis IV	6	5	-	-	-	-	-	-	5
PWY-5921	Biosynthesis	Amino-Acid-Biosynthesis	IND-AMINO-ACID-SYN	L-glutamine biosynthesis II (tRNA-dependent)	2	-	-	1	-	-	-	-	-
PWY-6922	Biosynthesis	Amino-Acid-Biosynthesis	IND-AMINO-ACID-SYN	L-N<sup>delta</sup>-acetylornithine biosynthesis	6	-	2	3	2	3	2	-	-
LEUSYN-PWY	Biosynthesis	Amino-Acid-Biosynthesis	IND-AMINO-ACID-SYN	leucine biosynthesis	6	5	-	4	5	-	-	5	5
DAPLYSINESYN-PWY	Biosynthesis	Amino-Acid-Biosynthesis	IND-AMINO-ACID-SYN	lysine biosynthesis I	9	-	-	-	7	-	-	-	7
PWY-2941	Biosynthesis	Amino-Acid-Biosynthesis	IND-AMINO-ACID-SYN	lysine biosynthesis II	9	-	1	3	8	-	-	-	-
PWY-2942	Biosynthesis	Amino-Acid-Biosynthesis	IND-AMINO-ACID-SYN	lysine biosynthesis III	7	-	-	-	-	-	-	-	5
LYSINE-AMINOAD-PWY	Biosynthesis	Amino-Acid-Biosynthesis	IND-AMINO-ACID-SYN	lysine biosynthesis IV	9	-	-	-	1	-	-	-	-
PWY-5097	Biosynthesis	Amino-Acid-Biosynthesis	IND-AMINO-ACID-SYN	lysine biosynthesis VI	7	6	-	2	6	-	4	7	-
HOMOSER-METSYN-PWY	Biosynthesis	Amino-Acid-Biosynthesis	IND-AMINO-ACID-SYN	methionine biosynthesis I	5	-	2	-	2	3	2	2	-
PWY-702	Biosynthesis	Amino-Acid-Biosynthesis	IND-AMINO-ACID-SYN	methionine biosynthesis II	6	-	-	-	-	3	-	-	-
ADENOSYLHOMOCYSCAT-PWY	Biosynthesis	Amino-Acid-Biosynthesis	IND-AMINO-ACID-SYN	methionine salvage from homocysteine	3	-	-	-	-	2	2	-	-
GLUTORN-PWY	Biosynthesis	Amino-Acid-Biosynthesis	IND-AMINO-ACID-SYN	ornithine biosynthesis	5	5	1	1	4	3	1	2	2
ARGININE-SYN4-PWY	Biosynthesis	Amino-Acid-Biosynthesis	IND-AMINO-ACID-SYN	ornithine de novo biosynthesis	4	2	-	-	-	-	3	3	-
PHESYN	Biosynthesis	Amino-Acid-Biosynthesis	IND-AMINO-ACID-SYN	phenylalanine biosynthesis I	3	-	-	-	2	-	-	2	2
PROSYN-PWY	Biosynthesis	Amino-Acid-Biosynthesis	IND-AMINO-ACID-SYN	proline biosynthesis I	4	3	-	-	-	-	2	3	2
PWY-4981	Biosynthesis	Amino-Acid-Biosynthesis	IND-AMINO-ACID-SYN	proline biosynthesis II (from arginine)	6	2	-	-	3	3	-	3	2
PWY-3341	Biosynthesis	Amino-Acid-Biosynthesis	IND-AMINO-ACID-SYN	proline biosynthesis III	4	-	-	-	2	2	-	2	-
PWY-5041	Biosynthesis	Amino-Acid-Biosynthesis	IND-AMINO-ACID-SYN	S-adenosyl-L-methionine cycle II	4	3	-	-	-	3	-	-	-
PWY-5441	Biosynthesis	Amino-Acid-Biosynthesis	IND-AMINO-ACID-SYN	S-methylmethionine cycle	2	-	-	-	-	1	-	-	-
PWY0-901	Biosynthesis	Amino-Acid-Biosynthesis	IND-AMINO-ACID-SYN	selenocysteine biosynthesis I (bacteria)	3	3	2	-	2	3	3	-	3
PWY-6281	Biosynthesis	Amino-Acid-Biosynthesis	IND-AMINO-ACID-SYN	selenocysteine biosynthesis II (archaea and eukaryotes)	4	2	2	-	2	2	2	-	2
SERSYN-PWY	Biosynthesis	Amino-Acid-Biosynthesis	IND-AMINO-ACID-SYN	serine biosynthesis	3	2	1	2	2	2	1	2	3
HOMOSER-THRESYN-PWY	Biosynthesis	Amino-Acid-Biosynthesis	IND-AMINO-ACID-SYN	threonine biosynthesis from homoserine	2	1	-	-	2	2	1	2	1
TRPSYN-PWY	Biosynthesis	Amino-Acid-Biosynthesis	IND-AMINO-ACID-SYN	tryptophan biosynthesis	6	6	-	3	6	2	2	5	6
TYRSYN	Biosynthesis	Amino-Acid-Biosynthesis	IND-AMINO-ACID-SYN	tyrosine biosynthesis I	3	2	-	-	2	2	-	3	3
VALSYN-PWY	Biosynthesis	Amino-Acid-Biosynthesis	IND-AMINO-ACID-SYN	valine biosynthesis	4	4	-	-	4	2	-	4	4
PWY-5905	Biosynthesis	Amino-Acid-Biosynthesis	None	hypusine biosynthesis	5	4	4	4	4	-	-	4	-
PWY490-4	Biosynthesis	Aminoacyl-tRNAs-Charging	None	asparagine biosynthesis III (tRNA-dependent)	3	2	1	2	2	2	-	1	2
PWY-6164	Biosynthesis	AROMATIC-COMPOUNDS-BIOSYN	3-Dehydroquinate-Biosynthesis	3-dehydroquinate biosynthesis I	2	2	-	2	2	2	-	2	2
PWY-5754	Biosynthesis	AROMATIC-COMPOUNDS-BIOSYN	4-Hydroxybenzoate-Biosynthesis	4-hydroxybenzoate biosynthesis I (eukaryotes)	6	-	-	-	-	-	-	-	2
PWY-6435	Biosynthesis	AROMATIC-COMPOUNDS-BIOSYN	4-Hydroxybenzoate-Biosynthesis	4-hydroxybenzoate biosynthesis V	5	-	2	2	2	2	3	3	4
PWY-6163	Biosynthesis	AROMATIC-COMPOUNDS-BIOSYN	Chorismate-Biosynthesis	chorismate biosynthesis from 3-dehydroquinate	6	3	-	5	5	3	-	4	4
PWY-5901	Biosynthesis	AROMATIC-COMPOUNDS-BIOSYN	None	2,3-dihydroxybenzoate biosynthesis	3	-	-	1	-	1	-	-	1
PWY-5886	Biosynthesis	AROMATIC-COMPOUNDS-BIOSYN	None	4-hydroxyphenylpyruvate biosynthesis	1	-	1	-	1	-	1	1	1
PWY0-1241	Biosynthesis	Carbohydrates-Biosynthesis	CARBO-BIOSYNTHESIS	ADP-L-glycero-beta-D-manno-heptose biosynthesis	5	-	3	3	-	-	-	3	3
PWY-1269	Biosynthesis	Carbohydrates-Biosynthesis	CARBO-BIOSYNTHESIS	CMP-KDO biosynthesis I	4	4	4	4	4	-	-	3	4
PWY-5111	Biosynthesis	Carbohydrates-Biosynthesis	CARBO-BIOSYNTHESIS	CMP-KDO biosynthesis II (from D-arabinose 5-phosphate)	3	3	3	3	3	-	-	2	3
PWY-6139	Biosynthesis	Carbohydrates-Biosynthesis	CARBO-BIOSYNTHESIS	CMP-N-acetylneuraminate biosynthesis II (bacteria)	3	-	2	2	2	2	2	-	-
DTDPRHAMSYN-PWY	Biosynthesis	Carbohydrates-Biosynthesis	CARBO-BIOSYNTHESIS	dTDP-L-rhamnose biosynthesis I	4	4	4	4	4	4	4	3	-
PWY-3221	Biosynthesis	Carbohydrates-Biosynthesis	CARBO-BIOSYNTHESIS	dTDP-L-rhamnose biosynthesis II	3	2	2	2	2	2	2	2	-
PWY-3821	Biosynthesis	Carbohydrates-Biosynthesis	CARBO-BIOSYNTHESIS	galactose degradation III	3	2	-	-	2	-	2	-	-
PWY-66	Biosynthesis	Carbohydrates-Biosynthesis	CARBO-BIOSYNTHESIS	GDP-L-fucose biosynthesis I (from GDP-D-mannose)	2	2	2	2	-	-	-	-	-
PWY-5659	Biosynthesis	Carbohydrates-Biosynthesis	CARBO-BIOSYNTHESIS	GDP-mannose biosynthesis	4	3	3	3	3	2	-	-	3
GLUCONEO-PWY	Biosynthesis	Carbohydrates-Biosynthesis	CARBO-BIOSYNTHESIS	gluconeogenesis I	13	11	9	12	12	10	9	8	8
PWY66-399	Biosynthesis	Carbohydrates-Biosynthesis	CARBO-BIOSYNTHESIS	gluconeogenesis III	12	10	11	10	9	9	7	9	7
PWY-6333	Biosynthesis	Carbohydrates-Biosynthesis	None	acetaldehyde biosynthesis I	2	1	1	1	-	1	1	1	1
PWY-7035	Biosynthesis	Carbohydrates-Biosynthesis	Olefins-Biosynthesis	(Z)-9-tricosene biosynthesis	3	1	1	1	1	1	1	1	1
MANNOSYL-CHITO-DOLICHOL-BIOSYNTHESIS	Biosynthesis	Carbohydrates-Biosynthesis	Oligosaccharides-Biosynthesis	dolichyl-diphosphooligosaccharide biosynthesis	15	1	1	1	-	-	1	1	-
GLYCOGENSYNTH-PWY	Biosynthesis	Carbohydrates-Biosynthesis	Polysaccharides-Biosynthesis	glycogen biosynthesis I (from ADP-D-Glucose)	5	3	2	3	4	2	3	4	3
PWY-622	Biosynthesis	Carbohydrates-Biosynthesis	Polysaccharides-Biosynthesis	starch biosynthesis	12	6	5	6	7	4	5	6	6
PWY-5936	Biosynthesis	Carbohydrates-Biosynthesis	Polysaccharides-Biosynthesis	xyloglucan biosynthesis	6	1	-	-	-	-	-	-	-
PWY-6387	Biosynthesis	Cell-Structure-Biosynthesis	Acetylmuramoyl-Pentapeptide-Biosynthesis	UDP-N-acetylmuramoyl-pentapeptide biosynthesis I (meso-DAP-containing)	8	8	3	6	8	8	8	6	6
PWY-6386	Biosynthesis	Cell-Structure-Biosynthesis	Acetylmuramoyl-Pentapeptide-Biosynthesis	UDP-N-acetylmuramoyl-pentapeptide biosynthesis II (lysine-containing)	8	7	3	5	7	7	7	5	5
PWY-6397	Biosynthesis	Cell-Structure-Biosynthesis	Cell-Wall-Biosynthesis	mycolyl-arabinogalactan-peptidoglycan complex biosynthesis	17	-	2	2	-	-	-	-	-
KDOSYN-PWY	Biosynthesis	Cell-Structure-Biosynthesis	Lipopolysaccharide-Biosynthesis	KDO transfer to lipid IVA I	2	1	-	1	1	-	-	-	1
NAGLIPASYN-PWY	Biosynthesis	Cell-Structure-Biosynthesis	Lipopolysaccharide-Biosynthesis	lipid IVA biosynthesis	6	5	3	4	4	-	-	2	6
PWY0-1338	Biosynthesis	Cell-Structure-Biosynthesis	Lipopolysaccharide-Biosynthesis	polymyxin resistance	6	-	1	1	1	1	-	1	-
TEICHOICACID-PWY	Biosynthesis	Cell-Structure-Biosynthesis	None	teichoic acid (poly-glycerol) biosynthesis	8	-	2	2	2	-	-	-	-
PWY-1001	Biosynthesis	Cell-Structure-Biosynthesis	PLANT-CELL-STRUCTURE	cellulose biosynthesis	1	1	-	-	-	-	-	-	-
COA-PWY	Biosynthesis	Cofactor-Biosynthesis	CoA-Biosynthesis	coenzyme A biosynthesis I	4	3	3	2	3	3	2	2	2
P261-PWY	Biosynthesis	Cofactor-Biosynthesis	Coenzyme-M-Biosynthesis	coenzyme M biosynthesis I	7	-	-	1	2	-	-	-	-
PWY0-501	Biosynthesis	Cofactor-Biosynthesis	Lipoate-Biosynthesis	lipoate biosynthesis and incorporation I	2	1	1	-	1	1	1	1	1
PWY0-522	Biosynthesis	Cofactor-Biosynthesis	Lipoate-Biosynthesis	lipoate salvage I	2	-	-	2	2	2	2	-	-
PWY-6984	Biosynthesis	Cofactor-Biosynthesis	Lipoate-Biosynthesis	lipoate salvage II	4	-	-	2	2	2	2	-	-
PWY-5653	Biosynthesis	Cofactor-Biosynthesis	NAD-Metabolism	NAD biosynthesis from 2-amino-3-carboxymuconate semialdehyde	4	2	-	-	2	-	-	2	2
PYRIDNUCSYN-PWY	Biosynthesis	Cofactor-Biosynthesis	NAD-Metabolism	NAD biosynthesis I (from aspartate)	6	5	4	2	5	2	1	5	5
PYRIDNUCSAL-PWY	Biosynthesis	Cofactor-Biosynthesis	NAD-Metabolism	NAD salvage pathway I	7	3	-	3	2	3	-	-	2
PWY3O-4106	Biosynthesis	Cofactor-Biosynthesis	NAD-Metabolism	NAD salvage pathway III	2	-	-	1	1	-	-	1	-
PWY-5083	Biosynthesis	Cofactor-Biosynthesis	NAD-Metabolism	NAD/NADH phosphorylation and dephosphorylation	6	3	2	3	3	2	2	3	3
PWY-5381	Biosynthesis	Cofactor-Biosynthesis	NAD-Metabolism	pyridine nucleotide cycling (plants)	11	4	1	4	3	4	3	-	3
PWY-6012	Biosynthesis	Cofactor-Biosynthesis	None	acyl carrier protein metabolism I	2	-	-	-	1	-	-	-	-
PWY-5207	Biosynthesis	Cofactor-Biosynthesis	None	coenzyme B/coenzyme M regeneration	3	-	-	-	-	-	1	-	1
PWY-5198	Biosynthesis	Cofactor-Biosynthesis	None	factor 420 biosynthesis	5	-	-	-	-	-	-	-	1
PWY-5196	Biosynthesis	Cofactor-Biosynthesis	None	factor 430 biosynthesis	7	-	-	2	-	2	-	2	-
PWY-5964	Biosynthesis	Cofactor-Biosynthesis	None	guanylyl molybdenum cofactor biosynthesis	1	1	-	-	-	1	-	-	-
SAM-PWY	Biosynthesis	Cofactor-Biosynthesis	None	S-adenosyl-L-methionine biosynthesis	1	1	1	1	1	1	1	1	1
PWY-6148	Biosynthesis	Cofactor-Biosynthesis	None	tetrahydromethanopterin biosynthesis	14	-	1	2	2	2	1	1	3
PWY-5963	Biosynthesis	Cofactor-Biosynthesis	None	thio-molybdenum cofactor biosynthesis	1	-	-	-	1	1	1	-	-
PWY-5785	Biosynthesis	Cofactor-Biosynthesis	Polyprenyl-Biosynthesis	di-trans,poly-cis-undecaprenyl phosphate biosynthesis	1	1	1	1	1	1	1	1	1
PWY-5122	Biosynthesis	Cofactor-Biosynthesis	Polyprenyl-Biosynthesis	geranyl diphosphate biosynthesis	1	-	1	1	1	-	-	-	-
PWY-5120	Biosynthesis	Cofactor-Biosynthesis	Polyprenyl-Biosynthesis	geranylgeranyl diphosphate biosynthesis	1	-	-	-	-	1	1	-	-
PWY-5783	Biosynthesis	Cofactor-Biosynthesis	Polyprenyl-Biosynthesis	octaprenyl diphosphate biosynthesis	1	1	1	-	-	1	1	1	1
CHLOROPHYLL-SYN	Biosynthesis	Cofactor-Biosynthesis	Porphyrin-Compounds-Biosynthesis	chlorophyllide a biosynthesis I (aerobic, light-dependent)	10	-	-	-	2	-	-	2	-
PWY-5531	Biosynthesis	Cofactor-Biosynthesis	Porphyrin-Compounds-Biosynthesis	chlorophyllide a biosynthesis II (anaerobic)	10	-	-	-	2	-	-	2	-
PWY-7159	Biosynthesis	Cofactor-Biosynthesis	Porphyrin-Compounds-Biosynthesis	chlorophyllide a biosynthesis III (aerobic, light independent)	10	-	-	-	2	-	-	2	-
HEME-BIOSYNTHESIS-II	Biosynthesis	Cofactor-Biosynthesis	Porphyrin-Compounds-Biosynthesis	heme biosynthesis I (aerobic)	4	-	-	-	-	-	-	2	3
HEMESYN2-PWY	Biosynthesis	Cofactor-Biosynthesis	Porphyrin-Compounds-Biosynthesis	heme biosynthesis II (anaerobic)	4	1	-	1	1	-	1	3	3
PWY-5194	Biosynthesis	Cofactor-Biosynthesis	Porphyrin-Compounds-Biosynthesis	siroheme biosynthesis	4	3	-	2	-	2	-	2	3
PWY-5853	Biosynthesis	Cofactor-Biosynthesis	Quinone-Biosynthesis	demethylmenaquinol-6 biosynthesis I	1	-	-	1	1	1	1	1	1
PWY-5852	Biosynthesis	Cofactor-Biosynthesis	Quinone-Biosynthesis	demethylmenaquinol-8 biosynthesis I	1	-	-	1	1	1	1	1	1
PWY-5851	Biosynthesis	Cofactor-Biosynthesis	Quinone-Biosynthesis	demethylmenaquinol-9 biosynthesis	1	-	-	1	1	1	1	1	1
PWY-5890	Biosynthesis	Cofactor-Biosynthesis	Quinone-Biosynthesis	menaquinol-10 biosynthesis	2	1	-	2	2	1	2	1	2
PWY-5891	Biosynthesis	Cofactor-Biosynthesis	Quinone-Biosynthesis	menaquinol-11 biosynthesis	2	1	-	2	2	1	2	1	2
PWY-5892	Biosynthesis	Cofactor-Biosynthesis	Quinone-Biosynthesis	menaquinol-12 biosynthesis	2	1	-	2	2	1	2	1	2
PWY-5895	Biosynthesis	Cofactor-Biosynthesis	Quinone-Biosynthesis	menaquinol-13 biosynthesis	2	1	-	2	2	1	2	1	2
PWY-5849	Biosynthesis	Cofactor-Biosynthesis	Quinone-Biosynthesis	menaquinol-6 biosynthesis	1	1	-	1	1	-	1	-	1
PWY-5839	Biosynthesis	Cofactor-Biosynthesis	Quinone-Biosynthesis	menaquinol-7 biosynthesis	2	1	-	2	2	1	2	1	2
MENAQUINONESYN-PWY	Biosynthesis	Cofactor-Biosynthesis	Quinone-Biosynthesis	menaquinol-8 biosynthesis	1	1	-	1	1	-	1	-	1
PWY-5844	Biosynthesis	Cofactor-Biosynthesis	Quinone-Biosynthesis	menaquinol-9 biosynthesis	1	1	-	1	1	-	1	-	1
PWY-5872	Biosynthesis	Cofactor-Biosynthesis	Quinone-Biosynthesis	ubiquinol-10 biosynthesis (eukaryotic)	9	-	-	-	-	-	-	-	2
PWY3O-19	Biosynthesis	Cofactor-Biosynthesis	Quinone-Biosynthesis	ubiquinol-6 biosynthesis from 4-hydroxybenzoate (eukaryotic)	8	-	-	-	-	-	-	-	2
PWY-5873	Biosynthesis	Cofactor-Biosynthesis	Quinone-Biosynthesis	ubiquinol-7 biosynthesis (eukaryotic)	8	-	-	-	-	-	-	-	2
PWY-5870	Biosynthesis	Cofactor-Biosynthesis	Quinone-Biosynthesis	ubiquinol-8 biosynthesis (eukaryotic)	9	-	-	2	-	-	-	-	4
PWY-6708	Biosynthesis	Cofactor-Biosynthesis	Quinone-Biosynthesis	ubiquinol-8 biosynthesis (prokaryotic)	8	-	-	-	2	-	-	-	-
PWY-5871	Biosynthesis	Cofactor-Biosynthesis	Quinone-Biosynthesis	ubiquinol-9 biosynthesis (eukaryotic)	8	-	-	-	-	-	-	-	2
GLUTATHIONESYN-PWY	Biosynthesis	Cofactor-Biosynthesis	Reductants	glutathione biosynthesis	2	-	-	1	2	-	-	2	1
THIOREDOX-PWY	Biosynthesis	Cofactor-Biosynthesis	Reductants	thioredoxin pathway	2	1	1	1	1	1	1	1	1
PWY-5664	Biosynthesis	Cofactor-Biosynthesis	Tetrahydrobiopterin-Biosynthesis	tetrahydrobiopterin biosynthesis II	4	-	-	-	2	-	-	-	-
PWY-5188	Biosynthesis	Cofactor-Biosynthesis	Tetrapyrrole-Biosynthesis	tetrapyrrole biosynthesis I (from glutamate)	6	5	2	2	2	2	-	5	6
PWY-5189	Biosynthesis	Cofactor-Biosynthesis	Tetrapyrrole-Biosynthesis	tetrapyrrole biosynthesis II (from glycine)	4	2	-	-	-	-	-	2	3
PWY-6890	Biosynthesis	Cofactor-Biosynthesis	Vitamin-Biosynthesis	4-amino-2-methyl-5-diphosphomethylpyrimidine biosynthesis	2	1	-	-	-	-	-	1	1
PWY-6543	Biosynthesis	Cofactor-Biosynthesis	Vitamin-Biosynthesis	4-aminobenzoate biosynthesis	2	2	-	-	1	-	-	1	-
PWY-6147	Biosynthesis	Cofactor-Biosynthesis	Vitamin-Biosynthesis	6-hydroxymethyl-dihydropterin diphosphate biosynthesis I	5	2	2	3	3	3	2	2	3
PWY-6797	Biosynthesis	Cofactor-Biosynthesis	Vitamin-Biosynthesis	6-hydroxymethyl-dihydropterin diphosphate biosynthesis II (archaea)	7	-	-	2	2	2	-	-	2
PWY-5509	Biosynthesis	Cofactor-Biosynthesis	Vitamin-Biosynthesis	adenosylcobalamin biosynthesis from cobyrinate a,c-diamide I	8	5	-	-	-	-	-	-	4
PWY-5508	Biosynthesis	Cofactor-Biosynthesis	Vitamin-Biosynthesis	adenosylcobalamin biosynthesis from cobyrinate a,c-diamide II	9	5	-	-	-	-	-	-	4
PWY-6268	Biosynthesis	Cofactor-Biosynthesis	Vitamin-Biosynthesis	adenosylcobalamin salvage from cobalamin	1	1	1	1	1	1	1	1	1
COBALSYN-PWY	Biosynthesis	Cofactor-Biosynthesis	Vitamin-Biosynthesis	adenosylcobalamin salvage from cobinamide I	6	4	-	-	-	-	-	-	-
PWY-6269	Biosynthesis	Cofactor-Biosynthesis	Vitamin-Biosynthesis	adenosylcobalamin salvage from cobinamide II	7	-	-	-	-	-	4	-	-
PWY0-1507	Biosynthesis	Cofactor-Biosynthesis	Vitamin-Biosynthesis	biotin biosynthesis from 8-amino-7-oxononanoate I	3	3	-	-	1	1	-	1	2
RIBOSYN2-PWY	Biosynthesis	Cofactor-Biosynthesis	Vitamin-Biosynthesis	flavin biosynthesis I (bacteria and plants)	9	6	4	2	-	1	-	5	4
PWY-6167	Biosynthesis	Cofactor-Biosynthesis	Vitamin-Biosynthesis	flavin biosynthesis II (archaea)	10	-	-	-	-	-	-	-	3
PWY-6168	Biosynthesis	Cofactor-Biosynthesis	Vitamin-Biosynthesis	flavin biosynthesis III (fungi)	9	4	3	2	-	-	-	4	3
PWY66-366	Biosynthesis	Cofactor-Biosynthesis	Vitamin-Biosynthesis	flavin biosynthesis IV (mammalian)	2	1	1	1	1	-	1	1	1
PWY-2161	Biosynthesis	Cofactor-Biosynthesis	Vitamin-Biosynthesis	folate polyglutamylation	5	-	-	2	-	-	-	-	-
PWY-2201	Biosynthesis	Cofactor-Biosynthesis	Vitamin-Biosynthesis	folate transformations I	12	3	4	5	4	4	3	4	5
PWY-3841	Biosynthesis	Cofactor-Biosynthesis	Vitamin-Biosynthesis	folate transformations II	11	-	-	7	-	-	-	-	-
PWY-6910	Biosynthesis	Cofactor-Biosynthesis	Vitamin-Biosynthesis	hydroxymethylpyrimidine salvage	2	1	-	-	-	-	-	1	1
1CMET2-PWY	Biosynthesis	Cofactor-Biosynthesis	Vitamin-Biosynthesis	N<sup>10</sup>-formyl-tetrahydrofolate biosynthesis	9	3	4	6	6	5	5	6	6
PANTO-PWY	Biosynthesis	Cofactor-Biosynthesis	Vitamin-Biosynthesis	phosphopantothenate biosynthesis I	4	2	2	-	3	4	4	4	3
PWY-6654	Biosynthesis	Cofactor-Biosynthesis	Vitamin-Biosynthesis	phosphopantothenate biosynthesis III	4	-	1	-	1	2	2	2	1
PYRIDOXSYN-PWY	Biosynthesis	Cofactor-Biosynthesis	Vitamin-Biosynthesis	pyridoxal 5-phosphate biosynthesis I	8	3	3	6	5	1	-	1	4
PLPSAL-PWY	Biosynthesis	Cofactor-Biosynthesis	Vitamin-Biosynthesis	pyridoxal 5-phosphate salvage I	5	-	2	2	2	-	-	-	-
PWY-7204	Biosynthesis	Cofactor-Biosynthesis	Vitamin-Biosynthesis	pyridoxal 5-phosphate salvage II (plants)	9	-	-	-	-	-	-	3	3
PWY-6857	Biosynthesis	Cofactor-Biosynthesis	Vitamin-Biosynthesis	retinol biosynthesis	7	1	-	-	1	-	-	1	-
PWY-6614	Biosynthesis	Cofactor-Biosynthesis	Vitamin-Biosynthesis	tetrahydrofolate biosynthesis	3	2	1	3	3	3	3	2	3
PWY-6613	Biosynthesis	Cofactor-Biosynthesis	Vitamin-Biosynthesis	tetrahydrofolate salvage from 5,10-methenyltetrahydrofolate	2	1	1	1	1	-	-	1	1
PWY-6894	Biosynthesis	Cofactor-Biosynthesis	Vitamin-Biosynthesis	thiamin diphosphate biosynthesis I (E. coli)	2	2	-	-	1	-	-	1	2
PWY-6893	Biosynthesis	Cofactor-Biosynthesis	Vitamin-Biosynthesis	thiamin diphosphate biosynthesis II (Bacillus)	2	2	-	-	1	-	-	1	2
PWY-6907	Biosynthesis	Cofactor-Biosynthesis	Vitamin-Biosynthesis	thiamin diphosphate biosynthesis III (Staphylococcus)	3	-	-	-	-	-	-	2	-
PWY-6908	Biosynthesis	Cofactor-Biosynthesis	Vitamin-Biosynthesis	thiamin diphosphate biosynthesis IV (eukaryotes)	3	-	-	-	-	-	-	2	-
PWY-6896	Biosynthesis	Cofactor-Biosynthesis	Vitamin-Biosynthesis	thiamin salvage I	2	1	-	-	1	-	-	-	1
PWY-6898	Biosynthesis	Cofactor-Biosynthesis	Vitamin-Biosynthesis	thiamin salvage III	1	-	-	1	-	-	1	-	-
PWY-6892	Biosynthesis	Cofactor-Biosynthesis	Vitamin-Biosynthesis	thiazole biosynthesis I (E. coli)	7	3	3	3	3	2	2	2	3
PWY66-375	Biosynthesis	HORMONE-SYN	None	leukotriene biosynthesis	6	-	1	1	2	-	1	-	1
PWY-6030	Biosynthesis	HORMONE-SYN	None	serotonin and melatonin biosynthesis	4	-	1	1	1	-	1	-	-
PWY-2781	Biosynthesis	HORMONE-SYN	Plant-Hormone-Biosynthesis	cis-zeatin biosynthesis	5	1	1	1	1	1	1	1	1
PWY-581	Biosynthesis	HORMONE-SYN	Plant-Hormone-Biosynthesis	indole-3-acetate biosynthesis II	14	-	2	-	-	-	2	-	-
PWY-3161	Biosynthesis	HORMONE-SYN	Plant-Hormone-Biosynthesis	indole-3-acetate biosynthesis III (bacteria)	2	1	1	-	-	-	-	1	-
PWY-5025	Biosynthesis	HORMONE-SYN	Plant-Hormone-Biosynthesis	indole-3-acetate biosynthesis IV (bacteria)	2	1	1	-	-	-	-	1	-
PWY-5026	Biosynthesis	HORMONE-SYN	Plant-Hormone-Biosynthesis	indole-3-acetate biosynthesis V (bacteria and fungi)	1	-	-	-	-	-	1	-	-
PWY-735	Biosynthesis	HORMONE-SYN	Plant-Hormone-Biosynthesis	jasmonic acid biosynthesis	19	3	6	6	7	7	9	10	9
PWY-5353	Biosynthesis	Lipid-Biosynthesis	Fatty-acid-biosynthesis	arachidonate biosynthesis	8	-	-	-	-	-	-	2	-
PWY0-862	Biosynthesis	Lipid-Biosynthesis	Fatty-acid-biosynthesis	cis-dodecenoyl biosynthesis	6	2	2	2	2	2	2	2	2
PWY-5973	Biosynthesis	Lipid-Biosynthesis	Fatty-acid-biosynthesis	cis-vaccenate biosynthesis	5	3	3	3	3	3	3	3	2
PWY-7053	Biosynthesis	Lipid-Biosynthesis	Fatty-acid-biosynthesis	docosahexanoate biosynthesis I	16	3	3	3	4	3	3	4	3
PWY-6951	Biosynthesis	Lipid-Biosynthesis	Fatty-acid-biosynthesis	docosahexanoate biosynthesis II	15	4	4	4	4	4	4	4	4
PWY-7049	Biosynthesis	Lipid-Biosynthesis	Fatty-acid-biosynthesis	eicosapentaenoate biosynthesis II (metazoa)	5	-	-	-	-	-	-	2	-
PWY-4381	Biosynthesis	Lipid-Biosynthesis	Fatty-acid-biosynthesis	fatty acid biosynthesis initiation I	3	3	3	3	3	2	2	-	3
FASYN-ELONG-PWY	Biosynthesis	Lipid-Biosynthesis	Fatty-acid-biosynthesis	fatty acid elongation -- saturated	5	3	2	3	2	3	2	2	3
PWY-6000	Biosynthesis	Lipid-Biosynthesis	Fatty-acid-biosynthesis	gamma-linolenate biosynthesis II (animals)	2	1	1	1	2	1	1	1	1
PWYG-321	Biosynthesis	Lipid-Biosynthesis	Fatty-acid-biosynthesis	mycolate biosynthesis	182	94	77	90	76	90	76	76	77
PWY-5994	Biosynthesis	Lipid-Biosynthesis	Fatty-acid-biosynthesis	palmitate biosynthesis I (animals and fungi)	31	13	-	13	-	13	-	-	13
PWY-5971	Biosynthesis	Lipid-Biosynthesis	Fatty-acid-biosynthesis	palmitate biosynthesis II (bacteria and plants)	29	20	14	20	14	20	14	14	20
PWY-6282	Biosynthesis	Lipid-Biosynthesis	Fatty-acid-biosynthesis	palmitoleate biosynthesis I	9	6	-	6	-	6	-	-	6
PWY-5367	Biosynthesis	Lipid-Biosynthesis	Fatty-acid-biosynthesis	petroselinate biosynthesis	6	1	1	1	1	1	1	1	1
PWY-5989	Biosynthesis	Lipid-Biosynthesis	Fatty-acid-biosynthesis	stearate biosynthesis II (bacteria and plants)	5	3	2	3	2	3	2	2	3
PWY3O-355	Biosynthesis	Lipid-Biosynthesis	Fatty-acid-biosynthesis	stearate biosynthesis III (fungi)	6	2	-	2	-	2	-	-	2
KDO-LIPASYN-PWY	Biosynthesis	Lipid-Biosynthesis	None	(KDO)2-lipid A biosynthesis I	2	-	-	1	1	-	-	-	1
PWY-5148	Biosynthesis	Lipid-Biosynthesis	None	acyl-CoA hydrolysis	1	-	-	-	-	-	-	1	-
PWY0-1264	Biosynthesis	Lipid-Biosynthesis	None	biotin-carboxyl carrier protein assembly	4	3	2	3	3	1	2	2	2
PWY-282	Biosynthesis	Lipid-Biosynthesis	None	cuticular wax biosynthesis	6	-	-	-	-	-	-	1	-
PWY-5143	Biosynthesis	Lipid-Biosynthesis	None	fatty acid activation	1	1	1	1	1	1	1	1	1
PWY-401	Biosynthesis	Lipid-Biosynthesis	None	glycolipid biosynthesis	4	-	-	-	-	1	1	-	-
LIPA-CORESYN-PWY	Biosynthesis	Lipid-Biosynthesis	None	Lipid A-core biosynthesis	10	1	-	-	-	-	-	-	1
PWY-922	Biosynthesis	Lipid-Biosynthesis	None	mevalonate pathway I	7	-	-	-	4	6	6	-	-
PWY-6174	Biosynthesis	Lipid-Biosynthesis	None	mevalonate pathway II (archaea)	7	-	-	-	-	-	6	-	-
TRIGLSYN-PWY	Biosynthesis	Lipid-Biosynthesis	None	triacylglycerol biosynthesis	7	-	-	-	2	-	-	2	-
PWY-5884	Biosynthesis	Lipid-Biosynthesis	None	wax esters biosynthesis I	2	-	-	-	-	-	-	1	-
PWY-5885	Biosynthesis	Lipid-Biosynthesis	None	wax esters biosynthesis II	4	-	-	-	-	-	-	2	-
PWY-5269	Biosynthesis	Lipid-Biosynthesis	Phospholipid-Biosynthesis	cardiolipin biosynthesis II	3	-	-	2	-	-	-	2	-
PWY-6349	Biosynthesis	Lipid-Biosynthesis	Phospholipid-Biosynthesis	CDP-archaeol biosynthesis	6	-	-	1	1	-	-	-	-
PWY-5667	Biosynthesis	Lipid-Biosynthesis	Phospholipid-Biosynthesis	CDP-diacylglycerol biosynthesis I	4	3	-	3	3	2	-	2	3
PWY0-1319	Biosynthesis	Lipid-Biosynthesis	Phospholipid-Biosynthesis	CDP-diacylglycerol biosynthesis II	4	3	-	3	3	2	-	2	3
PWY-7039	Biosynthesis	Lipid-Biosynthesis	Phospholipid-Biosynthesis	phosphatidate metabolism, as a signaling molecule	5	-	-	-	-	-	-	-	1
PWY-6825	Biosynthesis	Lipid-Biosynthesis	Phospholipid-Biosynthesis	phosphatidylcholine biosynthesis V	3	1	-	-	-	-	-	-	-
PWY-6826	Biosynthesis	Lipid-Biosynthesis	Phospholipid-Biosynthesis	phosphatidylcholine biosynthesis VI	1	-	-	-	-	-	-	1	-
PWY-5669	Biosynthesis	Lipid-Biosynthesis	Phospholipid-Biosynthesis	phosphatidylethanolamine biosynthesis I	2	2	2	2	2	-	-	2	2
PWY-4983	Biosynthesis	Metabolic-Regulators	Nitric-Oxide-Biosynthesis	citrulline-nitric oxide cycle	3	2	-	-	2	-	-	2	2
PPGPPMET-PWY	Biosynthesis	Metabolic-Regulators	None	ppGpp biosynthesis	6	-	3	3	3	3	2	3	3
PWY-6700	Biosynthesis	Nucleotide-Biosynthesis	Nucleic-Acid-Processing	queuosine biosynthesis	4	2	3	3	2	2	2	1	3
PWY-6829	Biosynthesis	Nucleotide-Biosynthesis	Nucleic-Acid-Processing	tRNA methylation (yeast)	15	-	2	2	2	2	2	-	-
PWY0-1479	Biosynthesis	Nucleotide-Biosynthesis	Nucleic-Acid-Processing	tRNA processing	10	6	-	2	2	-	-	2	6
PWY-6121	Biosynthesis	Nucleotide-Biosynthesis	PUR-NUC-SYN	5-aminoimidazole ribonucleotide biosynthesis I	5	5	5	5	5	-	-	5	3
PWY-6122	Biosynthesis	Nucleotide-Biosynthesis	PUR-NUC-SYN	5-aminoimidazole ribonucleotide biosynthesis II	5	4	4	4	4	-	-	4	-
P121-PWY	Biosynthesis	Nucleotide-Biosynthesis	PUR-NUC-SYN	adenine and adenosine salvage I	2	1	1	2	1	2	1	-	-
PWY-6605	Biosynthesis	Nucleotide-Biosynthesis	PUR-NUC-SYN	adenine and adenosine salvage II	2	1	-	1	-	1	1	-	1
PWY-6619	Biosynthesis	Nucleotide-Biosynthesis	PUR-NUC-SYN	adenine and adenosine salvage II	1	1	-	1	-	1	1	-	1
PWY-6609	Biosynthesis	Nucleotide-Biosynthesis	PUR-NUC-SYN	adenine and adenosine salvage III	4	-	4	4	4	4	4	-	-
PWY-6610	Biosynthesis	Nucleotide-Biosynthesis	PUR-NUC-SYN	adenine and adenosine salvage IV	3	-	2	-	2	3	-	-	-
PWY-6620	Biosynthesis	Nucleotide-Biosynthesis	PUR-NUC-SYN	guanine and guanosine salvage	2	1	2	2	2	2	2	-	1
PWY-6599	Biosynthesis	Nucleotide-Biosynthesis	PUR-NUC-SYN	guanine and guanosine salvage II	2	1	1	1	1	1	1	-	1
PWY-6124	Biosynthesis	Nucleotide-Biosynthesis	PUR-NUC-SYN	inosine-5-phosphate biosynthesis II	5	4	4	4	4	-	-	4	4
SALVPURINE2-PWY	Biosynthesis	Nucleotide-Biosynthesis	PUR-NUC-SYN	xanthine and xanthosine salvage	2	-	1	1	1	2	2	-	-
PWY-7205	Biosynthesis	Nucleotide-Biosynthesis	PYR-NUC-SYN	CMP phosphorylation	2	1	2	2	2	2	-	2	1
PWY-7199	Biosynthesis	Nucleotide-Biosynthesis	PYR-NUC-SYN	pyrimidine deoxyribonucleosides salvage	5	-	2	4	4	3	4	-	-
PWY-7197	Biosynthesis	Nucleotide-Biosynthesis	PYR-NUC-SYN	pyrimidine deoxyribonucleotide phosphorylation	4	3	4	4	4	4	-	4	2
PWY-7210	Biosynthesis	Nucleotide-Biosynthesis	PYR-NUC-SYN	pyrimidine deoxyribonucleotides biosynthesis from CTP	8	6	-	7	7	6	-	-	-
PWY-7184	Biosynthesis	Nucleotide-Biosynthesis	PYR-NUC-SYN	pyrimidine deoxyribonucleotides de novo biosynthesis I	9	-	-	9	9	-	5	8	8
PWY-7187	Biosynthesis	Nucleotide-Biosynthesis	PYR-NUC-SYN	pyrimidine deoxyribonucleotides de novo biosynthesis II	7	5	4	6	5	-	3	4	4
PWY-6545	Biosynthesis	Nucleotide-Biosynthesis	PYR-NUC-SYN	pyrimidine deoxyribonucleotides de novo biosynthesis III	9	9	9	-	-	8	-	-	-
PWY-7198	Biosynthesis	Nucleotide-Biosynthesis	PYR-NUC-SYN	pyrimidine deoxyribonucleotides de novo biosynthesis IV	7	-	-	6	6	-	4	6	5
PWY-7183	Biosynthesis	Nucleotide-Biosynthesis	PYR-NUC-SYN	pyrimidine nucleobases salvage I	1	-	1	1	1	1	1	1	1
PWY-7193	Biosynthesis	Nucleotide-Biosynthesis	PYR-NUC-SYN	pyrimidine ribonucleosides salvage I	3	-	-	-	-	3	3	-	-
PWY-5686	Biosynthesis	Nucleotide-Biosynthesis	PYR-NUC-SYN	UMP biosynthesis	6	5	4	5	5	2	2	3	5
PWY-7176	Biosynthesis	Nucleotide-Biosynthesis	PYR-NUC-SYN	UTP and CTP de novo biosynthesis	3	3	3	3	3	3	2	3	3
PWY-7052	Biosynthesis	Other-biosynthesis	None	cyanophycin metabolism	5	-	-	1	-	-	-	-	2
PWY-6840	Biosynthesis	Other-biosynthesis	None	homoglutathione biosynthesis	2	-	-	-	1	-	-	1	1
PWY-6936	Biosynthesis	Other-biosynthesis	None	seleno-amino acid biosynthesis	5	3	-	-	-	3	2	2	2
TRESYN-PWY	Biosynthesis	Other-biosynthesis	Organic-solutes-Biosynthesis	trehalose biosynthesis I	2	2	-	-	1	-	-	1	2
PWY-2622	Biosynthesis	Other-biosynthesis	Organic-solutes-Biosynthesis	trehalose biosynthesis IV	1	1	-	-	-	-	1	-	-
PWY0-662	Biosynthesis	Other-biosynthesis	PRPP-Biosynthesis	PRPP biosynthesis I	1	1	1	1	1	1	1	1	1
BETSYN-PWY	Biosynthesis	Polyamine-Biosynthesis	Betaine-Biosynthesis	glycine betaine biosynthesis I (Gram-negative bacteria)	2	-	-	-	-	-	-	1	1
PWY-3722	Biosynthesis	Polyamine-Biosynthesis	Betaine-Biosynthesis	glycine betaine biosynthesis II (Gram-positive bacteria)	2	-	-	-	-	-	-	1	1
PWY1F-353	Biosynthesis	Polyamine-Biosynthesis	Betaine-Biosynthesis	glycine betaine biosynthesis III (plants)	3	-	-	-	-	-	-	1	1
PWY0-823	Biosynthesis	Polyamine-Biosynthesis	None	arginine degradation III (arginine decarboxylase/agmatinase pathway)	2	2	2	-	2	-	-	-	-
GLYCGREAT-PWY	Biosynthesis	Polyamine-Biosynthesis	None	creatine biosynthesis	2	-	-	-	-	-	-	1	-
PWY-6562	Biosynthesis	Polyamine-Biosynthesis	None	norspermidine biosynthesis	6	-	-	-	-	-	-	-	3
PWY-40	Biosynthesis	Polyamine-Biosynthesis	Putrescine-Biosynthesis	putrescine biosynthesis I	2	2	2	-	2	1	-	-	-
PWY-43	Biosynthesis	Polyamine-Biosynthesis	Putrescine-Biosynthesis	putrescine biosynthesis II	3	-	-	3	2	-	-	3	-
PWY-6305	Biosynthesis	Polyamine-Biosynthesis	Putrescine-Biosynthesis	putrescine biosynthesis IV	4	-	3	2	3	2	-	-	-
BSUBPOLYAMSYN-PWY	Biosynthesis	Polyamine-Biosynthesis	Spermidine-Biosynthesis	spermidine biosynthesis I	2	1	-	-	-	1	-	-	1
PWY-6559	Biosynthesis	Polyamine-Biosynthesis	Spermidine-Biosynthesis	spermidine biosynthesis II	4	-	-	-	-	-	-	-	2
PWY-5514	Biosynthesis	Polyamine-Biosynthesis	UDP-Nac-Galactosamine-Biosynthesis	UDP-N-acetyl-D-galactosamine biosynthesis II	7	-	-	4	3	3	4	-	-
UDPNAGSYN-PWY	Biosynthesis	Polyamine-Biosynthesis	UDP-NAc-Glucosamine-Biosynthesis	UDP-N-acetyl-D-glucosamine biosynthesis I	5	4	3	3	2	4	3	3	3
UDPNACETYLGALSYN-PWY	Biosynthesis	Polyamine-Biosynthesis	UDP-NAc-Glucosamine-Biosynthesis	UDP-N-acetyl-D-glucosamine biosynthesis II	4	2	2	2	-	2	2	2	-
PWY1A0-6325	Biosynthesis	SECONDARY-METABOLITE-BIOSYNTHESIS	Antibiotic-Biosynthesis	actinorhodin biosynthesis	13	1	-	1	-	1	1	-	-
PWY-6322	Biosynthesis	SECONDARY-METABOLITE-BIOSYNTHESIS	Antibiotic-Biosynthesis	phosphinothricin tripeptide biosynthesis	19	2	-	-	2	2	-	2	-
PWY-5940	Biosynthesis	SECONDARY-METABOLITE-BIOSYNTHESIS	Antibiotic-Biosynthesis	streptomycin biosynthesis	19	-	-	-	2	-	2	2	-
PWY-3581	Biosynthesis	SECONDARY-METABOLITE-BIOSYNTHESIS	N-CONTAINING-SECONDARY-CMPD-SYN	(S)-reticuline biosynthesis I	11	-	2	-	2	-	2	-	-
PWY-5426	Biosynthesis	SECONDARY-METABOLITE-BIOSYNTHESIS	N-CONTAINING-SECONDARY-CMPD-SYN	betaxanthin biosynthesis	3	-	-	1	-	-	-	-	-
PWY-5403	Biosynthesis	SECONDARY-METABOLITE-BIOSYNTHESIS	N-CONTAINING-SECONDARY-CMPD-SYN	betaxanthin biosynthesis (via dopamine)	2	-	1	1	1	-	1	-	-
PWY-5	Biosynthesis	SECONDARY-METABOLITE-BIOSYNTHESIS	N-CONTAINING-SECONDARY-CMPD-SYN	canavanine biosynthesis	4	2	-	-	2	-	-	2	2
PWY-5710	Biosynthesis	SECONDARY-METABOLITE-BIOSYNTHESIS	N-CONTAINING-SECONDARY-CMPD-SYN	capsaicin biosynthesis	6	-	-	1	-	1	-	-	-
PWY-5474	Biosynthesis	SECONDARY-METABOLITE-BIOSYNTHESIS	N-CONTAINING-SECONDARY-CMPD-SYN	hydroxycinnamic acid tyramine amides biosynthesis	5	-	4	-	-	-	-	-	-
PWY-5826	Biosynthesis	SECONDARY-METABOLITE-BIOSYNTHESIS	None	hypoglycin biosynthesis	14	-	1	1	2	-	1	-	2
PWY-5791	Biosynthesis	SECONDARY-METABOLITE-BIOSYNTHESIS	PHENYLPROPANOID-SYN	1,4-dihydroxy-2-naphthoate biosynthesis II (plants)	7	-	-	4	2	-	-	-	-
PWY-5176	Biosynthesis	SECONDARY-METABOLITE-BIOSYNTHESIS	PHENYLPROPANOID-SYN	coumarin biosynthesis (via 2-coumarate)	5	-	-	-	1	-	1	1	-
PWY-5152	Biosynthesis	SECONDARY-METABOLITE-BIOSYNTHESIS	PHENYLPROPANOID-SYN	leucodelphinidin biosynthesis	5	-	-	-	1	-	-	1	-
PWY1F-823	Biosynthesis	SECONDARY-METABOLITE-BIOSYNTHESIS	PHENYLPROPANOID-SYN	leucopelargonidin and leucocyanidin biosynthesis	4	-	-	-	2	-	-	2	-
PWY-6627	Biosynthesis	SECONDARY-METABOLITE-BIOSYNTHESIS	POLYKETIDE-SYN	salinosporamide A biosynthesis	15	-	1	2	1	2	1	-	-
PWY-6363	Biosynthesis	SECONDARY-METABOLITE-BIOSYNTHESIS	SUGAR-DERIVS	D-myo-inositol (1,4,5)-trisphosphate degradation	3	1	1	1	1	1	-	1	1
PWY-2301	Biosynthesis	SECONDARY-METABOLITE-BIOSYNTHESIS	SUGAR-DERIVS	myo-inositol biosynthesis	2	1	1	2	1	2	-	1	1
PWY-5107	Biosynthesis	SECONDARY-METABOLITE-BIOSYNTHESIS	Terpenoid-Biosynthesis	phytol salvage pathway	2	-	-	1	-	1	1	-	-
PWY-5002	Biosynthesis	SECONDARY-METABOLITE-BIOSYNTHESIS	XANTHONE-SYN	tetrahydroxyxanthone biosynthesis (from 3-hydroxybenzoate)	5	-	-	-	-	-	-	-	1
PWY3O-246	Degradation	Alcohol-Degradation	2-3-Butanediol-Degradation	(R,R)-butanediol degradation	1	-	-	-	-	-	-	1	-
ETOH-ACETYLCOA-ANA-PWY	Degradation	Alcohol-Degradation	Ethanol-Degradation	ethanol degradation I	2	-	-	-	-	2	2	-	-
PWY66-21	Degradation	Alcohol-Degradation	Ethanol-Degradation	ethanol degradation II	3	2	3	2	-	3	3	3	3
PWY66-162	Degradation	Alcohol-Degradation	Ethanol-Degradation	ethanol degradation IV	3	-	-	2	-	-	-	-	-
PWY-4261	Degradation	Alcohol-Degradation	GLYCEROL-DEG	glycerol degradation I	2	-	-	-	-	2	2	1	1
PWY-6131	Degradation	Alcohol-Degradation	GLYCEROL-DEG	glycerol degradation II	2	-	-	-	-	-	-	1	-
GLYCEROLMETAB-PWY	Degradation	Alcohol-Degradation	GLYCEROL-DEG	glycerol degradation V	2	-	-	-	-	-	-	1	-
PWY-6952	Degradation	Alcohol-Degradation	GLYCEROL-DEG	glycerophosphodiester degradation	2	1	-	-	1	2	2	1	-
PWY0-1317	Degradation	Aldehyde-Degradation	Lactaldehyde-Degradation	L-lactaldehyde degradation (aerobic)	2	-	1	1	1	1	-	-	-
PWY-6535	Degradation	AMINE-DEG	4-Aminobutyraye-Degradation	4-aminobutyrate degradation	2	-	-	1	-	1	-	1	-
PWY-6537	Degradation	AMINE-DEG	4-Aminobutyraye-Degradation	4-aminobutyrate degradation II	2	-	-	-	-	1	-	-	-
PWY-6536	Degradation	AMINE-DEG	4-Aminobutyraye-Degradation	4-aminobutyrate degradation III	2	-	-	-	-	1	-	-	-
PWY-6473	Degradation	AMINE-DEG	4-Aminobutyraye-Degradation	4-aminobutyrate degradation IV	2	-	-	1	-	-	-	1	-
PWY-5022	Degradation	AMINE-DEG	4-Aminobutyraye-Degradation	4-aminobutyrate degradation V	7	-	-	-	3	3	3	2	-
CHOLINE-BETAINE-ANA-PWY	Degradation	AMINE-DEG	Choline-Degradation	choline degradation I	2	-	-	-	-	-	-	1	1
CRNFORCAT-PWY	Degradation	AMINE-DEG	Creatinine-Degradation	creatinine degradation I	4	-	-	-	-	-	1	-	-
PWY-4722	Degradation	AMINE-DEG	Creatinine-Degradation	creatinine degradation II	5	-	1	-	-	-	-	1	-
PWY-6967	Degradation	AMINE-DEG	Methylamine-Degradation	methylamine degradation I	1	-	-	-	-	-	-	1	-
GLUAMCAT-PWY	Degradation	AMINE-DEG	N-Acetylglucosamine-Degradation	N-acetylglucosamine degradation I	2	-	-	-	2	1	1	-	-
PWY0-1477	Degradation	AMINE-DEG	None	ethanolamine utilization	1	-	-	1	-	-	-	1	-
PWY-3661	Degradation	AMINE-DEG	None	glycine betaine degradation I	7	-	-	-	-	-	2	-	-
PUTDEG-PWY	Degradation	AMINE-DEG	Putrescine-Degradation	putrescine degradation I	2	-	-	-	-	2	-	-	1
PWY-0	Degradation	AMINE-DEG	Putrescine-Degradation	putrescine degradation III	4	-	1	1	1	1	1	1	1
PWY-2	Degradation	AMINE-DEG	Putrescine-Degradation	putrescine degradation IV	3	-	-	-	-	2	-	-	1
PWY-6117	Degradation	AMINE-DEG	SPERMINE-SPERMIDINE-DEG	spermine and spermidine degradation I	5	-	-	2	-	-	-	-	-
PWY-5703	Degradation	AMINE-DEG	Urea-Degradation	urea degradation I	2	-	-	-	1	1	-	-	-
HYDROXYPRODEG-PWY	Degradation	Amino-Acid-Degradation	4-Hydroxyproline-Degradation	trans-4-hydroxy-L-proline degradation I	5	-	-	-	1	-	-	-	-
PWY-5159	Degradation	Amino-Acid-Degradation	4-Hydroxyproline-Degradation	trans-4-hydroxy-L-proline degradation II	4	-	-	-	3	-	-	-	-
ALANINE-DEG3-PWY	Degradation	Amino-Acid-Degradation	ALANINE-DEG	alanine degradation III	1	-	-	1	-	-	-	-	-
PWY1-2	Degradation	Amino-Acid-Degradation	ALANINE-DEG	alanine degradation IV	1	1	1	1	1	1	-	1	-
ARGDEG-III-PWY	Degradation	Amino-Acid-Degradation	ARGININE-DEG	arginine degradation IV (arginine decarboxylase/agmatine deiminase pathway)	3	-	-	3	2	-	-	3	-
ARG-GLU-PWY	Degradation	Amino-Acid-Degradation	ARGININE-DEG	arginine degradation VII (arginase 3 pathway)	2	-	1	1	1	2	-	-	-
ARGDEG-V-PWY	Degradation	Amino-Acid-Degradation	ARGININE-DEG	arginine degradation X (arginine monooxygenase pathway)	3	1	1	-	-	-	-	-	-
PWY-6422	Degradation	Amino-Acid-Degradation	ARGININE-DEG	D-arginine degradation	3	-	-	-	1	-	-	-	1
ASPARAGINE-DEG1-PWY	Degradation	Amino-Acid-Degradation	ASPARAGINE-DEG	asparagine degradation I	1	-	1	1	1	-	-	-	-
ASPARTATE-DEG1-PWY	Degradation	Amino-Acid-Degradation	ASPARTATE-DEG	aspartate degradation I	1	1	1	1	1	1	1	1	1
MALATE-ASPARTATE-SHUTTLE-PWY	Degradation	Amino-Acid-Degradation	ASPARTATE-DEG	aspartate degradation II	2	2	2	2	2	2	2	2	-
BETA-ALA-DEGRADATION-I-PWY	Degradation	Amino-Acid-Degradation	Beta-Alanine-Degradation	beta-alanine degradation I	2	-	-	-	-	1	-	-	-
LCYSDEG-PWY	Degradation	Amino-Acid-Degradation	CYSTEINE-DEG	L-cysteine degradation II	3	-	1	-	1	1	-	-	-
GLUTAMATE-DEG1-PWY	Degradation	Amino-Acid-Degradation	GLUTAMATE-DEG	glutamate degradation I	1	1	1	-	1	1	1	-	-
GLUTDEG-PWY	Degradation	Amino-Acid-Degradation	GLUTAMATE-DEG	glutamate degradation II	2	-	2	2	-	-	2	-	-
P162-PWY	Degradation	Amino-Acid-Degradation	GLUTAMATE-DEG	glutamate degradation V (via hydroxyglutarate)	7	2	-	-	-	-	-	-	-
GLUTAMINDEG-PWY	Degradation	Amino-Acid-Degradation	GLUTAMINE-DEG	glutamine degradation I	1	1	1	1	1	1	1	1	1
GLUTAMINEFUM-PWY	Degradation	Amino-Acid-Degradation	GLUTAMINE-DEG	glutamine degradation II	1	1	-	-	1	-	1	1	1
GLYCLEAV-PWY	Degradation	Amino-Acid-Degradation	GLYCINE-DEG	glycine cleavage	3	3	3	3	3	3	2	3	2
HISDEG-PWY	Degradation	Amino-Acid-Degradation	HISTIDINE-DEG	histidine degradation I	4	-	2	3	4	3	3	-	-
PWY-5028	Degradation	Amino-Acid-Degradation	HISTIDINE-DEG	histidine degradation II	5	-	2	3	3	3	3	-	-
PWY-5030	Degradation	Amino-Acid-Degradation	HISTIDINE-DEG	histidine degradation III	6	-	3	4	4	3	4	-	-
HISHP-PWY	Degradation	Amino-Acid-Degradation	HISTIDINE-DEG	histidine degradation VI	8	-	2	3	3	3	3	-	-
HOMOCYSDEGR-PWY	Degradation	Amino-Acid-Degradation	HOMOCYSTEINE-DEG	cysteine biosynthesis/homocysteine degradation	4	-	2	-	2	2	-	-	-
ILEUDEG-PWY	Degradation	Amino-Acid-Degradation	ISOLEUCINE-DEG	isoleucine degradation I	6	2	-	2	3	3	2	3	2
PWY-5078	Degradation	Amino-Acid-Degradation	ISOLEUCINE-DEG	isoleucine degradation II	3	2	1	2	-	2	1	2	2
LEU-DEG2-PWY	Degradation	Amino-Acid-Degradation	LEUCINE-DEG	leucine degradation I	6	-	1	2	4	2	1	4	4
PWY-5076	Degradation	Amino-Acid-Degradation	LEUCINE-DEG	leucine degradation III	3	2	1	2	-	2	1	2	2
PWY0-461	Degradation	Amino-Acid-Degradation	LYSINE-DEG	lysine degradation I	1	1	1	-	1	1	-	-	-
LYSINE-DEG1-PWY	Degradation	Amino-Acid-Degradation	LYSINE-DEG	lysine degradation II (mammalian)	5	-	1	1	2	-	-	-	-
LYSDEGII-PWY	Degradation	Amino-Acid-Degradation	LYSINE-DEG	lysine degradation III	6	-	-	-	-	-	-	-	1
PWY-5298	Degradation	Amino-Acid-Degradation	LYSINE-DEG	lysine degradation VI	3	-	1	1	-	-	-	-	-
P163-PWY	Degradation	Amino-Acid-Degradation	LYSINE-DEG	lysine fermentation to acetate and butyrate	10	-	-	4	-	3	3	-	-
METHIONINE-DEG1-PWY	Degradation	Amino-Acid-Degradation	METHIONINE-DEG	methionine degradation I (to homocysteine)	3	2	2	2	2	2	2	2	2
PWY-701	Degradation	Amino-Acid-Degradation	METHIONINE-DEG	methionine degradation II	3	-	-	1	1	-	-	-	1
PWY-5082	Degradation	Amino-Acid-Degradation	METHIONINE-DEG	methionine degradation III	3	1	1	1	-	1	1	1	1
CITRULLINE-DEG-PWY	Degradation	Amino-Acid-Degradation	MISCELLANEOUS-DEG	citrulline degradation	2	1	-	2	1	2	1	1	1
ORN-AMINOPENTANOATE-CAT-PWY	Degradation	Amino-Acid-Degradation	MISCELLANEOUS-DEG	ornithine degradation I (proline biosynthesis)	1	-	-	-	-	1	-	1	-
PWY-6344	Degradation	Amino-Acid-Degradation	None	ornithine degradation II (Stickland reaction)	9	-	-	-	2	2	-	2	-
PHENYLALANINE-DEG1-PWY	Degradation	Amino-Acid-Degradation	PHENYLALANINE-DEG	phenylalanine degradation I (aerobic)	3	1	-	1	1	1	-	1	-
PWY-5079	Degradation	Amino-Acid-Degradation	PHENYLALANINE-DEG	phenylalanine degradation III	4	-	2	-	-	-	2	2	2
PWY-6318	Degradation	Amino-Acid-Degradation	PHENYLALANINE-DEG	phenylalanine degradation IV (mammalian, via side chain)	9	1	2	1	2	1	1	2	2
PWY-7158	Degradation	Amino-Acid-Degradation	PHENYLALANINE-DEG	phenylalanine degradation V	3	1	-	1	1	1	-	1	-
PROUT-PWY	Degradation	Amino-Acid-Degradation	PROLINE-DEG	proline degradation	3	-	2	2	-	2	1	-	-
PWY0-1535	Degradation	Amino-Acid-Degradation	SERINE-DEG	D-serine degradation	3	-	-	-	1	-	-	-	-
SERDEG-PWY	Degradation	Amino-Acid-Degradation	SERINE-DEG	L-serine degradation	3	-	-	1	1	-	-	-	-
THREONINE-DEG2-PWY	Degradation	Amino-Acid-Degradation	THREONINE-DEG	threonine degradation II	2	2	2	2	2	2	2	1	-
THRDLCTCAT-PWY	Degradation	Amino-Acid-Degradation	THREONINE-DEG	threonine degradation III (to methylglyoxal)	3	1	1	1	1	1	1	1	-
PWY-5436	Degradation	Amino-Acid-Degradation	THREONINE-DEG	threonine degradation IV	2	-	-	-	-	2	2	-	-
TRPCAT-PWY	Degradation	Amino-Acid-Degradation	TRYPTOPHAN-DEG	tryptophan degradation I (via anthranilate)	3	-	-	-	-	2	-	-	-
PWY-5651	Degradation	Amino-Acid-Degradation	TRYPTOPHAN-DEG	tryptophan degradation to 2-amino-3-carboxymuconate semialdehyde	5	-	-	-	-	2	-	-	-
PWY-6307	Degradation	Amino-Acid-Degradation	TRYPTOPHAN-DEG	tryptophan degradation X (mammalian, via tryptamine)	4	-	2	-	2	1	2	1	1
TYRFUMCAT-PWY	Degradation	Amino-Acid-Degradation	TYROSINE-DEG	tyrosine degradation I	5	-	4	1	4	1	-	2	2
PWY3O-4108	Degradation	Amino-Acid-Degradation	TYROSINE-DEG	tyrosine degradation III	4	-	2	-	-	-	2	2	2
VALDEG-PWY	Degradation	Amino-Acid-Degradation	VALINE-DEG	valine degradation I	8	2	1	2	3	3	1	2	2
PWY-5057	Degradation	Amino-Acid-Degradation	VALINE-DEG	valine degradation II	3	2	1	2	-	2	1	2	2
PWY-283	Degradation	AROMATIC-COMPOUNDS-DEGRADATION	Benzoate-Degradation	benzoate degradation II (aerobic and anaerobic)	1	-	-	-	-	-	-	-	1
P321-PWY	Degradation	AROMATIC-COMPOUNDS-DEGRADATION	Benzoyl-CoA-Degradation	benzoyl-CoA degradation III (anaerobic)	9	-	-	-	-	-	-	-	2
CATECHOL-ORTHO-CLEAVAGE-PWY	Degradation	AROMATIC-COMPOUNDS-DEGRADATION	Catechol-Degradation	catechol degradation to beta-ketoadipate	4	2	-	-	1	-	1	-	-
P3-PWY	Degradation	AROMATIC-COMPOUNDS-DEGRADATION	GALLATE-DEG	gallate degradation III (anaerobic)	11	-	-	-	-	-	-	-	3
PWY-6550	Degradation	AROMATIC-COMPOUNDS-DEGRADATION	None	carbazole degradation	4	-	-	1	1	-	-	-	-
PWY-5489	Degradation	AROMATIC-COMPOUNDS-DEGRADATION	None	methyl parathion degradation	1	-	-	-	-	-	-	1	-
PWY-5490	Degradation	AROMATIC-COMPOUNDS-DEGRADATION	None	paraoxon degradation	1	-	-	-	-	-	-	1	-
PARATHION-DEGRADATION-PWY	Degradation	AROMATIC-COMPOUNDS-DEGRADATION	None	parathion degradation	2	-	-	-	-	-	-	1	-
PWY0-321	Degradation	AROMATIC-COMPOUNDS-DEGRADATION	Phenolic-Compounds-Degradation	phenylacetate degradation I (aerobic)	9	1	1	1	1	1	2	3	3
PROTOCATECHUATE-ORTHO-CLEAVAGE-PWY	Degradation	AROMATIC-COMPOUNDS-DEGRADATION	Protocatechuate-Degradation	protocatechuate degradation II (ortho-cleavage pathway)	4	1	-	1	-	-	-	-	-
PWY-5743	Degradation	C1-COMPOUNDS	CO2-Fixation	3-hydroxypropanoate cycle	11	2	4	4	3	-	3	4	2
PWY-5789	Degradation	C1-COMPOUNDS	CO2-Fixation	3-hydroxypropanoate/4-hydroxybutanate cycle	16	2	4	4	4	4	5	5	3
PWYQT-4429	Degradation	C1-COMPOUNDS	CO2-Fixation	CO2 fixation into oxaloacetate (anapleurotic)	2	2	1	-	2	-	-	1	1
P42-PWY	Degradation	C1-COMPOUNDS	CO2-Fixation	incomplete reductive TCA cycle	7	6	5	5	-	-	-	-	4
P42-PWY	Degradation	C1-COMPOUNDS	CO2-Fixation	reductive acetyl coenzyme A pathway I (homoacetogenic bacteria)	8	8	-	-	-	-	-	-	-
PWY-5493	Degradation	C1-COMPOUNDS	CO2-Fixation	reductive monocarboxylic acid cycle	2	1	-	-	-	-	-	-	1
PWY-5392	Degradation	C1-COMPOUNDS	CO2-Fixation	reductive TCA cycle II	12	7	6	6	6	6	6	4	6
PWY-1622	Degradation	C1-COMPOUNDS	Formaldehyde-Assimilation	formaldehyde assimilation I (serine pathway)	13	-	-	-	-	5	4	7	4
PWY-1861	Degradation	C1-COMPOUNDS	Formaldehyde-Assimilation	formaldehyde assimilation II (RuMP Cycle)	9	8	-	-	-	-	-	-	-
RUMP-PWY	Degradation	C1-COMPOUNDS	Formaldehyde-Oxidation	formaldehyde oxidation I	6	5	-	-	-	-	-	-	-
PWY-1801	Degradation	C1-COMPOUNDS	Formaldehyde-Oxidation	formaldehyde oxidation II (glutathione-dependent)	3	-	-	-	-	-	-	1	-
PWY-1722	Degradation	C1-COMPOUNDS	Formaldehyde-Oxidation	formate reduction to 5,10-methylenetetrahydrofolate	3	-	-	2	-	-	-	-	-
PWY-1881	Degradation	C1-COMPOUNDS	None	formate oxidation to CO2	1	1	1	1	-	-	1	-	1
PWY-6028	Degradation	Carbohydrates-Degradation	None	acetoin degradation	2	-	-	-	-	-	2	2	-
PWY-6788	Degradation	Carbohydrates-Degradation	POLYSACCHARIDES-DEG	cellulose degradation II (fungi)	3	-	-	1	2	1	2	1	-
PWY-6902	Degradation	Carbohydrates-Degradation	POLYSACCHARIDES-DEG	chitin degradation II	5	-	-	2	5	-	-	-	2
PWY-6906	Degradation	Carbohydrates-Degradation	POLYSACCHARIDES-DEG	chitin derivatives degradation	7	-	-	2	-	-	-	-	-
GLYCOCAT-PWY	Degradation	Carbohydrates-Degradation	POLYSACCHARIDES-DEG	glycogen degradation I	7	5	2	5	5	4	5	6	2
PWY-5941	Degradation	Carbohydrates-Degradation	POLYSACCHARIDES-DEG	glycogenolysis II	5	3	2	3	4	3	4	3	2
PWY-842	Degradation	Carbohydrates-Degradation	POLYSACCHARIDES-DEG	starch degradation I	6	1	-	3	1	2	-	2	1
PWY-6724	Degradation	Carbohydrates-Degradation	POLYSACCHARIDES-DEG	starch degradation II	9	1	-	1	1	1	1	-	-
PWY-6737	Degradation	Carbohydrates-Degradation	POLYSACCHARIDES-DEG	starch degradation V	6	2	-	2	4	2	3	2	-
PWY-6807	Degradation	Carbohydrates-Degradation	POLYSACCHARIDES-DEG	xyloglucan degradation II (exoglucanase)	6	-	3	-	3	-	-	3	-
PWY-7180	Degradation	Carbohydrates-Degradation	Sugars-And-Polysaccharides	2-deoxy-alpha-D-ribose 1-phosphate degradation	3	1	1	2	1	2	3	-	-
PWY0-1300	Degradation	Carbohydrates-Degradation	Sugars-And-Polysaccharides	2-O-alpha-mannosyl-D-glycerate degradation	2	1	1	-	-	-	2	-	-
P124-PWY	Degradation	Carbohydrates-Degradation	Sugars-And-Polysaccharides	Bifidobacterium shunt	15	13	-	-	-	-	-	8	-
MANNCAT-PWY	Degradation	Carbohydrates-Degradation	Sugars-And-Polysaccharides	D-mannose degradation	1	1	-	-	1	-	-	-	1
PWY-2221	Degradation	Carbohydrates-Degradation	Sugars-And-Polysaccharides	Entner-Doudoroff pathway III (semi-phosphorylative)	9	-	4	-	6	5	2	3	3
FUCCAT-PWY	Degradation	Carbohydrates-Degradation	Sugars-And-Polysaccharides	fucose degradation	4	-	-	-	-	-	1	-	-
PWY-6317	Degradation	Carbohydrates-Degradation	Sugars-And-Polysaccharides	galactose degradation I (Leloir pathway)	6	2	-	-	-	-	-	-	-
GLUCOSE1PMETAB-PWY	Degradation	Carbohydrates-Degradation	Sugars-And-Polysaccharides	glucose and glucose-1-phosphate degradation	6	-	-	-	4	-	2	2	-
LACTOSEUTIL-PWY	Degradation	Carbohydrates-Degradation	Sugars-And-Polysaccharides	lactose degradation II	3	-	1	-	1	-	-	1	-
BGALACT-PWY	Degradation	Carbohydrates-Degradation	Sugars-And-Polysaccharides	lactose degradation III	1	-	1	1	1	-	-	1	-
PWY0-1301	Degradation	Carbohydrates-Degradation	Sugars-And-Polysaccharides	melibiose degradation	1	-	-	-	1	-	-	1	-
PWY0-1324	Degradation	Carbohydrates-Degradation	Sugars-And-Polysaccharides	N-acetylneuraminate and N-acetylmannosamine degradation	3	-	-	-	1	-	-	-	-
PWY-6527	Degradation	Carbohydrates-Degradation	Sugars-And-Polysaccharides	stachyose degradation	7	-	-	-	3	-	-	3	2
PWY-5384	Degradation	Carbohydrates-Degradation	Sugars-And-Polysaccharides	sucrose degradation IV (sucrose phosphorylase)	5	-	-	-	-	2	4	-	-
PWY66-373	Degradation	Carbohydrates-Degradation	Sugars-And-Polysaccharides	sucrose degradation V (sucrose alpha-glucosidase)	6	2	2	2	3	2	-	2	2
XYLCAT-PWY	Degradation	Carbohydrates-Degradation	Sugars-And-Polysaccharides	xylose degradation I	2	-	-	-	-	-	1	-	-
2OXOBUTYRATECAT-PWY	Degradation	CARBOXYLATES-DEG	2-Oxobutanoate-Degradation	2-oxobutanoate degradation II	2	1	-	-	-	-	-	-	1
PWY0-1312	Degradation	CARBOXYLATES-DEG	Acetate-Formation	acetate formation from acetyl-CoA I	2	2	-	2	-	-	-	-	2
PWY-5535	Degradation	CARBOXYLATES-DEG	Acetate-Formation	acetate formation from acetyl-CoA II	1	1	-	-	-	-	-	-	1
PWY-6961	Degradation	CARBOXYLATES-DEG	Ascorbate-Degradation	L-ascorbate degradation II (bacterial, aerobic)	8	-	-	-	-	-	2	-	-
GLYOXDEG-PWY	Degradation	CARBOXYLATES-DEG	Glycolate-Degradation	glycolate and glyoxylate degradation II	2	1	1	1	1	-	-	1	2
PWY-5162	Degradation	CARBOXYLATES-DEG	None	2-oxopentenoate degradation	3	-	-	-	-	-	-	-	1
PWY-2361	Degradation	CARBOXYLATES-DEG	None	3-oxoadipate degradation	2	-	-	-	-	1	1	1	-
PWY0-1313	Degradation	CARBOXYLATES-DEG	None	acetate conversion to acetyl-CoA	1	1	1	1	1	1	1	1	1
PWY-6038	Degradation	CARBOXYLATES-DEG	None	citrate degradation	2	-	-	2	-	2	-	-	-
GLUCONSUPER-PWY	Degradation	CARBOXYLATES-DEG	None	D-gluconate degradation	1	-	-	-	1	-	-	-	-
PWY-5177	Degradation	CARBOXYLATES-DEG	None	glutaryl-CoA degradation	5	-	2	2	3	3	-	-	-
PYRUVDEHYD-PWY	Degradation	CARBOXYLATES-DEG	None	pyruvate decarboxylation to acetyl CoA	3	2	3	3	3	3	3	3	3
PWY-6695	Degradation	CARBOXYLATES-DEG	Oxalate-Degradation	oxalate degradation II	4	-	-	-	-	1	-	-	-
PWY0-42	Degradation	CARBOXYLATES-DEG	Propionate-Degradation	2-methylcitrate cycle I	5	-	-	-	1	-	-	-	-
PROPIONMET-PWY	Degradation	CARBOXYLATES-DEG	Propionate-Degradation	propionyl CoA degradation	3	-	3	3	2	3	2	2	-
PWY0-43	Degradation	CARBOXYLATES-DEG	SUCC-DEG	conversion of succinate to propionate	3	-	-	2	-	-	-	-	-
PWY-6190	Degradation	CHLORINATED-COMPOUNDS-DEG	Chloroaromatic-Compounds-Degradation	2,4-dichlorotoluene degradation	8	-	-	-	2	-	-	-	-
12DICHLORETHDEG-PWY	Degradation	CHLORINATED-COMPOUNDS-DEG	None	1,2-dichloroethane degradation	4	-	-	1	-	-	-	-	-
PWY66-387	Degradation	Fatty-Acid-and-Lipid-Degradation	Fatty-Acid-Degradation	fatty acid alpha-oxidation II	6	-	-	-	4	-	-	-	-
FAO-PWY	Degradation	Fatty-Acid-and-Lipid-Degradation	Fatty-Acid-Degradation	fatty acid beta-oxidation I	7	2	3	3	3	3	4	5	4
PWY-6837	Degradation	Fatty-Acid-and-Lipid-Degradation	Fatty-Acid-Degradation	fatty acid beta-oxidation V (unsaturated, odd number, di-isomerase-dependent)	5	1	-	1	-	-	-	-	-
PWY-5138	Degradation	Fatty-Acid-and-Lipid-Degradation	Fatty-Acid-Degradation	unsaturated, even numbered fatty acid beta-oxidation	6	3	2	3	2	2	2	3	2
SOPHOROSYLOXYDOCOSANOATE-DEG-PWY	Degradation	Fatty-Acid-and-Lipid-Degradation	None	sophorolipid degradation	2	-	-	-	2	-	-	-	-
PWY-7119	Degradation	Fatty-Acid-and-Lipid-Degradation	None	sphingolipid recycling and degradation (yeast)	11	-	-	-	-	2	-	-	-
LIPAS-PWY	Degradation	Fatty-Acid-and-Lipid-Degradation	None	triacylglycerol degradation	4	-	-	-	-	-	-	1	-
PWY-6944	Degradation	HORMONE-DEG	Steroids-Degradation	androstenedione degradation	15	-	-	-	-	1	1	2	1
PWY-6945	Degradation	HORMONE-DEG	Steroids-Degradation	cholesterol degradation to androstenedione I (cholesterol oxidase)	17	-	-	-	-	3	-	-	-
PWY-6964	Degradation	Noncarbon-Nutrients	NITROGEN-DEG	ammonia assimilation cycle II	2	-	2	-	2	-	-	-	2
PWY-6523	Degradation	Noncarbon-Nutrients	NITROGEN-DEG	intra-aerobic nitrite reduction	2	-	-	-	-	1	1	1	1
DENITRIFICATION-PWY	Degradation	Noncarbon-Nutrients	NITROGEN-DEG	nitrate reduction I (denitrification)	4	-	2	2	2	1	3	4	3
PWY-5674	Degradation	Noncarbon-Nutrients	NITROGEN-DEG	nitrate reduction IV (dissimilatory)	2	1	-	1	-	-	1	-	-
PWY490-3	Degradation	Noncarbon-Nutrients	NITROGEN-DEG	nitrate reduction VI (assimilatory)	4	3	-	2	2	-	2	2	-
PWY-6748	Degradation	Noncarbon-Nutrients	NITROGEN-DEG	nitrate reduction VII (denitrification)	4	-	-	-	-	-	-	2	2
PWY-4984	Degradation	Noncarbon-Nutrients	NITROGEN-DEG	urea cycle	5	-	-	3	-	-	-	-	-
PWY-6932	Degradation	Noncarbon-Nutrients	None	selenate reduction	5	1	-	-	1	1	1	1	1
PWY-6348	Degradation	Noncarbon-Nutrients	Phosphorus-Compounds	phosphate acquisition	1	-	-	-	1	-	-	1	-
PWY-6357	Degradation	Noncarbon-Nutrients	Phosphorus-Compounds	phosphate utilization in cell wall regeneration	1	-	-	-	1	-	-	1	-
PWY-6048	Degradation	Noncarbon-Nutrients	Sulfur-Assimilation	methylthiopropionate degradation I (cleavage)	3	-	-	-	-	-	-	-	1
PWY-5340	Degradation	Noncarbon-Nutrients	Sulfur-Assimilation	sulfate activation for sulfonation	2	2	-	-	1	1	1	2	1
P224-PWY	Degradation	Noncarbon-Nutrients	Sulfur-Assimilation	sulfate reduction V (dissimilatory)	5	-	-	-	-	-	-	-	3
P222-PWY	Degradation	Noncarbon-Nutrients	Sulfur-Assimilation	sulfide oxidation I (sulfide-quinone reductase)	1	-	-	-	-	-	-	-	1
PWY-5274	Degradation	Noncarbon-Nutrients	Sulfur-Assimilation	sulfide oxidation II (sulfide dehydrogenase)	1	-	-	-	-	-	-	-	1
PWY-5279	Degradation	Noncarbon-Nutrients	Sulfur-Assimilation	sulfite oxidation II	2	1	-	-	-	-	-	-	1
PWY-5278	Degradation	Noncarbon-Nutrients	Sulfur-Assimilation	sulfite oxidation III	2	2	-	-	-	-	-	-	2
PWY-1281	Degradation	Noncarbon-Nutrients	Sulfur-Assimilation	sulfoacetaldehyde degradation I	2	-	-	-	-	-	-	-	2
PWY-5350	Degradation	Noncarbon-Nutrients	Sulfur-Assimilation	thiosulfate disproportionation III (rhodanese)	1	1	-	-	-	-	1	1	1
PWY-6756	Degradation	NUCLEO-DEG	Methylthioadenosine-Degradation	S-methyl-5-thioadenosine degradation II	1	1	-	-	-	1	1	1	1
PWY0-1391	Degradation	NUCLEO-DEG	Methylthioadenosine-Degradation	S-methyl-5-thioadenosine degradation IV	1	1	-	-	-	-	-	-	-
PWY-6596	Degradation	NUCLEO-DEG	Purine-Degradation	adenosine nucleotides degradation I	8	3	5	3	3	5	5	-	5
SALVADEHYPOX-PWY	Degradation	NUCLEO-DEG	Purine-Degradation	adenosine nucleotides degradation II	5	2	5	3	3	5	5	-	-
PWY-6617	Degradation	NUCLEO-DEG	Purine-Degradation	adenosine nucleotides degradation III	1	-	-	1	1	1	-	-	-
PWY-6607	Degradation	NUCLEO-DEG	Purine-Degradation	guanosine nucleotides degradation I	4	-	2	-	-	2	2	-	2
PWY-6606	Degradation	NUCLEO-DEG	Purine-Degradation	guanosine nucleotides degradation II	4	2	3	2	-	3	2	-	2
PWY-6608	Degradation	NUCLEO-DEG	Purine-Degradation	guanosine nucleotides degradation III	4	2	4	3	2	4	3	-	2
PWY-6019	Degradation	NUCLEO-DEG	Purine-Degradation	pseudouridine degradation	2	1	1	1	1	1	1	1	1
PWY-7179	Degradation	NUCLEO-DEG	Purine-Degradation	purine deoxyribonucleosides degradation I	4	-	3	4	3	4	4	-	-
PWY0-1296	Degradation	NUCLEO-DEG	Purine-Degradation	purine ribonucleosides degradation	6	2	5	6	5	5	6	-	-
PWY-5695	Degradation	NUCLEO-DEG	Purine-Degradation	urate biosynthesis/inosine 5-phosphate degradation	4	-	4	3	3	4	4	-	3
PWY-7181	Degradation	NUCLEO-DEG	Pyrimidine-Degradation	pyrimidine deoxyribonucleosides degradation	3	1	2	3	-	3	3	1	-
PWY0-1295	Degradation	NUCLEO-DEG	Pyrimidine-Degradation	pyrimidine ribonucleosides degradation	2	1	1	2	-	2	2	-	-
PWY-6430	Degradation	NUCLEO-DEG	Pyrimidine-Degradation	thymine degradation	3	-	-	-	2	1	-	-	-
PWY-3982	Degradation	NUCLEO-DEG	Pyrimidine-Degradation	uracil degradation I (reductive)	3	-	-	-	2	1	-	-	-
PWY-7185	Degradation	NUCLEO-DEG	Pyrimidine-Degradation	UTP and CTP dephosphorylation I	7	5	5	5	5	5	5	3	5
PWY-7112	Degradation	Other-Degradation	None	4-hydroxy-2-nonenal detoxification	4	-	-	-	2	-	-	1	1
PWY-723	Degradation	Other-Degradation	None	alkylnitronates degradation	2	-	-	-	-	-	-	1	-
PWY-4061	Degradation	Other-Degradation	None	glutathione-mediated detoxification I	5	-	-	-	2	-	-	-	-
PWY-5744	Degradation	Other-Degradation	None	glyoxylate assimilation	11	-	-	-	-	-	-	2	-
P621-PWY	Degradation	Other-Degradation	None	nylon-6 oligomer degradation	7	-	-	-	-	1	-	-	-
P221-PWY	Degradation	Other-Degradation	None	octane oxidation	5	-	-	-	3	-	-	-	-
PWY-6018	Degradation	Protein-Degradation	None	seed germination protein turnover	1	1	-	1	1	1	1	-	1
PWY-5988	Degradation	Protein-Degradation	None	wound-induced proteolysis I	1	1	-	1	1	1	1	-	1
PWY-31	Degradation	SECONDARY-METABOLITE-DEGRADATION	N-CONTAINING-SECONDARY-CMPD-DEG	canavanine degradation	2	-	1	1	1	1	-	-	-
PWY-3121	Degradation	SECONDARY-METABOLITE-DEGRADATION	N-CONTAINING-SECONDARY-CMPD-DEG	linamarin degradation	2	-	-	-	1	-	1	1	-
PWY-7091	Degradation	SECONDARY-METABOLITE-DEGRADATION	N-CONTAINING-SECONDARY-CMPD-DEG	linustatin bioactivation	4	-	-	-	2	-	2	2	-
PWY-6002	Degradation	SECONDARY-METABOLITE-DEGRADATION	N-CONTAINING-SECONDARY-CMPD-DEG	lotaustralin degradation	2	-	-	-	1	-	1	1	-
PWY-7092	Degradation	SECONDARY-METABOLITE-DEGRADATION	N-CONTAINING-SECONDARY-CMPD-DEG	neolinustatin bioactivation	3	-	-	-	2	-	2	2	-
PWY-7089	Degradation	SECONDARY-METABOLITE-DEGRADATION	N-CONTAINING-SECONDARY-CMPD-DEG	taxiphyllin bioactivation	1	-	-	-	1	-	1	1	-
PWY-6507	Degradation	SECONDARY-METABOLITE-DEGRADATION	Sugar-Derivatives	5-dehydro-4-deoxy-D-glucuronate degradation	4	-	-	-	2	-	-	-	-
PWY0-1261	Degradation	SECONDARY-METABOLITE-DEGRADATION	Sugar-Derivatives	anhydromuropeptides recycling	10	5	-	6	6	-	-	3	4
DARABITOLUTIL-PWY	Degradation	SECONDARY-METABOLITE-DEGRADATION	Sugar-Derivatives	D-arabitol degradation	2	-	-	-	-	-	1	-	-
GALACTARDEG-PWY	Degradation	SECONDARY-METABOLITE-DEGRADATION	Sugar-Derivatives	D-galactarate degradation I	4	-	-	-	-	2	2	-	-
GALACTUROCAT-PWY	Degradation	SECONDARY-METABOLITE-DEGRADATION	Sugar-Derivatives	D-galacturonate degradation I	4	-	-	-	2	-	-	-	-
GLUCARDEG-PWY	Degradation	SECONDARY-METABOLITE-DEGRADATION	Sugar-Derivatives	D-glucarate degradation I	4	-	-	-	-	2	2	-	-
PWY-4101	Degradation	SECONDARY-METABOLITE-DEGRADATION	Sugar-Derivatives	D-sorbitol degradation I	3	1	1	-	1	1	2	-	-
DHGLUCONATE-PYR-CAT-PWY	Degradation	SECONDARY-METABOLITE-DEGRADATION	Sugar-Derivatives	glucose degradation (oxidative)	5	-	-	-	2	-	-	-	-
PWY-4702	Degradation	SECONDARY-METABOLITE-DEGRADATION	Sugar-Derivatives	phytate degradation I	14	2	2	2	2	2	-	2	2
PWY-6670	Degradation	SECONDARY-METABOLITE-DEGRADATION	TERPENOID-DEG	citronellol degradation	4	-	-	-	-	-	-	1	-
PWY-5923	Degradation	SECONDARY-METABOLITE-DEGRADATION	TERPENOID-DEG	limonene degradation I (D-limonene)	7	-	-	-	-	-	-	1	-
PWY-5924	Degradation	SECONDARY-METABOLITE-DEGRADATION	TERPENOID-DEG	limonene degradation II (L-limonene)	7	-	-	-	-	-	-	1	-
PWY0-1299	Detoxification	Acid-Resistance	None	arginine dependent acid resistance	1	1	1	1	1	-	-	1	1
PWY-7096	Detoxification	Antibiotic-Resistance	None	triclosan resistance	1	1	1	1	1	1	1	1	1
PWY-4621	Detoxification	Arsenate-Detoxification	None	arsenate detoxification II (glutaredoxin)	2	-	1	1	1	-	-	1	1
P641-PWY	Detoxification	Mercury-Detoxification	None	phenylmercury acetate degradation	2	-	-	1	-	-	-	-	-
PWY-5386	Detoxification	Methylglyoxal-Detoxification	None	methylglyoxal degradation I	3	2	-	-	2	-	2	2	2
PWY-901	Detoxification	Methylglyoxal-Detoxification	None	methylglyoxal degradation II	2	-	-	1	-	1	-	1	-
PWY-5458	Detoxification	Methylglyoxal-Detoxification	None	methylglyoxal degradation V	3	-	-	-	-	-	-	-	1
MGLDLCTANA-PWY	Detoxification	Methylglyoxal-Detoxification	None	methylglyoxal degradation VI	4	-	-	1	-	-	-	-	-
PWY-6842	Detoxification	None	None	glutathione-mediated detoxification II	8	-	-	-	2	-	-	-	-
DETOX1-PWY	Detoxification	None	None	superoxide radicals degradation	2	1	1	2	1	1	1	1	1
P283-PWY	Energy-Metabolism	CHEMOAUTOTROPHIC-ENERGY-METABOLISM	Hydrogen-Oxidation	hydrogen oxidation I (aerobic)	1	-	-	-	-	-	-	-	1
PWY-5382	Energy-Metabolism	CHEMOAUTOTROPHIC-ENERGY-METABOLISM	Hydrogen-Oxidation	hydrogen oxidation II (aerobic, NAD)	1	1	-	1	-	-	1	-	1
P303-PWY	Energy-Metabolism	CHEMOAUTOTROPHIC-ENERGY-METABOLISM	None	ammonia oxidation II (anaerobic)	5	3	-	-	-	-	-	-	-
PWY0-1334	Energy-Metabolism	Electron-Transfer	None	NADH to cytochrome bd oxidase electron transfer I	2	-	-	2	-	-	2	-	-
PWY0-1353	Energy-Metabolism	Electron-Transfer	None	succinate to cytochrome bd oxidase electron transfer	2	-	-	2	-	-	2	-	-
PWY-5951	Energy-Metabolism	Fermentation	Butanediol-Biosynthesis	(R,R)-butanediol biosynthesis	1	-	-	-	-	-	-	1	-
P122-PWY	Energy-Metabolism	Fermentation	None	heterolactic fermentation	18	13	-	11	10	10	11	9	-
FERMENTATION-PWY	Energy-Metabolism	Fermentation	None	mixed acid fermentation	16	10	8	10	8	9	9	-	8
P142-PWY	Energy-Metabolism	Fermentation	None	pyruvate fermentation to acetate I	3	3	-	3	-	-	-	-	3
PWY-5535	Energy-Metabolism	Fermentation	None	pyruvate fermentation to acetate III	2	-	-	2	-	-	-	-	2
PWY-6587	Energy-Metabolism	Fermentation	Pyruvate-Degradation	pyruvate fermentation to ethanol III	3	2	-	-	-	-	-	-	2
GLYCOLYSIS	Energy-Metabolism	GLYCOLYSIS-VARIANTS	None	glycolysis I (from glucose 6-phosphate)	12	10	10	12	12	11	9	8	8
ANAGLYCOLYSIS-PWY	Energy-Metabolism	GLYCOLYSIS-VARIANTS	None	glycolysis III (from glucose)	10	9	-	10	10	-	7	7	-
PWY-1042	Energy-Metabolism	GLYCOLYSIS-VARIANTS	None	glycolysis IV (plant cytosol)	10	8	8	-	-	9	-	7	5
PWY66-400	Energy-Metabolism	GLYCOLYSIS-VARIANTS	None	glycolysis VI (metazoan)	10	9	-	10	10	-	7	7	-
PWY-6758	Energy-Metabolism	Hydrogen-Production	None	hydrogen production II	1	1	-	1	-	-	1	-	1
PWY-6759	Energy-Metabolism	Hydrogen-Production	None	hydrogen production III	1	-	-	1	-	-	-	-	-
PWY-6780	Energy-Metabolism	Hydrogen-Production	None	hydrogen production VI	2	1	-	-	-	1	1	1	2
PWY-6785	Energy-Metabolism	Hydrogen-Production	None	hydrogen production VIII	5	-	-	2	-	-	-	-	-
METH-ACETATE-PWY	Energy-Metabolism	METHANOGENESIS	None	methanogenesis from acetate	6	3	-	-	-	-	-	-	-
METHANOGENESIS-PWY	Energy-Metabolism	METHANOGENESIS	None	methanogenesis from CO2	6	-	-	-	1	2	-	1	3
PWY-7118	Energy-Metabolism	None	None	chitin degradation to ethanol	6	-	-	-	-	-	-	-	3
GLYOXYLATE-BYPASS	Energy-Metabolism	None	None	glyoxylate cycle	6	-	-	-	-	-	-	-	5
PWY-6728	Energy-Metabolism	None	None	methylaspartate cycle	18	10	-	-	-	-	-	-	-
PWY-6938	Energy-Metabolism	None	None	NADH repair	4	1	-	-	-	1	-	-	-
PWY-5723	Energy-Metabolism	None	None	Rubisco shunt	10	-	-	-	-	-	-	-	8
PWY-6118	Energy-Metabolism	OTHER-ENERGY	None	glycerol-3-phosphate shuttle	2	-	-	-	-	1	1	-	-
PWY66-367	Energy-Metabolism	OTHER-ENERGY	None	ketogenesis	5	-	-	-	3	-	-	-	-
PWY66-368	Energy-Metabolism	OTHER-ENERGY	None	ketolysis	3	-	-	-	2	-	-	-	-
NONOXIPENT-PWY	Energy-Metabolism	Pentose-Phosphate-Cycle	None	pentose phosphate pathway (non-oxidative branch)	5	5	5	5	5	5	5	-	4
P21-PWY	Energy-Metabolism	Pentose-Phosphate-Cycle	None	pentose phosphate pathway (partial)	3	3	3	3	3	3	3	-	2
PWY-7115	Energy-Metabolism	Photosynthesis	None	C4 photosynthetic carbon assimilation cycle, NAD-ME type	9	6	5	6	5	-	-	5	-
PWY-241	Energy-Metabolism	Photosynthesis	None	C4 photosynthetic carbon assimilation cycle, NADP-ME type	5	4	-	-	3	-	-	-	3
PWY-7117	Energy-Metabolism	Photosynthesis	None	C4 photosynthetic carbon assimilation cycle, PEPCK type	10	7	-	7	6	-	-	-	5
CALVIN-PWY	Energy-Metabolism	Photosynthesis	None	Calvin-Benson-Bassham cycle	13	-	-	-	-	-	-	-	8
PWY-101	Energy-Metabolism	Photosynthesis	None	photosynthesis light reactions	4	-	-	-	-	2	-	-	-
PWY-3781	Energy-Metabolism	Respiration	AEROBIC-RESPIRATION	aerobic respiration I (cytochrome c)	4	-	4	-	-	-	4	-	4
PWY-4302	Energy-Metabolism	Respiration	AEROBIC-RESPIRATION	aerobic respiration III (alternative oxidase pathway)	3	-	-	3	-	-	3	-	-
PWY-5084	Energy-Metabolism	Respiration	None	2-oxoglutarate decarboxylation to succinyl-CoA	3	-	-	3	3	3	-	3	3
PWY-5046	Energy-Metabolism	Respiration	None	2-oxoisovalerate decarboxylation to isobutanoyl-CoA	3	3	3	3	3	3	3	-	-
TCA	Energy-Metabolism	TCA-VARIANTS	None	TCA cycle I (prokaryotic)	10	7	8	8	8	8	8	6	7
PWY-5690	Energy-Metabolism	TCA-VARIANTS	None	TCA cycle II (plants and fungi)	9	-	-	-	-	-	-	6	-
PWY-6969	Energy-Metabolism	TCA-VARIANTS	None	TCA cycle V (2-oxoglutarate:ferredoxin oxidoreductase)	12	8	9	9	9	9	9	7	10
PWY-5913	Energy-Metabolism	TCA-VARIANTS	None	TCA cycle VI (obligate autotrophs)	11	9	8	9	10	8	9	7	8
REDCITCYC	Energy-Metabolism	TCA-VARIANTS	None	TCA cycle VIII (helicobacter)	9	5	6	6	6	6	6	-	6
TRNA-CHARGING-PWY	Metabolic-Clusters	None	None	tRNA charging	20	18	19	20	20	20	18	16	13
PWY-4361	Super-Pathways	None	None	S-methyl-5-thio-alpha-D-ribose 1-phosphate degradation	7	-	-	2	-	-	-	-	-

## Sheet: AMX1
SAMPLE	PWY_NAME	PWY1	PWY2	PWY3	PWY_COMMON_NAME	RXN	NUM_REACTIONS	NUM_COVERED_REACTIONS	ORF_COUNT	locus_tag	expression (RPKM)	rel	PRODUCT
AMX1	PWY-7250	0	0	0	[2Fe-2S] iron-sulfur cluster biosynthesis	RXN-14384	10	4	3	UTAMX1_2634	415.95	3.1197	Cysteine desulfurase (EC 2.8.1.7), NifS subfamily
AMX1	PWY-7250	0	0	0	[2Fe-2S] iron-sulfur cluster biosynthesis	RXN-14384	10	4	3	UTAMX1_2666	405.271	3.0396	Cysteine desulfurase (EC 2.8.1.7), NifS subfamily
AMX1	PWY-7250	0	0	0	[2Fe-2S] iron-sulfur cluster biosynthesis	RXN-14384	10	4	3	UTAMX1_1842	157.444	1.18086	Cysteine desulfurase (EC 2.8.1.7)
AMX1	PWY-7337	0	0	0	10-cis-heptadecenoyl-CoA degradation (yeast)	RXN-14776	12	1	2	UTAMX1_1271	222.459	1.66848	2,4-dienoyl-CoA reductase (EC 1.3.1.34)
AMX1	PWY-7337	0	0	0	10-cis-heptadecenoyl-CoA degradation (yeast)	RXN-14776	12	1	2	UTAMX1_2544	128.73	0.965498	2,4-dienoyl-CoA reductase (EC 1.3.1.34)
AMX1	PWY-7338	0	0	0	10-trans-heptadecenoyl-CoA degradation (reductase-dependent, yeast)	RXN-14790	12	1	2	UTAMX1_1271	222.459	1.66848	2,4-dienoyl-CoA reductase (EC 1.3.1.34)
AMX1	PWY-7338	0	0	0	10-trans-heptadecenoyl-CoA degradation (reductase-dependent, yeast)	RXN-14790	12	1	2	UTAMX1_2544	128.73	0.965498	2,4-dienoyl-CoA reductase (EC 1.3.1.34)
AMX1	PWY-7282	0	0	0	4-amino-2-methyl-5-phosphomethylpyrimidine biosynthesis (yeast)	PRPPAMIDOTRANS-RXN	9	2	2	UTAMX1_260	174.334	1.30754	Amidophosphoribosyltransferase (EC 2.4.2.14)
AMX1	PWY-7282	0	0	0	4-amino-2-methyl-5-phosphomethylpyrimidine biosynthesis (yeast)	PYRIMSYN3-RXN	9	2	2	UTAMX1_1415	107.778	0.808355	Hydroxymethylpyrimidine phosphate kinase ThiD (EC 2.7.4.7)
AMX1	PWY-7353	0	0	0	4-methyl-5(beta-hydroxyethyl)thiazole salvage (yeast)	THI-P-SYN-RXN	2	1	2	UTAMX1_996	117.669	0.882541	Thiamin-phosphate pyrophosphorylase (EC 2.5.1.3)
AMX1	PWY-7353	0	0	0	4-methyl-5(beta-hydroxyethyl)thiazole salvage (yeast)	THI-P-SYN-RXN	2	1	2	UTAMX1_262	83.4035	0.625541	Thiamin-phosphate pyrophosphorylase (EC 2.5.1.3)
AMX1	PWY-7308	0	0	0	acrylonitrile degradation I	R311-RXN	2	1	1	UTAMX1_2134	133.413	1.00062	Aliphatic amidase amiE (EC 3.5.1.4)
AMX1	PWY-6012-1	0	0	0	acyl carrier protein metabolism II (mammalian)	HOLO-ACP-SYNTH-RXN	1	1	1	UTAMX1_2144	69.5305	0.521491	Holo- synthase (EC 2.7.8.7)
AMX1	PWY-7227	0	0	0	adenosine deoxyribonucleotides de novo biosynthesis	ADPREDUCT-RXN	2	2	3	UTAMX1_1292	127.953	0.959667	Ribonucleotide reductase class II (coenzyme B12-dependent) (EC 1.17.4.1)
AMX1	PWY-7227	0	0	0	adenosine deoxyribonucleotides de novo biosynthesis	DADPKIN-RXN	2	2	3	UTAMX1_434	157.086	1.17817	Nucleoside diphosphate kinase (EC 2.7.4.6)
AMX1	PWY-7227	0	0	0	adenosine deoxyribonucleotides de novo biosynthesis	DADPKIN-RXN	2	2	3	UTAMX1_964	79.8442	0.598845	Nucleoside diphosphate kinase (EC 2.7.4.6)
AMX1	PWY-7220	0	0	0	adenosine deoxyribonucleotides de novo biosynthesis II	ADPREDUCT-RXN	4	4	5	UTAMX1_1292	127.953	0.959667	Ribonucleotide reductase class II (coenzyme B12-dependent) (EC 1.17.4.1)
AMX1	PWY-7220	0	0	0	adenosine deoxyribonucleotides de novo biosynthesis II	DADPKIN-RXN	4	4	5	UTAMX1_434	157.086	1.17817	Nucleoside diphosphate kinase (EC 2.7.4.6)
AMX1	PWY-7220	0	0	0	adenosine deoxyribonucleotides de novo biosynthesis II	DADPKIN-RXN	4	4	5	UTAMX1_964	79.8442	0.598845	Nucleoside diphosphate kinase (EC 2.7.4.6)
AMX1	PWY-7220	0	0	0	adenosine deoxyribonucleotides de novo biosynthesis II	RXN0-745	4	4	5	UTAMX1_2473	212.669	1.59506	Ribonucleotide reductase class III (anaerobic), large subunit (EC 1.17.4.2)
AMX1	PWY-7220	0	0	0	adenosine deoxyribonucleotides de novo biosynthesis II	RXN0-745	4	4	5	UTAMX1_605	177.259	1.32947	Ribonucleotide reductase class III (anaerobic), large subunit (EC 1.17.4.2)
AMX1	PWY-7219	0	0	0	adenosine ribonucleotides de novo biosynthesis	ADENYL-KIN-RXN	4	4	19	UTAMX1_471	156.834	1.17628	Adenylate kinase (EC 2.7.4.3)
AMX1	PWY-7219	0	0	0	adenosine ribonucleotides de novo biosynthesis	ADENYLOSUCCINATE-SYNTHASE-RXN	4	4	19	UTAMX1_1622	128.018	0.960154	Adenylosuccinate synthetase (EC 6.3.4.4)
AMX1	PWY-7219	0	0	0	adenosine ribonucleotides de novo biosynthesis	AMPSYN-RXN	4	4	19	UTAMX1_995	153.876	1.1541	Adenylosuccinate lyase (EC 4.3.2.2)
AMX1	PWY-7219	0	0	0	adenosine ribonucleotides de novo biosynthesis	ATPSYN-RXN	4	4	19	UTAMX1_1882	299.34	2.2451	ATP synthase gamma chain (EC 3.6.3.14)
AMX1	PWY-7219	0	0	0	adenosine ribonucleotides de novo biosynthesis	ATPSYN-RXN	4	4	19	UTAMX1_1883	221.039	1.65783	ATP synthase alpha chain (EC 3.6.3.14)
AMX1	PWY-7219	0	0	0	adenosine ribonucleotides de novo biosynthesis	ATPSYN-RXN	4	4	19	UTAMX1_1887	211.191	1.58397	ATP synthase A chain (EC 3.6.3.14)
AMX1	PWY-7219	0	0	0	adenosine ribonucleotides de novo biosynthesis	ATPSYN-RXN	4	4	19	UTAMX1_1881	177.466	1.33103	ATP synthase beta chain (EC 3.6.3.14)
AMX1	PWY-7219	0	0	0	adenosine ribonucleotides de novo biosynthesis	ATPSYN-RXN	4	4	19	UTAMX1_1798	161.146	1.20862	ATP synthase alpha chain (EC 3.6.3.14)
AMX1	PWY-7219	0	0	0	adenosine ribonucleotides de novo biosynthesis	ATPSYN-RXN	4	4	19	UTAMX1_1804	160.303	1.2023	ATP synthase beta chain (EC 3.6.3.14)
AMX1	PWY-7219	0	0	0	adenosine ribonucleotides de novo biosynthesis	ATPSYN-RXN	4	4	19	UTAMX1_1884	139.993	1.04997	ATP synthase delta chain (EC 3.6.3.14)
AMX1	PWY-7219	0	0	0	adenosine ribonucleotides de novo biosynthesis	ATPSYN-RXN	4	4	19	UTAMX1_1797	130.603	0.979545	ATP synthase gamma chain (EC 3.6.3.14)
AMX1	PWY-7219	0	0	0	adenosine ribonucleotides de novo biosynthesis	ATPSYN-RXN	4	4	19	UTAMX1_1880	127.212	0.954111	ATP synthase epsilon chain (EC 3.6.3.14)
AMX1	PWY-7219	0	0	0	adenosine ribonucleotides de novo biosynthesis	ATPSYN-RXN	4	4	19	UTAMX1_1885	125.988	0.944934	ATP synthase B chain (EC 3.6.3.14)
AMX1	PWY-7219	0	0	0	adenosine ribonucleotides de novo biosynthesis	ATPSYN-RXN	4	4	19	UTAMX1_1558	121.259	0.909467	Flagellum-specific ATP synthase FliI
AMX1	PWY-7219	0	0	0	adenosine ribonucleotides de novo biosynthesis	ATPSYN-RXN	4	4	19	UTAMX1_1803	120.519	0.903916	putative ATP synthase F1, epsilon subunit( EC:3.6.3.14 )
AMX1	PWY-7219	0	0	0	adenosine ribonucleotides de novo biosynthesis	ATPSYN-RXN	4	4	19	UTAMX1_1886	103.038	0.772802	ATP synthase C chain (EC 3.6.3.14)
AMX1	PWY-7219	0	0	0	adenosine ribonucleotides de novo biosynthesis	ATPSYN-RXN	4	4	19	UTAMX1_1800	91.0757	0.683084	ATP synthase C chain (EC 3.6.3.14)
AMX1	PWY-7219	0	0	0	adenosine ribonucleotides de novo biosynthesis	ATPSYN-RXN	4	4	19	UTAMX1_1801	80.7181	0.6054	ATP synthase A chain (EC 3.6.3.14)
AMX1	PWY-7219	0	0	0	adenosine ribonucleotides de novo biosynthesis	ATPSYN-RXN	4	4	19	UTAMX1_1802	63.0484	0.472874	ATP synthase protein I
AMX1	PWY-7380	0	0	0	biotin biosynthesis from 8-amino-7-oxononanoate II	2.8.1.6-RXN	3	2	2	UTAMX1_1719	159.966	1.19978	Biotin synthase (EC 2.8.1.6)
AMX1	PWY-7380	0	0	0	biotin biosynthesis from 8-amino-7-oxononanoate II	DETHIOBIOTIN-SYN-RXN	3	2	2	UTAMX1_128	144.179	1.08137	Dethiobiotin synthetase (EC 6.3.3.3)
AMX1	PWY-7377	0	0	0	cob(II)yrinate a,c-diamide biosynthesis I (early cobalt insertion)	DIMETHUROPORDEHYDROG-RXN	15	3	3	UTAMX1_1770	81.5281	0.611475	Siroheme synthase / Precorrin-2 oxidase (EC 1.3.1.76) Sirohydrochlorin ferrochelatase 4.99.1.4)
AMX1	PWY-7377	0	0	0	cob(II)yrinate a,c-diamide biosynthesis I (early cobalt insertion)	RXN-8675	15	3	3	UTAMX1_2373	145.911	1.09436	Uroporphyrinogen-III methyltransferase (EC 2.1.1.107) / synthase 4.2.1.75)
AMX1	PWY-7377	0	0	0	cob(II)yrinate a,c-diamide biosynthesis I (early cobalt insertion)	RXN-8675	15	3	3	UTAMX1_672	144.302	1.08229	probable uroporphyrin-III c-methyltransferase (EC 2.1.1.107)
AMX1	COA-PWY-1	0	0	0	coenzyme A biosynthesis II (mammalian)	DEPHOSPHOCOAKIN-RXN	5	4	5	UTAMX1_103	115.063	0.86299	Dephospho-CoA kinase (EC 2.7.1.24)
AMX1	COA-PWY-1	0	0	0	coenzyme A biosynthesis II (mammalian)	P-PANTOCYSDECARB-RXN	5	4	5	UTAMX1_1381	206.81	1.55111	Phosphopantothenoylcysteine decarboxylase (EC 4.1.1.36) / synthetase 6.3.2.5)
AMX1	COA-PWY-1	0	0	0	coenzyme A biosynthesis II (mammalian)	P-PANTOCYSDECARB-RXN	5	4	5	UTAMX1_778	180.158	1.35121	Phosphopantothenoylcysteine decarboxylase (EC 4.1.1.36) / synthetase 6.3.2.5)
AMX1	COA-PWY-1	0	0	0	coenzyme A biosynthesis II (mammalian)	PANTEPADENYLYLTRAN-RXN	5	4	5	UTAMX1_567	125.406	0.940566	Phosphopantetheine adenylyltransferase (EC 2.7.7.3)
AMX1	COA-PWY-1	0	0	0	coenzyme A biosynthesis II (mammalian)	PANTOTHENATE-KIN-RXN	5	4	5	UTAMX1_414	167.288	1.25469	Pantothenate kinase type III, CoaX-like (EC 2.7.1.33)
AMX1	PWY-7310	0	0	0	D-glucosaminate degradation	RXN-14729	3	1	1	UTAMX1_407	94.4991	0.70876	PTS system, fructose-specific IIA component / IIB (EC 2.7.1.69) IIC
AMX1	PWY-7557	0	0	0	dehydrodiconiferyl alcohol degradation	RXN-15823	6	2	1	UTAMX1_150	131.001	0.982529	Alcohol dehydrogenase (EC 1.1.1.1)
AMX1	PWY-7226	0	0	0	guanosine deoxyribonucleotides de novo biosynthesis I	DGDPKIN-RXN	2	2	3	UTAMX1_434	157.086	1.17817	Nucleoside diphosphate kinase (EC 2.7.4.6)
AMX1	PWY-7226	0	0	0	guanosine deoxyribonucleotides de novo biosynthesis I	DGDPKIN-RXN	2	2	3	UTAMX1_964	79.8442	0.598845	Nucleoside diphosphate kinase (EC 2.7.4.6)
AMX1	PWY-7226	0	0	0	guanosine deoxyribonucleotides de novo biosynthesis I	GDPREDUCT-RXN	2	2	3	UTAMX1_1292	127.953	0.959667	Ribonucleotide reductase class II (coenzyme B12-dependent) (EC 1.17.4.1)
AMX1	PWY-7222	0	0	0	guanosine deoxyribonucleotides de novo biosynthesis II	DGDPKIN-RXN	4	4	5	UTAMX1_434	157.086	1.17817	Nucleoside diphosphate kinase (EC 2.7.4.6)
AMX1	PWY-7222	0	0	0	guanosine deoxyribonucleotides de novo biosynthesis II	DGDPKIN-RXN	4	4	5	UTAMX1_964	79.8442	0.598845	Nucleoside diphosphate kinase (EC 2.7.4.6)
AMX1	PWY-7222	0	0	0	guanosine deoxyribonucleotides de novo biosynthesis II	GDPREDUCT-RXN	4	4	5	UTAMX1_1292	127.953	0.959667	Ribonucleotide reductase class II (coenzyme B12-dependent) (EC 1.17.4.1)
AMX1	PWY-7222	0	0	0	guanosine deoxyribonucleotides de novo biosynthesis II	RXN0-746	4	4	5	UTAMX1_2473	212.669	1.59506	Ribonucleotide reductase class III (anaerobic), large subunit (EC 1.17.4.2)
AMX1	PWY-7222	0	0	0	guanosine deoxyribonucleotides de novo biosynthesis II	RXN0-746	4	4	5	UTAMX1_605	177.259	1.32947	Ribonucleotide reductase class III (anaerobic), large subunit (EC 1.17.4.2)
AMX1	PWY-7221	0	0	0	guanosine ribonucleotides de novo biosynthesis	GDPKIN-RXN	4	4	7	UTAMX1_434	157.086	1.17817	Nucleoside diphosphate kinase (EC 2.7.4.6)
AMX1	PWY-7221	0	0	0	guanosine ribonucleotides de novo biosynthesis	GDPKIN-RXN	4	4	7	UTAMX1_964	79.8442	0.598845	Nucleoside diphosphate kinase (EC 2.7.4.6)
AMX1	PWY-7221	0	0	0	guanosine ribonucleotides de novo biosynthesis	GMP-SYN-GLUT-RXN	4	4	7	UTAMX1_2033	141.281	1.05963	GMP synthase (EC 6.3.5.2)
AMX1	PWY-7221	0	0	0	guanosine ribonucleotides de novo biosynthesis	GMP-SYN-GLUT-RXN	4	4	7	UTAMX1_967	83.5026	0.626284	Glutamine amidotransferase class-I (EC 6.3.5.2)
AMX1	PWY-7221	0	0	0	guanosine ribonucleotides de novo biosynthesis	GUANYL-KIN-RXN	4	4	7	UTAMX1_1380	401.808	3.01363	Guanylate kinase (EC 2.7.4.8)
AMX1	PWY-7221	0	0	0	guanosine ribonucleotides de novo biosynthesis	IMP-DEHYDROG-RXN	4	4	7	UTAMX1_1872	139.934	1.04953	Inosine-5'-monophosphate dehydrogenase (EC 1.1.1.205)
AMX1	PWY-7221	0	0	0	guanosine ribonucleotides de novo biosynthesis	IMP-DEHYDROG-RXN	4	4	7	UTAMX1_646	101.627	0.762223	Inosine-5'-monophosphate dehydrogenase (EC 1.1.1.205)
AMX1	PWY-7381	0	0	0	lipoate biosynthesis and incorporation (glycine cleavage system, yeast)	RXN-14950	2	1	1	UTAMX1_1042	147.958	1.10971	Lipoate synthase
AMX1	PWY-7382	0	0	0	lipoate biosynthesis and incorporation (pyruvate dehydrogenase and oxoglutarate dehydrogenase, yeast)	RXN-14957	5	2	1	UTAMX1_1042	147.958	1.10971	Lipoate synthase
AMX1	PWY-7560	0	0	0	methylerythritol phosphate pathway II	2.7.1.148-RXN	9	8	7	UTAMX1_2703	140.372	1.05281	4-diphosphocytidyl-2-C-methyl-D-erythritol kinase (EC 2.7.1.148)
AMX1	PWY-7560	0	0	0	methylerythritol phosphate pathway II	2.7.7.60-RXN	9	8	7	UTAMX1_1189	95.3538	0.71517	2-C-methyl-D-erythritol 4-phosphate cytidylyltransferase (EC 2.7.7.60)
AMX1	PWY-7560	0	0	0	methylerythritol phosphate pathway II	DXPREDISOM-RXN	9	8	7	UTAMX1_2100	163.887	1.22918	1-deoxy-D-xylulose 5-phosphate reductoisomerase (EC 1.1.1.267)
AMX1	PWY-7560	0	0	0	methylerythritol phosphate pathway II	DXS-RXN	9	8	7	UTAMX1_563	193.055	1.44794	1-deoxy-D-xylulose 5-phosphate synthase (EC 2.2.1.7)
AMX1	PWY-7560	0	0	0	methylerythritol phosphate pathway II	RXN0-302	9	8	7	UTAMX1_1156	69.8562	0.523934	2-C-methyl-D-erythritol 2,4-cyclodiphosphate synthase (EC 4.6.1.12)
AMX1	PWY-7560	0	0	0	methylerythritol phosphate pathway II	RXN0-882	9	8	7	UTAMX1_2101	136.592	1.02446	1-hydroxy-2-methyl-2-(E)-butenyl 4-diphosphate synthase (EC 1.17.7.1)
AMX1	PWY-7560	0	0	0	methylerythritol phosphate pathway II	RXN0-884	9	8	7	UTAMX1_1814	155.159	1.16372	4-hydroxy-3-methylbut-2-enyl diphosphate reductase (EC 1.17.1.2)
AMX1	NADPHOS-DEPHOS-PWY-1	0	0	0	NAD phosphorylation and dephosphorylation II (mammalian)	NAD-KIN-RXN	2	2	2	UTAMX1_562	140.194	1.05148	NAD kinase (EC 2.7.1.23)
AMX1	NADPHOS-DEPHOS-PWY-1	0	0	0	NAD phosphorylation and dephosphorylation II (mammalian)	TRANS-RXN0-277	2	2	2	UTAMX1_1846	159.83	1.19875	NAD(P) transhydrogenase subunit beta (EC 1.6.1.2)
AMX1	PWY-7268	0	0	0	NAD/NADP-NADH/NADPH cytosolic interconversion (yeast)	GLU6PDEHYDROG-RXN	5	3	3	UTAMX1_2542	172.497	1.29376	Glucose-6-phosphate 1-dehydrogenase (EC 1.1.1.49)
AMX1	PWY-7268	0	0	0	NAD/NADP-NADH/NADPH cytosolic interconversion (yeast)	ISOCITDEH-RXN	5	3	3	UTAMX1_844	127.464	0.956	Isocitrate dehydrogenase (EC 1.1.1.42)
AMX1	PWY-7268	0	0	0	NAD/NADP-NADH/NADPH cytosolic interconversion (yeast)	NAD-KIN-RXN	5	3	3	UTAMX1_562	140.194	1.05148	NAD kinase (EC 2.7.1.23)
AMX1	PWY-7388	0	0	0	octanoyl-ACP biosynthesis (mitochondria, yeast)	3-OXOACYL-ACP-SYNTH-BASE-RXN	9	5	10	UTAMX1_2146	201.031	1.50777	3-oxoacyl- synthase, KASII (EC 2.3.1.41)
AMX1	PWY-7388	0	0	0	octanoyl-ACP biosynthesis (mitochondria, yeast)	3-OXOACYL-ACP-SYNTH-BASE-RXN	9	5	10	UTAMX1_2224	139.33	1.045	3-oxoacyl- synthase, KASII (EC 2.3.1.41)
AMX1	PWY-7388	0	0	0	octanoyl-ACP biosynthesis (mitochondria, yeast)	3-OXOACYL-ACP-SYNTH-BASE-RXN	9	5	10	UTAMX1_2147	120.785	0.905907	3-oxoacyl- synthase, KASII (EC 2.3.1.41)
AMX1	PWY-7388	0	0	0	octanoyl-ACP biosynthesis (mitochondria, yeast)	ACETYL-COA-CARBOXYLTRANSFER-RXN	9	5	10	UTAMX1_1234	264.176	1.98136	Acetyl-coenzyme A carboxyl transferase alpha chain (EC 6.4.1.2)
AMX1	PWY-7388	0	0	0	octanoyl-ACP biosynthesis (mitochondria, yeast)	ACETYL-COA-CARBOXYLTRANSFER-RXN	9	5	10	UTAMX1_508	179.596	1.347	Acetyl-coenzyme A carboxyl transferase beta chain (EC 6.4.1.2)
AMX1	PWY-7388	0	0	0	octanoyl-ACP biosynthesis (mitochondria, yeast)	ACETYL-COA-CARBOXYLTRANSFER-RXN	9	5	10	UTAMX1_494	116.708	0.875331	Biotin carboxyl carrier protein acetyl-CoA carboxylase
AMX1	PWY-7388	0	0	0	octanoyl-ACP biosynthesis (mitochondria, yeast)	MALONYL-COA-ACP-TRANSACYL-RXN	9	5	10	UTAMX1_693	210.268	1.57705	Malonyl CoA-acyl carrier protein transacylase (EC 2.3.1.39)
AMX1	PWY-7388	0	0	0	octanoyl-ACP biosynthesis (mitochondria, yeast)	RXN-9514	9	5	10	UTAMX1_2080	210.776	1.58085	3-oxoacyl- reductase (EC 1.1.1.100)
AMX1	PWY-7388	0	0	0	octanoyl-ACP biosynthesis (mitochondria, yeast)	RXN-9514	9	5	10	UTAMX1_233	149.992	1.12496	3-oxoacyl- reductase (EC 1.1.1.100)
AMX1	PWY-7388	0	0	0	octanoyl-ACP biosynthesis (mitochondria, yeast)	RXN-9514	9	5	10	UTAMX1_297	139.374	1.04533	3-oxoacyl- reductase (EC 1.1.1.100)
AMX1	PWY-7307	0	0	0	oleate beta-oxidation (reductase-dependent, yeast)	RXN-14715	3	1	2	UTAMX1_1271	222.459	1.66848	2,4-dienoyl-CoA reductase (EC 1.3.1.34)
AMX1	PWY-7307	0	0	0	oleate beta-oxidation (reductase-dependent, yeast)	RXN-14715	3	1	2	UTAMX1_2544	128.73	0.965498	2,4-dienoyl-CoA reductase (EC 1.3.1.34)
AMX1	OXIDATIVEPENT-PWY-1	0	0	0	pentose phosphate pathway (oxidative branch) II	6PGLUCONOLACT-RXN	3	3	3	UTAMX1_2541	137.49	1.0312	6-phosphogluconolactonase (EC 3.1.1.31), eukaryotic type
AMX1	OXIDATIVEPENT-PWY-1	0	0	0	pentose phosphate pathway (oxidative branch) II	GLU6PDEHYDROG-RXN	3	3	3	UTAMX1_2542	172.497	1.29376	Glucose-6-phosphate 1-dehydrogenase (EC 1.1.1.49)
AMX1	OXIDATIVEPENT-PWY-1	0	0	0	pentose phosphate pathway (oxidative branch) II	RXN-9952	3	3	3	UTAMX1_2558	148.707	1.11533	6-phosphogluconate dehydrogenase, decarboxylating (EC 1.1.1.44)
AMX1	PWY-7417	0	0	0	phospholipid remodeling (phosphatidate, yeast)	RXN-15043	2	1	2	UTAMX1_1674	168.003	1.26005	1-acyl-sn-glycerol-3-phosphate acyltransferase (EC 2.3.1.51)
AMX1	PWY-7417	0	0	0	phospholipid remodeling (phosphatidate, yeast)	RXN-15043	2	1	2	UTAMX1_2522	93.4526	0.70091	1-acyl-sn-glycerol-3-phosphate acyltransferase (EC 2.3.1.51)
AMX1	PWY-7409	0	0	0	phospholipid remodeling (phosphatidylethanolamine, yeast)	RXN-14160	4	1	1	UTAMX1_2375	242.03	1.81527	Glycerophosphoryl diester phosphodiesterase (EC 3.1.4.46)
AMX1	PWY-7224	0	0	0	purine deoxyribonucleosides salvage	DGDPKIN-RXN	6	2	2	UTAMX1_434	157.086	1.17817	Nucleoside diphosphate kinase (EC 2.7.4.6)
AMX1	PWY-7224	0	0	0	purine deoxyribonucleosides salvage	DGDPKIN-RXN	6	2	2	UTAMX1_964	79.8442	0.598845	Nucleoside diphosphate kinase (EC 2.7.4.6)
AMX1	PWY-7238	0	0	0	sucrose biosynthesis II	GLUCOKIN-RXN	9	4	6	UTAMX1_726	167.917	1.25941	Glucokinase (EC 2.7.1.2)
AMX1	PWY-7238	0	0	0	sucrose biosynthesis II	PGLUCISOM-RXN	9	4	6	UTAMX1_2566	104.609	0.784589	Glucose-6-phosphate isomerase (EC 5.3.1.9)
AMX1	PWY-7238	0	0	0	sucrose biosynthesis II	RXN-14353	9	4	6	UTAMX1_2568	167.383	1.2554	Glycogen phosphorylase (EC 2.4.1.1)
AMX1	PWY-7238	0	0	0	sucrose biosynthesis II	RXN-14353	9	4	6	UTAMX1_2229	148.637	1.1148	Glycogen phosphorylase (EC 2.4.1.1)
AMX1	PWY-7238	0	0	0	sucrose biosynthesis II	RXN-14353	9	4	6	UTAMX1_2565	117.437	0.880799	Glycogen phosphorylase (EC 2.4.1.1)
AMX1	PWY-7238	0	0	0	sucrose biosynthesis II	RXN-14354	9	4	6	UTAMX1_1957	149.397	1.1205	4-alpha-glucanotransferase (amylomaltase) (EC 2.4.1.25)
AMX1	PWY-7357	0	0	0	thiamin formation from pyrithiamine and oxythiamine (yeast)	PYRIMSYN3-RXN	6	2	3	UTAMX1_1415	107.778	0.808355	Hydroxymethylpyrimidine phosphate kinase ThiD (EC 2.7.4.7)
AMX1	PWY-7357	0	0	0	thiamin formation from pyrithiamine and oxythiamine (yeast)	THI-P-SYN-RXN	6	2	3	UTAMX1_996	117.669	0.882541	Thiamin-phosphate pyrophosphorylase (EC 2.5.1.3)
AMX1	PWY-7357	0	0	0	thiamin formation from pyrithiamine and oxythiamine (yeast)	THI-P-SYN-RXN	6	2	3	UTAMX1_262	83.4035	0.625541	Thiamin-phosphate pyrophosphorylase (EC 2.5.1.3)
AMX1	PWY-7346	0	0	0	UDP-alpha-D-glucuronate biosynthesis (from UDP-glucose)	UGD-RXN	1	1	2	UTAMX1_815	238.975	1.79235	UDP-glucose dehydrogenase (EC 1.1.1.22)
AMX1	PWY-7346	0	0	0	UDP-alpha-D-glucuronate biosynthesis (from UDP-glucose)	UGD-RXN	1	1	2	UTAMX1_1152	150.084	1.12565	UDP-glucose dehydrogenase (EC 1.1.1.22)
AMX1	PWY-7344	0	0	0	UDP-D-galactose biosynthesis	UDPGLUCEPIM-RXN	1	1	5	UTAMX1_2192	488.043	3.66041	UDP-glucose 4-epimerase (EC 5.1.3.2)
AMX1	PWY-7344	0	0	0	UDP-D-galactose biosynthesis	UDPGLUCEPIM-RXN	1	1	5	UTAMX1_2500	263.18	1.9739	similar to UDP-glucose 4-epimerase
AMX1	PWY-7344	0	0	0	UDP-D-galactose biosynthesis	UDPGLUCEPIM-RXN	1	1	5	UTAMX1_2234	213.633	1.60229	UDP-glucose 4-epimerase (EC 5.1.3.2)
AMX1	PWY-7344	0	0	0	UDP-D-galactose biosynthesis	UDPGLUCEPIM-RXN	1	1	5	UTAMX1_752	157.545	1.18162	UDP-glucose 4-epimerase (EC 5.1.3.2)
AMX1	PWY-7344	0	0	0	UDP-D-galactose biosynthesis	UDPGLUCEPIM-RXN	1	1	5	UTAMX1_2196	154.791	1.16096	UDP-glucose 4-epimerase (EC 5.1.3.2)
AMX1	PWY-7335	0	0	0	UDP-N-acetyl-alpha-D-mannosaminouronate biosynthesis	UDPGLCNACEPIM-RXN	2	1	1	UTAMX1_88	134.885	1.01166	UDP-N-acetylglucosamine 2-epimerase (EC 5.1.3.14)
AMX1	PWY-6303	Activation-Inactivation-Interconversion	Interconversion	None	methyl indole-3-acetate interconversion	RXN-10711	2	1	1	UTAMX1_2523	104.891	0.786699	Carboxylesterase( EC:3.1.1.1 )
AMX1	ALANINE-VALINESYN-PWY	Biosynthesis	Amino-Acid-Biosynthesis	IND-AMINO-ACID-SYN	alanine biosynthesis I	ALARACECAT-RXN	3	2	2	UTAMX1_518	152.611	1.14461	Alanine racemase (EC 5.1.1.1)
AMX1	ALANINE-VALINESYN-PWY	Biosynthesis	Amino-Acid-Biosynthesis	IND-AMINO-ACID-SYN	alanine biosynthesis I	BRANCHED-CHAINAMINOTRANSFERVAL-RXN	3	2	2	UTAMX1_1405	129.902	0.974286	Branched-chain amino acid aminotransferase (EC 2.6.1.42)
AMX1	PWY0-1021	Biosynthesis	Amino-Acid-Biosynthesis	IND-AMINO-ACID-SYN	alanine biosynthesis III	RXN0-308	1	1	3	UTAMX1_2634	415.95	3.1197	Cysteine desulfurase (EC 2.8.1.7), NifS subfamily
AMX1	PWY0-1021	Biosynthesis	Amino-Acid-Biosynthesis	IND-AMINO-ACID-SYN	alanine biosynthesis III	RXN0-308	1	1	3	UTAMX1_2666	405.271	3.0396	Cysteine desulfurase (EC 2.8.1.7), NifS subfamily
AMX1	PWY0-1021	Biosynthesis	Amino-Acid-Biosynthesis	IND-AMINO-ACID-SYN	alanine biosynthesis III	RXN0-308	1	1	3	UTAMX1_1842	157.444	1.18086	Cysteine desulfurase (EC 2.8.1.7)
AMX1	ARGSYNBSUB-PWY	Biosynthesis	Amino-Acid-Biosynthesis	IND-AMINO-ACID-SYN	arginine biosynthesis II (acetyl cycle)	ACETYLGLUTKIN-RXN	9	9	10	UTAMX1_2097	213.412	1.60063	Acetylglutamate kinase (EC 2.7.2.8)
AMX1	ARGSYNBSUB-PWY	Biosynthesis	Amino-Acid-Biosynthesis	IND-AMINO-ACID-SYN	arginine biosynthesis II (acetyl cycle)	ACETYLORNTRANSAM-RXN	9	9	10	UTAMX1_2096	198.295	1.48724	Acetylornithine aminotransferase (EC 2.6.1.11)
AMX1	ARGSYNBSUB-PWY	Biosynthesis	Amino-Acid-Biosynthesis	IND-AMINO-ACID-SYN	arginine biosynthesis II (acetyl cycle)	ARGSUCCINLYA-RXN	9	9	10	UTAMX1_1772	120.385	0.902906	Argininosuccinate lyase (EC 4.3.2.1)
AMX1	ARGSYNBSUB-PWY	Biosynthesis	Amino-Acid-Biosynthesis	IND-AMINO-ACID-SYN	arginine biosynthesis II (acetyl cycle)	ARGSUCCINSYN-RXN	9	9	10	UTAMX1_1179	125.267	0.939521	Argininosuccinate synthase (EC 6.3.4.5)
AMX1	ARGSYNBSUB-PWY	Biosynthesis	Amino-Acid-Biosynthesis	IND-AMINO-ACID-SYN	arginine biosynthesis II (acetyl cycle)	CARBPSYN-RXN	9	9	10	UTAMX1_286	261.958	1.96473	Carbamoyl-phosphate synthase small chain (EC 6.3.5.5)
AMX1	ARGSYNBSUB-PWY	Biosynthesis	Amino-Acid-Biosynthesis	IND-AMINO-ACID-SYN	arginine biosynthesis II (acetyl cycle)	CARBPSYN-RXN	9	9	10	UTAMX1_285	166.81	1.2511	Carbamoyl-phosphate synthase large chain (EC 6.3.5.5)
AMX1	ARGSYNBSUB-PWY	Biosynthesis	Amino-Acid-Biosynthesis	IND-AMINO-ACID-SYN	arginine biosynthesis II (acetyl cycle)	GLUTAMATE-N-ACETYLTRANSFERASE-RXN	9	9	10	UTAMX1_764	160.629	1.20475	Glutamate N-acetyltransferase (EC 2.3.1.35) / N-acetylglutamate synthase 2.3.1.1)
AMX1	ARGSYNBSUB-PWY	Biosynthesis	Amino-Acid-Biosynthesis	IND-AMINO-ACID-SYN	arginine biosynthesis II (acetyl cycle)	N-ACETYLGLUTPREDUCT-RXN	9	9	10	UTAMX1_2328	153.724	1.15296	N-acetyl-gamma-glutamyl-phosphate reductase (EC 1.2.1.38)
AMX1	ARGSYNBSUB-PWY	Biosynthesis	Amino-Acid-Biosynthesis	IND-AMINO-ACID-SYN	arginine biosynthesis II (acetyl cycle)	N-ACETYLTRANSFER-RXN	9	9	10	UTAMX1_1610	93.5353	0.701531	N-acetylglutamate synthase (EC 2.3.1.1)
AMX1	ARGSYNBSUB-PWY	Biosynthesis	Amino-Acid-Biosynthesis	IND-AMINO-ACID-SYN	arginine biosynthesis II (acetyl cycle)	ORNCARBAMTRANSFER-RXN	9	9	10	UTAMX1_2095	147.447	1.10588	Ornithine carbamoyltransferase (EC 2.1.3.3)
AMX1	ASPARAGINE-BIOSYNTHESIS	Biosynthesis	Amino-Acid-Biosynthesis	IND-AMINO-ACID-SYN	asparagine biosynthesis I	ASNSYNB-RXN	1	1	2	UTAMX1_2211	301.515	2.26142	Asparagine synthetase (EC 6.3.5.4)
AMX1	ASPARAGINE-BIOSYNTHESIS	Biosynthesis	Amino-Acid-Biosynthesis	IND-AMINO-ACID-SYN	asparagine biosynthesis I	ASNSYNB-RXN	1	1	2	UTAMX1_2216	135.903	1.0193	Asparagine synthetase (EC 6.3.5.4)
AMX1	ASPARAGINESYN-PWY	Biosynthesis	Amino-Acid-Biosynthesis	IND-AMINO-ACID-SYN	asparagine biosynthesis II	ASNSYNA-RXN	1	1	2	UTAMX1_2211	301.515	2.26142	Asparagine synthetase (EC 6.3.5.4)
AMX1	ASPARAGINESYN-PWY	Biosynthesis	Amino-Acid-Biosynthesis	IND-AMINO-ACID-SYN	asparagine biosynthesis II	ASNSYNA-RXN	1	1	2	UTAMX1_2216	135.903	1.0193	Asparagine synthetase (EC 6.3.5.4)
AMX1	ASPARTATESYN-PWY	Biosynthesis	Amino-Acid-Biosynthesis	IND-AMINO-ACID-SYN	aspartate biosynthesis	ASPAMINOTRANS-RXN	1	1	4	UTAMX1_1396	236.121	1.77095	Aspartate aminotransferase (EC 2.6.1.1)
AMX1	ASPARTATESYN-PWY	Biosynthesis	Amino-Acid-Biosynthesis	IND-AMINO-ACID-SYN	aspartate biosynthesis	ASPAMINOTRANS-RXN	1	1	4	UTAMX1_2548	156.299	1.17227	Aspartate aminotransferase (EC 2.6.1.1)
AMX1	ASPARTATESYN-PWY	Biosynthesis	Amino-Acid-Biosynthesis	IND-AMINO-ACID-SYN	aspartate biosynthesis	ASPAMINOTRANS-RXN	1	1	4	UTAMX1_37	127.131	0.953503	Aspartate aminotransferase (EC 2.6.1.1)
AMX1	ASPARTATESYN-PWY	Biosynthesis	Amino-Acid-Biosynthesis	IND-AMINO-ACID-SYN	aspartate biosynthesis	ASPAMINOTRANS-RXN	1	1	4	UTAMX1_338	124.058	0.930457	Aspartate aminotransferase (EC 2.6.1.1)
AMX1	PWY-5155	Biosynthesis	Amino-Acid-Biosynthesis	IND-AMINO-ACID-SYN	beta-alanine biosynthesis III	ASPDECARBOX-RXN	1	1	1	UTAMX1_1624	82.0135	0.615116	Aspartate 1-decarboxylase (EC 4.1.1.11)
AMX1	CITRULBIO-PWY	Biosynthesis	Amino-Acid-Biosynthesis	IND-AMINO-ACID-SYN	citrulline biosynthesis	GLUTAMIN-RXN	8	4	15	UTAMX1_1763	450.057	3.3755	Glutamate synthase small chain (EC 1.4.1.13)
AMX1	CITRULBIO-PWY	Biosynthesis	Amino-Acid-Biosynthesis	IND-AMINO-ACID-SYN	citrulline biosynthesis	GLUTAMIN-RXN	8	4	15	UTAMX1_2211	301.515	2.26142	Asparagine synthetase (EC 6.3.5.4)
AMX1	CITRULBIO-PWY	Biosynthesis	Amino-Acid-Biosynthesis	IND-AMINO-ACID-SYN	citrulline biosynthesis	GLUTAMIN-RXN	8	4	15	UTAMX1_551	266.975	2.00236	Glutamate synthase large chain (EC 1.4.1.13)
AMX1	CITRULBIO-PWY	Biosynthesis	Amino-Acid-Biosynthesis	IND-AMINO-ACID-SYN	citrulline biosynthesis	GLUTAMIN-RXN	8	4	15	UTAMX1_286	261.958	1.96473	Carbamoyl-phosphate synthase small chain (EC 6.3.5.5)
AMX1	CITRULBIO-PWY	Biosynthesis	Amino-Acid-Biosynthesis	IND-AMINO-ACID-SYN	citrulline biosynthesis	GLUTAMIN-RXN	8	4	15	UTAMX1_2615	200.135	1.50105	CTP synthase (EC 6.3.4.2)
AMX1	CITRULBIO-PWY	Biosynthesis	Amino-Acid-Biosynthesis	IND-AMINO-ACID-SYN	citrulline biosynthesis	GLUTAMIN-RXN	8	4	15	UTAMX1_1484	198.947	1.49214	Glutamate synthase small chain (EC 1.4.1.13)
AMX1	CITRULBIO-PWY	Biosynthesis	Amino-Acid-Biosynthesis	IND-AMINO-ACID-SYN	citrulline biosynthesis	GLUTAMIN-RXN	8	4	15	UTAMX1_742	176.29	1.32221	Glutamate synthase small chain (EC 1.4.1.13)
AMX1	CITRULBIO-PWY	Biosynthesis	Amino-Acid-Biosynthesis	IND-AMINO-ACID-SYN	citrulline biosynthesis	GLUTAMIN-RXN	8	4	15	UTAMX1_285	166.81	1.2511	Carbamoyl-phosphate synthase large chain (EC 6.3.5.5)
AMX1	CITRULBIO-PWY	Biosynthesis	Amino-Acid-Biosynthesis	IND-AMINO-ACID-SYN	citrulline biosynthesis	GLUTAMIN-RXN	8	4	15	UTAMX1_2033	141.281	1.05963	GMP synthase (EC 6.3.5.2)
AMX1	CITRULBIO-PWY	Biosynthesis	Amino-Acid-Biosynthesis	IND-AMINO-ACID-SYN	citrulline biosynthesis	GLUTAMIN-RXN	8	4	15	UTAMX1_2216	135.903	1.0193	Asparagine synthetase (EC 6.3.5.4)
AMX1	CITRULBIO-PWY	Biosynthesis	Amino-Acid-Biosynthesis	IND-AMINO-ACID-SYN	citrulline biosynthesis	GLUTAMIN-RXN	8	4	15	UTAMX1_930	130.653	0.979917	Glutamate synthase large chain (EC 1.4.1.13)
AMX1	CITRULBIO-PWY	Biosynthesis	Amino-Acid-Biosynthesis	IND-AMINO-ACID-SYN	citrulline biosynthesis	GLUTAMIN-RXN	8	4	15	UTAMX1_967	83.5026	0.626284	Glutamine amidotransferase class-I (EC 6.3.5.2)
AMX1	CITRULBIO-PWY	Biosynthesis	Amino-Acid-Biosynthesis	IND-AMINO-ACID-SYN	citrulline biosynthesis	GLUTKIN-RXN	8	4	15	UTAMX1_1177	109.397	0.820493	Glutamate 5-kinase (EC 2.7.2.11)
AMX1	CITRULBIO-PWY	Biosynthesis	Amino-Acid-Biosynthesis	IND-AMINO-ACID-SYN	citrulline biosynthesis	GLUTSEMIALDEHYDROG-RXN	8	4	15	UTAMX1_5	126.32	0.947419	Gamma-glutamyl phosphate reductase (EC 1.2.1.41)
AMX1	CITRULBIO-PWY	Biosynthesis	Amino-Acid-Biosynthesis	IND-AMINO-ACID-SYN	citrulline biosynthesis	ORNCARBAMTRANSFER-RXN	8	4	15	UTAMX1_2095	147.447	1.10588	Ornithine carbamoyltransferase (EC 2.1.3.3)
AMX1	CYSTSYN-PWY	Biosynthesis	Amino-Acid-Biosynthesis	IND-AMINO-ACID-SYN	cysteine biosynthesis I	ACSERLY-RXN	2	2	3	UTAMX1_1767	229.857	1.72397	Cysteine synthase (EC 2.5.1.47) / Cysteinyl-tRNA synthetase paralog 2
AMX1	CYSTSYN-PWY	Biosynthesis	Amino-Acid-Biosynthesis	IND-AMINO-ACID-SYN	cysteine biosynthesis I	ACSERLY-RXN	2	2	3	UTAMX1_2054	149.307	1.11983	Cysteine synthase (EC 2.5.1.47)
AMX1	CYSTSYN-PWY	Biosynthesis	Amino-Acid-Biosynthesis	IND-AMINO-ACID-SYN	cysteine biosynthesis I	SERINE-O-ACETTRAN-RXN	2	2	3	UTAMX1_2055	110.86	0.83147	Serine acetyltransferase (EC 2.3.1.30)
AMX1	GLUTSYN-PWY	Biosynthesis	Amino-Acid-Biosynthesis	IND-AMINO-ACID-SYN	glutamate biosynthesis I	GLUTAMATESYN-RXN	1	1	5	UTAMX1_1763	450.057	3.3755	Glutamate synthase small chain (EC 1.4.1.13)
AMX1	GLUTSYN-PWY	Biosynthesis	Amino-Acid-Biosynthesis	IND-AMINO-ACID-SYN	glutamate biosynthesis I	GLUTAMATESYN-RXN	1	1	5	UTAMX1_551	266.975	2.00236	Glutamate synthase large chain (EC 1.4.1.13)
AMX1	GLUTSYN-PWY	Biosynthesis	Amino-Acid-Biosynthesis	IND-AMINO-ACID-SYN	glutamate biosynthesis I	GLUTAMATESYN-RXN	1	1	5	UTAMX1_1484	198.947	1.49214	Glutamate synthase small chain (EC 1.4.1.13)
AMX1	GLUTSYN-PWY	Biosynthesis	Amino-Acid-Biosynthesis	IND-AMINO-ACID-SYN	glutamate biosynthesis I	GLUTAMATESYN-RXN	1	1	5	UTAMX1_742	176.29	1.32221	Glutamate synthase small chain (EC 1.4.1.13)
AMX1	GLUTSYN-PWY	Biosynthesis	Amino-Acid-Biosynthesis	IND-AMINO-ACID-SYN	glutamate biosynthesis I	GLUTAMATESYN-RXN	1	1	5	UTAMX1_930	130.653	0.979917	Glutamate synthase large chain (EC 1.4.1.13)
AMX1	GLUTSYNIII-PWY	Biosynthesis	Amino-Acid-Biosynthesis	IND-AMINO-ACID-SYN	glutamate biosynthesis III	GLUTDEHYD-RXN	1	1	1	UTAMX1_2082	165.635	1.24229	glutamate dehydrogenase
AMX1	GLNSYN-PWY	Biosynthesis	Amino-Acid-Biosynthesis	IND-AMINO-ACID-SYN	glutamine biosynthesis I	GLUTAMINESYN-RXN	1	1	1	UTAMX1_649	313.388	2.35046	Glutamine synthetase type I (EC 6.3.1.2)
AMX1	PWY-6549	Biosynthesis	Amino-Acid-Biosynthesis	IND-AMINO-ACID-SYN	glutamine biosynthesis III	ACONITATEDEHYDR-RXN	9	6	5	UTAMX1_1236	152.15	1.14115	Aconitate hydratase (EC 4.2.1.3)
AMX1	PWY-6549	Biosynthesis	Amino-Acid-Biosynthesis	IND-AMINO-ACID-SYN	glutamine biosynthesis III	GLUTAMINESYN-RXN	9	6	5	UTAMX1_649	313.388	2.35046	Glutamine synthetase type I (EC 6.3.1.2)
AMX1	PWY-6549	Biosynthesis	Amino-Acid-Biosynthesis	IND-AMINO-ACID-SYN	glutamine biosynthesis III	ISOCITDEH-RXN	9	6	5	UTAMX1_844	127.464	0.956	Isocitrate dehydrogenase (EC 1.1.1.42)
AMX1	PWY-6549	Biosynthesis	Amino-Acid-Biosynthesis	IND-AMINO-ACID-SYN	glutamine biosynthesis III	PEPCARBOX-RXN	9	6	5	UTAMX1_42	173.293	1.29973	Phosphoenolpyruvate carboxylase, archaeal (EC 4.1.1.31)
AMX1	PWY-6549	Biosynthesis	Amino-Acid-Biosynthesis	IND-AMINO-ACID-SYN	glutamine biosynthesis III	PYRUVATEORTHOPHOSPHATE-DIKINASE-RXN	9	6	5	UTAMX1_2519	203.312	1.52487	Pyruvate,phosphate dikinase (EC 2.7.9.1)
AMX1	GLYSYN-PWY	Biosynthesis	Amino-Acid-Biosynthesis	IND-AMINO-ACID-SYN	glycine biosynthesis I	GLYOHMETRANS-RXN	1	1	1	UTAMX1_2707	220.395	1.653	Serine hydroxymethyltransferase (EC 2.1.2.1)
AMX1	HISTSYN-PWY	Biosynthesis	Amino-Acid-Biosynthesis	IND-AMINO-ACID-SYN	histidine biosynthesis	ATPPHOSPHORIBOSYLTRANS-RXN	10	7	6	UTAMX1_1740	123.658	0.927459	ATP phosphoribosyltransferase (EC 2.4.2.17)
AMX1	HISTSYN-PWY	Biosynthesis	Amino-Acid-Biosynthesis	IND-AMINO-ACID-SYN	histidine biosynthesis	HISTALDEHYD-RXN	10	7	6	UTAMX1_963	114.82	0.861169	Histidinol dehydrogenase (EC 1.1.1.23)
AMX1	HISTSYN-PWY	Biosynthesis	Amino-Acid-Biosynthesis	IND-AMINO-ACID-SYN	histidine biosynthesis	HISTAMINOTRANS-RXN	10	7	6	UTAMX1_962	153.438	1.15081	Histidinol-phosphate aminotransferase (EC 2.6.1.9)
AMX1	HISTSYN-PWY	Biosynthesis	Amino-Acid-Biosynthesis	IND-AMINO-ACID-SYN	histidine biosynthesis	HISTCYCLOHYD-RXN	10	7	6	UTAMX1_999	92.3999	0.693015	Phosphoribosyl-AMP cyclohydrolase (EC 3.5.4.19) / Phosphoribosyl-ATP pyrophosphatase 3.6.1.31)
AMX1	HISTSYN-PWY	Biosynthesis	Amino-Acid-Biosynthesis	IND-AMINO-ACID-SYN	histidine biosynthesis	IMIDPHOSDEHYD-RXN	10	7	6	UTAMX1_961	85.2224	0.639183	Imidazoleglycerol-phosphate dehydratase (EC 4.2.1.19)
AMX1	HISTSYN-PWY	Biosynthesis	Amino-Acid-Biosynthesis	IND-AMINO-ACID-SYN	histidine biosynthesis	PRIBFAICARPISOM-RXN	10	7	6	UTAMX1_1730	230.829	1.73126	Phosphoribosylformimino-5-aminoimidazole carboxamide ribotide isomerase (EC 5.3.1.16)
AMX1	HOMOSERSYN-PWY	Biosynthesis	Amino-Acid-Biosynthesis	IND-AMINO-ACID-SYN	homoserine biosynthesis	ASPARTATE-SEMIALDEHYDE-DEHYDROGENASE-RXN	3	3	3	UTAMX1_873	138.509	1.03885	Aspartate-semialdehyde dehydrogenase (EC 1.2.1.11)
AMX1	HOMOSERSYN-PWY	Biosynthesis	Amino-Acid-Biosynthesis	IND-AMINO-ACID-SYN	homoserine biosynthesis	ASPARTATEKIN-RXN	3	3	3	UTAMX1_2168	149.665	1.12251	Aspartokinase (EC 2.7.2.4)
AMX1	HOMOSERSYN-PWY	Biosynthesis	Amino-Acid-Biosynthesis	IND-AMINO-ACID-SYN	homoserine biosynthesis	HOMOSERDEHYDROG-RXN	3	3	3	UTAMX1_920	302.07	2.26558	Homoserine dehydrogenase (EC 1.1.1.3)
AMX1	ILEUSYN-PWY	Biosynthesis	Amino-Acid-Biosynthesis	IND-AMINO-ACID-SYN	isoleucine biosynthesis I (from threonine)	ACETOOHBUTREDUCTOISOM-RXN	7	4	5	UTAMX1_1122	162.295	1.21724	Ketol-acid reductoisomerase (EC 1.1.1.86)
AMX1	ILEUSYN-PWY	Biosynthesis	Amino-Acid-Biosynthesis	IND-AMINO-ACID-SYN	isoleucine biosynthesis I (from threonine)	ACETOOHBUTSYN-RXN	7	4	5	UTAMX1_2701	238.361	1.78775	Acetolactate synthase large subunit (EC 2.2.1.6)
AMX1	ILEUSYN-PWY	Biosynthesis	Amino-Acid-Biosynthesis	IND-AMINO-ACID-SYN	isoleucine biosynthesis I (from threonine)	ACETOOHBUTSYN-RXN	7	4	5	UTAMX1_1123	138.342	1.03759	Acetolactate synthase small subunit (EC 2.2.1.6)
AMX1	ILEUSYN-PWY	Biosynthesis	Amino-Acid-Biosynthesis	IND-AMINO-ACID-SYN	isoleucine biosynthesis I (from threonine)	BRANCHED-CHAINAMINOTRANSFERILEU-RXN	7	4	5	UTAMX1_1405	129.902	0.974286	Branched-chain amino acid aminotransferase (EC 2.6.1.42)
AMX1	ILEUSYN-PWY	Biosynthesis	Amino-Acid-Biosynthesis	IND-AMINO-ACID-SYN	isoleucine biosynthesis I (from threonine)	DIHYDROXYMETVALDEHYDRAT-RXN	7	4	5	UTAMX1_317	321.167	2.40881	Dihydroxy-acid dehydratase (EC 4.2.1.9)
AMX1	PWY-5101	Biosynthesis	Amino-Acid-Biosynthesis	IND-AMINO-ACID-SYN	isoleucine biosynthesis II	ACETOOHBUTREDUCTOISOM-RXN	8	5	6	UTAMX1_1122	162.295	1.21724	Ketol-acid reductoisomerase (EC 1.1.1.86)
AMX1	PWY-5101	Biosynthesis	Amino-Acid-Biosynthesis	IND-AMINO-ACID-SYN	isoleucine biosynthesis II	ACETOOHBUTSYN-RXN	8	5	6	UTAMX1_2701	238.361	1.78775	Acetolactate synthase large subunit (EC 2.2.1.6)
AMX1	PWY-5101	Biosynthesis	Amino-Acid-Biosynthesis	IND-AMINO-ACID-SYN	isoleucine biosynthesis II	ACETOOHBUTSYN-RXN	8	5	6	UTAMX1_1123	138.342	1.03759	Acetolactate synthase small subunit (EC 2.2.1.6)
AMX1	PWY-5101	Biosynthesis	Amino-Acid-Biosynthesis	IND-AMINO-ACID-SYN	isoleucine biosynthesis II	BRANCHED-CHAINAMINOTRANSFERILEU-RXN	8	5	6	UTAMX1_1405	129.902	0.974286	Branched-chain amino acid aminotransferase (EC 2.6.1.42)
AMX1	PWY-5101	Biosynthesis	Amino-Acid-Biosynthesis	IND-AMINO-ACID-SYN	isoleucine biosynthesis II	DIHYDROXYMETVALDEHYDRAT-RXN	8	5	6	UTAMX1_317	321.167	2.40881	Dihydroxy-acid dehydratase (EC 4.2.1.9)
AMX1	PWY-5101	Biosynthesis	Amino-Acid-Biosynthesis	IND-AMINO-ACID-SYN	isoleucine biosynthesis II	RXN-7743	8	5	6	UTAMX1_1029	167.646	1.25737	(R)-citramalate synthase (EC 2.3.1.182)
AMX1	PWY-5103	Biosynthesis	Amino-Acid-Biosynthesis	IND-AMINO-ACID-SYN	isoleucine biosynthesis III	ACETOOHBUTREDUCTOISOM-RXN	7	5	6	UTAMX1_1122	162.295	1.21724	Ketol-acid reductoisomerase (EC 1.1.1.86)
AMX1	PWY-5103	Biosynthesis	Amino-Acid-Biosynthesis	IND-AMINO-ACID-SYN	isoleucine biosynthesis III	ACETOOHBUTSYN-RXN	7	5	6	UTAMX1_2701	238.361	1.78775	Acetolactate synthase large subunit (EC 2.2.1.6)
AMX1	PWY-5103	Biosynthesis	Amino-Acid-Biosynthesis	IND-AMINO-ACID-SYN	isoleucine biosynthesis III	ACETOOHBUTSYN-RXN	7	5	6	UTAMX1_1123	138.342	1.03759	Acetolactate synthase small subunit (EC 2.2.1.6)
AMX1	PWY-5103	Biosynthesis	Amino-Acid-Biosynthesis	IND-AMINO-ACID-SYN	isoleucine biosynthesis III	BRANCHED-CHAINAMINOTRANSFERILEU-RXN	7	5	6	UTAMX1_1405	129.902	0.974286	Branched-chain amino acid aminotransferase (EC 2.6.1.42)
AMX1	PWY-5103	Biosynthesis	Amino-Acid-Biosynthesis	IND-AMINO-ACID-SYN	isoleucine biosynthesis III	DIHYDROXYMETVALDEHYDRAT-RXN	7	5	6	UTAMX1_317	321.167	2.40881	Dihydroxy-acid dehydratase (EC 4.2.1.9)
AMX1	PWY-5103	Biosynthesis	Amino-Acid-Biosynthesis	IND-AMINO-ACID-SYN	isoleucine biosynthesis III	METHYLASPARTATE-MUTASE-RXN	7	5	6	UTAMX1_396	413.763	3.1033	Methylaspartate mutase
AMX1	PWY-5104	Biosynthesis	Amino-Acid-Biosynthesis	IND-AMINO-ACID-SYN	isoleucine biosynthesis IV	2-OXOBUTYRATE-SYNTHASE-RXN	6	5	8	UTAMX1_725	147.31	1.10485	Pyruvate:ferredoxin oxidoreductase, delta subunit (EC 1.2.7.1)
AMX1	PWY-5104	Biosynthesis	Amino-Acid-Biosynthesis	IND-AMINO-ACID-SYN	isoleucine biosynthesis IV	2-OXOBUTYRATE-SYNTHASE-RXN	6	5	8	UTAMX1_2092	118.627	0.889723	Pyruvate:ferredoxin oxidoreductase, beta subunit (EC 1.2.7.1)
AMX1	PWY-5104	Biosynthesis	Amino-Acid-Biosynthesis	IND-AMINO-ACID-SYN	isoleucine biosynthesis IV	2-OXOBUTYRATE-SYNTHASE-RXN	6	5	8	UTAMX1_2091	108.461	0.813476	Pyruvate:ferredoxin oxidoreductase, alpha subunit (EC 1.2.7.1)
AMX1	PWY-5104	Biosynthesis	Amino-Acid-Biosynthesis	IND-AMINO-ACID-SYN	isoleucine biosynthesis IV	ACETOOHBUTREDUCTOISOM-RXN	6	5	8	UTAMX1_1122	162.295	1.21724	Ketol-acid reductoisomerase (EC 1.1.1.86)
AMX1	PWY-5104	Biosynthesis	Amino-Acid-Biosynthesis	IND-AMINO-ACID-SYN	isoleucine biosynthesis IV	ACETOOHBUTSYN-RXN	6	5	8	UTAMX1_2701	238.361	1.78775	Acetolactate synthase large subunit (EC 2.2.1.6)
AMX1	PWY-5104	Biosynthesis	Amino-Acid-Biosynthesis	IND-AMINO-ACID-SYN	isoleucine biosynthesis IV	ACETOOHBUTSYN-RXN	6	5	8	UTAMX1_1123	138.342	1.03759	Acetolactate synthase small subunit (EC 2.2.1.6)
AMX1	PWY-5104	Biosynthesis	Amino-Acid-Biosynthesis	IND-AMINO-ACID-SYN	isoleucine biosynthesis IV	BRANCHED-CHAINAMINOTRANSFERILEU-RXN	6	5	8	UTAMX1_1405	129.902	0.974286	Branched-chain amino acid aminotransferase (EC 2.6.1.42)
AMX1	PWY-5104	Biosynthesis	Amino-Acid-Biosynthesis	IND-AMINO-ACID-SYN	isoleucine biosynthesis IV	DIHYDROXYMETVALDEHYDRAT-RXN	6	5	8	UTAMX1_317	321.167	2.40881	Dihydroxy-acid dehydratase (EC 4.2.1.9)
AMX1	LEUSYN-PWY	Biosynthesis	Amino-Acid-Biosynthesis	IND-AMINO-ACID-SYN	leucine biosynthesis	2-ISOPROPYLMALATESYN-RXN	6	5	5	UTAMX1_1329	129.537	0.971553	2-isopropylmalate synthase (EC 2.3.3.13)
AMX1	LEUSYN-PWY	Biosynthesis	Amino-Acid-Biosynthesis	IND-AMINO-ACID-SYN	leucine biosynthesis	3-ISOPROPYLMALDEHYDROG-RXN	6	5	5	UTAMX1_1867	148.922	1.11694	3-isopropylmalate dehydrogenase (EC 1.1.1.85) [Haemophilus
AMX1	LEUSYN-PWY	Biosynthesis	Amino-Acid-Biosynthesis	IND-AMINO-ACID-SYN	leucine biosynthesis	3-ISOPROPYLMALISOM-RXN	6	5	5	UTAMX1_401	175.511	1.31636	3-isopropylmalate dehydratase large subunit (EC 4.2.1.33)
AMX1	LEUSYN-PWY	Biosynthesis	Amino-Acid-Biosynthesis	IND-AMINO-ACID-SYN	leucine biosynthesis	3-ISOPROPYLMALISOM-RXN	6	5	5	UTAMX1_403	123.835	0.928782	3-isopropylmalate dehydratase small subunit (EC 4.2.1.33)
AMX1	LEUSYN-PWY	Biosynthesis	Amino-Acid-Biosynthesis	IND-AMINO-ACID-SYN	leucine biosynthesis	BRANCHED-CHAINAMINOTRANSFERLEU-RXN	6	5	5	UTAMX1_1405	129.902	0.974286	Branched-chain amino acid aminotransferase (EC 2.6.1.42)
AMX1	PWY-5097	Biosynthesis	Amino-Acid-Biosynthesis	IND-AMINO-ACID-SYN	lysine biosynthesis VI	ASPARTATE-SEMIALDEHYDE-DEHYDROGENASE-RXN	7	7	7	UTAMX1_873	138.509	1.03885	Aspartate-semialdehyde dehydrogenase (EC 1.2.1.11)
AMX1	PWY-5097	Biosynthesis	Amino-Acid-Biosynthesis	IND-AMINO-ACID-SYN	lysine biosynthesis VI	ASPARTATEKIN-RXN	7	7	7	UTAMX1_2168	149.665	1.12251	Aspartokinase (EC 2.7.2.4)
AMX1	PWY-5097	Biosynthesis	Amino-Acid-Biosynthesis	IND-AMINO-ACID-SYN	lysine biosynthesis VI	DIAMINOPIMDECARB-RXN	7	7	7	UTAMX1_1771	130.64	0.979825	Diaminopimelate decarboxylase (EC 4.1.1.20)
AMX1	PWY-5097	Biosynthesis	Amino-Acid-Biosynthesis	IND-AMINO-ACID-SYN	lysine biosynthesis VI	DIAMINOPIMEPIM-RXN	7	7	7	UTAMX1_393	197.066	1.47803	Diaminopimelate epimerase (EC 5.1.1.7)
AMX1	PWY-5097	Biosynthesis	Amino-Acid-Biosynthesis	IND-AMINO-ACID-SYN	lysine biosynthesis VI	DIHYDRODIPICSYN-RXN	7	7	7	UTAMX1_2451	148.41	1.1131	Dihydrodipicolinate synthase (EC 4.2.1.52)
AMX1	PWY-5097	Biosynthesis	Amino-Acid-Biosynthesis	IND-AMINO-ACID-SYN	lysine biosynthesis VI	RXN-14014	7	7	7	UTAMX1_45	155.261	1.16449	Dihydrodipicolinate reductase (EC 1.3.1.26)
AMX1	PWY-5097	Biosynthesis	Amino-Acid-Biosynthesis	IND-AMINO-ACID-SYN	lysine biosynthesis VI	RXN-7737	7	7	7	UTAMX1_2548	156.299	1.17227	diaminopimelate aminotransferase LL-diaminopimelate
AMX1	GLUTORN-PWY	Biosynthesis	Amino-Acid-Biosynthesis	IND-AMINO-ACID-SYN	ornithine biosynthesis	ACETYLGLUTKIN-RXN	5	5	5	UTAMX1_2097	213.412	1.60063	Acetylglutamate kinase (EC 2.7.2.8)
AMX1	GLUTORN-PWY	Biosynthesis	Amino-Acid-Biosynthesis	IND-AMINO-ACID-SYN	ornithine biosynthesis	ACETYLORNDEACET-RXN	5	5	5	UTAMX1_446	132.849	0.996387	Acetylornithine deacetylase/Succinyl-diaminopimelate desuccinylase related deacylases
AMX1	GLUTORN-PWY	Biosynthesis	Amino-Acid-Biosynthesis	IND-AMINO-ACID-SYN	ornithine biosynthesis	ACETYLORNTRANSAM-RXN	5	5	5	UTAMX1_2096	198.295	1.48724	Acetylornithine aminotransferase (EC 2.6.1.11)
AMX1	GLUTORN-PWY	Biosynthesis	Amino-Acid-Biosynthesis	IND-AMINO-ACID-SYN	ornithine biosynthesis	N-ACETYLGLUTPREDUCT-RXN	5	5	5	UTAMX1_2328	153.724	1.15296	N-acetyl-gamma-glutamyl-phosphate reductase (EC 1.2.1.38)
AMX1	GLUTORN-PWY	Biosynthesis	Amino-Acid-Biosynthesis	IND-AMINO-ACID-SYN	ornithine biosynthesis	N-ACETYLTRANSFER-RXN	5	5	5	UTAMX1_1610	93.5353	0.701531	N-acetylglutamate synthase (EC 2.3.1.1)
AMX1	ARGININE-SYN4-PWY	Biosynthesis	Amino-Acid-Biosynthesis	IND-AMINO-ACID-SYN	ornithine de novo biosynthesis	GLUTKIN-RXN	4	2	2	UTAMX1_1177	109.397	0.820493	Glutamate 5-kinase (EC 2.7.2.11)
AMX1	ARGININE-SYN4-PWY	Biosynthesis	Amino-Acid-Biosynthesis	IND-AMINO-ACID-SYN	ornithine de novo biosynthesis	GLUTSEMIALDEHYDROG-RXN	4	2	2	UTAMX1_5	126.32	0.947419	Gamma-glutamyl phosphate reductase (EC 1.2.1.41)
AMX1	PROSYN-PWY	Biosynthesis	Amino-Acid-Biosynthesis	IND-AMINO-ACID-SYN	proline biosynthesis I	GLUTKIN-RXN	4	3	3	UTAMX1_1177	109.397	0.820493	Glutamate 5-kinase (EC 2.7.2.11)
AMX1	PROSYN-PWY	Biosynthesis	Amino-Acid-Biosynthesis	IND-AMINO-ACID-SYN	proline biosynthesis I	GLUTSEMIALDEHYDROG-RXN	4	3	3	UTAMX1_5	126.32	0.947419	Gamma-glutamyl phosphate reductase (EC 1.2.1.41)
AMX1	PROSYN-PWY	Biosynthesis	Amino-Acid-Biosynthesis	IND-AMINO-ACID-SYN	proline biosynthesis I	PYRROLINECARBREDUCT-RXN	4	3	3	UTAMX1_2045	108.627	0.81472	Pyrroline-5-carboxylate reductase (EC 1.5.1.2)
AMX1	PWY-4981	Biosynthesis	Amino-Acid-Biosynthesis	IND-AMINO-ACID-SYN	proline biosynthesis II (from arginine)	ORNCARBAMTRANSFER-RXN	6	2	2	UTAMX1_2095	147.447	1.10588	Ornithine carbamoyltransferase (EC 2.1.3.3)
AMX1	PWY-4981	Biosynthesis	Amino-Acid-Biosynthesis	IND-AMINO-ACID-SYN	proline biosynthesis II (from arginine)	PYRROLINECARBREDUCT-RXN	6	2	2	UTAMX1_2045	108.627	0.81472	Pyrroline-5-carboxylate reductase (EC 1.5.1.2)
AMX1	PWY-5041	Biosynthesis	Amino-Acid-Biosynthesis	IND-AMINO-ACID-SYN	S-adenosyl-L-methionine cycle II	ADENOSYLHOMOCYSTEINASE-RXN	4	3	4	UTAMX1_718	212.232	1.59178	Adenosylhomocysteinase (EC 3.3.1.1)
AMX1	PWY-5041	Biosynthesis	Amino-Acid-Biosynthesis	IND-AMINO-ACID-SYN	S-adenosyl-L-methionine cycle II	HOMOCYSMET-RXN	4	3	4	UTAMX1_895	123.506	0.926315	5-methyltetrahydropteroyltriglutamate--homocysteine methyltransferase (EC 2.1.1.14)
AMX1	PWY-5041	Biosynthesis	Amino-Acid-Biosynthesis	IND-AMINO-ACID-SYN	S-adenosyl-L-methionine cycle II	S-ADENMETSYN-RXN	4	3	4	UTAMX1_1461	480.452	3.60348	Archaeal S-adenosylmethionine synthetase (EC 2.5.1.6)
AMX1	PWY-5041	Biosynthesis	Amino-Acid-Biosynthesis	IND-AMINO-ACID-SYN	S-adenosyl-L-methionine cycle II	S-ADENMETSYN-RXN	4	3	4	UTAMX1_719	183.467	1.37603	S-adenosylmethionine synthetase (EC 2.5.1.6)
AMX1	PWY0-901	Biosynthesis	Amino-Acid-Biosynthesis	IND-AMINO-ACID-SYN	selenocysteine biosynthesis I (bacteria)	2.7.9.3-RXN	3	3	3	UTAMX1_1350	135.581	1.01688	Selenide,water dikinase (EC 2.7.9.3) @ selenocysteine-containing
AMX1	PWY0-901	Biosynthesis	Amino-Acid-Biosynthesis	IND-AMINO-ACID-SYN	selenocysteine biosynthesis I (bacteria)	2.9.1.1-RXN	3	3	3	UTAMX1_1130	140.878	1.05661	L-seryl-tRNA(Sec) selenium transferase (EC 2.9.1.1)
AMX1	PWY0-901	Biosynthesis	Amino-Acid-Biosynthesis	IND-AMINO-ACID-SYN	selenocysteine biosynthesis I (bacteria)	RXN0-2161	3	3	3	UTAMX1_1154	155.867	1.16903	Seryl-tRNA synthetase (EC 6.1.1.11)
AMX1	PWY-6281	Biosynthesis	Amino-Acid-Biosynthesis	IND-AMINO-ACID-SYN	selenocysteine biosynthesis II (archaea and eukaryotes)	2.7.9.3-RXN	4	2	2	UTAMX1_1350	135.581	1.01688	Selenide,water dikinase (EC 2.7.9.3) @ selenocysteine-containing
AMX1	PWY-6281	Biosynthesis	Amino-Acid-Biosynthesis	IND-AMINO-ACID-SYN	selenocysteine biosynthesis II (archaea and eukaryotes)	RXN0-2161	4	2	2	UTAMX1_1154	155.867	1.16903	Seryl-tRNA synthetase (EC 6.1.1.11)
AMX1	SERSYN-PWY	Biosynthesis	Amino-Acid-Biosynthesis	IND-AMINO-ACID-SYN	serine biosynthesis	PGLYCDEHYDROG-RXN	3	2	2	UTAMX1_305	176.33	1.3225	D-3-phosphoglycerate dehydrogenase (EC 1.1.1.95)
AMX1	SERSYN-PWY	Biosynthesis	Amino-Acid-Biosynthesis	IND-AMINO-ACID-SYN	serine biosynthesis	RXN0-5114	3	2	2	UTAMX1_2472	147.257	1.10445	Phosphoserine phosphatase (EC 3.1.3.3)
AMX1	HOMOSER-THRESYN-PWY	Biosynthesis	Amino-Acid-Biosynthesis	IND-AMINO-ACID-SYN	threonine biosynthesis from homoserine	THRESYN-RXN	2	1	2	UTAMX1_398	182.619	1.36967	Threonine synthase (EC 4.2.3.1)
AMX1	HOMOSER-THRESYN-PWY	Biosynthesis	Amino-Acid-Biosynthesis	IND-AMINO-ACID-SYN	threonine biosynthesis from homoserine	THRESYN-RXN	2	1	2	UTAMX1_2494	121.986	0.914914	Threonine synthase (EC 4.2.3.1)
AMX1	TRPSYN-PWY	Biosynthesis	Amino-Acid-Biosynthesis	IND-AMINO-ACID-SYN	tryptophan biosynthesis	ANTHRANSYN-RXN	6	6	6	UTAMX1_312	179.726	1.34797	Anthranilate synthase, aminase component (EC 4.1.3.27)
AMX1	TRPSYN-PWY	Biosynthesis	Amino-Acid-Biosynthesis	IND-AMINO-ACID-SYN	tryptophan biosynthesis	IGPSYN-RXN	6	6	6	UTAMX1_1053	184.36	1.38273	Indole-3-glycerol phosphate synthase (EC 4.1.1.48)
AMX1	TRPSYN-PWY	Biosynthesis	Amino-Acid-Biosynthesis	IND-AMINO-ACID-SYN	tryptophan biosynthesis	PRAISOM-RXN	6	6	6	UTAMX1_1129	107.151	0.80365	Phosphoribosylanthranilate isomerase (EC 5.3.1.24)
AMX1	TRPSYN-PWY	Biosynthesis	Amino-Acid-Biosynthesis	IND-AMINO-ACID-SYN	tryptophan biosynthesis	PRTRANS-RXN	6	6	6	UTAMX1_902	118.291	0.887202	Anthranilate phosphoribosyltransferase (EC 2.4.2.18)
AMX1	TRPSYN-PWY	Biosynthesis	Amino-Acid-Biosynthesis	IND-AMINO-ACID-SYN	tryptophan biosynthesis	RXN0-2382	6	6	6	UTAMX1_1245	189.895	1.42424	Tryptophan synthase beta chain (EC 4.2.1.20)
AMX1	TRPSYN-PWY	Biosynthesis	Amino-Acid-Biosynthesis	IND-AMINO-ACID-SYN	tryptophan biosynthesis	RXN0-2382	6	6	6	UTAMX1_1244	179.538	1.34657	Tryptophan synthase alpha chain (EC 4.2.1.20)
AMX1	TYRSYN	Biosynthesis	Amino-Acid-Biosynthesis	IND-AMINO-ACID-SYN	tyrosine biosynthesis I	CHORISMATEMUT-RXN	3	2	2	UTAMX1_1376	154.536	1.15905	Chorismate mutase I (EC 5.4.99.5) / Prephenate dehydratase 4.2.1.51)
AMX1	TYRSYN	Biosynthesis	Amino-Acid-Biosynthesis	IND-AMINO-ACID-SYN	tyrosine biosynthesis I	PREPHENATEDEHYDROG-RXN	3	2	2	UTAMX1_1217	347.111	2.60339	Prephenate and/or arogenate dehydrogenase (unknown specificity) (EC 1.3.1.12)(EC 1.3.1.43)
AMX1	VALSYN-PWY	Biosynthesis	Amino-Acid-Biosynthesis	IND-AMINO-ACID-SYN	valine biosynthesis	ACETOLACTREDUCTOISOM-RXN	4	4	5	UTAMX1_1122	162.295	1.21724	Ketol-acid reductoisomerase (EC 1.1.1.86)
AMX1	VALSYN-PWY	Biosynthesis	Amino-Acid-Biosynthesis	IND-AMINO-ACID-SYN	valine biosynthesis	ACETOLACTSYN-RXN	4	4	5	UTAMX1_2701	238.361	1.78775	Acetolactate synthase large subunit (EC 2.2.1.6)
AMX1	VALSYN-PWY	Biosynthesis	Amino-Acid-Biosynthesis	IND-AMINO-ACID-SYN	valine biosynthesis	ACETOLACTSYN-RXN	4	4	5	UTAMX1_1123	138.342	1.03759	Acetolactate synthase small subunit (EC 2.2.1.6)
AMX1	VALSYN-PWY	Biosynthesis	Amino-Acid-Biosynthesis	IND-AMINO-ACID-SYN	valine biosynthesis	BRANCHED-CHAINAMINOTRANSFERVAL-RXN	4	4	5	UTAMX1_1405	129.902	0.974286	Branched-chain amino acid aminotransferase (EC 2.6.1.42)
AMX1	VALSYN-PWY	Biosynthesis	Amino-Acid-Biosynthesis	IND-AMINO-ACID-SYN	valine biosynthesis	DIHYDROXYISOVALDEHYDRAT-RXN	4	4	5	UTAMX1_317	321.167	2.40881	Dihydroxy-acid dehydratase (EC 4.2.1.9)
AMX1	PWY-5905	Biosynthesis	Amino-Acid-Biosynthesis	None	hypusine biosynthesis	RXN-13414	5	4	2	UTAMX1_491	157.177	1.17885	Deoxyhypusine synthase (EC 2.5.1.46)
AMX1	PWY-5905	Biosynthesis	Amino-Acid-Biosynthesis	None	hypusine biosynthesis	RXN-13414	5	4	2	UTAMX1_2024	146.161	1.09623	Deoxyhypusine synthase (EC 2.5.1.46)
AMX1	PWY490-4	Biosynthesis	Aminoacyl-tRNAs-Charging	None	asparagine biosynthesis III (tRNA-dependent)	6.3.5.6-RXN	3	2	4	UTAMX1_946	465.919	3.49447	Aspartyl-tRNA(Asn) amidotransferase subunit C (EC 6.3.5.6) @ Glutamyl-tRNA(Gln) 6.3.5.7)
AMX1	PWY490-4	Biosynthesis	Aminoacyl-tRNAs-Charging	None	asparagine biosynthesis III (tRNA-dependent)	6.3.5.6-RXN	3	2	4	UTAMX1_947	261.246	1.95939	Aspartyl-tRNA(Asn) amidotransferase subunit A (EC 6.3.5.6) @ Glutamyl-tRNA(Gln) 6.3.5.7)
AMX1	PWY490-4	Biosynthesis	Aminoacyl-tRNAs-Charging	None	asparagine biosynthesis III (tRNA-dependent)	6.3.5.6-RXN	3	2	4	UTAMX1_948	181.324	1.35996	Aspartyl-tRNA(Asn) amidotransferase subunit B (EC 6.3.5.6) @ Glutamyl-tRNA(Gln) 6.3.5.7)
AMX1	PWY490-4	Biosynthesis	Aminoacyl-tRNAs-Charging	None	asparagine biosynthesis III (tRNA-dependent)	RXN-12460	3	2	4	UTAMX1_320	143.621	1.07719	Peptidyl-tRNA hydrolase (EC 3.1.1.29)
AMX1	PWY-6164	Biosynthesis	AROMATIC-COMPOUNDS-BIOSYN	3-Dehydroquinate-Biosynthesis	3-dehydroquinate biosynthesis I	3-DEHYDROQUINATE-SYNTHASE-RXN	2	2	2	UTAMX1_2070	125.469	0.941042	3-dehydroquinate synthase (EC 4.2.3.4)
AMX1	PWY-6164	Biosynthesis	AROMATIC-COMPOUNDS-BIOSYN	3-Dehydroquinate-Biosynthesis	3-dehydroquinate biosynthesis I	DAHPSYN-RXN	2	2	2	UTAMX1_2550	461.931	3.46456	2-keto-3-deoxy-D-arabino-heptulosonate-7-phosphate synthase I beta (EC 2.5.1.54)
AMX1	PWY-6163	Biosynthesis	AROMATIC-COMPOUNDS-BIOSYN	Chorismate-Biosynthesis	chorismate biosynthesis from 3-dehydroquinate	2.5.1.19-RXN	6	3	3	UTAMX1_294	121.488	0.911179	5-Enolpyruvylshikimate-3-phosphate synthase (EC 2.5.1.19)
AMX1	PWY-6163	Biosynthesis	AROMATIC-COMPOUNDS-BIOSYN	Chorismate-Biosynthesis	chorismate biosynthesis from 3-dehydroquinate	CHORISMATE-SYNTHASE-RXN	6	3	3	UTAMX1_1342	128.115	0.960882	Chorismate synthase (EC 4.2.3.5)
AMX1	PWY-6163	Biosynthesis	AROMATIC-COMPOUNDS-BIOSYN	Chorismate-Biosynthesis	chorismate biosynthesis from 3-dehydroquinate	SHIKIMATE-5-DEHYDROGENASE-RXN	6	3	3	UTAMX1_1328	143.682	1.07764	Shikimate 5-dehydrogenase I alpha (EC 1.1.1.25)
AMX1	PWY-1269	Biosynthesis	Carbohydrates-Biosynthesis	CARBO-BIOSYNTHESIS	CMP-KDO biosynthesis I	CPM-KDOSYNTH-RXN	4	4	4	UTAMX1_2614	140.305	1.05231	3-deoxy-manno-octulosonate cytidylyltransferase (EC 2.7.7.38)
AMX1	PWY-1269	Biosynthesis	Carbohydrates-Biosynthesis	CARBO-BIOSYNTHESIS	CMP-KDO biosynthesis I	DARAB5PISOM-RXN	4	4	4	UTAMX1_2378	116.317	0.872398	Arabinose 5-phosphate isomerase (EC 5.3.1.13)
AMX1	PWY-1269	Biosynthesis	Carbohydrates-Biosynthesis	CARBO-BIOSYNTHESIS	CMP-KDO biosynthesis I	KDO-8PPHOSPHAT-RXN	4	4	4	UTAMX1_2377	65.2182	0.489148	3-deoxy-D-manno-octulosonate 8-phosphate phosphatase (EC 3.1.3.45)
AMX1	PWY-1269	Biosynthesis	Carbohydrates-Biosynthesis	CARBO-BIOSYNTHESIS	CMP-KDO biosynthesis I	KDO-8PSYNTH-RXN	4	4	4	UTAMX1_1864	148.136	1.11104	2-Keto-3-deoxy-D-manno-octulosonate-8-phosphate synthase (EC 2.5.1.55)
AMX1	PWY-5111	Biosynthesis	Carbohydrates-Biosynthesis	CARBO-BIOSYNTHESIS	CMP-KDO biosynthesis II (from D-arabinose 5-phosphate)	CPM-KDOSYNTH-RXN	3	3	3	UTAMX1_2614	140.305	1.05231	3-deoxy-manno-octulosonate cytidylyltransferase (EC 2.7.7.38)
AMX1	PWY-5111	Biosynthesis	Carbohydrates-Biosynthesis	CARBO-BIOSYNTHESIS	CMP-KDO biosynthesis II (from D-arabinose 5-phosphate)	KDO-8PPHOSPHAT-RXN	3	3	3	UTAMX1_2377	65.2182	0.489148	3-deoxy-D-manno-octulosonate 8-phosphate phosphatase (EC 3.1.3.45)
AMX1	PWY-5111	Biosynthesis	Carbohydrates-Biosynthesis	CARBO-BIOSYNTHESIS	CMP-KDO biosynthesis II (from D-arabinose 5-phosphate)	KDO-8PSYNTH-RXN	3	3	3	UTAMX1_1864	148.136	1.11104	2-Keto-3-deoxy-D-manno-octulosonate-8-phosphate synthase (EC 2.5.1.55)
AMX1	DTDPRHAMSYN-PWY	Biosynthesis	Carbohydrates-Biosynthesis	CARBO-BIOSYNTHESIS	dTDP-L-rhamnose biosynthesis I	DTDPDEHYDRHAMEPIM-RXN	4	4	10	UTAMX1_2194	237.959	1.78474	dTDP-4-dehydrorhamnose 3,5-epimerase (EC 5.1.3.13)
AMX1	DTDPRHAMSYN-PWY	Biosynthesis	Carbohydrates-Biosynthesis	CARBO-BIOSYNTHESIS	dTDP-L-rhamnose biosynthesis I	DTDPDEHYDRHAMEPIM-RXN	4	4	10	UTAMX1_2649	103.487	0.776171	dTDP-4-dehydrorhamnose 3,5-epimerase (EC 5.1.3.13)
AMX1	DTDPRHAMSYN-PWY	Biosynthesis	Carbohydrates-Biosynthesis	CARBO-BIOSYNTHESIS	dTDP-L-rhamnose biosynthesis I	DTDPDEHYRHAMREDUCT-RXN	4	4	10	UTAMX1_2653	152.036	1.1403	dTDP-4-dehydrorhamnose reductase (EC 1.1.1.133)
AMX1	DTDPRHAMSYN-PWY	Biosynthesis	Carbohydrates-Biosynthesis	CARBO-BIOSYNTHESIS	dTDP-L-rhamnose biosynthesis I	DTDPDEHYRHAMREDUCT-RXN	4	4	10	UTAMX1_854	139.649	1.04739	dTDP-4-dehydrorhamnose reductase (EC 1.1.1.133)
AMX1	DTDPRHAMSYN-PWY	Biosynthesis	Carbohydrates-Biosynthesis	CARBO-BIOSYNTHESIS	dTDP-L-rhamnose biosynthesis I	DTDPDEHYRHAMREDUCT-RXN	4	4	10	UTAMX1_986	120.52	0.903921	dTDP-4-dehydrorhamnose reductase (EC 1.1.1.133)
AMX1	DTDPRHAMSYN-PWY	Biosynthesis	Carbohydrates-Biosynthesis	CARBO-BIOSYNTHESIS	dTDP-L-rhamnose biosynthesis I	DTDPGLUCDEHYDRAT-RXN	4	4	10	UTAMX1_746	167.758	1.25821	dTDP-glucose 4,6-dehydratase (EC 4.2.1.46)
AMX1	DTDPRHAMSYN-PWY	Biosynthesis	Carbohydrates-Biosynthesis	CARBO-BIOSYNTHESIS	dTDP-L-rhamnose biosynthesis I	DTDPGLUCDEHYDRAT-RXN	4	4	10	UTAMX1_1877	133.154	0.998676	dTDP-glucose 4,6-dehydratase (EC 4.2.1.46)
AMX1	DTDPRHAMSYN-PWY	Biosynthesis	Carbohydrates-Biosynthesis	CARBO-BIOSYNTHESIS	dTDP-L-rhamnose biosynthesis I	DTDPGLUCDEHYDRAT-RXN	4	4	10	UTAMX1_287	124.256	0.931941	dTDP-glucose 4,6-dehydratase (EC 4.2.1.46)
AMX1	DTDPRHAMSYN-PWY	Biosynthesis	Carbohydrates-Biosynthesis	CARBO-BIOSYNTHESIS	dTDP-L-rhamnose biosynthesis I	DTDPGLUCOSEPP-RXN	4	4	10	UTAMX1_2648	164.142	1.2311	Glucose-1-phosphate thymidylyltransferase (EC 2.7.7.24)
AMX1	DTDPRHAMSYN-PWY	Biosynthesis	Carbohydrates-Biosynthesis	CARBO-BIOSYNTHESIS	dTDP-L-rhamnose biosynthesis I	DTDPGLUCOSEPP-RXN	4	4	10	UTAMX1_2197	113.783	0.853393	Glucose-1-phosphate thymidylyltransferase (EC 2.7.7.24)
AMX1	PWY-3221	Biosynthesis	Carbohydrates-Biosynthesis	CARBO-BIOSYNTHESIS	dTDP-L-rhamnose biosynthesis II	DTDPGLUCDEHYDRAT-RXN	3	2	5	UTAMX1_746	167.758	1.25821	dTDP-glucose 4,6-dehydratase (EC 4.2.1.46)
AMX1	PWY-3221	Biosynthesis	Carbohydrates-Biosynthesis	CARBO-BIOSYNTHESIS	dTDP-L-rhamnose biosynthesis II	DTDPGLUCDEHYDRAT-RXN	3	2	5	UTAMX1_1877	133.154	0.998676	dTDP-glucose 4,6-dehydratase (EC 4.2.1.46)
AMX1	PWY-3221	Biosynthesis	Carbohydrates-Biosynthesis	CARBO-BIOSYNTHESIS	dTDP-L-rhamnose biosynthesis II	DTDPGLUCDEHYDRAT-RXN	3	2	5	UTAMX1_287	124.256	0.931941	dTDP-glucose 4,6-dehydratase (EC 4.2.1.46)
AMX1	PWY-3221	Biosynthesis	Carbohydrates-Biosynthesis	CARBO-BIOSYNTHESIS	dTDP-L-rhamnose biosynthesis II	DTDPGLUCOSEPP-RXN	3	2	5	UTAMX1_2648	164.142	1.2311	Glucose-1-phosphate thymidylyltransferase (EC 2.7.7.24)
AMX1	PWY-3221	Biosynthesis	Carbohydrates-Biosynthesis	CARBO-BIOSYNTHESIS	dTDP-L-rhamnose biosynthesis II	DTDPGLUCOSEPP-RXN	3	2	5	UTAMX1_2197	113.783	0.853393	Glucose-1-phosphate thymidylyltransferase (EC 2.7.7.24)
AMX1	PWY-3821	Biosynthesis	Carbohydrates-Biosynthesis	CARBO-BIOSYNTHESIS	galactose degradation III	UDPGLUCEPIM-RXN	3	2	6	UTAMX1_2192	488.043	3.66041	UDP-glucose 4-epimerase (EC 5.1.3.2)
AMX1	PWY-3821	Biosynthesis	Carbohydrates-Biosynthesis	CARBO-BIOSYNTHESIS	galactose degradation III	UDPGLUCEPIM-RXN	3	2	6	UTAMX1_2500	263.18	1.9739	similar to UDP-glucose 4-epimerase
AMX1	PWY-3821	Biosynthesis	Carbohydrates-Biosynthesis	CARBO-BIOSYNTHESIS	galactose degradation III	UDPGLUCEPIM-RXN	3	2	6	UTAMX1_2234	213.633	1.60229	UDP-glucose 4-epimerase (EC 5.1.3.2)
AMX1	PWY-3821	Biosynthesis	Carbohydrates-Biosynthesis	CARBO-BIOSYNTHESIS	galactose degradation III	UDPGLUCEPIM-RXN	3	2	6	UTAMX1_752	157.545	1.18162	UDP-glucose 4-epimerase (EC 5.1.3.2)
AMX1	PWY-3821	Biosynthesis	Carbohydrates-Biosynthesis	CARBO-BIOSYNTHESIS	galactose degradation III	UDPGLUCEPIM-RXN	3	2	6	UTAMX1_2196	154.791	1.16096	UDP-glucose 4-epimerase (EC 5.1.3.2)
AMX1	PWY-3821	Biosynthesis	Carbohydrates-Biosynthesis	CARBO-BIOSYNTHESIS	galactose degradation III	UTPHEXPURIDYLYLTRANS-RXN	3	2	6	UTAMX1_1541	161.739	1.21307	Galactose-1-phosphate uridylyltransferase (EC 2.7.7.10)
AMX1	PWY-66	Biosynthesis	Carbohydrates-Biosynthesis	CARBO-BIOSYNTHESIS	GDP-L-fucose biosynthesis I (from GDP-D-mannose)	1.1.1.271-RXN	2	2	2	UTAMX1_1906	143.69	1.0777	GDP-L-fucose synthetase (EC 1.1.1.271)
AMX1	PWY-66	Biosynthesis	Carbohydrates-Biosynthesis	CARBO-BIOSYNTHESIS	GDP-L-fucose biosynthesis I (from GDP-D-mannose)	GDPMANDEHYDRA-RXN	2	2	2	UTAMX1_2278	174.326	1.30747	GDP-mannose 4,6-dehydratase (EC 4.2.1.47)
AMX1	PWY-5659	Biosynthesis	Carbohydrates-Biosynthesis	CARBO-BIOSYNTHESIS	GDP-mannose biosynthesis	MANNPISOM-RXN	4	3	4	UTAMX1_2279	201.5	1.51128	Mannose-6-phosphate isomerase (EC 5.3.1.8) / Mannose-1-phosphate guanylyltransferase (GDP) 2.7.7.22)
AMX1	PWY-5659	Biosynthesis	Carbohydrates-Biosynthesis	CARBO-BIOSYNTHESIS	GDP-mannose biosynthesis	PGLUCISOM-RXN	4	3	4	UTAMX1_2566	104.609	0.784589	Glucose-6-phosphate isomerase (EC 5.3.1.9)
AMX1	PWY-5659	Biosynthesis	Carbohydrates-Biosynthesis	CARBO-BIOSYNTHESIS	GDP-mannose biosynthesis	PHOSMANMUT-RXN	4	3	4	UTAMX1_748	147.437	1.1058	Phosphomannomutase (EC 5.4.2.8)
AMX1	PWY-5659	Biosynthesis	Carbohydrates-Biosynthesis	CARBO-BIOSYNTHESIS	GDP-mannose biosynthesis	PHOSMANMUT-RXN	4	3	4	UTAMX1_1202	127.657	0.95745	Phosphomannomutase (EC 5.4.2.8) / Phosphoglucomutase 5.4.2.2)
AMX1	GLUCONEO-PWY	Biosynthesis	Carbohydrates-Biosynthesis	CARBO-BIOSYNTHESIS	gluconeogenesis I	2PGADEHYDRAT-RXN	13	11	12	UTAMX1_3	158.279	1.18712	Enolase (EC 4.2.1.11)
AMX1	GLUCONEO-PWY	Biosynthesis	Carbohydrates-Biosynthesis	CARBO-BIOSYNTHESIS	gluconeogenesis I	3PGAREARR-RXN	13	11	12	UTAMX1_1162	700.801	5.25613	Phosphoglycerate mutase (EC 5.4.2.1)
AMX1	GLUCONEO-PWY	Biosynthesis	Carbohydrates-Biosynthesis	CARBO-BIOSYNTHESIS	gluconeogenesis I	F16ALDOLASE-RXN	13	11	12	UTAMX1_2567	106.505	0.798806	Fructose-bisphosphate aldolase class II (EC 4.1.2.13)
AMX1	GLUCONEO-PWY	Biosynthesis	Carbohydrates-Biosynthesis	CARBO-BIOSYNTHESIS	gluconeogenesis I	F16BDEPHOS-RXN	13	11	12	UTAMX1_2327	173.246	1.29937	fructose-1,6-bisphosphatase, class II
AMX1	GLUCONEO-PWY	Biosynthesis	Carbohydrates-Biosynthesis	CARBO-BIOSYNTHESIS	gluconeogenesis I	F16BDEPHOS-RXN	13	11	12	UTAMX1_2133	108.15	0.811146	Fructose-1,6-bisphosphatase, type I (EC 3.1.3.11)
AMX1	GLUCONEO-PWY	Biosynthesis	Carbohydrates-Biosynthesis	CARBO-BIOSYNTHESIS	gluconeogenesis I	GAPOXNPHOSPHN-RXN	13	11	12	UTAMX1_505	213.784	1.60342	NAD-dependent glyceraldehyde-3-phosphate dehydrogenase (EC 1.2.1.12)
AMX1	GLUCONEO-PWY	Biosynthesis	Carbohydrates-Biosynthesis	CARBO-BIOSYNTHESIS	gluconeogenesis I	MALATE-DEH-RXN	13	11	12	UTAMX1_585	121.677	0.912598	Malate dehydrogenase (EC 1.1.1.37)
AMX1	GLUCONEO-PWY	Biosynthesis	Carbohydrates-Biosynthesis	CARBO-BIOSYNTHESIS	gluconeogenesis I	MALIC-NADP-RXN	13	11	12	UTAMX1_1830	144.689	1.08519	NADP-dependent malic enzyme (EC 1.1.1.40)
AMX1	GLUCONEO-PWY	Biosynthesis	Carbohydrates-Biosynthesis	CARBO-BIOSYNTHESIS	gluconeogenesis I	PEPCARBOXYKIN-RXN	13	11	12	UTAMX1_1284	146.812	1.10112	Phosphoenolpyruvate carboxykinase (EC 4.1.1.49)
AMX1	GLUCONEO-PWY	Biosynthesis	Carbohydrates-Biosynthesis	CARBO-BIOSYNTHESIS	gluconeogenesis I	PGLUCISOM-RXN	13	11	12	UTAMX1_2566	104.609	0.784589	Glucose-6-phosphate isomerase (EC 5.3.1.9)
AMX1	GLUCONEO-PWY	Biosynthesis	Carbohydrates-Biosynthesis	CARBO-BIOSYNTHESIS	gluconeogenesis I	PHOSGLYPHOS-RXN	13	11	12	UTAMX1_506	122.63	0.919748	Phosphoglycerate kinase (EC 2.7.2.3)
AMX1	GLUCONEO-PWY	Biosynthesis	Carbohydrates-Biosynthesis	CARBO-BIOSYNTHESIS	gluconeogenesis I	TRIOSEPISOMERIZATION-RXN	13	11	12	UTAMX1_1377	154.536	1.15905	Triosephosphate isomerase (EC 5.3.1.1)
AMX1	PWY66-399	Biosynthesis	Carbohydrates-Biosynthesis	CARBO-BIOSYNTHESIS	gluconeogenesis III	2PGADEHYDRAT-RXN	12	10	11	UTAMX1_3	158.279	1.18712	Enolase (EC 4.2.1.11)
AMX1	PWY66-399	Biosynthesis	Carbohydrates-Biosynthesis	CARBO-BIOSYNTHESIS	gluconeogenesis III	F16ALDOLASE-RXN	12	10	11	UTAMX1_2567	106.505	0.798806	Fructose-bisphosphate aldolase class II (EC 4.1.2.13)
AMX1	PWY66-399	Biosynthesis	Carbohydrates-Biosynthesis	CARBO-BIOSYNTHESIS	gluconeogenesis III	F16BDEPHOS-RXN	12	10	11	UTAMX1_2327	173.246	1.29937	fructose-1,6-bisphosphatase, class II
AMX1	PWY66-399	Biosynthesis	Carbohydrates-Biosynthesis	CARBO-BIOSYNTHESIS	gluconeogenesis III	F16BDEPHOS-RXN	12	10	11	UTAMX1_2133	108.15	0.811146	Fructose-1,6-bisphosphatase, type I (EC 3.1.3.11)
AMX1	PWY66-399	Biosynthesis	Carbohydrates-Biosynthesis	CARBO-BIOSYNTHESIS	gluconeogenesis III	GAPOXNPHOSPHN-RXN	12	10	11	UTAMX1_505	213.784	1.60342	NAD-dependent glyceraldehyde-3-phosphate dehydrogenase (EC 1.2.1.12)
AMX1	PWY66-399	Biosynthesis	Carbohydrates-Biosynthesis	CARBO-BIOSYNTHESIS	gluconeogenesis III	MALATE-DEH-RXN	12	10	11	UTAMX1_585	121.677	0.912598	Malate dehydrogenase (EC 1.1.1.37)
AMX1	PWY66-399	Biosynthesis	Carbohydrates-Biosynthesis	CARBO-BIOSYNTHESIS	gluconeogenesis III	PHOSGLYPHOS-RXN	12	10	11	UTAMX1_506	122.63	0.919748	Phosphoglycerate kinase (EC 2.7.2.3)
AMX1	PWY66-399	Biosynthesis	Carbohydrates-Biosynthesis	CARBO-BIOSYNTHESIS	gluconeogenesis III	PYRUVATE-CARBOXYLASE-RXN	12	10	11	UTAMX1_1338	268.9	2.0168	Pyruvate carboxyl transferase (EC 6.4.1.1)
AMX1	PWY66-399	Biosynthesis	Carbohydrates-Biosynthesis	CARBO-BIOSYNTHESIS	gluconeogenesis III	RXN-13720	12	10	11	UTAMX1_2566	104.609	0.784589	Glucose-6-phosphate isomerase (EC 5.3.1.9)
AMX1	PWY66-399	Biosynthesis	Carbohydrates-Biosynthesis	CARBO-BIOSYNTHESIS	gluconeogenesis III	RXN-15513	12	10	11	UTAMX1_1162	700.801	5.25613	Phosphoglycerate mutase (EC 5.4.2.1)
AMX1	PWY66-399	Biosynthesis	Carbohydrates-Biosynthesis	CARBO-BIOSYNTHESIS	gluconeogenesis III	TRIOSEPISOMERIZATION-RXN	12	10	11	UTAMX1_1377	154.536	1.15905	Triosephosphate isomerase (EC 5.3.1.1)
AMX1	PWY-6333	Biosynthesis	Carbohydrates-Biosynthesis	None	acetaldehyde biosynthesis I	ALCOHOL-DEHYDROG-RXN	2	1	1	UTAMX1_150	131.001	0.982529	Alcohol dehydrogenase (EC 1.1.1.1)
AMX1	PWY-7035	Biosynthesis	Carbohydrates-Biosynthesis	Olefins-Biosynthesis	(Z)-9-tricosene biosynthesis	RXN-13290	3	1	1	UTAMX1_2654	215.815	1.61865	Long-chain-fatty-acid--CoA ligase (EC 6.2.1.3)
AMX1	MANNOSYL-CHITO-DOLICHOL-BIOSYNTHESIS	Biosynthesis	Carbohydrates-Biosynthesis	Oligosaccharides-Biosynthesis	dolichyl-diphosphooligosaccharide biosynthesis	2.4.1.83-RXN	15	1	3	UTAMX1_1175	126.515	0.948886	Dolichol-phosphate mannosyltransferase( EC:2.4.1.83 )
AMX1	MANNOSYL-CHITO-DOLICHOL-BIOSYNTHESIS	Biosynthesis	Carbohydrates-Biosynthesis	Oligosaccharides-Biosynthesis	dolichyl-diphosphooligosaccharide biosynthesis	2.4.1.83-RXN	15	1	3	UTAMX1_1813	110.352	0.827662	probable dolichyl-phosphate mannose synthase
AMX1	MANNOSYL-CHITO-DOLICHOL-BIOSYNTHESIS	Biosynthesis	Carbohydrates-Biosynthesis	Oligosaccharides-Biosynthesis	dolichyl-diphosphooligosaccharide biosynthesis	2.4.1.83-RXN	15	1	3	UTAMX1_385	95.1339	0.713521	Dolichol-phosphate mannosyltransferase( EC:2.4.1.83 )
AMX1	GLYCOGENSYNTH-PWY	Biosynthesis	Carbohydrates-Biosynthesis	Polysaccharides-Biosynthesis	glycogen biosynthesis I (from ADP-D-Glucose)	GLUC1PADENYLTRANS-RXN	5	3	5	UTAMX1_537	182.587	1.36943	Glucose-1-phosphate adenylyltransferase (EC 2.7.7.27)
AMX1	GLYCOGENSYNTH-PWY	Biosynthesis	Carbohydrates-Biosynthesis	Polysaccharides-Biosynthesis	glycogen biosynthesis I (from ADP-D-Glucose)	GLUC1PADENYLTRANS-RXN	5	3	5	UTAMX1_101	175.46	1.31598	Glucose-1-phosphate adenylyltransferase (EC 2.7.7.27)
AMX1	GLYCOGENSYNTH-PWY	Biosynthesis	Carbohydrates-Biosynthesis	Polysaccharides-Biosynthesis	glycogen biosynthesis I (from ADP-D-Glucose)	GLYCOGEN-BRANCH-RXN	5	3	5	UTAMX1_1464	155.446	1.16587	Glycogen branching enzyme, GH-57-type, archaeal (EC 2.4.1.18)
AMX1	GLYCOGENSYNTH-PWY	Biosynthesis	Carbohydrates-Biosynthesis	Polysaccharides-Biosynthesis	glycogen biosynthesis I (from ADP-D-Glucose)	GLYCOGEN-BRANCH-RXN	5	3	5	UTAMX1_1959	146.877	1.1016	1,4-alpha-glucan (glycogen) branching enzyme, GH-13-type (EC 2.4.1.18)
AMX1	GLYCOGENSYNTH-PWY	Biosynthesis	Carbohydrates-Biosynthesis	Polysaccharides-Biosynthesis	glycogen biosynthesis I (from ADP-D-Glucose)	GLYCOGENSYN-RXN	5	3	5	UTAMX1_1542	129.772	0.973316	Glycogen synthase, ADP-glucose transglucosylase (EC 2.4.1.21)
AMX1	PWY-622	Biosynthesis	Carbohydrates-Biosynthesis	Polysaccharides-Biosynthesis	starch biosynthesis	GLUC1PADENYLTRANS-RXN	12	6	9	UTAMX1_537	182.587	1.36943	Glucose-1-phosphate adenylyltransferase (EC 2.7.7.27)
AMX1	PWY-622	Biosynthesis	Carbohydrates-Biosynthesis	Polysaccharides-Biosynthesis	starch biosynthesis	GLUC1PADENYLTRANS-RXN	12	6	9	UTAMX1_101	175.46	1.31598	Glucose-1-phosphate adenylyltransferase (EC 2.7.7.27)
AMX1	PWY-622	Biosynthesis	Carbohydrates-Biosynthesis	Polysaccharides-Biosynthesis	starch biosynthesis	GLYCOGENSYN-RXN	12	6	9	UTAMX1_1542	129.772	0.973316	Glycogen synthase, ADP-glucose transglucosylase (EC 2.4.1.21)
AMX1	PWY-622	Biosynthesis	Carbohydrates-Biosynthesis	Polysaccharides-Biosynthesis	starch biosynthesis	PGLUCISOM-RXN	12	6	9	UTAMX1_2566	104.609	0.784589	Glucose-6-phosphate isomerase (EC 5.3.1.9)
AMX1	PWY-622	Biosynthesis	Carbohydrates-Biosynthesis	Polysaccharides-Biosynthesis	starch biosynthesis	RXN-14372	12	6	9	UTAMX1_1464	155.446	1.16587	Glycogen branching enzyme, GH-57-type, archaeal (EC 2.4.1.18)
AMX1	PWY-622	Biosynthesis	Carbohydrates-Biosynthesis	Polysaccharides-Biosynthesis	starch biosynthesis	RXN-14372	12	6	9	UTAMX1_1959	146.877	1.1016	1,4-alpha-glucan (glycogen) branching enzyme, GH-13-type (EC 2.4.1.18)
AMX1	PWY-622	Biosynthesis	Carbohydrates-Biosynthesis	Polysaccharides-Biosynthesis	starch biosynthesis	RXN-1826	12	6	9	UTAMX1_2568	167.383	1.2554	Glycogen phosphorylase (EC 2.4.1.1)
AMX1	PWY-622	Biosynthesis	Carbohydrates-Biosynthesis	Polysaccharides-Biosynthesis	starch biosynthesis	RXN-1826	12	6	9	UTAMX1_2229	148.637	1.1148	Glycogen phosphorylase (EC 2.4.1.1)
AMX1	PWY-622	Biosynthesis	Carbohydrates-Biosynthesis	Polysaccharides-Biosynthesis	starch biosynthesis	RXN-1826	12	6	9	UTAMX1_2565	117.437	0.880799	Glycogen phosphorylase (EC 2.4.1.1)
AMX1	PWY-5936	Biosynthesis	Carbohydrates-Biosynthesis	Polysaccharides-Biosynthesis	xyloglucan biosynthesis	RXN-9463	6	1	1	UTAMX1_2177	159.065	1.19301	Alpha-1,2-fucosyltransferase
AMX1	PWY-6387	Biosynthesis	Cell-Structure-Biosynthesis	Acetylmuramoyl-Pentapeptide-Biosynthesis	UDP-N-acetylmuramoyl-pentapeptide biosynthesis I (meso-DAP-containing)	DALADALALIG-RXN	8	8	9	UTAMX1_1305	210.543	1.57911	D-alanine--D-alanine ligase (EC 6.3.2.4)
AMX1	PWY-6387	Biosynthesis	Cell-Structure-Biosynthesis	Acetylmuramoyl-Pentapeptide-Biosynthesis	UDP-N-acetylmuramoyl-pentapeptide biosynthesis I (meso-DAP-containing)	GLUTRACE-RXN	8	8	9	UTAMX1_2691	129.499	0.971263	Glutamate racemase (EC 5.1.1.3)
AMX1	PWY-6387	Biosynthesis	Cell-Structure-Biosynthesis	Acetylmuramoyl-Pentapeptide-Biosynthesis	UDP-N-acetylmuramoyl-pentapeptide biosynthesis I (meso-DAP-containing)	UDP-NACMUR-ALA-LIG-RXN	8	8	9	UTAMX1_1304	274.241	2.05686	UDP-N-acetylmuramate--alanine ligase (EC 6.3.2.8)
AMX1	PWY-6387	Biosynthesis	Cell-Structure-Biosynthesis	Acetylmuramoyl-Pentapeptide-Biosynthesis	UDP-N-acetylmuramoyl-pentapeptide biosynthesis I (meso-DAP-containing)	UDP-NACMUR-ALA-LIG-RXN	8	8	9	UTAMX1_1748	191.679	1.43762	UDP-N-acetylmuramate--alanine ligase (EC 6.3.2.8)
AMX1	PWY-6387	Biosynthesis	Cell-Structure-Biosynthesis	Acetylmuramoyl-Pentapeptide-Biosynthesis	UDP-N-acetylmuramoyl-pentapeptide biosynthesis I (meso-DAP-containing)	UDP-NACMURALA-GLU-LIG-RXN	8	8	9	UTAMX1_1265	147.456	1.10595	UDP-N-acetylmuramoylalanine--D-glutamate ligase (EC 6.3.2.9)
AMX1	PWY-6387	Biosynthesis	Cell-Structure-Biosynthesis	Acetylmuramoyl-Pentapeptide-Biosynthesis	UDP-N-acetylmuramoyl-pentapeptide biosynthesis I (meso-DAP-containing)	UDP-NACMURALGLDAPAALIG-RXN	8	8	9	UTAMX1_1300	155.521	1.16644	UDP-N-acetylmuramoylalanyl-D-glutamyl-2,6-diaminopimelate--D-alanyl-D-alanine ligase (EC 6.3.2.10)
AMX1	PWY-6387	Biosynthesis	Cell-Structure-Biosynthesis	Acetylmuramoyl-Pentapeptide-Biosynthesis	UDP-N-acetylmuramoyl-pentapeptide biosynthesis I (meso-DAP-containing)	UDP-NACMURALGLDAPLIG-RXN	8	8	9	UTAMX1_1299	148.748	1.11563	UDP-N-acetylmuramoylalanyl-D-glutamate--2,6-diaminopimelate ligase (EC 6.3.2.13)
AMX1	PWY-6387	Biosynthesis	Cell-Structure-Biosynthesis	Acetylmuramoyl-Pentapeptide-Biosynthesis	UDP-N-acetylmuramoyl-pentapeptide biosynthesis I (meso-DAP-containing)	UDPNACETYLGLUCOSAMENOLPYRTRANS-RXN	8	8	9	UTAMX1_1599	125.045	0.937862	UDP-N-acetylglucosamine 1-carboxyvinyltransferase (EC 2.5.1.7)
AMX1	PWY-6387	Biosynthesis	Cell-Structure-Biosynthesis	Acetylmuramoyl-Pentapeptide-Biosynthesis	UDP-N-acetylmuramoyl-pentapeptide biosynthesis I (meso-DAP-containing)	UDPNACETYLMURAMATEDEHYDROG-RXN	8	8	9	UTAMX1_2270	249.624	1.87222	UDP-N-acetylenolpyruvoylglucosamine reductase (EC 1.1.1.158)
AMX1	PWY-6386	Biosynthesis	Cell-Structure-Biosynthesis	Acetylmuramoyl-Pentapeptide-Biosynthesis	UDP-N-acetylmuramoyl-pentapeptide biosynthesis II (lysine-containing)	6.3.2.10-RXN	8	7	8	UTAMX1_1300	155.521	1.16644	UDP-N-acetylmuramoylalanyl-D-glutamyl-2,6-diaminopimelate--D-alanyl-D-alanine ligase (EC 6.3.2.10)
AMX1	PWY-6386	Biosynthesis	Cell-Structure-Biosynthesis	Acetylmuramoyl-Pentapeptide-Biosynthesis	UDP-N-acetylmuramoyl-pentapeptide biosynthesis II (lysine-containing)	DALADALALIG-RXN	8	7	8	UTAMX1_1305	210.543	1.57911	D-alanine--D-alanine ligase (EC 6.3.2.4)
AMX1	PWY-6386	Biosynthesis	Cell-Structure-Biosynthesis	Acetylmuramoyl-Pentapeptide-Biosynthesis	UDP-N-acetylmuramoyl-pentapeptide biosynthesis II (lysine-containing)	GLUTRACE-RXN	8	7	8	UTAMX1_2691	129.499	0.971263	Glutamate racemase (EC 5.1.1.3)
AMX1	PWY-6386	Biosynthesis	Cell-Structure-Biosynthesis	Acetylmuramoyl-Pentapeptide-Biosynthesis	UDP-N-acetylmuramoyl-pentapeptide biosynthesis II (lysine-containing)	UDP-NACMUR-ALA-LIG-RXN	8	7	8	UTAMX1_1304	274.241	2.05686	UDP-N-acetylmuramate--alanine ligase (EC 6.3.2.8)
AMX1	PWY-6386	Biosynthesis	Cell-Structure-Biosynthesis	Acetylmuramoyl-Pentapeptide-Biosynthesis	UDP-N-acetylmuramoyl-pentapeptide biosynthesis II (lysine-containing)	UDP-NACMUR-ALA-LIG-RXN	8	7	8	UTAMX1_1748	191.679	1.43762	UDP-N-acetylmuramate--alanine ligase (EC 6.3.2.8)
AMX1	PWY-6386	Biosynthesis	Cell-Structure-Biosynthesis	Acetylmuramoyl-Pentapeptide-Biosynthesis	UDP-N-acetylmuramoyl-pentapeptide biosynthesis II (lysine-containing)	UDP-NACMURALA-GLU-LIG-RXN	8	7	8	UTAMX1_1265	147.456	1.10595	UDP-N-acetylmuramoylalanine--D-glutamate ligase (EC 6.3.2.9)
AMX1	PWY-6386	Biosynthesis	Cell-Structure-Biosynthesis	Acetylmuramoyl-Pentapeptide-Biosynthesis	UDP-N-acetylmuramoyl-pentapeptide biosynthesis II (lysine-containing)	UDPNACETYLGLUCOSAMENOLPYRTRANS-RXN	8	7	8	UTAMX1_1599	125.045	0.937862	UDP-N-acetylglucosamine 1-carboxyvinyltransferase (EC 2.5.1.7)
AMX1	PWY-6386	Biosynthesis	Cell-Structure-Biosynthesis	Acetylmuramoyl-Pentapeptide-Biosynthesis	UDP-N-acetylmuramoyl-pentapeptide biosynthesis II (lysine-containing)	UDPNACETYLMURAMATEDEHYDROG-RXN	8	7	8	UTAMX1_2270	249.624	1.87222	UDP-N-acetylenolpyruvoylglucosamine reductase (EC 1.1.1.158)
AMX1	KDOSYN-PWY	Biosynthesis	Cell-Structure-Biosynthesis	Lipopolysaccharide-Biosynthesis	KDO transfer to lipid IVA I	KDOTRANS-RXN	2	1	1	UTAMX1_720	142.218	1.06666	Lipid IVA 3-deoxy-D-manno-octulosonic acid transferase (EC 2.4.99.12)
AMX1	NAGLIPASYN-PWY	Biosynthesis	Cell-Structure-Biosynthesis	Lipopolysaccharide-Biosynthesis	lipid IVA biosynthesis	LIPIDADISACCHARIDESYNTH-RXN	6	5	5	UTAMX1_2652	127.246	0.954364	Lipid-A-disaccharide synthase (EC 2.4.1.182)
AMX1	NAGLIPASYN-PWY	Biosynthesis	Cell-Structure-Biosynthesis	Lipopolysaccharide-Biosynthesis	lipid IVA biosynthesis	TETRAACYLDISACC4KIN-RXN	6	5	5	UTAMX1_1417	125.865	0.944006	Tetraacyldisaccharide 4'-kinase (EC 2.7.1.130)
AMX1	NAGLIPASYN-PWY	Biosynthesis	Cell-Structure-Biosynthesis	Lipopolysaccharide-Biosynthesis	lipid IVA biosynthesis	UDPACYLGLCNACDEACETYL-RXN	6	5	5	UTAMX1_328	149.07	1.11805	UDP-3-O- N-acetylglucosamine deacetylase (EC 3.5.1.108)
AMX1	NAGLIPASYN-PWY	Biosynthesis	Cell-Structure-Biosynthesis	Lipopolysaccharide-Biosynthesis	lipid IVA biosynthesis	UDPHYDROXYMYRGLUCOSAMNACETYLTRANS-RXN	6	5	5	UTAMX1_98	170.024	1.27521	UDP-3-O- glucosamine N-acyltransferase (EC 2.3.1.191)
AMX1	NAGLIPASYN-PWY	Biosynthesis	Cell-Structure-Biosynthesis	Lipopolysaccharide-Biosynthesis	lipid IVA biosynthesis	UDPNACETYLGLUCOSAMACYLTRANS-RXN	6	5	5	UTAMX1_329	219.425	1.64573	Acyl---UDP-N-acetylglucosamine O-acyltransferase (EC 2.3.1.129)
AMX1	PWY-1001	Biosynthesis	Cell-Structure-Biosynthesis	PLANT-CELL-STRUCTURE	cellulose biosynthesis	CELLULOSE-SYNTHASE-UDP-FORMING-RXN	1	1	1	UTAMX1_2434	149.199	1.11902	Cellulose synthase (UDP-forming)( EC:2.4.1.12 )
AMX1	COA-PWY	Biosynthesis	Cofactor-Biosynthesis	CoA-Biosynthesis	coenzyme A biosynthesis I	DEPHOSPHOCOAKIN-RXN	4	3	4	UTAMX1_103	115.063	0.86299	Dephospho-CoA kinase (EC 2.7.1.24)
AMX1	COA-PWY	Biosynthesis	Cofactor-Biosynthesis	CoA-Biosynthesis	coenzyme A biosynthesis I	P-PANTOCYSDECARB-RXN	4	3	4	UTAMX1_1381	206.81	1.55111	Phosphopantothenoylcysteine decarboxylase (EC 4.1.1.36) / synthetase 6.3.2.5)
AMX1	COA-PWY	Biosynthesis	Cofactor-Biosynthesis	CoA-Biosynthesis	coenzyme A biosynthesis I	P-PANTOCYSDECARB-RXN	4	3	4	UTAMX1_778	180.158	1.35121	Phosphopantothenoylcysteine decarboxylase (EC 4.1.1.36) / synthetase 6.3.2.5)
AMX1	COA-PWY	Biosynthesis	Cofactor-Biosynthesis	CoA-Biosynthesis	coenzyme A biosynthesis I	PANTEPADENYLYLTRAN-RXN	4	3	4	UTAMX1_567	125.406	0.940566	Phosphopantetheine adenylyltransferase (EC 2.7.7.3)
AMX1	PWY0-501	Biosynthesis	Cofactor-Biosynthesis	Lipoate-Biosynthesis	lipoate biosynthesis and incorporation I	RXN0-949	2	1	1	UTAMX1_1042	147.958	1.10971	Lipoate synthase
AMX1	PWY-5653	Biosynthesis	Cofactor-Biosynthesis	NAD-Metabolism	NAD biosynthesis from 2-amino-3-carboxymuconate semialdehyde	NICONUCADENYLYLTRAN-RXN	4	2	2	UTAMX1_22	172.151	1.29116	Nicotinate-nucleotide adenylyltransferase (EC 2.7.7.18)
AMX1	PWY-5653	Biosynthesis	Cofactor-Biosynthesis	NAD-Metabolism	NAD biosynthesis from 2-amino-3-carboxymuconate semialdehyde	QUINOPRIBOTRANS-RXN	4	2	2	UTAMX1_2613	137.14	1.02858	Quinolinate phosphoribosyltransferase (EC 2.4.2.19)
AMX1	PYRIDNUCSYN-PWY	Biosynthesis	Cofactor-Biosynthesis	NAD-Metabolism	NAD biosynthesis I (from aspartate)	L-ASPARTATE-OXID-RXN	6	5	5	UTAMX1_745	110.173	0.826313	L-aspartate oxidase (EC 1.4.3.16)
AMX1	PYRIDNUCSYN-PWY	Biosynthesis	Cofactor-Biosynthesis	NAD-Metabolism	NAD biosynthesis I (from aspartate)	NAD-SYNTH-NH3-RXN	6	5	5	UTAMX1_2692	181.464	1.36101	NAD synthetase (EC 6.3.1.5) / Glutamine amidotransferase chain
AMX1	PYRIDNUCSYN-PWY	Biosynthesis	Cofactor-Biosynthesis	NAD-Metabolism	NAD biosynthesis I (from aspartate)	NICONUCADENYLYLTRAN-RXN	6	5	5	UTAMX1_22	172.151	1.29116	Nicotinate-nucleotide adenylyltransferase (EC 2.7.7.18)
AMX1	PYRIDNUCSYN-PWY	Biosynthesis	Cofactor-Biosynthesis	NAD-Metabolism	NAD biosynthesis I (from aspartate)	QUINOLINATE-SYNTHA-RXN	6	5	5	UTAMX1_2478	467.96	3.50978	Quinolinate synthetase (EC 2.5.1.72)
AMX1	PYRIDNUCSYN-PWY	Biosynthesis	Cofactor-Biosynthesis	NAD-Metabolism	NAD biosynthesis I (from aspartate)	QUINOPRIBOTRANS-RXN	6	5	5	UTAMX1_2613	137.14	1.02858	Quinolinate phosphoribosyltransferase (EC 2.4.2.19)
AMX1	PYRIDNUCSAL-PWY	Biosynthesis	Cofactor-Biosynthesis	NAD-Metabolism	NAD salvage pathway I	NICONUCADENYLYLTRAN-RXN	7	3	3	UTAMX1_22	172.151	1.29116	Nicotinate-nucleotide adenylyltransferase (EC 2.7.7.18)
AMX1	PYRIDNUCSAL-PWY	Biosynthesis	Cofactor-Biosynthesis	NAD-Metabolism	NAD salvage pathway I	NICOTINAMID-RXN	7	3	3	UTAMX1_1198	130.149	0.976141	Nicotinamidase (EC 3.5.1.19)
AMX1	PYRIDNUCSAL-PWY	Biosynthesis	Cofactor-Biosynthesis	NAD-Metabolism	NAD salvage pathway I	NICOTINATEPRIBOSYLTRANS-RXN	7	3	3	UTAMX1_2698	197.982	1.4849	Nicotinate phosphoribosyltransferase (EC 2.4.2.11)
AMX1	PWY-5083	Biosynthesis	Cofactor-Biosynthesis	NAD-Metabolism	NAD/NADH phosphorylation and dephosphorylation	NAD-KIN-RXN	6	3	14	UTAMX1_562	140.194	1.05148	NAD kinase (EC 2.7.1.23)
AMX1	PWY-5083	Biosynthesis	Cofactor-Biosynthesis	NAD-Metabolism	NAD/NADH phosphorylation and dephosphorylation	NADH-DEHYDROG-A-RXN	6	3	14	UTAMX1_797	397.146	2.97866	NADH-ubiquinone oxidoreductase chain H (EC 1.6.5.3)
AMX1	PWY-5083	Biosynthesis	Cofactor-Biosynthesis	NAD-Metabolism	NAD/NADH phosphorylation and dephosphorylation	NADH-DEHYDROG-A-RXN	6	3	14	UTAMX1_803	259.103	1.94332	NADH-ubiquinone oxidoreductase chain C (EC 1.6.5.3)
AMX1	PWY-5083	Biosynthesis	Cofactor-Biosynthesis	NAD-Metabolism	NAD/NADH phosphorylation and dephosphorylation	NADH-DEHYDROG-A-RXN	6	3	14	UTAMX1_802	171.613	1.28713	NADH-ubiquinone oxidoreductase chain D (EC 1.6.5.3)
AMX1	PWY-5083	Biosynthesis	Cofactor-Biosynthesis	NAD-Metabolism	NAD/NADH phosphorylation and dephosphorylation	NADH-DEHYDROG-A-RXN	6	3	14	UTAMX1_791	169.326	1.26998	NADH-ubiquinone oxidoreductase chain N (EC 1.6.5.3)
AMX1	PWY-5083	Biosynthesis	Cofactor-Biosynthesis	NAD-Metabolism	NAD/NADH phosphorylation and dephosphorylation	NADH-DEHYDROG-A-RXN	6	3	14	UTAMX1_177	153.973	1.15482	NADH dehydrogenase (ubiquinone), 30 kDa subunit
AMX1	PWY-5083	Biosynthesis	Cofactor-Biosynthesis	NAD-Metabolism	NAD/NADH phosphorylation and dephosphorylation	NADH-DEHYDROG-A-RXN	6	3	14	UTAMX1_793	139.328	1.04499	NADH-ubiquinone oxidoreductase chain L (EC 1.6.5.3)
AMX1	PWY-5083	Biosynthesis	Cofactor-Biosynthesis	NAD-Metabolism	NAD/NADH phosphorylation and dephosphorylation	NADH-DEHYDROG-A-RXN	6	3	14	UTAMX1_792	138.599	1.03952	NADH-ubiquinone oxidoreductase chain M (EC 1.6.5.3)
AMX1	PWY-5083	Biosynthesis	Cofactor-Biosynthesis	NAD-Metabolism	NAD/NADH phosphorylation and dephosphorylation	NADH-DEHYDROG-A-RXN	6	3	14	UTAMX1_804	126.13	0.945998	NADH-ubiquinone oxidoreductase chain B (EC 1.6.5.3)
AMX1	PWY-5083	Biosynthesis	Cofactor-Biosynthesis	NAD-Metabolism	NAD/NADH phosphorylation and dephosphorylation	NADH-DEHYDROG-A-RXN	6	3	14	UTAMX1_795	115.723	0.867939	NADH-ubiquinone oxidoreductase chain J (EC 1.6.5.3)
AMX1	PWY-5083	Biosynthesis	Cofactor-Biosynthesis	NAD-Metabolism	NAD/NADH phosphorylation and dephosphorylation	NADH-DEHYDROG-A-RXN	6	3	14	UTAMX1_805	96.2156	0.721634	NADH ubiquinone oxidoreductase chain A (EC 1.6.5.3)
AMX1	PWY-5083	Biosynthesis	Cofactor-Biosynthesis	NAD-Metabolism	NAD/NADH phosphorylation and dephosphorylation	NADH-DEHYDROG-A-RXN	6	3	14	UTAMX1_796	80.4744	0.603572	NADH-ubiquinone oxidoreductase chain I (EC 1.6.5.3)
AMX1	PWY-5083	Biosynthesis	Cofactor-Biosynthesis	NAD-Metabolism	NAD/NADH phosphorylation and dephosphorylation	NADH-DEHYDROG-A-RXN	6	3	14	UTAMX1_794	80.219	0.601657	NADH-ubiquinone oxidoreductase chain K (EC 1.6.5.3)
AMX1	PWY-5083	Biosynthesis	Cofactor-Biosynthesis	NAD-Metabolism	NAD/NADH phosphorylation and dephosphorylation	PYRNUTRANSHYDROGEN-RXN	6	3	14	UTAMX1_1846	159.83	1.19875	NAD(P) transhydrogenase subunit beta (EC 1.6.1.2)
AMX1	PWY-5381	Biosynthesis	Cofactor-Biosynthesis	NAD-Metabolism	pyridine nucleotide cycling (plants)	NICONUCADENYLYLTRAN-RXN	11	4	4	UTAMX1_22	172.151	1.29116	Nicotinate-nucleotide adenylyltransferase (EC 2.7.7.18)
AMX1	PWY-5381	Biosynthesis	Cofactor-Biosynthesis	NAD-Metabolism	pyridine nucleotide cycling (plants)	NICOTINAMID-RXN	11	4	4	UTAMX1_1198	130.149	0.976141	Nicotinamidase (EC 3.5.1.19)
AMX1	PWY-5381	Biosynthesis	Cofactor-Biosynthesis	NAD-Metabolism	pyridine nucleotide cycling (plants)	NICOTINATEPRIBOSYLTRANS-RXN	11	4	4	UTAMX1_2698	197.982	1.4849	Nicotinate phosphoribosyltransferase (EC 2.4.2.11)
AMX1	PWY-5381	Biosynthesis	Cofactor-Biosynthesis	NAD-Metabolism	pyridine nucleotide cycling (plants)	RXN-5841	11	4	4	UTAMX1_1869	131.711	0.987854	5-nucleotidase SurE (EC 3.1.3.5)
AMX1	PWY-5964	Biosynthesis	Cofactor-Biosynthesis	None	guanylyl molybdenum cofactor biosynthesis	RXN0-262	1	1	1	UTAMX1_1398	169.987	1.27493	molybdopterin-guanine dinucleotide biosynthesis protein A
AMX1	SAM-PWY	Biosynthesis	Cofactor-Biosynthesis	None	S-adenosyl-L-methionine biosynthesis	S-ADENMETSYN-RXN	1	1	2	UTAMX1_1461	480.452	3.60348	Archaeal S-adenosylmethionine synthetase (EC 2.5.1.6)
AMX1	SAM-PWY	Biosynthesis	Cofactor-Biosynthesis	None	S-adenosyl-L-methionine biosynthesis	S-ADENMETSYN-RXN	1	1	2	UTAMX1_719	183.467	1.37603	S-adenosylmethionine synthetase (EC 2.5.1.6)
AMX1	PWY-5785	Biosynthesis	Cofactor-Biosynthesis	Polyprenyl-Biosynthesis	di-trans,poly-cis-undecaprenyl phosphate biosynthesis	RXN-8999	1	1	1	UTAMX1_1621	115.107	0.86332	Undecaprenyl diphosphate synthase (EC 2.5.1.31)
AMX1	PWY-5783	Biosynthesis	Cofactor-Biosynthesis	Polyprenyl-Biosynthesis	octaprenyl diphosphate biosynthesis	RXN-8992	1	1	2	UTAMX1_1983	177.094	1.32823	Octaprenyl diphosphate synthase (EC 2.5.1.90) / Dimethylallyltransferase 2.5.1.1) (2E,6E)-farnesyl 2.5.1.10) Geranylgeranyl pyrophosphate synthetase 2.5.1.29)
AMX1	PWY-5783	Biosynthesis	Cofactor-Biosynthesis	Polyprenyl-Biosynthesis	octaprenyl diphosphate biosynthesis	RXN-8992	1	1	2	UTAMX1_1810	114.527	0.858974	Octaprenyl diphosphate synthase (EC 2.5.1.90) / Dimethylallyltransferase 2.5.1.1) (2E,6E)-farnesyl 2.5.1.10) Geranylgeranyl 2.5.1.29)
AMX1	HEMESYN2-PWY	Biosynthesis	Cofactor-Biosynthesis	Porphyrin-Compounds-Biosynthesis	heme biosynthesis II (anaerobic)	HEMN-RXN	4	1	7	UTAMX1_1942	188.745	1.41562	Radical SAM domain protein
AMX1	HEMESYN2-PWY	Biosynthesis	Cofactor-Biosynthesis	Porphyrin-Compounds-Biosynthesis	heme biosynthesis II (anaerobic)	HEMN-RXN	4	1	7	UTAMX1_208	170.917	1.28191	radical SAM domain protein
AMX1	HEMESYN2-PWY	Biosynthesis	Cofactor-Biosynthesis	Porphyrin-Compounds-Biosynthesis	heme biosynthesis II (anaerobic)	HEMN-RXN	4	1	7	UTAMX1_365	164.186	1.23142	Radical SAM domain protein
AMX1	HEMESYN2-PWY	Biosynthesis	Cofactor-Biosynthesis	Porphyrin-Compounds-Biosynthesis	heme biosynthesis II (anaerobic)	HEMN-RXN	4	1	7	UTAMX1_2036	158.787	1.19093	Radical SAM domain protein
AMX1	HEMESYN2-PWY	Biosynthesis	Cofactor-Biosynthesis	Porphyrin-Compounds-Biosynthesis	heme biosynthesis II (anaerobic)	HEMN-RXN	4	1	7	UTAMX1_11	153.998	1.15501	Radical SAM domain protein
AMX1	HEMESYN2-PWY	Biosynthesis	Cofactor-Biosynthesis	Porphyrin-Compounds-Biosynthesis	heme biosynthesis II (anaerobic)	HEMN-RXN	4	1	7	UTAMX1_1933	149.101	1.11828	Radical SAM domain protein
AMX1	HEMESYN2-PWY	Biosynthesis	Cofactor-Biosynthesis	Porphyrin-Compounds-Biosynthesis	heme biosynthesis II (anaerobic)	HEMN-RXN	4	1	7	UTAMX1_1105	91.1409	0.683573	Radical SAM domain protein
AMX1	PWY-5194	Biosynthesis	Cofactor-Biosynthesis	Porphyrin-Compounds-Biosynthesis	siroheme biosynthesis	DIMETHUROPORDEHYDROG-RXN	4	3	3	UTAMX1_1770	81.5281	0.611475	Siroheme synthase / Precorrin-2 oxidase (EC 1.3.1.76) Sirohydrochlorin ferrochelatase 4.99.1.4)
AMX1	PWY-5194	Biosynthesis	Cofactor-Biosynthesis	Porphyrin-Compounds-Biosynthesis	siroheme biosynthesis	UROPORIIIMETHYLTRANSA-RXN	4	3	3	UTAMX1_2373	145.911	1.09436	Uroporphyrinogen-III methyltransferase (EC 2.1.1.107) / synthase 4.2.1.75)
AMX1	PWY-5194	Biosynthesis	Cofactor-Biosynthesis	Porphyrin-Compounds-Biosynthesis	siroheme biosynthesis	UROPORIIIMETHYLTRANSA-RXN	4	3	3	UTAMX1_672	144.302	1.08229	probable uroporphyrin-III c-methyltransferase (EC 2.1.1.107)
AMX1	PWY-5890	Biosynthesis	Cofactor-Biosynthesis	Quinone-Biosynthesis	menaquinol-10 biosynthesis	RXN-9361	2	1	1	UTAMX1_1068	118.61	0.889595	2-heptaprenyl-1,4-naphthoquinone methyltransferase MenG (EC 2.1.1.163)
AMX1	PWY-5891	Biosynthesis	Cofactor-Biosynthesis	Quinone-Biosynthesis	menaquinol-11 biosynthesis	RXN-9362	2	1	1	UTAMX1_1068	118.61	0.889595	2-heptaprenyl-1,4-naphthoquinone methyltransferase MenG (EC 2.1.1.163)
AMX1	PWY-5892	Biosynthesis	Cofactor-Biosynthesis	Quinone-Biosynthesis	menaquinol-12 biosynthesis	RXN-9363	2	1	1	UTAMX1_1068	118.61	0.889595	2-heptaprenyl-1,4-naphthoquinone methyltransferase MenG (EC 2.1.1.163)
AMX1	PWY-5895	Biosynthesis	Cofactor-Biosynthesis	Quinone-Biosynthesis	menaquinol-13 biosynthesis	RXN-9366	2	1	1	UTAMX1_1068	118.61	0.889595	2-heptaprenyl-1,4-naphthoquinone methyltransferase MenG (EC 2.1.1.163)
AMX1	PWY-5849	Biosynthesis	Cofactor-Biosynthesis	Quinone-Biosynthesis	menaquinol-6 biosynthesis	RXN-9220	1	1	1	UTAMX1_1068	118.61	0.889595	2-heptaprenyl-1,4-naphthoquinone methyltransferase MenG (EC 2.1.1.163)
AMX1	PWY-5839	Biosynthesis	Cofactor-Biosynthesis	Quinone-Biosynthesis	menaquinol-7 biosynthesis	RXN-9191	2	1	1	UTAMX1_1068	118.61	0.889595	2-heptaprenyl-1,4-naphthoquinone methyltransferase MenG (EC 2.1.1.163)
AMX1	MENAQUINONESYN-PWY	Biosynthesis	Cofactor-Biosynthesis	Quinone-Biosynthesis	menaquinol-8 biosynthesis	ADOMET-DMK-METHYLTRANSFER-RXN	1	1	1	UTAMX1_1068	118.61	0.889595	2-heptaprenyl-1,4-naphthoquinone methyltransferase MenG (EC 2.1.1.163)
AMX1	PWY-5844	Biosynthesis	Cofactor-Biosynthesis	Quinone-Biosynthesis	menaquinol-9 biosynthesis	RXN-9205	1	1	1	UTAMX1_1068	118.61	0.889595	2-heptaprenyl-1,4-naphthoquinone methyltransferase MenG (EC 2.1.1.163)
AMX1	THIOREDOX-PWY	Biosynthesis	Cofactor-Biosynthesis	Reductants	thioredoxin pathway	THIOREDOXIN-REDUCT-NADPH-RXN	2	1	1	UTAMX1_2552	149.257	1.11945	Thioredoxin reductase (EC 1.8.1.9)
AMX1	PWY-5188	Biosynthesis	Cofactor-Biosynthesis	Tetrapyrrole-Biosynthesis	tetrapyrrole biosynthesis I (from glutamate)	GLURS-RXN	6	5	6	UTAMX1_132	144.864	1.0865	Glutamyl-tRNA synthetase (EC 6.1.1.17) @ Glutamyl-tRNA(Gln) 6.1.1.24)
AMX1	PWY-5188	Biosynthesis	Cofactor-Biosynthesis	Tetrapyrrole-Biosynthesis	tetrapyrrole biosynthesis I (from glutamate)	GLURS-RXN	6	5	6	UTAMX1_687	138.208	1.03658	Glutamyl-tRNA synthetase (EC 6.1.1.17) @ Glutamyl-tRNA(Gln) 6.1.1.24)
AMX1	PWY-5188	Biosynthesis	Cofactor-Biosynthesis	Tetrapyrrole-Biosynthesis	tetrapyrrole biosynthesis I (from glutamate)	GLUTRNAREDUCT-RXN	6	5	6	UTAMX1_1057	170.897	1.28176	Glutamyl-tRNA reductase (EC 1.2.1.70)
AMX1	PWY-5188	Biosynthesis	Cofactor-Biosynthesis	Tetrapyrrole-Biosynthesis	tetrapyrrole biosynthesis I (from glutamate)	GSAAMINOTRANS-RXN	6	5	6	UTAMX1_1891	647.273	4.85466	Glutamate-1-semialdehyde aminotransferase (EC 5.4.3.8)
AMX1	PWY-5188	Biosynthesis	Cofactor-Biosynthesis	Tetrapyrrole-Biosynthesis	tetrapyrrole biosynthesis I (from glutamate)	OHMETHYLBILANESYN-RXN	6	5	6	UTAMX1_1995	193.785	1.45342	Porphobilinogen deaminase (EC 2.5.1.61)
AMX1	PWY-5188	Biosynthesis	Cofactor-Biosynthesis	Tetrapyrrole-Biosynthesis	tetrapyrrole biosynthesis I (from glutamate)	PORPHOBILSYNTH-RXN	6	5	6	UTAMX1_237	151.796	1.1385	Porphobilinogen synthase (EC 4.2.1.24)
AMX1	PWY-5189	Biosynthesis	Cofactor-Biosynthesis	Tetrapyrrole-Biosynthesis	tetrapyrrole biosynthesis II (from glycine)	OHMETHYLBILANESYN-RXN	4	2	2	UTAMX1_1995	193.785	1.45342	Porphobilinogen deaminase (EC 2.5.1.61)
AMX1	PWY-5189	Biosynthesis	Cofactor-Biosynthesis	Tetrapyrrole-Biosynthesis	tetrapyrrole biosynthesis II (from glycine)	PORPHOBILSYNTH-RXN	4	2	2	UTAMX1_237	151.796	1.1385	Porphobilinogen synthase (EC 4.2.1.24)
AMX1	PWY-6890	Biosynthesis	Cofactor-Biosynthesis	Vitamin-Biosynthesis	4-amino-2-methyl-5-diphosphomethylpyrimidine biosynthesis	PYRIMSYN3-RXN	2	1	1	UTAMX1_1415	107.778	0.808355	Hydroxymethylpyrimidine phosphate kinase ThiD (EC 2.7.4.7)
AMX1	PWY-6543	Biosynthesis	Cofactor-Biosynthesis	Vitamin-Biosynthesis	4-aminobenzoate biosynthesis	ADCLY-RXN	2	2	3	UTAMX1_2083	151.093	1.13323	Aminodeoxychorismate lyase (EC 4.1.3.38)
AMX1	PWY-6543	Biosynthesis	Cofactor-Biosynthesis	Vitamin-Biosynthesis	4-aminobenzoate biosynthesis	PABASYN-RXN	2	2	3	UTAMX1_2084	142.704	1.0703	Para-aminobenzoate synthase, aminase component (EC 2.6.1.85)
AMX1	PWY-6543	Biosynthesis	Cofactor-Biosynthesis	Vitamin-Biosynthesis	4-aminobenzoate biosynthesis	PABASYN-RXN	2	2	3	UTAMX1_1745	123.185	0.92391	Para-aminobenzoate synthase, amidotransferase component (EC 2.6.1.85) @ Anthranilate 4.1.3.27)
AMX1	PWY-6147	Biosynthesis	Cofactor-Biosynthesis	Vitamin-Biosynthesis	6-hydroxymethyl-dihydropterin diphosphate biosynthesis I	GTP-CYCLOHYDRO-I-RXN	5	2	3	UTAMX1_542	164.95	1.23715	GTP cyclohydrolase I (EC 3.5.4.16) type 1
AMX1	PWY-6147	Biosynthesis	Cofactor-Biosynthesis	Vitamin-Biosynthesis	6-hydroxymethyl-dihydropterin diphosphate biosynthesis I	H2NEOPTERINALDOL-RXN	5	2	3	UTAMX1_361	113.053	0.84792	Dihydroneopterin aldolase (EC 4.1.2.25) / 2-amino-4-hydroxy-6-hydroxymethyldihydropteridine pyrophosphokinase 2.7.6.3)
AMX1	PWY-6147	Biosynthesis	Cofactor-Biosynthesis	Vitamin-Biosynthesis	6-hydroxymethyl-dihydropterin diphosphate biosynthesis I	H2NEOPTERINALDOL-RXN	5	2	3	UTAMX1_65	93.9139	0.70437	Dihydroneopterin aldolase (EC 4.1.2.25)
AMX1	PWY-5509	Biosynthesis	Cofactor-Biosynthesis	Vitamin-Biosynthesis	adenosylcobalamin biosynthesis from cobyrinate a,c-diamide I	COBALAMIN5PSYN-RXN	8	5	5	UTAMX1_2043	140.79	1.05595	Cobalamin synthase
AMX1	PWY-5509	Biosynthesis	Cofactor-Biosynthesis	Vitamin-Biosynthesis	adenosylcobalamin biosynthesis from cobyrinate a,c-diamide I	DMBPPRIBOSYLTRANS-RXN	8	5	5	UTAMX1_1847	116.853	0.876416	Nicotinate-nucleotide--dimethylbenzimidazole phosphoribosyltransferase (EC 2.4.2.21)
AMX1	PWY-5509	Biosynthesis	Cofactor-Biosynthesis	Vitamin-Biosynthesis	adenosylcobalamin biosynthesis from cobyrinate a,c-diamide I	R344-RXN	8	5	5	UTAMX1_2130	161.796	1.2135	Cob(I)alamin adenosyltransferase (EC 2.5.1.17)
AMX1	PWY-5509	Biosynthesis	Cofactor-Biosynthesis	Vitamin-Biosynthesis	adenosylcobalamin biosynthesis from cobyrinate a,c-diamide I	R345-RXN	8	5	5	UTAMX1_2355	151.928	1.13949	Cobyric acid synthase (EC 6.3.5.10)
AMX1	PWY-5509	Biosynthesis	Cofactor-Biosynthesis	Vitamin-Biosynthesis	adenosylcobalamin biosynthesis from cobyrinate a,c-diamide I	RXN-6261	8	5	5	UTAMX1_1826	103.525	0.776453	Adenosylcobinamide-phosphate synthase (EC 6.3.1.10)
AMX1	PWY-5508	Biosynthesis	Cofactor-Biosynthesis	Vitamin-Biosynthesis	adenosylcobalamin biosynthesis from cobyrinate a,c-diamide II	COBALAMINSYN-RXN	9	5	5	UTAMX1_2043	140.79	1.05595	Cobalamin synthase
AMX1	PWY-5508	Biosynthesis	Cofactor-Biosynthesis	Vitamin-Biosynthesis	adenosylcobalamin biosynthesis from cobyrinate a,c-diamide II	DMBPPRIBOSYLTRANS-RXN	9	5	5	UTAMX1_1847	116.853	0.876416	Nicotinate-nucleotide--dimethylbenzimidazole phosphoribosyltransferase (EC 2.4.2.21)
AMX1	PWY-5508	Biosynthesis	Cofactor-Biosynthesis	Vitamin-Biosynthesis	adenosylcobalamin biosynthesis from cobyrinate a,c-diamide II	R344-RXN	9	5	5	UTAMX1_2130	161.796	1.2135	Cob(I)alamin adenosyltransferase (EC 2.5.1.17)
AMX1	PWY-5508	Biosynthesis	Cofactor-Biosynthesis	Vitamin-Biosynthesis	adenosylcobalamin biosynthesis from cobyrinate a,c-diamide II	R345-RXN	9	5	5	UTAMX1_2355	151.928	1.13949	Cobyric acid synthase (EC 6.3.5.10)
AMX1	PWY-5508	Biosynthesis	Cofactor-Biosynthesis	Vitamin-Biosynthesis	adenosylcobalamin biosynthesis from cobyrinate a,c-diamide II	RXN-6261	9	5	5	UTAMX1_1826	103.525	0.776453	Adenosylcobinamide-phosphate synthase (EC 6.3.1.10)
AMX1	PWY-6268	Biosynthesis	Cofactor-Biosynthesis	Vitamin-Biosynthesis	adenosylcobalamin salvage from cobalamin	COBALADENOSYLTRANS-RXN	1	1	1	UTAMX1_2130	161.796	1.2135	Cob(I)alamin adenosyltransferase (EC 2.5.1.17)
AMX1	COBALSYN-PWY	Biosynthesis	Cofactor-Biosynthesis	Vitamin-Biosynthesis	adenosylcobalamin salvage from cobinamide I	BTUR2-RXN	6	4	4	UTAMX1_2130	161.796	1.2135	Cob(I)alamin adenosyltransferase (EC 2.5.1.17)
AMX1	COBALSYN-PWY	Biosynthesis	Cofactor-Biosynthesis	Vitamin-Biosynthesis	adenosylcobalamin salvage from cobinamide I	COBALAMIN5PSYN-RXN	6	4	4	UTAMX1_2043	140.79	1.05595	Cobalamin synthase
AMX1	COBALSYN-PWY	Biosynthesis	Cofactor-Biosynthesis	Vitamin-Biosynthesis	adenosylcobalamin salvage from cobinamide I	COBINAMIDEKIN-RXN	6	4	4	UTAMX1_2040	150.648	1.12988	Adenosylcobinamide kinase (EC 2.7.1.156) / Adenosylcobinamide-phosphate guanylyltransferase 2.7.7.62)
AMX1	COBALSYN-PWY	Biosynthesis	Cofactor-Biosynthesis	Vitamin-Biosynthesis	adenosylcobalamin salvage from cobinamide I	DMBPPRIBOSYLTRANS-RXN	6	4	4	UTAMX1_1847	116.853	0.876416	Nicotinate-nucleotide--dimethylbenzimidazole phosphoribosyltransferase (EC 2.4.2.21)
AMX1	PWY0-1507	Biosynthesis	Cofactor-Biosynthesis	Vitamin-Biosynthesis	biotin biosynthesis from 8-amino-7-oxononanoate I	2.8.1.6-RXN	3	3	3	UTAMX1_1719	159.966	1.19978	Biotin synthase (EC 2.8.1.6)
AMX1	PWY0-1507	Biosynthesis	Cofactor-Biosynthesis	Vitamin-Biosynthesis	biotin biosynthesis from 8-amino-7-oxononanoate I	DAPASYN-RXN	3	3	3	UTAMX1_232	163.529	1.2265	Adenosylmethionine-8-amino-7-oxononanoate aminotransferase (EC 2.6.1.62)
AMX1	PWY0-1507	Biosynthesis	Cofactor-Biosynthesis	Vitamin-Biosynthesis	biotin biosynthesis from 8-amino-7-oxononanoate I	DETHIOBIOTIN-SYN-RXN	3	3	3	UTAMX1_128	144.179	1.08137	Dethiobiotin synthetase (EC 6.3.3.3)
AMX1	RIBOSYN2-PWY	Biosynthesis	Cofactor-Biosynthesis	Vitamin-Biosynthesis	flavin biosynthesis I (bacteria and plants)	DIOHBUTANONEPSYN-RXN	9	6	6	UTAMX1_289	116.92	0.876918	3,4-dihydroxy-2-butanone 4-phosphate synthase (EC 4.1.99.12) / GTP cyclohydrolase II 3.5.4.25)
AMX1	RIBOSYN2-PWY	Biosynthesis	Cofactor-Biosynthesis	Vitamin-Biosynthesis	flavin biosynthesis I (bacteria and plants)	LUMAZINESYN-RXN	9	6	6	UTAMX1_1526	164.431	1.23326	6,7-dimethyl-8-ribityllumazine synthase (EC 2.5.1.78)
AMX1	RIBOSYN2-PWY	Biosynthesis	Cofactor-Biosynthesis	Vitamin-Biosynthesis	flavin biosynthesis I (bacteria and plants)	RIBOFLAVIN-SYN-RXN	9	6	6	UTAMX1_227	120.6	0.904518	Riboflavin synthase eubacterial/eukaryotic (EC 2.5.1.9)
AMX1	RIBOSYN2-PWY	Biosynthesis	Cofactor-Biosynthesis	Vitamin-Biosynthesis	flavin biosynthesis I (bacteria and plants)	RIBOFLAVINKIN-RXN	9	6	6	UTAMX1_1727	141.809	1.06359	Riboflavin kinase (EC 2.7.1.26) / FMN adenylyltransferase 2.7.7.2)
AMX1	RIBOSYN2-PWY	Biosynthesis	Cofactor-Biosynthesis	Vitamin-Biosynthesis	flavin biosynthesis I (bacteria and plants)	RIBOFLAVINSYNDEAM-RXN	9	6	6	UTAMX1_295	150.814	1.13113	Diaminohydroxyphosphoribosylaminopyrimidine deaminase (EC 3.5.4.26) / 5-amino-6-(5-phosphoribosylamino)uracil reductase 1.1.1.193)
AMX1	RIBOSYN2-PWY	Biosynthesis	Cofactor-Biosynthesis	Vitamin-Biosynthesis	flavin biosynthesis I (bacteria and plants)	RIBOFLAVINSYNREDUC-RXN	9	6	6	UTAMX1_67	104.632	0.784756	5-amino-6-(5-phosphoribosylamino)uracil reductase (EC 1.1.1.193) homolog
AMX1	PWY-6168	Biosynthesis	Cofactor-Biosynthesis	Vitamin-Biosynthesis	flavin biosynthesis III (fungi)	DIOHBUTANONEPSYN-RXN	9	4	4	UTAMX1_289	116.92	0.876918	3,4-dihydroxy-2-butanone 4-phosphate synthase (EC 4.1.99.12) / GTP cyclohydrolase II 3.5.4.25)
AMX1	PWY-6168	Biosynthesis	Cofactor-Biosynthesis	Vitamin-Biosynthesis	flavin biosynthesis III (fungi)	LUMAZINESYN-RXN	9	4	4	UTAMX1_1526	164.431	1.23326	6,7-dimethyl-8-ribityllumazine synthase (EC 2.5.1.78)
AMX1	PWY-6168	Biosynthesis	Cofactor-Biosynthesis	Vitamin-Biosynthesis	flavin biosynthesis III (fungi)	RIBOFLAVIN-SYN-RXN	9	4	4	UTAMX1_227	120.6	0.904518	Riboflavin synthase eubacterial/eukaryotic (EC 2.5.1.9)
AMX1	PWY-6168	Biosynthesis	Cofactor-Biosynthesis	Vitamin-Biosynthesis	flavin biosynthesis III (fungi)	RIBOFLAVINKIN-RXN	9	4	4	UTAMX1_1727	141.809	1.06359	Riboflavin kinase (EC 2.7.1.26) / FMN adenylyltransferase 2.7.7.2)
AMX1	PWY66-366	Biosynthesis	Cofactor-Biosynthesis	Vitamin-Biosynthesis	flavin biosynthesis IV (mammalian)	RIBOFLAVINKIN-RXN	2	1	1	UTAMX1_1727	141.809	1.06359	Riboflavin kinase (EC 2.7.1.26) / FMN adenylyltransferase 2.7.7.2)
AMX1	PWY-2201	Biosynthesis	Cofactor-Biosynthesis	Vitamin-Biosynthesis	folate transformations I	1.5.1.20-RXN	12	3	4	UTAMX1_740	177.081	1.32814	5,10-methylenetetrahydrofolate reductase (EC 1.5.1.20)
AMX1	PWY-2201	Biosynthesis	Cofactor-Biosynthesis	Vitamin-Biosynthesis	folate transformations I	GLYOHMETRANS-RXN	12	3	4	UTAMX1_2707	220.395	1.653	Serine hydroxymethyltransferase (EC 2.1.2.1)
AMX1	PWY-2201	Biosynthesis	Cofactor-Biosynthesis	Vitamin-Biosynthesis	folate transformations I	METHYLENETHFDEHYDROG-NADP-RXN	12	3	4	UTAMX1_722	145.902	1.09429	Methylenetetrahydrofolate dehydrogenase (NADP+) (EC 1.5.1.5) / Methenyltetrahydrofolate cyclohydrolase 3.5.4.9) Formate--tetrahydrofolate ligase 6.3.4.3)
AMX1	PWY-2201	Biosynthesis	Cofactor-Biosynthesis	Vitamin-Biosynthesis	folate transformations I	METHYLENETHFDEHYDROG-NADP-RXN	12	3	4	UTAMX1_447	133.486	1.00117	Methylenetetrahydrofolate dehydrogenase (NADP+) (EC 1.5.1.5) / Methenyltetrahydrofolate cyclohydrolase 3.5.4.9)
AMX1	PWY-6910	Biosynthesis	Cofactor-Biosynthesis	Vitamin-Biosynthesis	hydroxymethylpyrimidine salvage	PYRIMSYN3-RXN	2	1	1	UTAMX1_1415	107.778	0.808355	Hydroxymethylpyrimidine phosphate kinase ThiD (EC 2.7.4.7)
AMX1	1CMET2-PWY	Biosynthesis	Cofactor-Biosynthesis	Vitamin-Biosynthesis	N<sup>10</sup>-formyl-tetrahydrofolate biosynthesis	1.5.1.20-RXN	9	3	4	UTAMX1_740	177.081	1.32814	5,10-methylenetetrahydrofolate reductase (EC 1.5.1.20)
AMX1	1CMET2-PWY	Biosynthesis	Cofactor-Biosynthesis	Vitamin-Biosynthesis	N<sup>10</sup>-formyl-tetrahydrofolate biosynthesis	GLYOHMETRANS-RXN	9	3	4	UTAMX1_2707	220.395	1.653	Serine hydroxymethyltransferase (EC 2.1.2.1)
AMX1	1CMET2-PWY	Biosynthesis	Cofactor-Biosynthesis	Vitamin-Biosynthesis	N<sup>10</sup>-formyl-tetrahydrofolate biosynthesis	METHYLENETHFDEHYDROG-NADP-RXN	9	3	4	UTAMX1_722	145.902	1.09429	Methylenetetrahydrofolate dehydrogenase (NADP+) (EC 1.5.1.5) / Methenyltetrahydrofolate cyclohydrolase 3.5.4.9) Formate--tetrahydrofolate ligase 6.3.4.3)
AMX1	1CMET2-PWY	Biosynthesis	Cofactor-Biosynthesis	Vitamin-Biosynthesis	N<sup>10</sup>-formyl-tetrahydrofolate biosynthesis	METHYLENETHFDEHYDROG-NADP-RXN	9	3	4	UTAMX1_447	133.486	1.00117	Methylenetetrahydrofolate dehydrogenase (NADP+) (EC 1.5.1.5) / Methenyltetrahydrofolate cyclohydrolase 3.5.4.9)
AMX1	PANTO-PWY	Biosynthesis	Cofactor-Biosynthesis	Vitamin-Biosynthesis	phosphopantothenate biosynthesis I	PANTOATE-BETA-ALANINE-LIG-RXN	4	2	3	UTAMX1_2595	208.263	1.56201	Pantoate--beta-alanine ligase (EC 6.3.2.1) / Cytidylate kinase 2.7.4.14)
AMX1	PANTO-PWY	Biosynthesis	Cofactor-Biosynthesis	Vitamin-Biosynthesis	phosphopantothenate biosynthesis I	PANTOATE-BETA-ALANINE-LIG-RXN	4	2	3	UTAMX1_917	125.837	0.943802	Pantoate--beta-alanine ligase (EC 6.3.2.1) / Cytidylate kinase 2.7.4.14)
AMX1	PANTO-PWY	Biosynthesis	Cofactor-Biosynthesis	Vitamin-Biosynthesis	phosphopantothenate biosynthesis I	PANTOTHENATE-KIN-RXN	4	2	3	UTAMX1_414	167.288	1.25469	Pantothenate kinase type III, CoaX-like (EC 2.7.1.33)
AMX1	PYRIDOXSYN-PWY	Biosynthesis	Cofactor-Biosynthesis	Vitamin-Biosynthesis	pyridoxal 5-phosphate biosynthesis I	1.1.1.262-RXN	8	3	3	UTAMX1_229	161.694	1.21273	4-hydroxythreonine-4-phosphate dehydrogenase (EC 1.1.1.262)
AMX1	PYRIDOXSYN-PWY	Biosynthesis	Cofactor-Biosynthesis	Vitamin-Biosynthesis	pyridoxal 5-phosphate biosynthesis I	DXS-RXN	8	3	3	UTAMX1_563	193.055	1.44794	1-deoxy-D-xylulose 5-phosphate synthase (EC 2.2.1.7)
AMX1	PYRIDOXSYN-PWY	Biosynthesis	Cofactor-Biosynthesis	Vitamin-Biosynthesis	pyridoxal 5-phosphate biosynthesis I	PDXJ-RXN	8	3	3	UTAMX1_1611	155.688	1.16768	Pyridoxine 5'-phosphate synthase (EC 2.6.99.2)
AMX1	PWY-6857	Biosynthesis	Cofactor-Biosynthesis	Vitamin-Biosynthesis	retinol biosynthesis	RXN-12575	7	1	1	UTAMX1_2523	104.891	0.786699	Carboxylesterase( EC:3.1.1.1 )
AMX1	PWY-6614	Biosynthesis	Cofactor-Biosynthesis	Vitamin-Biosynthesis	tetrahydrofolate biosynthesis	DIHYDROFOLATESYNTH-RXN	3	2	2	UTAMX1_1183	128.291	0.962203	Dihydrofolate synthase (EC 6.3.2.12) / Folylpolyglutamate 6.3.2.17)
AMX1	PWY-6614	Biosynthesis	Cofactor-Biosynthesis	Vitamin-Biosynthesis	tetrahydrofolate biosynthesis	H2PTEROATESYNTH-RXN	3	2	2	UTAMX1_1614	133.927	1.00448	Dihydropteroate synthase (EC 2.5.1.15)
AMX1	PWY-6613	Biosynthesis	Cofactor-Biosynthesis	Vitamin-Biosynthesis	tetrahydrofolate salvage from 5,10-methenyltetrahydrofolate	GART-RXN	2	1	1	UTAMX1_1892	132.414	0.993131	Phosphoribosylglycinamide formyltransferase (EC 2.1.2.2)
AMX1	PWY-6894	Biosynthesis	Cofactor-Biosynthesis	Vitamin-Biosynthesis	thiamin diphosphate biosynthesis I (E. coli)	RXN-12611	2	2	4	UTAMX1_996	117.669	0.882541	Thiamin-phosphate pyrophosphorylase (EC 2.5.1.3)
AMX1	PWY-6894	Biosynthesis	Cofactor-Biosynthesis	Vitamin-Biosynthesis	thiamin diphosphate biosynthesis I (E. coli)	RXN-12611	2	2	4	UTAMX1_262	83.4035	0.625541	Thiamin-phosphate pyrophosphorylase (EC 2.5.1.3)
AMX1	PWY-6894	Biosynthesis	Cofactor-Biosynthesis	Vitamin-Biosynthesis	thiamin diphosphate biosynthesis I (E. coli)	THI-P-KIN-RXN	2	2	4	UTAMX1_2393	131.147	0.983629	Thiamine-monophosphate kinase (EC 2.7.4.16)
AMX1	PWY-6894	Biosynthesis	Cofactor-Biosynthesis	Vitamin-Biosynthesis	thiamin diphosphate biosynthesis I (E. coli)	THI-P-KIN-RXN	2	2	4	UTAMX1_1870	123.661	0.927477	Thiamine-monophosphate kinase (EC 2.7.4.16)
AMX1	PWY-6893	Biosynthesis	Cofactor-Biosynthesis	Vitamin-Biosynthesis	thiamin diphosphate biosynthesis II (Bacillus)	RXN-12610	2	2	4	UTAMX1_996	117.669	0.882541	Thiamin-phosphate pyrophosphorylase (EC 2.5.1.3)
AMX1	PWY-6893	Biosynthesis	Cofactor-Biosynthesis	Vitamin-Biosynthesis	thiamin diphosphate biosynthesis II (Bacillus)	RXN-12610	2	2	4	UTAMX1_262	83.4035	0.625541	Thiamin-phosphate pyrophosphorylase (EC 2.5.1.3)
AMX1	PWY-6893	Biosynthesis	Cofactor-Biosynthesis	Vitamin-Biosynthesis	thiamin diphosphate biosynthesis II (Bacillus)	THI-P-KIN-RXN	2	2	4	UTAMX1_2393	131.147	0.983629	Thiamine-monophosphate kinase (EC 2.7.4.16)
AMX1	PWY-6893	Biosynthesis	Cofactor-Biosynthesis	Vitamin-Biosynthesis	thiamin diphosphate biosynthesis II (Bacillus)	THI-P-KIN-RXN	2	2	4	UTAMX1_1870	123.661	0.927477	Thiamine-monophosphate kinase (EC 2.7.4.16)
AMX1	PWY-6896	Biosynthesis	Cofactor-Biosynthesis	Vitamin-Biosynthesis	thiamin salvage I	THI-P-KIN-RXN	2	1	2	UTAMX1_2393	131.147	0.983629	Thiamine-monophosphate kinase (EC 2.7.4.16)
AMX1	PWY-6896	Biosynthesis	Cofactor-Biosynthesis	Vitamin-Biosynthesis	thiamin salvage I	THI-P-KIN-RXN	2	1	2	UTAMX1_1870	123.661	0.927477	Thiamine-monophosphate kinase (EC 2.7.4.16)
AMX1	PWY-6892	Biosynthesis	Cofactor-Biosynthesis	Vitamin-Biosynthesis	thiazole biosynthesis I (E. coli)	DXS-RXN	7	3	4	UTAMX1_563	193.055	1.44794	1-deoxy-D-xylulose 5-phosphate synthase (EC 2.2.1.7)
AMX1	PWY-6892	Biosynthesis	Cofactor-Biosynthesis	Vitamin-Biosynthesis	thiazole biosynthesis I (E. coli)	RXN-14382	7	3	4	UTAMX1_2634	415.95	3.1197	Cysteine desulfurase (EC 2.8.1.7), NifS subfamily
AMX1	PWY-6892	Biosynthesis	Cofactor-Biosynthesis	Vitamin-Biosynthesis	thiazole biosynthesis I (E. coli)	RXN-14382	7	3	4	UTAMX1_2666	405.271	3.0396	Cysteine desulfurase (EC 2.8.1.7), NifS subfamily
AMX1	PWY-6892	Biosynthesis	Cofactor-Biosynthesis	Vitamin-Biosynthesis	thiazole biosynthesis I (E. coli)	RXN-14382	7	3	4	UTAMX1_1842	157.444	1.18086	Cysteine desulfurase (EC 2.8.1.7)
AMX1	PWY-2781	Biosynthesis	HORMONE-SYN	Plant-Hormone-Biosynthesis	cis-zeatin biosynthesis	RXN0-6274	5	1	1	UTAMX1_776	149.507	1.12133	tRNA dimethylallyltransferase (EC 2.5.1.75)
AMX1	PWY-3161	Biosynthesis	HORMONE-SYN	Plant-Hormone-Biosynthesis	indole-3-acetate biosynthesis III (bacteria)	RXNN-404	2	1	1	UTAMX1_2134	133.413	1.00062	Aliphatic amidase amiE (EC 3.5.1.4)
AMX1	PWY-5025	Biosynthesis	HORMONE-SYN	Plant-Hormone-Biosynthesis	indole-3-acetate biosynthesis IV (bacteria)	RXNN-404	2	1	1	UTAMX1_2134	133.413	1.00062	Aliphatic amidase amiE (EC 3.5.1.4)
AMX1	PWY-735	Biosynthesis	HORMONE-SYN	Plant-Hormone-Biosynthesis	jasmonic acid biosynthesis	RXN-10697	19	3	1	UTAMX1_2543	113.911	0.854355	Enoyl-CoA hydratase (EC 4.2.1.17)
AMX1	PWY0-862	Biosynthesis	Lipid-Biosynthesis	Fatty-acid-biosynthesis	cis-dodecenoyl biosynthesis	RXN0-2142	6	2	4	UTAMX1_2080	210.776	1.58085	3-oxoacyl- reductase (EC 1.1.1.100)
AMX1	PWY0-862	Biosynthesis	Lipid-Biosynthesis	Fatty-acid-biosynthesis	cis-dodecenoyl biosynthesis	RXN0-2142	6	2	4	UTAMX1_233	149.992	1.12496	3-oxoacyl- reductase (EC 1.1.1.100)
AMX1	PWY0-862	Biosynthesis	Lipid-Biosynthesis	Fatty-acid-biosynthesis	cis-dodecenoyl biosynthesis	RXN0-2142	6	2	4	UTAMX1_297	139.374	1.04533	3-oxoacyl- reductase (EC 1.1.1.100)
AMX1	PWY0-862	Biosynthesis	Lipid-Biosynthesis	Fatty-acid-biosynthesis	cis-dodecenoyl biosynthesis	RXN0-2145	6	2	4	UTAMX1_1480	118.159	0.886212	Enoyl- reductase (EC 1.3.1.9) homolog
AMX1	PWY-5973	Biosynthesis	Lipid-Biosynthesis	Fatty-acid-biosynthesis	cis-vaccenate biosynthesis	2.3.1.179-RXN	5	3	7	UTAMX1_695	263.095	1.97326	3-oxoacyl- synthase, KASII (EC 2.3.1.179)
AMX1	PWY-5973	Biosynthesis	Lipid-Biosynthesis	Fatty-acid-biosynthesis	cis-vaccenate biosynthesis	2.3.1.179-RXN	5	3	7	UTAMX1_2223	206.902	1.5518	3-oxoacyl- synthase, KASII (EC 2.3.1.179)
AMX1	PWY-5973	Biosynthesis	Lipid-Biosynthesis	Fatty-acid-biosynthesis	cis-vaccenate biosynthesis	2.3.1.179-RXN	5	3	7	UTAMX1_10	145.737	1.09305	3-oxoacyl- synthase, KASII (EC 2.3.1.179)
AMX1	PWY-5973	Biosynthesis	Lipid-Biosynthesis	Fatty-acid-biosynthesis	cis-vaccenate biosynthesis	RXN-9556	5	3	7	UTAMX1_2080	210.776	1.58085	3-oxoacyl- reductase (EC 1.1.1.100)
AMX1	PWY-5973	Biosynthesis	Lipid-Biosynthesis	Fatty-acid-biosynthesis	cis-vaccenate biosynthesis	RXN-9556	5	3	7	UTAMX1_233	149.992	1.12496	3-oxoacyl- reductase (EC 1.1.1.100)
AMX1	PWY-5973	Biosynthesis	Lipid-Biosynthesis	Fatty-acid-biosynthesis	cis-vaccenate biosynthesis	RXN-9556	5	3	7	UTAMX1_297	139.374	1.04533	3-oxoacyl- reductase (EC 1.1.1.100)
AMX1	PWY-5973	Biosynthesis	Lipid-Biosynthesis	Fatty-acid-biosynthesis	cis-vaccenate biosynthesis	RXN-9558	5	3	7	UTAMX1_1480	118.159	0.886212	Enoyl- reductase (EC 1.3.1.9) homolog
AMX1	PWY-7053	Biosynthesis	Lipid-Biosynthesis	Fatty-acid-biosynthesis	docosahexanoate biosynthesis I	RXN-13443	16	3	4	UTAMX1_2080	210.776	1.58085	3-oxoacyl- reductase (EC 1.1.1.100)
AMX1	PWY-7053	Biosynthesis	Lipid-Biosynthesis	Fatty-acid-biosynthesis	docosahexanoate biosynthesis I	RXN-13443	16	3	4	UTAMX1_233	149.992	1.12496	3-oxoacyl- reductase (EC 1.1.1.100)
AMX1	PWY-7053	Biosynthesis	Lipid-Biosynthesis	Fatty-acid-biosynthesis	docosahexanoate biosynthesis I	RXN-13443	16	3	4	UTAMX1_297	139.374	1.04533	3-oxoacyl- reductase (EC 1.1.1.100)
AMX1	PWY-7053	Biosynthesis	Lipid-Biosynthesis	Fatty-acid-biosynthesis	docosahexanoate biosynthesis I	RXN-9673	16	3	4	UTAMX1_2654	215.815	1.61865	Long-chain-fatty-acid--CoA ligase (EC 6.2.1.3)
AMX1	PWY-6951	Biosynthesis	Lipid-Biosynthesis	Fatty-acid-biosynthesis	docosahexanoate biosynthesis II	LINOLENOYL-RXN	15	4	4	UTAMX1_2654	215.815	1.61865	Long-chain-fatty-acid--CoA ligase (EC 6.2.1.3)
AMX1	PWY-6951	Biosynthesis	Lipid-Biosynthesis	Fatty-acid-biosynthesis	docosahexanoate biosynthesis II	RXN-12994	15	4	4	UTAMX1_2080	210.776	1.58085	3-oxoacyl- reductase (EC 1.1.1.100)
AMX1	PWY-6951	Biosynthesis	Lipid-Biosynthesis	Fatty-acid-biosynthesis	docosahexanoate biosynthesis II	RXN-12994	15	4	4	UTAMX1_233	149.992	1.12496	3-oxoacyl- reductase (EC 1.1.1.100)
AMX1	PWY-6951	Biosynthesis	Lipid-Biosynthesis	Fatty-acid-biosynthesis	docosahexanoate biosynthesis II	RXN-12994	15	4	4	UTAMX1_297	139.374	1.04533	3-oxoacyl- reductase (EC 1.1.1.100)
AMX1	PWY-4381	Biosynthesis	Lipid-Biosynthesis	Fatty-acid-biosynthesis	fatty acid biosynthesis initiation I	2.3.1.180-RXN	3	3	5	UTAMX1_692	286.983	2.15242	3-oxoacyl- synthase, KASIII (EC 2.3.1.180)
AMX1	PWY-4381	Biosynthesis	Lipid-Biosynthesis	Fatty-acid-biosynthesis	fatty acid biosynthesis initiation I	ACETYL-COA-CARBOXYLTRANSFER-RXN	3	3	5	UTAMX1_1234	264.176	1.98136	Acetyl-coenzyme A carboxyl transferase alpha chain (EC 6.4.1.2)
AMX1	PWY-4381	Biosynthesis	Lipid-Biosynthesis	Fatty-acid-biosynthesis	fatty acid biosynthesis initiation I	ACETYL-COA-CARBOXYLTRANSFER-RXN	3	3	5	UTAMX1_508	179.596	1.347	Acetyl-coenzyme A carboxyl transferase beta chain (EC 6.4.1.2)
AMX1	PWY-4381	Biosynthesis	Lipid-Biosynthesis	Fatty-acid-biosynthesis	fatty acid biosynthesis initiation I	ACETYL-COA-CARBOXYLTRANSFER-RXN	3	3	5	UTAMX1_494	116.708	0.875331	Biotin carboxyl carrier protein acetyl-CoA carboxylase
AMX1	PWY-4381	Biosynthesis	Lipid-Biosynthesis	Fatty-acid-biosynthesis	fatty acid biosynthesis initiation I	MALONYL-COA-ACP-TRANSACYL-RXN	3	3	5	UTAMX1_693	210.268	1.57705	Malonyl CoA-acyl carrier protein transacylase (EC 2.3.1.39)
AMX1	FASYN-ELONG-PWY	Biosynthesis	Lipid-Biosynthesis	Fatty-acid-biosynthesis	fatty acid elongation -- saturated	3-OXOACYL-ACP-REDUCT-RXN	5	3	7	UTAMX1_2080	210.776	1.58085	3-oxoacyl- reductase (EC 1.1.1.100)
AMX1	FASYN-ELONG-PWY	Biosynthesis	Lipid-Biosynthesis	Fatty-acid-biosynthesis	fatty acid elongation -- saturated	3-OXOACYL-ACP-REDUCT-RXN	5	3	7	UTAMX1_233	149.992	1.12496	3-oxoacyl- reductase (EC 1.1.1.100)
AMX1	FASYN-ELONG-PWY	Biosynthesis	Lipid-Biosynthesis	Fatty-acid-biosynthesis	fatty acid elongation -- saturated	3-OXOACYL-ACP-REDUCT-RXN	5	3	7	UTAMX1_297	139.374	1.04533	3-oxoacyl- reductase (EC 1.1.1.100)
AMX1	FASYN-ELONG-PWY	Biosynthesis	Lipid-Biosynthesis	Fatty-acid-biosynthesis	fatty acid elongation -- saturated	3-OXOACYL-ACP-SYNTH-RXN	5	3	7	UTAMX1_2146	201.031	1.50777	3-oxoacyl- synthase, KASII (EC 2.3.1.41)
AMX1	FASYN-ELONG-PWY	Biosynthesis	Lipid-Biosynthesis	Fatty-acid-biosynthesis	fatty acid elongation -- saturated	3-OXOACYL-ACP-SYNTH-RXN	5	3	7	UTAMX1_2224	139.33	1.045	3-oxoacyl- synthase, KASII (EC 2.3.1.41)
AMX1	FASYN-ELONG-PWY	Biosynthesis	Lipid-Biosynthesis	Fatty-acid-biosynthesis	fatty acid elongation -- saturated	3-OXOACYL-ACP-SYNTH-RXN	5	3	7	UTAMX1_2147	120.785	0.905907	3-oxoacyl- synthase, KASII (EC 2.3.1.41)
AMX1	FASYN-ELONG-PWY	Biosynthesis	Lipid-Biosynthesis	Fatty-acid-biosynthesis	fatty acid elongation -- saturated	ENOYL-ACP-REDUCT-NADH-RXN	5	3	7	UTAMX1_1480	118.159	0.886212	Enoyl- reductase (EC 1.3.1.9) homolog
AMX1	PWY-6000	Biosynthesis	Lipid-Biosynthesis	Fatty-acid-biosynthesis	gamma-linolenate biosynthesis II (animals)	RXN-9673	2	1	1	UTAMX1_2654	215.815	1.61865	Long-chain-fatty-acid--CoA ligase (EC 6.2.1.3)
AMX1	PWYG-321	Biosynthesis	Lipid-Biosynthesis	Fatty-acid-biosynthesis	mycolate biosynthesis	RXN1G-1435	182	94	11	UTAMX1_1991	132.669	0.99504	trehalose-6-phosphate phosphatase, putative
AMX1	PWYG-321	Biosynthesis	Lipid-Biosynthesis	Fatty-acid-biosynthesis	mycolate biosynthesis	RXN1G-202	182	94	11	UTAMX1_695	263.095	1.97326	3-oxoacyl- synthase, KASII (EC 2.3.1.179)
AMX1	PWYG-321	Biosynthesis	Lipid-Biosynthesis	Fatty-acid-biosynthesis	mycolate biosynthesis	RXN1G-202	182	94	11	UTAMX1_2223	206.902	1.5518	3-oxoacyl- synthase, KASII (EC 2.3.1.179)
AMX1	PWYG-321	Biosynthesis	Lipid-Biosynthesis	Fatty-acid-biosynthesis	mycolate biosynthesis	RXN1G-202	182	94	11	UTAMX1_10	145.737	1.09305	3-oxoacyl- synthase, KASII (EC 2.3.1.179)
AMX1	PWYG-321	Biosynthesis	Lipid-Biosynthesis	Fatty-acid-biosynthesis	mycolate biosynthesis	RXN1G-349	182	94	11	UTAMX1_2080	210.776	1.58085	3-oxoacyl- reductase (EC 1.1.1.100)
AMX1	PWYG-321	Biosynthesis	Lipid-Biosynthesis	Fatty-acid-biosynthesis	mycolate biosynthesis	RXN1G-349	182	94	11	UTAMX1_233	149.992	1.12496	3-oxoacyl- reductase (EC 1.1.1.100)
AMX1	PWYG-321	Biosynthesis	Lipid-Biosynthesis	Fatty-acid-biosynthesis	mycolate biosynthesis	RXN1G-349	182	94	11	UTAMX1_297	139.374	1.04533	3-oxoacyl- reductase (EC 1.1.1.100)
AMX1	PWYG-321	Biosynthesis	Lipid-Biosynthesis	Fatty-acid-biosynthesis	mycolate biosynthesis	RXN1G-368	182	94	11	UTAMX1_2146	201.031	1.50777	3-oxoacyl- synthase, KASII (EC 2.3.1.41)
AMX1	PWYG-321	Biosynthesis	Lipid-Biosynthesis	Fatty-acid-biosynthesis	mycolate biosynthesis	RXN1G-368	182	94	11	UTAMX1_2224	139.33	1.045	3-oxoacyl- synthase, KASII (EC 2.3.1.41)
AMX1	PWYG-321	Biosynthesis	Lipid-Biosynthesis	Fatty-acid-biosynthesis	mycolate biosynthesis	RXN1G-368	182	94	11	UTAMX1_2147	120.785	0.905907	3-oxoacyl- synthase, KASII (EC 2.3.1.41)
AMX1	PWYG-321	Biosynthesis	Lipid-Biosynthesis	Fatty-acid-biosynthesis	mycolate biosynthesis	RXN1G-395	182	94	11	UTAMX1_1480	118.159	0.886212	Enoyl- reductase (EC 1.3.1.9) homolog
AMX1	PWY-5994	Biosynthesis	Lipid-Biosynthesis	Fatty-acid-biosynthesis	palmitate biosynthesis I (animals and fungi)	RXN-9518	31	13	6	UTAMX1_2080	210.776	1.58085	3-oxoacyl- reductase (EC 1.1.1.100)
AMX1	PWY-5994	Biosynthesis	Lipid-Biosynthesis	Fatty-acid-biosynthesis	palmitate biosynthesis I (animals and fungi)	RXN-9518	31	13	6	UTAMX1_233	149.992	1.12496	3-oxoacyl- reductase (EC 1.1.1.100)
AMX1	PWY-5994	Biosynthesis	Lipid-Biosynthesis	Fatty-acid-biosynthesis	palmitate biosynthesis I (animals and fungi)	RXN-9518	31	13	6	UTAMX1_297	139.374	1.04533	3-oxoacyl- reductase (EC 1.1.1.100)
AMX1	PWY-5994	Biosynthesis	Lipid-Biosynthesis	Fatty-acid-biosynthesis	palmitate biosynthesis I (animals and fungi)	RXN-9648	31	13	6	UTAMX1_2146	201.031	1.50777	3-oxoacyl- synthase, KASII (EC 2.3.1.41)
AMX1	PWY-5994	Biosynthesis	Lipid-Biosynthesis	Fatty-acid-biosynthesis	palmitate biosynthesis I (animals and fungi)	RXN-9648	31	13	6	UTAMX1_2224	139.33	1.045	3-oxoacyl- synthase, KASII (EC 2.3.1.41)
AMX1	PWY-5994	Biosynthesis	Lipid-Biosynthesis	Fatty-acid-biosynthesis	palmitate biosynthesis I (animals and fungi)	RXN-9648	31	13	6	UTAMX1_2147	120.785	0.905907	3-oxoacyl- synthase, KASII (EC 2.3.1.41)
AMX1	PWY-5971	Biosynthesis	Lipid-Biosynthesis	Fatty-acid-biosynthesis	palmitate biosynthesis II (bacteria and plants)	RXN-9516	29	20	7	UTAMX1_2146	201.031	1.50777	3-oxoacyl- synthase, KASII (EC 2.3.1.41)
AMX1	PWY-5971	Biosynthesis	Lipid-Biosynthesis	Fatty-acid-biosynthesis	palmitate biosynthesis II (bacteria and plants)	RXN-9516	29	20	7	UTAMX1_2224	139.33	1.045	3-oxoacyl- synthase, KASII (EC 2.3.1.41)
AMX1	PWY-5971	Biosynthesis	Lipid-Biosynthesis	Fatty-acid-biosynthesis	palmitate biosynthesis II (bacteria and plants)	RXN-9516	29	20	7	UTAMX1_2147	120.785	0.905907	3-oxoacyl- synthase, KASII (EC 2.3.1.41)
AMX1	PWY-5971	Biosynthesis	Lipid-Biosynthesis	Fatty-acid-biosynthesis	palmitate biosynthesis II (bacteria and plants)	RXN-9518	29	20	7	UTAMX1_2080	210.776	1.58085	3-oxoacyl- reductase (EC 1.1.1.100)
AMX1	PWY-5971	Biosynthesis	Lipid-Biosynthesis	Fatty-acid-biosynthesis	palmitate biosynthesis II (bacteria and plants)	RXN-9518	29	20	7	UTAMX1_233	149.992	1.12496	3-oxoacyl- reductase (EC 1.1.1.100)
AMX1	PWY-5971	Biosynthesis	Lipid-Biosynthesis	Fatty-acid-biosynthesis	palmitate biosynthesis II (bacteria and plants)	RXN-9518	29	20	7	UTAMX1_297	139.374	1.04533	3-oxoacyl- reductase (EC 1.1.1.100)
AMX1	PWY-5971	Biosynthesis	Lipid-Biosynthesis	Fatty-acid-biosynthesis	palmitate biosynthesis II (bacteria and plants)	RXN-9657	29	20	7	UTAMX1_1480	118.159	0.886212	Enoyl- reductase (EC 1.3.1.9) homolog
AMX1	PWY-6282	Biosynthesis	Lipid-Biosynthesis	Fatty-acid-biosynthesis	palmitoleate biosynthesis I	RXN-10658	9	6	7	UTAMX1_2146	201.031	1.50777	3-oxoacyl- synthase, KASII (EC 2.3.1.41)
AMX1	PWY-6282	Biosynthesis	Lipid-Biosynthesis	Fatty-acid-biosynthesis	palmitoleate biosynthesis I	RXN-10658	9	6	7	UTAMX1_2224	139.33	1.045	3-oxoacyl- synthase, KASII (EC 2.3.1.41)
AMX1	PWY-6282	Biosynthesis	Lipid-Biosynthesis	Fatty-acid-biosynthesis	palmitoleate biosynthesis I	RXN-10658	9	6	7	UTAMX1_2147	120.785	0.905907	3-oxoacyl- synthase, KASII (EC 2.3.1.41)
AMX1	PWY-6282	Biosynthesis	Lipid-Biosynthesis	Fatty-acid-biosynthesis	palmitoleate biosynthesis I	RXN-10659	9	6	7	UTAMX1_2080	210.776	1.58085	3-oxoacyl- reductase (EC 1.1.1.100)
AMX1	PWY-6282	Biosynthesis	Lipid-Biosynthesis	Fatty-acid-biosynthesis	palmitoleate biosynthesis I	RXN-10659	9	6	7	UTAMX1_233	149.992	1.12496	3-oxoacyl- reductase (EC 1.1.1.100)
AMX1	PWY-6282	Biosynthesis	Lipid-Biosynthesis	Fatty-acid-biosynthesis	palmitoleate biosynthesis I	RXN-10659	9	6	7	UTAMX1_297	139.374	1.04533	3-oxoacyl- reductase (EC 1.1.1.100)
AMX1	PWY-6282	Biosynthesis	Lipid-Biosynthesis	Fatty-acid-biosynthesis	palmitoleate biosynthesis I	RXN-10661	9	6	7	UTAMX1_1480	118.159	0.886212	Enoyl- reductase (EC 1.3.1.9) homolog
AMX1	PWY-5367	Biosynthesis	Lipid-Biosynthesis	Fatty-acid-biosynthesis	petroselinate biosynthesis	RXN-9552	6	1	3	UTAMX1_2080	210.776	1.58085	3-oxoacyl- reductase (EC 1.1.1.100)
AMX1	PWY-5367	Biosynthesis	Lipid-Biosynthesis	Fatty-acid-biosynthesis	petroselinate biosynthesis	RXN-9552	6	1	3	UTAMX1_233	149.992	1.12496	3-oxoacyl- reductase (EC 1.1.1.100)
AMX1	PWY-5367	Biosynthesis	Lipid-Biosynthesis	Fatty-acid-biosynthesis	petroselinate biosynthesis	RXN-9552	6	1	3	UTAMX1_297	139.374	1.04533	3-oxoacyl- reductase (EC 1.1.1.100)
AMX1	PWY-5989	Biosynthesis	Lipid-Biosynthesis	Fatty-acid-biosynthesis	stearate biosynthesis II (bacteria and plants)	RXN-9632	5	3	7	UTAMX1_2146	201.031	1.50777	3-oxoacyl- synthase, KASII (EC 2.3.1.41)
AMX1	PWY-5989	Biosynthesis	Lipid-Biosynthesis	Fatty-acid-biosynthesis	stearate biosynthesis II (bacteria and plants)	RXN-9632	5	3	7	UTAMX1_2224	139.33	1.045	3-oxoacyl- synthase, KASII (EC 2.3.1.41)
AMX1	PWY-5989	Biosynthesis	Lipid-Biosynthesis	Fatty-acid-biosynthesis	stearate biosynthesis II (bacteria and plants)	RXN-9632	5	3	7	UTAMX1_2147	120.785	0.905907	3-oxoacyl- synthase, KASII (EC 2.3.1.41)
AMX1	PWY-5989	Biosynthesis	Lipid-Biosynthesis	Fatty-acid-biosynthesis	stearate biosynthesis II (bacteria and plants)	RXN-9633	5	3	7	UTAMX1_2080	210.776	1.58085	3-oxoacyl- reductase (EC 1.1.1.100)
AMX1	PWY-5989	Biosynthesis	Lipid-Biosynthesis	Fatty-acid-biosynthesis	stearate biosynthesis II (bacteria and plants)	RXN-9633	5	3	7	UTAMX1_233	149.992	1.12496	3-oxoacyl- reductase (EC 1.1.1.100)
AMX1	PWY-5989	Biosynthesis	Lipid-Biosynthesis	Fatty-acid-biosynthesis	stearate biosynthesis II (bacteria and plants)	RXN-9633	5	3	7	UTAMX1_297	139.374	1.04533	3-oxoacyl- reductase (EC 1.1.1.100)
AMX1	PWY-5989	Biosynthesis	Lipid-Biosynthesis	Fatty-acid-biosynthesis	stearate biosynthesis II (bacteria and plants)	RXN-9635	5	3	7	UTAMX1_1480	118.159	0.886212	Enoyl- reductase (EC 1.3.1.9) homolog
AMX1	PWY3O-355	Biosynthesis	Lipid-Biosynthesis	Fatty-acid-biosynthesis	stearate biosynthesis III (fungi)	RXN-9633	6	2	6	UTAMX1_2080	210.776	1.58085	3-oxoacyl- reductase (EC 1.1.1.100)
AMX1	PWY3O-355	Biosynthesis	Lipid-Biosynthesis	Fatty-acid-biosynthesis	stearate biosynthesis III (fungi)	RXN-9633	6	2	6	UTAMX1_233	149.992	1.12496	3-oxoacyl- reductase (EC 1.1.1.100)
AMX1	PWY3O-355	Biosynthesis	Lipid-Biosynthesis	Fatty-acid-biosynthesis	stearate biosynthesis III (fungi)	RXN-9633	6	2	6	UTAMX1_297	139.374	1.04533	3-oxoacyl- reductase (EC 1.1.1.100)
AMX1	PWY3O-355	Biosynthesis	Lipid-Biosynthesis	Fatty-acid-biosynthesis	stearate biosynthesis III (fungi)	RXN3O-1803	6	2	6	UTAMX1_2146	201.031	1.50777	3-oxoacyl- synthase, KASII (EC 2.3.1.41)
AMX1	PWY3O-355	Biosynthesis	Lipid-Biosynthesis	Fatty-acid-biosynthesis	stearate biosynthesis III (fungi)	RXN3O-1803	6	2	6	UTAMX1_2224	139.33	1.045	3-oxoacyl- synthase, KASII (EC 2.3.1.41)
AMX1	PWY3O-355	Biosynthesis	Lipid-Biosynthesis	Fatty-acid-biosynthesis	stearate biosynthesis III (fungi)	RXN3O-1803	6	2	6	UTAMX1_2147	120.785	0.905907	3-oxoacyl- synthase, KASII (EC 2.3.1.41)
AMX1	PWY0-1264	Biosynthesis	Lipid-Biosynthesis	None	biotin-carboxyl carrier protein assembly	BIOTIN-CARBOXYL-RXN	4	3	4	UTAMX1_495	118.321	0.88743	Biotin carboxylase acetyl-CoA (EC 6.3.4.14)
AMX1	PWY0-1264	Biosynthesis	Lipid-Biosynthesis	None	biotin-carboxyl carrier protein assembly	BIOTINLIG-RXN	4	3	4	UTAMX1_1493	158.258	1.18696	Biotin operon repressor / Biotin-protein ligase (EC 6.3.4.15)
AMX1	PWY0-1264	Biosynthesis	Lipid-Biosynthesis	None	biotin-carboxyl carrier protein assembly	RXN0-5055	4	3	4	UTAMX1_1234	264.176	1.98136	Acetyl-coenzyme A carboxyl transferase alpha chain (EC 6.4.1.2)
AMX1	PWY0-1264	Biosynthesis	Lipid-Biosynthesis	None	biotin-carboxyl carrier protein assembly	RXN0-5055	4	3	4	UTAMX1_508	179.596	1.347	Acetyl-coenzyme A carboxyl transferase beta chain (EC 6.4.1.2)
AMX1	PWY-5143	Biosynthesis	Lipid-Biosynthesis	None	fatty acid activation	RXN-7904	1	1	1	UTAMX1_2654	215.815	1.61865	Long-chain-fatty-acid--CoA ligase (EC 6.2.1.3)
AMX1	LIPA-CORESYN-PWY	Biosynthesis	Lipid-Biosynthesis	None	Lipid A-core biosynthesis	RXN0-5118	10	1	1	UTAMX1_1982	113.529	0.851485	Lipopolysaccharide heptosyltransferase I (EC 2.4.1.-)
AMX1	PWY-5667	Biosynthesis	Lipid-Biosynthesis	Phospholipid-Biosynthesis	CDP-diacylglycerol biosynthesis I	CDPDIGLYSYN-RXN	4	3	4	UTAMX1_1620	142.06	1.06548	Phosphatidate cytidylyltransferase (EC 2.7.7.41)
AMX1	PWY-5667	Biosynthesis	Lipid-Biosynthesis	Phospholipid-Biosynthesis	CDP-diacylglycerol biosynthesis I	GLYC3PDEHYDROGBIOSYN-RXN	4	3	4	UTAMX1_2708	163.841	1.22884	Glycerol-3-phosphate dehydrogenase (EC 1.1.1.94)
AMX1	PWY-5667	Biosynthesis	Lipid-Biosynthesis	Phospholipid-Biosynthesis	CDP-diacylglycerol biosynthesis I	RXN-1623	4	3	4	UTAMX1_1674	168.003	1.26005	1-acyl-sn-glycerol-3-phosphate acyltransferase (EC 2.3.1.51)
AMX1	PWY-5667	Biosynthesis	Lipid-Biosynthesis	Phospholipid-Biosynthesis	CDP-diacylglycerol biosynthesis I	RXN-1623	4	3	4	UTAMX1_2522	93.4526	0.70091	1-acyl-sn-glycerol-3-phosphate acyltransferase (EC 2.3.1.51)
AMX1	PWY0-1319	Biosynthesis	Lipid-Biosynthesis	Phospholipid-Biosynthesis	CDP-diacylglycerol biosynthesis II	1-ACYLGLYCEROL-3-P-ACYLTRANSFER-RXN	4	3	4	UTAMX1_1674	168.003	1.26005	1-acyl-sn-glycerol-3-phosphate acyltransferase (EC 2.3.1.51)
AMX1	PWY0-1319	Biosynthesis	Lipid-Biosynthesis	Phospholipid-Biosynthesis	CDP-diacylglycerol biosynthesis II	1-ACYLGLYCEROL-3-P-ACYLTRANSFER-RXN	4	3	4	UTAMX1_2522	93.4526	0.70091	1-acyl-sn-glycerol-3-phosphate acyltransferase (EC 2.3.1.51)
AMX1	PWY0-1319	Biosynthesis	Lipid-Biosynthesis	Phospholipid-Biosynthesis	CDP-diacylglycerol biosynthesis II	CDPDIGLYSYN-RXN	4	3	4	UTAMX1_1620	142.06	1.06548	Phosphatidate cytidylyltransferase (EC 2.7.7.41)
AMX1	PWY0-1319	Biosynthesis	Lipid-Biosynthesis	Phospholipid-Biosynthesis	CDP-diacylglycerol biosynthesis II	GLYC3PDEHYDROGBIOSYN-RXN	4	3	4	UTAMX1_2708	163.841	1.22884	Glycerol-3-phosphate dehydrogenase (EC 1.1.1.94)
AMX1	PWY-6825	Biosynthesis	Lipid-Biosynthesis	Phospholipid-Biosynthesis	phosphatidylcholine biosynthesis V	2.1.1.17-RXN	3	1	1	UTAMX1_1151	140.007	1.05007	Phosphatidylethanolamine N-methyltransferase (EC 2.1.1.17)
AMX1	PWY-5669	Biosynthesis	Lipid-Biosynthesis	Phospholipid-Biosynthesis	phosphatidylethanolamine biosynthesis I	PHOSPHASERDECARB-RXN	2	2	2	UTAMX1_226	143.578	1.07686	Phosphatidylserine decarboxylase (EC 4.1.1.65)
AMX1	PWY-5669	Biosynthesis	Lipid-Biosynthesis	Phospholipid-Biosynthesis	phosphatidylethanolamine biosynthesis I	PHOSPHASERSYN-RXN	2	2	2	UTAMX1_1224	112.775	0.845833	CDP-diacylglycerol--serine O-phosphatidyltransferase (EC 2.7.8.8)
AMX1	PWY-4983	Biosynthesis	Metabolic-Regulators	Nitric-Oxide-Biosynthesis	citrulline-nitric oxide cycle	ARGSUCCINLYA-RXN	3	2	2	UTAMX1_1772	120.385	0.902906	Argininosuccinate lyase (EC 4.3.2.1)
AMX1	PWY-4983	Biosynthesis	Metabolic-Regulators	Nitric-Oxide-Biosynthesis	citrulline-nitric oxide cycle	ARGSUCCINSYN-RXN	3	2	2	UTAMX1_1179	125.267	0.939521	Argininosuccinate synthase (EC 6.3.4.5)
AMX1	PWY-6700	Biosynthesis	Nucleotide-Biosynthesis	Nucleic-Acid-Processing	queuosine biosynthesis	RXN0-1321	4	2	2	UTAMX1_864	212.748	1.59565	tRNA-guanine transglycosylase (EC 2.4.2.29)
AMX1	PWY-6700	Biosynthesis	Nucleotide-Biosynthesis	Nucleic-Acid-Processing	queuosine biosynthesis	RXN0-1342	4	2	2	UTAMX1_1293	165.375	1.24034	S-adenosylmethionine:tRNA ribosyltransferase-isomerase (EC 5.-.-.-)
AMX1	PWY0-1479	Biosynthesis	Nucleotide-Biosynthesis	Nucleic-Acid-Processing	tRNA processing	RXN0-6478	10	6	3	UTAMX1_410	208.916	1.56691	Ribonuclease E (EC 3.1.26.12)
AMX1	PWY0-1479	Biosynthesis	Nucleotide-Biosynthesis	Nucleic-Acid-Processing	tRNA processing	RXN0-6480	10	6	3	UTAMX1_987	81.9446	0.614598	Ribonuclease P protein component (EC 3.1.26.5)
AMX1	PWY0-1479	Biosynthesis	Nucleotide-Biosynthesis	Nucleic-Acid-Processing	tRNA processing	RXN0-6482	10	6	3	UTAMX1_2094	108.229	0.811735	Ribonuclease PH (EC 2.7.7.56) / Nucleoside 5-triphosphatase RdgB (dHAPTP, dITP, XTP-specific) 3.6.1.15)
AMX1	PWY-6121	Biosynthesis	Nucleotide-Biosynthesis	PUR-NUC-SYN	5-aminoimidazole ribonucleotide biosynthesis I	AIRS-RXN	5	5	6	UTAMX1_2034	126.747	0.950622	Phosphoribosylformylglycinamidine cyclo-ligase (EC 6.3.3.1)
AMX1	PWY-6121	Biosynthesis	Nucleotide-Biosynthesis	PUR-NUC-SYN	5-aminoimidazole ribonucleotide biosynthesis I	FGAMSYN-RXN	5	5	6	UTAMX1_1216	149.108	1.11834	Phosphoribosylformylglycinamidine synthase, PurS subunit (EC 6.3.5.3) / synthetase
AMX1	PWY-6121	Biosynthesis	Nucleotide-Biosynthesis	PUR-NUC-SYN	5-aminoimidazole ribonucleotide biosynthesis I	FGAMSYN-RXN	5	5	6	UTAMX1_2261	117.394	0.880476	Phosphoribosylformylglycinamidine synthase, glutamine amidotransferase subunit (EC 6.3.5.3)
AMX1	PWY-6121	Biosynthesis	Nucleotide-Biosynthesis	PUR-NUC-SYN	5-aminoimidazole ribonucleotide biosynthesis I	GART-RXN	5	5	6	UTAMX1_1892	132.414	0.993131	Phosphoribosylglycinamide formyltransferase (EC 2.1.2.2)
AMX1	PWY-6121	Biosynthesis	Nucleotide-Biosynthesis	PUR-NUC-SYN	5-aminoimidazole ribonucleotide biosynthesis I	GLYRIBONUCSYN-RXN	5	5	6	UTAMX1_2681	352.082	2.64068	Phosphoribosylamine--glycine ligase (EC 6.3.4.13)
AMX1	PWY-6121	Biosynthesis	Nucleotide-Biosynthesis	PUR-NUC-SYN	5-aminoimidazole ribonucleotide biosynthesis I	PRPPAMIDOTRANS-RXN	5	5	6	UTAMX1_260	174.334	1.30754	Amidophosphoribosyltransferase (EC 2.4.2.14)
AMX1	PWY-6122	Biosynthesis	Nucleotide-Biosynthesis	PUR-NUC-SYN	5-aminoimidazole ribonucleotide biosynthesis II	AIRS-RXN	5	4	5	UTAMX1_2034	126.747	0.950622	Phosphoribosylformylglycinamidine cyclo-ligase (EC 6.3.3.1)
AMX1	PWY-6122	Biosynthesis	Nucleotide-Biosynthesis	PUR-NUC-SYN	5-aminoimidazole ribonucleotide biosynthesis II	FGAMSYN-RXN	5	4	5	UTAMX1_1216	149.108	1.11834	Phosphoribosylformylglycinamidine synthase, PurS subunit (EC 6.3.5.3) / synthetase
AMX1	PWY-6122	Biosynthesis	Nucleotide-Biosynthesis	PUR-NUC-SYN	5-aminoimidazole ribonucleotide biosynthesis II	FGAMSYN-RXN	5	4	5	UTAMX1_2261	117.394	0.880476	Phosphoribosylformylglycinamidine synthase, glutamine amidotransferase subunit (EC 6.3.5.3)
AMX1	PWY-6122	Biosynthesis	Nucleotide-Biosynthesis	PUR-NUC-SYN	5-aminoimidazole ribonucleotide biosynthesis II	GLYRIBONUCSYN-RXN	5	4	5	UTAMX1_2681	352.082	2.64068	Phosphoribosylamine--glycine ligase (EC 6.3.4.13)
AMX1	PWY-6122	Biosynthesis	Nucleotide-Biosynthesis	PUR-NUC-SYN	5-aminoimidazole ribonucleotide biosynthesis II	PRPPAMIDOTRANS-RXN	5	4	5	UTAMX1_260	174.334	1.30754	Amidophosphoribosyltransferase (EC 2.4.2.14)
AMX1	P121-PWY	Biosynthesis	Nucleotide-Biosynthesis	PUR-NUC-SYN	adenine and adenosine salvage I	ADENPRIBOSYLTRAN-RXN	2	1	1	UTAMX1_2598	440.433	3.30333	Adenine phosphoribosyltransferase (EC 2.4.2.7)
AMX1	PWY-6605	Biosynthesis	Nucleotide-Biosynthesis	PUR-NUC-SYN	adenine and adenosine salvage II	ADENPRIBOSYLTRAN-RXN	2	1	1	UTAMX1_2598	440.433	3.30333	Adenine phosphoribosyltransferase (EC 2.4.2.7)
AMX1	PWY-6620	Biosynthesis	Nucleotide-Biosynthesis	PUR-NUC-SYN	guanine and guanosine salvage	GUANPRIBOSYLTRAN-RXN	2	1	1	UTAMX1_1755	151.767	1.13828	Hypoxanthine-guanine phosphoribosyltransferase (EC 2.4.2.8)
AMX1	PWY-6599	Biosynthesis	Nucleotide-Biosynthesis	PUR-NUC-SYN	guanine and guanosine salvage II	GUANPRIBOSYLTRAN-RXN	2	1	1	UTAMX1_1755	151.767	1.13828	Hypoxanthine-guanine phosphoribosyltransferase (EC 2.4.2.8)
AMX1	PWY-6124	Biosynthesis	Nucleotide-Biosynthesis	PUR-NUC-SYN	inosine-5-phosphate biosynthesis II	AICARSYN-RXN	5	4	4	UTAMX1_995	153.876	1.1541	Adenylosuccinate lyase (EC 4.3.2.2)
AMX1	PWY-6124	Biosynthesis	Nucleotide-Biosynthesis	PUR-NUC-SYN	inosine-5-phosphate biosynthesis II	AIRCARBOXY-RXN	5	4	4	UTAMX1_629	153.49	1.1512	Phosphoribosylaminoimidazole carboxylase catalytic subunit (EC 4.1.1.21)
AMX1	PWY-6124	Biosynthesis	Nucleotide-Biosynthesis	PUR-NUC-SYN	inosine-5-phosphate biosynthesis II	IMPCYCLOHYDROLASE-RXN	5	4	4	UTAMX1_1127	159.044	1.19285	IMP cyclohydrolase (EC 3.5.4.10) / Phosphoribosylaminoimidazolecarboxamide formyltransferase 2.1.2.3)
AMX1	PWY-6124	Biosynthesis	Nucleotide-Biosynthesis	PUR-NUC-SYN	inosine-5-phosphate biosynthesis II	SAICARSYN-RXN	5	4	4	UTAMX1_1345	194.47	1.45856	Phosphoribosylaminoimidazole-succinocarboxamide synthase (EC 6.3.2.6)
AMX1	PWY-7205	Biosynthesis	Nucleotide-Biosynthesis	PYR-NUC-SYN	CMP phosphorylation	CDPKIN-RXN	2	1	2	UTAMX1_434	157.086	1.17817	Nucleoside diphosphate kinase (EC 2.7.4.6)
AMX1	PWY-7205	Biosynthesis	Nucleotide-Biosynthesis	PYR-NUC-SYN	CMP phosphorylation	CDPKIN-RXN	2	1	2	UTAMX1_964	79.8442	0.598845	Nucleoside diphosphate kinase (EC 2.7.4.6)
AMX1	PWY-7197	Biosynthesis	Nucleotide-Biosynthesis	PYR-NUC-SYN	pyrimidine deoxyribonucleotide phosphorylation	DTDPKIN-RXN	4	3	4	UTAMX1_434	157.086	1.17817	Nucleoside diphosphate kinase (EC 2.7.4.6)
AMX1	PWY-7197	Biosynthesis	Nucleotide-Biosynthesis	PYR-NUC-SYN	pyrimidine deoxyribonucleotide phosphorylation	DTDPKIN-RXN	4	3	4	UTAMX1_964	79.8442	0.598845	Nucleoside diphosphate kinase (EC 2.7.4.6)
AMX1	PWY-7197	Biosynthesis	Nucleotide-Biosynthesis	PYR-NUC-SYN	pyrimidine deoxyribonucleotide phosphorylation	DTMPKI-RXN	4	3	4	UTAMX1_1832	172.745	1.29562	Thymidylate kinase (EC 2.7.4.9)
AMX1	PWY-7197	Biosynthesis	Nucleotide-Biosynthesis	PYR-NUC-SYN	pyrimidine deoxyribonucleotide phosphorylation	DTMPKI-RXN	4	3	4	UTAMX1_1631	143.684	1.07765	Thymidylate kinase (EC 2.7.4.9)
AMX1	PWY-7210	Biosynthesis	Nucleotide-Biosynthesis	PYR-NUC-SYN	pyrimidine deoxyribonucleotides biosynthesis from CTP	CDPREDUCT-RXN	8	6	7	UTAMX1_1292	127.953	0.959667	Ribonucleotide reductase class II (coenzyme B12-dependent) (EC 1.17.4.1)
AMX1	PWY-7210	Biosynthesis	Nucleotide-Biosynthesis	PYR-NUC-SYN	pyrimidine deoxyribonucleotides biosynthesis from CTP	DCDPKIN-RXN	8	6	7	UTAMX1_434	157.086	1.17817	Nucleoside diphosphate kinase (EC 2.7.4.6)
AMX1	PWY-7210	Biosynthesis	Nucleotide-Biosynthesis	PYR-NUC-SYN	pyrimidine deoxyribonucleotides biosynthesis from CTP	DCDPKIN-RXN	8	6	7	UTAMX1_964	79.8442	0.598845	Nucleoside diphosphate kinase (EC 2.7.4.6)
AMX1	PWY-7210	Biosynthesis	Nucleotide-Biosynthesis	PYR-NUC-SYN	pyrimidine deoxyribonucleotides biosynthesis from CTP	DCMP-DEAMINASE-RXN	8	6	7	UTAMX1_2560	67.2598	0.50446	dCMP deaminase (EC 3.5.4.12) Late competence protein ComEB
AMX1	PWY-7210	Biosynthesis	Nucleotide-Biosynthesis	PYR-NUC-SYN	pyrimidine deoxyribonucleotides biosynthesis from CTP	DTMPKI-RXN	8	6	7	UTAMX1_1832	172.745	1.29562	Thymidylate kinase (EC 2.7.4.9)
AMX1	PWY-7210	Biosynthesis	Nucleotide-Biosynthesis	PYR-NUC-SYN	pyrimidine deoxyribonucleotides biosynthesis from CTP	DTMPKI-RXN	8	6	7	UTAMX1_1631	143.684	1.07765	Thymidylate kinase (EC 2.7.4.9)
AMX1	PWY-7210	Biosynthesis	Nucleotide-Biosynthesis	PYR-NUC-SYN	pyrimidine deoxyribonucleotides biosynthesis from CTP	RXN-12195	8	6	7	UTAMX1_2093	97.3345	0.730026	Nucleoside 5-triphosphatase RdgB (dHAPTP, dITP, XTP-specific) (EC 3.6.1.15)
AMX1	PWY-7187	Biosynthesis	Nucleotide-Biosynthesis	PYR-NUC-SYN	pyrimidine deoxyribonucleotides de novo biosynthesis II	DTDPKIN-RXN	7	5	7	UTAMX1_434	157.086	1.17817	Nucleoside diphosphate kinase (EC 2.7.4.6)
AMX1	PWY-7187	Biosynthesis	Nucleotide-Biosynthesis	PYR-NUC-SYN	pyrimidine deoxyribonucleotides de novo biosynthesis II	DTDPKIN-RXN	7	5	7	UTAMX1_964	79.8442	0.598845	Nucleoside diphosphate kinase (EC 2.7.4.6)
AMX1	PWY-7187	Biosynthesis	Nucleotide-Biosynthesis	PYR-NUC-SYN	pyrimidine deoxyribonucleotides de novo biosynthesis II	DTMPKI-RXN	7	5	7	UTAMX1_1832	172.745	1.29562	Thymidylate kinase (EC 2.7.4.9)
AMX1	PWY-7187	Biosynthesis	Nucleotide-Biosynthesis	PYR-NUC-SYN	pyrimidine deoxyribonucleotides de novo biosynthesis II	DTMPKI-RXN	7	5	7	UTAMX1_1631	143.684	1.07765	Thymidylate kinase (EC 2.7.4.9)
AMX1	PWY-7187	Biosynthesis	Nucleotide-Biosynthesis	PYR-NUC-SYN	pyrimidine deoxyribonucleotides de novo biosynthesis II	DUTP-PYROP-RXN	7	5	7	UTAMX1_1382	136.476	1.0236	Deoxyuridine 5'-triphosphate nucleotidohydrolase (EC 3.6.1.23)
AMX1	PWY-7187	Biosynthesis	Nucleotide-Biosynthesis	PYR-NUC-SYN	pyrimidine deoxyribonucleotides de novo biosynthesis II	RXN0-724	7	5	7	UTAMX1_2473	212.669	1.59506	Ribonucleotide reductase class III (anaerobic), large subunit (EC 1.17.4.2)
AMX1	PWY-7187	Biosynthesis	Nucleotide-Biosynthesis	PYR-NUC-SYN	pyrimidine deoxyribonucleotides de novo biosynthesis II	RXN0-724	7	5	7	UTAMX1_605	177.259	1.32947	Ribonucleotide reductase class III (anaerobic), large subunit (EC 1.17.4.2)
AMX1	PWY-6545	Biosynthesis	Nucleotide-Biosynthesis	PYR-NUC-SYN	pyrimidine deoxyribonucleotides de novo biosynthesis III	DTDPKIN-RXN	9	9	8	UTAMX1_434	157.086	1.17817	Nucleoside diphosphate kinase (EC 2.7.4.6)
AMX1	PWY-6545	Biosynthesis	Nucleotide-Biosynthesis	PYR-NUC-SYN	pyrimidine deoxyribonucleotides de novo biosynthesis III	DTDPKIN-RXN	9	9	8	UTAMX1_964	79.8442	0.598845	Nucleoside diphosphate kinase (EC 2.7.4.6)
AMX1	PWY-6545	Biosynthesis	Nucleotide-Biosynthesis	PYR-NUC-SYN	pyrimidine deoxyribonucleotides de novo biosynthesis III	DTMPKI-RXN	9	9	8	UTAMX1_1832	172.745	1.29562	Thymidylate kinase (EC 2.7.4.9)
AMX1	PWY-6545	Biosynthesis	Nucleotide-Biosynthesis	PYR-NUC-SYN	pyrimidine deoxyribonucleotides de novo biosynthesis III	DTMPKI-RXN	9	9	8	UTAMX1_1631	143.684	1.07765	Thymidylate kinase (EC 2.7.4.9)
AMX1	PWY-6545	Biosynthesis	Nucleotide-Biosynthesis	PYR-NUC-SYN	pyrimidine deoxyribonucleotides de novo biosynthesis III	DUTP-PYROP-RXN	9	9	8	UTAMX1_1382	136.476	1.0236	Deoxyuridine 5'-triphosphate nucleotidohydrolase (EC 3.6.1.23)
AMX1	PWY-6545	Biosynthesis	Nucleotide-Biosynthesis	PYR-NUC-SYN	pyrimidine deoxyribonucleotides de novo biosynthesis III	RXN-12195	9	9	8	UTAMX1_2093	97.3345	0.730026	Nucleoside 5-triphosphatase RdgB (dHAPTP, dITP, XTP-specific) (EC 3.6.1.15)
AMX1	PWY-6545	Biosynthesis	Nucleotide-Biosynthesis	PYR-NUC-SYN	pyrimidine deoxyribonucleotides de novo biosynthesis III	RXN-8850	9	9	8	UTAMX1_2131	156.608	1.17459	Thymidylate synthase thyX (EC 2.1.1.-)
AMX1	PWY-6545	Biosynthesis	Nucleotide-Biosynthesis	PYR-NUC-SYN	pyrimidine deoxyribonucleotides de novo biosynthesis III	UDPREDUCT-RXN	9	9	8	UTAMX1_1292	127.953	0.959667	Ribonucleotide reductase class II (coenzyme B12-dependent) (EC 1.17.4.1)
AMX1	PWY-5686	Biosynthesis	Nucleotide-Biosynthesis	PYR-NUC-SYN	UMP biosynthesis	ASPCARBTRANS-RXN	6	5	7	UTAMX1_919	243.41	1.82562	Aspartate carbamoyltransferase (EC 2.1.3.2)
AMX1	PWY-5686	Biosynthesis	Nucleotide-Biosynthesis	PYR-NUC-SYN	UMP biosynthesis	ASPCARBTRANS-RXN	6	5	7	UTAMX1_918	117.433	0.880769	Aspartate carbamoyltransferase regulatory chain (PyrI)
AMX1	PWY-5686	Biosynthesis	Nucleotide-Biosynthesis	PYR-NUC-SYN	UMP biosynthesis	CARBPSYN-RXN	6	5	7	UTAMX1_286	261.958	1.96473	Carbamoyl-phosphate synthase small chain (EC 6.3.5.5)
AMX1	PWY-5686	Biosynthesis	Nucleotide-Biosynthesis	PYR-NUC-SYN	UMP biosynthesis	CARBPSYN-RXN	6	5	7	UTAMX1_285	166.81	1.2511	Carbamoyl-phosphate synthase large chain (EC 6.3.5.5)
AMX1	PWY-5686	Biosynthesis	Nucleotide-Biosynthesis	PYR-NUC-SYN	UMP biosynthesis	DIHYDROOROT-RXN	6	5	7	UTAMX1_1421	150.707	1.13033	Dihydroorotase (EC 3.5.2.3)
AMX1	PWY-5686	Biosynthesis	Nucleotide-Biosynthesis	PYR-NUC-SYN	UMP biosynthesis	OROPRIBTRANS-RXN	6	5	7	UTAMX1_584	99.2398	0.744316	Orotate phosphoribosyltransferase (EC 2.4.2.10)
AMX1	PWY-5686	Biosynthesis	Nucleotide-Biosynthesis	PYR-NUC-SYN	UMP biosynthesis	OROTPDECARB-RXN	6	5	7	UTAMX1_1746	176.492	1.32372	Orotidine 5'-phosphate decarboxylase (EC 4.1.1.23)
AMX1	PWY-7176	Biosynthesis	Nucleotide-Biosynthesis	PYR-NUC-SYN	UTP and CTP de novo biosynthesis	CTPSYN-RXN	3	3	4	UTAMX1_2615	200.135	1.50105	CTP synthase (EC 6.3.4.2)
AMX1	PWY-7176	Biosynthesis	Nucleotide-Biosynthesis	PYR-NUC-SYN	UTP and CTP de novo biosynthesis	RXN-12002	3	3	4	UTAMX1_1112	156.579	1.17437	Uridylate kinase (EC 2.7.4.-)
AMX1	PWY-7176	Biosynthesis	Nucleotide-Biosynthesis	PYR-NUC-SYN	UTP and CTP de novo biosynthesis	UDPKIN-RXN	3	3	4	UTAMX1_434	157.086	1.17817	Nucleoside diphosphate kinase (EC 2.7.4.6)
AMX1	PWY-7176	Biosynthesis	Nucleotide-Biosynthesis	PYR-NUC-SYN	UTP and CTP de novo biosynthesis	UDPKIN-RXN	3	3	4	UTAMX1_964	79.8442	0.598845	Nucleoside diphosphate kinase (EC 2.7.4.6)
AMX1	PWY-6936	Biosynthesis	Other-biosynthesis	None	seleno-amino acid biosynthesis	RXN-12726	5	3	4	UTAMX1_1767	229.857	1.72397	Cysteine synthase (EC 2.5.1.47) / Cysteinyl-tRNA synthetase paralog 2
AMX1	PWY-6936	Biosynthesis	Other-biosynthesis	None	seleno-amino acid biosynthesis	RXN-12726	5	3	4	UTAMX1_2054	149.307	1.11983	Cysteine synthase (EC 2.5.1.47)
AMX1	PWY-6936	Biosynthesis	Other-biosynthesis	None	seleno-amino acid biosynthesis	RXN-12730	5	3	4	UTAMX1_895	123.506	0.926315	5-methyltetrahydropteroyltriglutamate--homocysteine methyltransferase (EC 2.1.1.14)
AMX1	PWY-6936	Biosynthesis	Other-biosynthesis	None	seleno-amino acid biosynthesis	SERINE-O-ACETTRAN-RXN	5	3	4	UTAMX1_2055	110.86	0.83147	Serine acetyltransferase (EC 2.3.1.30)
AMX1	TRESYN-PWY	Biosynthesis	Other-biosynthesis	Organic-solutes-Biosynthesis	trehalose biosynthesis I	TREHALOSE6PSYN-RXN	2	2	2	UTAMX1_1992	146.992	1.10247	Alpha,alpha-trehalose-phosphate synthase (EC 2.4.1.15)
AMX1	TRESYN-PWY	Biosynthesis	Other-biosynthesis	Organic-solutes-Biosynthesis	trehalose biosynthesis I	TREHALOSEPHOSPHA-RXN	2	2	2	UTAMX1_1991	132.669	0.99504	trehalose-6-phosphate phosphatase, putative
AMX1	PWY-2622	Biosynthesis	Other-biosynthesis	Organic-solutes-Biosynthesis	trehalose biosynthesis IV	5.4.99.16-RXN	1	1	1	UTAMX1_1960	165.107	1.23833	Trehalose synthase (EC 5.4.99.16)
AMX1	PWY0-662	Biosynthesis	Other-biosynthesis	PRPP-Biosynthesis	PRPP biosynthesis I	PRPPSYN-RXN	1	1	1	UTAMX1_318	149.453	1.12093	Ribose-phosphate pyrophosphokinase (EC 2.7.6.1)
AMX1	PWY0-823	Biosynthesis	Polyamine-Biosynthesis	None	arginine degradation III (arginine decarboxylase/agmatinase pathway)	AGMATIN-RXN	2	2	2	UTAMX1_1758	138.505	1.03881	Agmatinase (EC 3.5.3.11)
AMX1	PWY0-823	Biosynthesis	Polyamine-Biosynthesis	None	arginine degradation III (arginine decarboxylase/agmatinase pathway)	ARGDECARBOX-RXN	2	2	2	UTAMX1_763	717.763	5.38335	Pyruvoyl-dependent arginine decarboxylase 2 (EC 4.1.1.19)
AMX1	PWY-40	Biosynthesis	Polyamine-Biosynthesis	Putrescine-Biosynthesis	putrescine biosynthesis I	AGMATIN-RXN	2	2	2	UTAMX1_1758	138.505	1.03881	Agmatinase (EC 3.5.3.11)
AMX1	PWY-40	Biosynthesis	Polyamine-Biosynthesis	Putrescine-Biosynthesis	putrescine biosynthesis I	ARGDECARBOX-RXN	2	2	2	UTAMX1_763	717.763	5.38335	Pyruvoyl-dependent arginine decarboxylase 2 (EC 4.1.1.19)
AMX1	BSUBPOLYAMSYN-PWY	Biosynthesis	Polyamine-Biosynthesis	Spermidine-Biosynthesis	spermidine biosynthesis I	SPERMIDINESYN-RXN	2	1	1	UTAMX1_1747	132.174	0.991325	Spermidine synthase (EC 2.5.1.16)
AMX1	UDPNAGSYN-PWY	Biosynthesis	Polyamine-Biosynthesis	UDP-NAc-Glucosamine-Biosynthesis	UDP-N-acetyl-D-glucosamine biosynthesis I	5.4.2.10-RXN	5	4	6	UTAMX1_2298	138.08	1.03562	Phosphoglucosamine mutase (EC 5.4.2.10)
AMX1	UDPNAGSYN-PWY	Biosynthesis	Polyamine-Biosynthesis	UDP-NAc-Glucosamine-Biosynthesis	UDP-N-acetyl-D-glucosamine biosynthesis I	L-GLN-FRUCT-6-P-AMINOTRANS-RXN	5	4	6	UTAMX1_697	148.022	1.11019	Glucosamine--fructose-6-phosphate aminotransferase (EC 2.6.1.16)
AMX1	UDPNAGSYN-PWY	Biosynthesis	Polyamine-Biosynthesis	UDP-NAc-Glucosamine-Biosynthesis	UDP-N-acetyl-D-glucosamine biosynthesis I	NAG1P-URIDYLTRANS-RXN	5	4	6	UTAMX1_425	221.602	1.66205	N-acetylglucosamine-1-phosphate uridyltransferase eukaryotic (EC 2.7.7.23)
AMX1	UDPNAGSYN-PWY	Biosynthesis	Polyamine-Biosynthesis	UDP-NAc-Glucosamine-Biosynthesis	UDP-N-acetyl-D-glucosamine biosynthesis I	NAG1P-URIDYLTRANS-RXN	5	4	6	UTAMX1_2299	163.677	1.2276	N-acetylglucosamine-1-phosphate uridyltransferase (EC 2.7.7.23) / Glucosamine-1-phosphate N-acetyltransferase 2.3.1.157)
AMX1	UDPNAGSYN-PWY	Biosynthesis	Polyamine-Biosynthesis	UDP-NAc-Glucosamine-Biosynthesis	UDP-N-acetyl-D-glucosamine biosynthesis I	NAG1P-URIDYLTRANS-RXN	5	4	6	UTAMX1_2311	120.248	0.901881	N-acetylglucosamine-1-phosphate uridyltransferase (EC 2.7.7.23) / Glucosamine-1-phosphate N-acetyltransferase 2.3.1.157)
AMX1	UDPNAGSYN-PWY	Biosynthesis	Polyamine-Biosynthesis	UDP-NAc-Glucosamine-Biosynthesis	UDP-N-acetyl-D-glucosamine biosynthesis I	PGLUCISOM-RXN	5	4	6	UTAMX1_2566	104.609	0.784589	Glucose-6-phosphate isomerase (EC 5.3.1.9)
AMX1	UDPNACETYLGALSYN-PWY	Biosynthesis	Polyamine-Biosynthesis	UDP-NAc-Glucosamine-Biosynthesis	UDP-N-acetyl-D-glucosamine biosynthesis II	L-GLN-FRUCT-6-P-AMINOTRANS-RXN	4	2	4	UTAMX1_697	148.022	1.11019	Glucosamine--fructose-6-phosphate aminotransferase (EC 2.6.1.16)
AMX1	UDPNACETYLGALSYN-PWY	Biosynthesis	Polyamine-Biosynthesis	UDP-NAc-Glucosamine-Biosynthesis	UDP-N-acetyl-D-glucosamine biosynthesis II	NAG1P-URIDYLTRANS-RXN	4	2	4	UTAMX1_425	221.602	1.66205	N-acetylglucosamine-1-phosphate uridyltransferase eukaryotic (EC 2.7.7.23)
AMX1	UDPNACETYLGALSYN-PWY	Biosynthesis	Polyamine-Biosynthesis	UDP-NAc-Glucosamine-Biosynthesis	UDP-N-acetyl-D-glucosamine biosynthesis II	NAG1P-URIDYLTRANS-RXN	4	2	4	UTAMX1_2299	163.677	1.2276	N-acetylglucosamine-1-phosphate uridyltransferase (EC 2.7.7.23) / Glucosamine-1-phosphate N-acetyltransferase 2.3.1.157)
AMX1	UDPNACETYLGALSYN-PWY	Biosynthesis	Polyamine-Biosynthesis	UDP-NAc-Glucosamine-Biosynthesis	UDP-N-acetyl-D-glucosamine biosynthesis II	NAG1P-URIDYLTRANS-RXN	4	2	4	UTAMX1_2311	120.248	0.901881	N-acetylglucosamine-1-phosphate uridyltransferase (EC 2.7.7.23) / Glucosamine-1-phosphate N-acetyltransferase 2.3.1.157)
AMX1	PWY1A0-6325	Biosynthesis	SECONDARY-METABOLITE-BIOSYNTHESIS	Antibiotic-Biosynthesis	actinorhodin biosynthesis	RXN1A0-6303	13	1	1	UTAMX1_673	234.452	1.75843	oxidoreductase, aldo/keto reductase family
AMX1	PWY-6322	Biosynthesis	SECONDARY-METABOLITE-BIOSYNTHESIS	Antibiotic-Biosynthesis	phosphinothricin tripeptide biosynthesis	RXN-10827	19	2	1	UTAMX1_1687	91.8567	0.688941	Probable carboxyvinyl-carboxyphosphonate phosphorylmutase (EC 2.7.8.23)
AMX1	PWY-5	Biosynthesis	SECONDARY-METABOLITE-BIOSYNTHESIS	N-CONTAINING-SECONDARY-CMPD-SYN	canavanine biosynthesis	RXN-10	4	2	2	UTAMX1_1179	125.267	0.939521	Argininosuccinate synthase (EC 6.3.4.5)
AMX1	PWY-5	Biosynthesis	SECONDARY-METABOLITE-BIOSYNTHESIS	N-CONTAINING-SECONDARY-CMPD-SYN	canavanine biosynthesis	RXN-22	4	2	2	UTAMX1_1772	120.385	0.902906	Argininosuccinate lyase (EC 4.3.2.1)
AMX1	PWY-6363	Biosynthesis	SECONDARY-METABOLITE-BIOSYNTHESIS	SUGAR-DERIVS	D-myo-inositol (1,4,5)-trisphosphate degradation	RXN-10952	3	1	1	UTAMX1_1346	104.131	0.780997	Inositol-1-monophosphatase (EC 3.1.3.25)
AMX1	PWY-2301	Biosynthesis	SECONDARY-METABOLITE-BIOSYNTHESIS	SUGAR-DERIVS	myo-inositol biosynthesis	MYO-INOSITOL-1OR-4-MONOPHOSPHATASE-RXN	2	1	1	UTAMX1_1346	104.131	0.780997	Inositol-1-monophosphatase (EC 3.1.3.25)
AMX1	PWY66-21	Degradation	Alcohol-Degradation	Ethanol-Degradation	ethanol degradation II	ACETATE--COA-LIGASE-RXN	3	2	2	UTAMX1_2266	126.745	0.950613	Acetyl-coenzyme A synthetase (EC 6.2.1.1)
AMX1	PWY66-21	Degradation	Alcohol-Degradation	Ethanol-Degradation	ethanol degradation II	ALCOHOL-DEHYDROG-RXN	3	2	2	UTAMX1_150	131.001	0.982529	Alcohol dehydrogenase (EC 1.1.1.1)
AMX1	PWY-6952	Degradation	Alcohol-Degradation	GLYCEROL-DEG	glycerophosphodiester degradation	GLYCPDIESTER-RXN	2	1	1	UTAMX1_2375	242.03	1.81527	Glycerophosphoryl diester phosphodiesterase (EC 3.1.4.46)
AMX1	PWY1-2	Degradation	Amino-Acid-Degradation	ALANINE-DEG	alanine degradation IV	ALANINE-DEHYDROGENASE-RXN	1	1	1	UTAMX1_855	189.277	1.41961	Alanine dehydrogenase (EC 1.4.1.1)
AMX1	ARGDEG-V-PWY	Degradation	Amino-Acid-Degradation	ARGININE-DEG	arginine degradation X (arginine monooxygenase pathway)	GUANIDINOBUTANAMIDE-NH3-RXN	3	1	1	UTAMX1_2134	133.413	1.00062	Aliphatic amidase amiE (EC 3.5.1.4)
AMX1	ASPARTATE-DEG1-PWY	Degradation	Amino-Acid-Degradation	ASPARTATE-DEG	aspartate degradation I	ASPAMINOTRANS-RXN	1	1	4	UTAMX1_1396	236.121	1.77095	Aspartate aminotransferase (EC 2.6.1.1)
AMX1	ASPARTATE-DEG1-PWY	Degradation	Amino-Acid-Degradation	ASPARTATE-DEG	aspartate degradation I	ASPAMINOTRANS-RXN	1	1	4	UTAMX1_2548	156.299	1.17227	Aspartate aminotransferase (EC 2.6.1.1)
AMX1	ASPARTATE-DEG1-PWY	Degradation	Amino-Acid-Degradation	ASPARTATE-DEG	aspartate degradation I	ASPAMINOTRANS-RXN	1	1	4	UTAMX1_37	127.131	0.953503	Aspartate aminotransferase (EC 2.6.1.1)
AMX1	ASPARTATE-DEG1-PWY	Degradation	Amino-Acid-Degradation	ASPARTATE-DEG	aspartate degradation I	ASPAMINOTRANS-RXN	1	1	4	UTAMX1_338	124.058	0.930457	Aspartate aminotransferase (EC 2.6.1.1)
AMX1	MALATE-ASPARTATE-SHUTTLE-PWY	Degradation	Amino-Acid-Degradation	ASPARTATE-DEG	aspartate degradation II	ASPAMINOTRANS-RXN	2	2	5	UTAMX1_1396	236.121	1.77095	Aspartate aminotransferase (EC 2.6.1.1)
AMX1	MALATE-ASPARTATE-SHUTTLE-PWY	Degradation	Amino-Acid-Degradation	ASPARTATE-DEG	aspartate degradation II	ASPAMINOTRANS-RXN	2	2	5	UTAMX1_2548	156.299	1.17227	Aspartate aminotransferase (EC 2.6.1.1)
AMX1	MALATE-ASPARTATE-SHUTTLE-PWY	Degradation	Amino-Acid-Degradation	ASPARTATE-DEG	aspartate degradation II	ASPAMINOTRANS-RXN	2	2	5	UTAMX1_37	127.131	0.953503	Aspartate aminotransferase (EC 2.6.1.1)
AMX1	MALATE-ASPARTATE-SHUTTLE-PWY	Degradation	Amino-Acid-Degradation	ASPARTATE-DEG	aspartate degradation II	ASPAMINOTRANS-RXN	2	2	5	UTAMX1_338	124.058	0.930457	Aspartate aminotransferase (EC 2.6.1.1)
AMX1	MALATE-ASPARTATE-SHUTTLE-PWY	Degradation	Amino-Acid-Degradation	ASPARTATE-DEG	aspartate degradation II	MALATE-DEH-RXN	2	2	5	UTAMX1_585	121.677	0.912598	Malate dehydrogenase (EC 1.1.1.37)
AMX1	GLUTAMATE-DEG1-PWY	Degradation	Amino-Acid-Degradation	GLUTAMATE-DEG	glutamate degradation I	GLUTAMATE-DEHYDROGENASE-RXN	1	1	1	UTAMX1_2082	165.635	1.24229	NAD-specific glutamate dehydrogenase (EC 1.4.1.2) NADP-specific 1.4.1.4)
AMX1	P162-PWY	Degradation	Amino-Acid-Degradation	GLUTAMATE-DEG	glutamate degradation V (via hydroxyglutarate)	GLUTAMATE-DEHYDROGENASE-RXN	7	2	2	UTAMX1_2082	165.635	1.24229	NAD-specific glutamate dehydrogenase (EC 1.4.1.2) NADP-specific 1.4.1.4)
AMX1	P162-PWY	Degradation	Amino-Acid-Degradation	GLUTAMATE-DEG	glutamate degradation V (via hydroxyglutarate)	RXN-1083	7	2	2	UTAMX1_2272	206.865	1.55152	Possible subunit benzoyl-CoA reductase/2-hydroxyglutaryl-CoA dehydratase
AMX1	GLUTAMINDEG-PWY	Degradation	Amino-Acid-Degradation	GLUTAMINE-DEG	glutamine degradation I	GLUTAMIN-RXN	1	1	12	UTAMX1_1763	450.057	3.3755	Glutamate synthase small chain (EC 1.4.1.13)
AMX1	GLUTAMINDEG-PWY	Degradation	Amino-Acid-Degradation	GLUTAMINE-DEG	glutamine degradation I	GLUTAMIN-RXN	1	1	12	UTAMX1_2211	301.515	2.26142	Asparagine synthetase (EC 6.3.5.4)
AMX1	GLUTAMINDEG-PWY	Degradation	Amino-Acid-Degradation	GLUTAMINE-DEG	glutamine degradation I	GLUTAMIN-RXN	1	1	12	UTAMX1_551	266.975	2.00236	Glutamate synthase large chain (EC 1.4.1.13)
AMX1	GLUTAMINDEG-PWY	Degradation	Amino-Acid-Degradation	GLUTAMINE-DEG	glutamine degradation I	GLUTAMIN-RXN	1	1	12	UTAMX1_286	261.958	1.96473	Carbamoyl-phosphate synthase small chain (EC 6.3.5.5)
AMX1	GLUTAMINDEG-PWY	Degradation	Amino-Acid-Degradation	GLUTAMINE-DEG	glutamine degradation I	GLUTAMIN-RXN	1	1	12	UTAMX1_2615	200.135	1.50105	CTP synthase (EC 6.3.4.2)
AMX1	GLUTAMINDEG-PWY	Degradation	Amino-Acid-Degradation	GLUTAMINE-DEG	glutamine degradation I	GLUTAMIN-RXN	1	1	12	UTAMX1_1484	198.947	1.49214	Glutamate synthase small chain (EC 1.4.1.13)
AMX1	GLUTAMINDEG-PWY	Degradation	Amino-Acid-Degradation	GLUTAMINE-DEG	glutamine degradation I	GLUTAMIN-RXN	1	1	12	UTAMX1_742	176.29	1.32221	Glutamate synthase small chain (EC 1.4.1.13)
AMX1	GLUTAMINDEG-PWY	Degradation	Amino-Acid-Degradation	GLUTAMINE-DEG	glutamine degradation I	GLUTAMIN-RXN	1	1	12	UTAMX1_285	166.81	1.2511	Carbamoyl-phosphate synthase large chain (EC 6.3.5.5)
AMX1	GLUTAMINDEG-PWY	Degradation	Amino-Acid-Degradation	GLUTAMINE-DEG	glutamine degradation I	GLUTAMIN-RXN	1	1	12	UTAMX1_2033	141.281	1.05963	GMP synthase (EC 6.3.5.2)
AMX1	GLUTAMINDEG-PWY	Degradation	Amino-Acid-Degradation	GLUTAMINE-DEG	glutamine degradation I	GLUTAMIN-RXN	1	1	12	UTAMX1_2216	135.903	1.0193	Asparagine synthetase (EC 6.3.5.4)
AMX1	GLUTAMINDEG-PWY	Degradation	Amino-Acid-Degradation	GLUTAMINE-DEG	glutamine degradation I	GLUTAMIN-RXN	1	1	12	UTAMX1_930	130.653	0.979917	Glutamate synthase large chain (EC 1.4.1.13)
AMX1	GLUTAMINDEG-PWY	Degradation	Amino-Acid-Degradation	GLUTAMINE-DEG	glutamine degradation I	GLUTAMIN-RXN	1	1	12	UTAMX1_967	83.5026	0.626284	Glutamine amidotransferase class-I (EC 6.3.5.2)
AMX1	GLUTAMINEFUM-PWY	Degradation	Amino-Acid-Degradation	GLUTAMINE-DEG	glutamine degradation II	GLUTAMATESYN-RXN	1	1	5	UTAMX1_1763	450.057	3.3755	Glutamate synthase small chain (EC 1.4.1.13)
AMX1	GLUTAMINEFUM-PWY	Degradation	Amino-Acid-Degradation	GLUTAMINE-DEG	glutamine degradation II	GLUTAMATESYN-RXN	1	1	5	UTAMX1_551	266.975	2.00236	Glutamate synthase large chain (EC 1.4.1.13)
AMX1	GLUTAMINEFUM-PWY	Degradation	Amino-Acid-Degradation	GLUTAMINE-DEG	glutamine degradation II	GLUTAMATESYN-RXN	1	1	5	UTAMX1_1484	198.947	1.49214	Glutamate synthase small chain (EC 1.4.1.13)
AMX1	GLUTAMINEFUM-PWY	Degradation	Amino-Acid-Degradation	GLUTAMINE-DEG	glutamine degradation II	GLUTAMATESYN-RXN	1	1	5	UTAMX1_742	176.29	1.32221	Glutamate synthase small chain (EC 1.4.1.13)
AMX1	GLUTAMINEFUM-PWY	Degradation	Amino-Acid-Degradation	GLUTAMINE-DEG	glutamine degradation II	GLUTAMATESYN-RXN	1	1	5	UTAMX1_930	130.653	0.979917	Glutamate synthase large chain (EC 1.4.1.13)
AMX1	GLYCLEAV-PWY	Degradation	Amino-Acid-Degradation	GLYCINE-DEG	glycine cleavage	GCVP-RXN	3	3	4	UTAMX1_282	158.446	1.18837	Glycine dehydrogenase (glycine cleavage system P2 protein) (EC 1.4.4.2)
AMX1	GLYCLEAV-PWY	Degradation	Amino-Acid-Degradation	GLYCINE-DEG	glycine cleavage	GCVP-RXN	3	3	4	UTAMX1_284	153.851	1.15391	Glycine dehydrogenase (glycine cleavage system P1 protein) (EC 1.4.4.2)
AMX1	GLYCLEAV-PWY	Degradation	Amino-Acid-Degradation	GLYCINE-DEG	glycine cleavage	GCVT-RXN	3	3	4	UTAMX1_2490	135.354	1.01518	Aminomethyltransferase (glycine cleavage system T protein) (EC 2.1.2.10)
AMX1	GLYCLEAV-PWY	Degradation	Amino-Acid-Degradation	GLYCINE-DEG	glycine cleavage	RXN-8629	3	3	4	UTAMX1_2228	180.329	1.3525	Dihydrolipoamide dehydrogenase branched-chain alpha-keto acid (EC 1.8.1.4)
AMX1	ILEUDEG-PWY	Degradation	Amino-Acid-Degradation	ISOLEUCINE-DEG	isoleucine degradation I	BRANCHED-CHAINAMINOTRANSFERILEU-RXN	6	2	2	UTAMX1_1405	129.902	0.974286	Branched-chain amino acid aminotransferase (EC 2.6.1.42)
AMX1	ILEUDEG-PWY	Degradation	Amino-Acid-Degradation	ISOLEUCINE-DEG	isoleucine degradation I	TIGLYLCOA-HYDROXY-RXN	6	2	2	UTAMX1_2543	113.911	0.854355	Enoyl-CoA hydratase (EC 4.2.1.17)
AMX1	PWY-5078	Degradation	Amino-Acid-Degradation	ISOLEUCINE-DEG	isoleucine degradation II	BRANCHED-CHAINAMINOTRANSFERILEU-RXN	3	2	2	UTAMX1_1405	129.902	0.974286	Branched-chain amino acid aminotransferase (EC 2.6.1.42)
AMX1	PWY-5078	Degradation	Amino-Acid-Degradation	ISOLEUCINE-DEG	isoleucine degradation II	RXN-7694	3	2	2	UTAMX1_150	131.001	0.982529	Alcohol dehydrogenase (EC 1.1.1.1)
AMX1	PWY-5076	Degradation	Amino-Acid-Degradation	LEUCINE-DEG	leucine degradation III	BRANCHED-CHAINAMINOTRANSFERLEU-RXN	3	2	2	UTAMX1_1405	129.902	0.974286	Branched-chain amino acid aminotransferase (EC 2.6.1.42)
AMX1	PWY-5076	Degradation	Amino-Acid-Degradation	LEUCINE-DEG	leucine degradation III	RXN-7693	3	2	2	UTAMX1_150	131.001	0.982529	Alcohol dehydrogenase (EC 1.1.1.1)
AMX1	PWY0-461	Degradation	Amino-Acid-Degradation	LYSINE-DEG	lysine degradation I	LYSDECARBOX-RXN	1	1	1	UTAMX1_1521	102.58	0.769365	Lysine decarboxylase family
AMX1	METHIONINE-DEG1-PWY	Degradation	Amino-Acid-Degradation	METHIONINE-DEG	methionine degradation I (to homocysteine)	ADENOSYLHOMOCYSTEINASE-RXN	3	2	3	UTAMX1_718	212.232	1.59178	Adenosylhomocysteinase (EC 3.3.1.1)
AMX1	METHIONINE-DEG1-PWY	Degradation	Amino-Acid-Degradation	METHIONINE-DEG	methionine degradation I (to homocysteine)	S-ADENMETSYN-RXN	3	2	3	UTAMX1_1461	480.452	3.60348	Archaeal S-adenosylmethionine synthetase (EC 2.5.1.6)
AMX1	METHIONINE-DEG1-PWY	Degradation	Amino-Acid-Degradation	METHIONINE-DEG	methionine degradation I (to homocysteine)	S-ADENMETSYN-RXN	3	2	3	UTAMX1_719	183.467	1.37603	S-adenosylmethionine synthetase (EC 2.5.1.6)
AMX1	PWY-5082	Degradation	Amino-Acid-Degradation	METHIONINE-DEG	methionine degradation III	RXN-7706	3	1	1	UTAMX1_150	131.001	0.982529	Alcohol dehydrogenase (EC 1.1.1.1)
AMX1	CITRULLINE-DEG-PWY	Degradation	Amino-Acid-Degradation	MISCELLANEOUS-DEG	citrulline degradation	ORNCARBAMTRANSFER-RXN	2	1	1	UTAMX1_2095	147.447	1.10588	Ornithine carbamoyltransferase (EC 2.1.3.3)
AMX1	PHENYLALANINE-DEG1-PWY	Degradation	Amino-Acid-Degradation	PHENYLALANINE-DEG	phenylalanine degradation I (aerobic)	RXN-7908	3	1	1	UTAMX1_608	71.6079	0.537071	Pterin-4-alpha-carbinolamine dehydratase (EC 4.2.1.96)
AMX1	PWY-6318	Degradation	Amino-Acid-Degradation	PHENYLALANINE-DEG	phenylalanine degradation IV (mammalian, via side chain)	RXN-10814	9	1	4	UTAMX1_1396	236.121	1.77095	Aspartate aminotransferase (EC 2.6.1.1)
AMX1	PWY-6318	Degradation	Amino-Acid-Degradation	PHENYLALANINE-DEG	phenylalanine degradation IV (mammalian, via side chain)	RXN-10814	9	1	4	UTAMX1_2548	156.299	1.17227	Aspartate aminotransferase (EC 2.6.1.1)
AMX1	PWY-6318	Degradation	Amino-Acid-Degradation	PHENYLALANINE-DEG	phenylalanine degradation IV (mammalian, via side chain)	RXN-10814	9	1	4	UTAMX1_37	127.131	0.953503	Aspartate aminotransferase (EC 2.6.1.1)
AMX1	PWY-6318	Degradation	Amino-Acid-Degradation	PHENYLALANINE-DEG	phenylalanine degradation IV (mammalian, via side chain)	RXN-10814	9	1	4	UTAMX1_338	124.058	0.930457	Aspartate aminotransferase (EC 2.6.1.1)
AMX1	PWY-7158	Degradation	Amino-Acid-Degradation	PHENYLALANINE-DEG	phenylalanine degradation V	RXN-13908	3	1	1	UTAMX1_608	71.6079	0.537071	Pterin-4-alpha-carbinolamine dehydratase (EC 4.2.1.96)
AMX1	THREONINE-DEG2-PWY	Degradation	Amino-Acid-Degradation	THREONINE-DEG	threonine degradation II	AKBLIG-RXN	2	2	3	UTAMX1_2534	287.461	2.15601	2-amino-3-ketobutyrate coenzyme A ligase (EC 2.3.1.29)
AMX1	THREONINE-DEG2-PWY	Degradation	Amino-Acid-Degradation	THREONINE-DEG	threonine degradation II	AKBLIG-RXN	2	2	3	UTAMX1_1721	136.456	1.02344	2-amino-3-ketobutyrate coenzyme A ligase (EC 2.3.1.29)
AMX1	THREONINE-DEG2-PWY	Degradation	Amino-Acid-Degradation	THREONINE-DEG	threonine degradation II	THREODEHYD-RXN	2	2	3	UTAMX1_2535	117.138	0.878558	L-threonine 3-dehydrogenase (EC 1.1.1.103)
AMX1	THRDLCTCAT-PWY	Degradation	Amino-Acid-Degradation	THREONINE-DEG	threonine degradation III (to methylglyoxal)	THREODEHYD-RXN	3	1	1	UTAMX1_2535	117.138	0.878558	L-threonine 3-dehydrogenase (EC 1.1.1.103)
AMX1	VALDEG-PWY	Degradation	Amino-Acid-Degradation	VALINE-DEG	valine degradation I	BRANCHED-CHAINAMINOTRANSFERVAL-RXN	8	2	2	UTAMX1_1405	129.902	0.974286	Branched-chain amino acid aminotransferase (EC 2.6.1.42)
AMX1	VALDEG-PWY	Degradation	Amino-Acid-Degradation	VALINE-DEG	valine degradation I	METHYLACYLYLCOA-HYDROXY-RXN	8	2	2	UTAMX1_2543	113.911	0.854355	Enoyl-CoA hydratase (EC 4.2.1.17)
AMX1	PWY-5057	Degradation	Amino-Acid-Degradation	VALINE-DEG	valine degradation II	BRANCHED-CHAINAMINOTRANSFERVAL-RXN	3	2	2	UTAMX1_1405	129.902	0.974286	Branched-chain amino acid aminotransferase (EC 2.6.1.42)
AMX1	PWY-5057	Degradation	Amino-Acid-Degradation	VALINE-DEG	valine degradation II	RXN-7657	3	2	2	UTAMX1_150	131.001	0.982529	Alcohol dehydrogenase (EC 1.1.1.1)
AMX1	CATECHOL-ORTHO-CLEAVAGE-PWY	Degradation	AROMATIC-COMPOUNDS-DEGRADATION	Catechol-Degradation	catechol degradation to beta-ketoadipate	MUCONATE-CYCLOISOMERASE-RXN	4	2	2	UTAMX1_580	130.403	0.978044	Muconate cycloisomerase (EC 5.5.1.1)
AMX1	CATECHOL-ORTHO-CLEAVAGE-PWY	Degradation	AROMATIC-COMPOUNDS-DEGRADATION	Catechol-Degradation	catechol degradation to beta-ketoadipate	MUCONOLACTONE-DELTA-ISOMERASE-RXN	4	2	2	UTAMX1_298	38.1851	0.286395	similar to muconolactone delta-isomerase
AMX1	PWY0-321	Degradation	AROMATIC-COMPOUNDS-DEGRADATION	Phenolic-Compounds-Degradation	phenylacetate degradation I (aerobic)	RXN0-6513	9	1	1	UTAMX1_2543	113.911	0.854355	Enoyl-CoA hydratase (EC 4.2.1.17)
AMX1	PROTOCATECHUATE-ORTHO-CLEAVAGE-PWY	Degradation	AROMATIC-COMPOUNDS-DEGRADATION	Protocatechuate-Degradation	protocatechuate degradation II (ortho-cleavage pathway)	4-CARBOXYMUCONOLACTONE-DECARBOXYLASE-RXN	4	1	1	UTAMX1_1833	55.3707	0.41529	carboxymuconolactone decarboxylase domain protein
AMX1	PWY-5743	Degradation	C1-COMPOUNDS	CO2-Fixation	3-hydroxypropanoate cycle	ACETYL-COA-CARBOXYLTRANSFER-RXN	11	2	4	UTAMX1_1234	264.176	1.98136	Acetyl-coenzyme A carboxyl transferase alpha chain (EC 6.4.1.2)
AMX1	PWY-5743	Degradation	C1-COMPOUNDS	CO2-Fixation	3-hydroxypropanoate cycle	ACETYL-COA-CARBOXYLTRANSFER-RXN	11	2	4	UTAMX1_508	179.596	1.347	Acetyl-coenzyme A carboxyl transferase beta chain (EC 6.4.1.2)
AMX1	PWY-5743	Degradation	C1-COMPOUNDS	CO2-Fixation	3-hydroxypropanoate cycle	ACETYL-COA-CARBOXYLTRANSFER-RXN	11	2	4	UTAMX1_494	116.708	0.875331	Biotin carboxyl carrier protein acetyl-CoA carboxylase
AMX1	PWY-5743	Degradation	C1-COMPOUNDS	CO2-Fixation	3-hydroxypropanoate cycle	METHYLMALONYL-COA-EPIM-RXN	11	2	4	UTAMX1_1212	169.383	1.2704	similar to methylmalonyl-CoA epimerase
AMX1	PWY-5789	Degradation	C1-COMPOUNDS	CO2-Fixation	3-hydroxypropanoate/4-hydroxybutanate cycle	ACETYL-COA-CARBOXYLTRANSFER-RXN	16	2	5	UTAMX1_1234	264.176	1.98136	Acetyl-coenzyme A carboxyl transferase alpha chain (EC 6.4.1.2)
AMX1	PWY-5789	Degradation	C1-COMPOUNDS	CO2-Fixation	3-hydroxypropanoate/4-hydroxybutanate cycle	ACETYL-COA-CARBOXYLTRANSFER-RXN	16	2	5	UTAMX1_508	179.596	1.347	Acetyl-coenzyme A carboxyl transferase beta chain (EC 6.4.1.2)
AMX1	PWY-5789	Degradation	C1-COMPOUNDS	CO2-Fixation	3-hydroxypropanoate/4-hydroxybutanate cycle	ACETYL-COA-CARBOXYLTRANSFER-RXN	16	2	5	UTAMX1_494	116.708	0.875331	Biotin carboxyl carrier protein acetyl-CoA carboxylase
AMX1	PWY-5789	Degradation	C1-COMPOUNDS	CO2-Fixation	3-hydroxypropanoate/4-hydroxybutanate cycle	METHYLMALONYL-COA-EPIM-RXN	16	2	5	UTAMX1_1212	169.383	1.2704	similar to methylmalonyl-CoA epimerase
AMX1	PWYQT-4429	Degradation	C1-COMPOUNDS	CO2-Fixation	CO2 fixation into oxaloacetate (anapleurotic)	PEPCARBOX-RXN	2	2	2	UTAMX1_42	173.293	1.29973	Phosphoenolpyruvate carboxylase, archaeal (EC 4.1.1.31)
AMX1	PWYQT-4429	Degradation	C1-COMPOUNDS	CO2-Fixation	CO2 fixation into oxaloacetate (anapleurotic)	RXN0-5224	2	2	2	UTAMX1_648	154.925	1.16196	Carbonic anhydrase (EC 4.2.1.1)
AMX1	P42-PWY	Degradation	C1-COMPOUNDS	CO2-Fixation	incomplete reductive TCA cycle	2-OXOGLUTARATE-SYNTHASE-RXN	7	6	17	UTAMX1_2364	212.56	1.59424	2-oxoglutarate oxidoreductase, beta subunit (EC 1.2.7.3)
AMX1	P42-PWY	Degradation	C1-COMPOUNDS	CO2-Fixation	incomplete reductive TCA cycle	2-OXOGLUTARATE-SYNTHASE-RXN	7	6	17	UTAMX1_2363	171.158	1.28372	2-oxoglutarate oxidoreductase, alpha subunit (EC 1.2.7.3)
AMX1	P42-PWY	Degradation	C1-COMPOUNDS	CO2-Fixation	incomplete reductive TCA cycle	2-OXOGLUTARATE-SYNTHASE-RXN	7	6	17	UTAMX1_1474	163.801	1.22853	2-oxoglutarate synthase subunit korC (EC 1.2.7.3) (2-ketoglutarate oxidoreductase gamma chain) (KOR) (2-oxoglutarate-ferredoxin gamma)
AMX1	P42-PWY	Degradation	C1-COMPOUNDS	CO2-Fixation	incomplete reductive TCA cycle	2-OXOGLUTARATE-SYNTHASE-RXN	7	6	17	UTAMX1_559	136.087	1.02068	2-oxoglutarate oxidoreductase, beta subunit (EC 1.2.7.3)
AMX1	P42-PWY	Degradation	C1-COMPOUNDS	CO2-Fixation	incomplete reductive TCA cycle	2-OXOGLUTARATE-SYNTHASE-RXN	7	6	17	UTAMX1_560	132.509	0.993837	2-oxoglutarate oxidoreductase, alpha subunit (EC 1.2.7.3)
AMX1	P42-PWY	Degradation	C1-COMPOUNDS	CO2-Fixation	incomplete reductive TCA cycle	2-OXOGLUTARATE-SYNTHASE-RXN	7	6	17	UTAMX1_558	124.059	0.930466	2-oxoglutarate oxidoreductase, gamma subunit (EC 1.2.7.3)
AMX1	P42-PWY	Degradation	C1-COMPOUNDS	CO2-Fixation	incomplete reductive TCA cycle	2-OXOGLUTARATE-SYNTHASE-RXN	7	6	17	UTAMX1_561	76.6165	0.574637	2-oxoglutarate oxidoreductase, delta subunit, putative (EC 1.2.7.3)
AMX1	P42-PWY	Degradation	C1-COMPOUNDS	CO2-Fixation	incomplete reductive TCA cycle	FUMHYDR-RXN	7	6	17	UTAMX1_2556	153.854	1.15393	Fumarate hydratase class II (EC 4.2.1.2)
AMX1	P42-PWY	Degradation	C1-COMPOUNDS	CO2-Fixation	incomplete reductive TCA cycle	FUMHYDR-RXN	7	6	17	UTAMX1_1473	108.917	0.816897	Fumarate hydratase class I, aerobic (EC 4.2.1.2) L(+)-tartrate dehydratase alpha subunit 4.2.1.32)
AMX1	P42-PWY	Degradation	C1-COMPOUNDS	CO2-Fixation	incomplete reductive TCA cycle	FUMHYDR-RXN	7	6	17	UTAMX1_1472	78.8861	0.59166	Fumarate hydratase class I, aerobic (EC 4.2.1.2) L(+)-tartrate dehydratase beta subunit 4.2.1.32)
AMX1	P42-PWY	Degradation	C1-COMPOUNDS	CO2-Fixation	incomplete reductive TCA cycle	MALATE-DEH-RXN	7	6	17	UTAMX1_585	121.677	0.912598	Malate dehydrogenase (EC 1.1.1.37)
AMX1	P42-PWY	Degradation	C1-COMPOUNDS	CO2-Fixation	incomplete reductive TCA cycle	PYRUFLAVREDUCT-RXN	7	6	17	UTAMX1_725	147.31	1.10485	Pyruvate:ferredoxin oxidoreductase, delta subunit (EC 1.2.7.1)
AMX1	P42-PWY	Degradation	C1-COMPOUNDS	CO2-Fixation	incomplete reductive TCA cycle	PYRUFLAVREDUCT-RXN	7	6	17	UTAMX1_2092	118.627	0.889723	Pyruvate:ferredoxin oxidoreductase, beta subunit (EC 1.2.7.1)
AMX1	P42-PWY	Degradation	C1-COMPOUNDS	CO2-Fixation	incomplete reductive TCA cycle	PYRUFLAVREDUCT-RXN	7	6	17	UTAMX1_2091	108.461	0.813476	Pyruvate:ferredoxin oxidoreductase, alpha subunit (EC 1.2.7.1)
AMX1	P42-PWY	Degradation	C1-COMPOUNDS	CO2-Fixation	incomplete reductive TCA cycle	PYRUVATE-CARBOXYLASE-RXN	7	6	17	UTAMX1_1338	268.9	2.0168	Pyruvate carboxyl transferase (EC 6.4.1.1)
AMX1	P42-PWY	Degradation	C1-COMPOUNDS	CO2-Fixation	incomplete reductive TCA cycle	SUCCCOASYN-RXN	7	6	17	UTAMX1_767	158.477	1.18861	Succinyl-CoA ligase beta chain (EC 6.2.1.5)
AMX1	P42-PWY	Degradation	C1-COMPOUNDS	CO2-Fixation	incomplete reductive TCA cycle	SUCCCOASYN-RXN	7	6	17	UTAMX1_766	106.632	0.799761	Succinyl-CoA ligase alpha chain (EC 6.2.1.5)
AMX1	P42-PWY	Degradation	C1-COMPOUNDS	CO2-Fixation	reductive acetyl coenzyme A pathway I (homoacetogenic bacteria)	1.2.7.4-RXN	8	8	8	UTAMX1_715	243.669	1.82756	carbon monoxide dehydrogenase
AMX1	P42-PWY	Degradation	C1-COMPOUNDS	CO2-Fixation	reductive acetyl coenzyme A pathway I (homoacetogenic bacteria)	1.5.1.20-RXN	8	8	8	UTAMX1_740	177.081	1.32814	MULTISPECIES: methylenetetrahydrofolate reductase
AMX1	P42-PWY	Degradation	C1-COMPOUNDS	CO2-Fixation	reductive acetyl coenzyme A pathway I (homoacetogenic bacteria)	ACETYLSYNCLTH-RXN	8	8	8	UTAMX1_714	297.243	2.22937	acetyl-CoA decarbonylase
AMX1	P42-PWY	Degradation	C1-COMPOUNDS	CO2-Fixation	reductive acetyl coenzyme A pathway I (homoacetogenic bacteria)	FORMATE-DEHYDROGENASE-NADP+-RXN	8	8	8	UTAMX1_2525	388.357	2.91274	formate dehydrogenase subunit alpha
AMX1	P42-PWY	Degradation	C1-COMPOUNDS	CO2-Fixation	reductive acetyl coenzyme A pathway I (homoacetogenic bacteria)	FORMATETHFLIG-RXN	8	8	8	UTAMX1_722	145.902	1.09429	formate--tetrahydrofolate ligase, partial
AMX1	P42-PWY	Degradation	C1-COMPOUNDS	CO2-Fixation	reductive acetyl coenzyme A pathway I (homoacetogenic bacteria)	METHCOCLTH-RXN	8	8	8	UTAMX1_633	287.736	2.15807	methyltetrahydrofolate--corrinoid methyltransferase
AMX1	P42-PWY	Degradation	C1-COMPOUNDS	CO2-Fixation	reductive acetyl coenzyme A pathway I (homoacetogenic bacteria)	METHENYLTHFCYCLOHYDRO-RXN	8	8	8	UTAMX1_447	133.486	1.00117	bifunctional 5,10-methylene-tetrahydrofolate dehydrogenase/5,10-methylene-tetrahydrofolate cyclohydrolase
AMX1	P42-PWY	Degradation	C1-COMPOUNDS	CO2-Fixation	reductive acetyl coenzyme A pathway I (homoacetogenic bacteria)	METHYLENETHFDEHYDROG-NADP-RXN	8	8	8	UTAMX1_447	133.486	1.00117	bifunctional 5,10-methylene-tetrahydrofolate dehydrogenase/5,10-methylene-tetrahydrofolate cyclohydrolase
AMX1	PWY-5493	Degradation	C1-COMPOUNDS	CO2-Fixation	reductive monocarboxylic acid cycle	PYRUFLAVREDUCT-RXN	2	1	3	UTAMX1_725	147.31	1.10485	Pyruvate:ferredoxin oxidoreductase, delta subunit (EC 1.2.7.1)
AMX1	PWY-5493	Degradation	C1-COMPOUNDS	CO2-Fixation	reductive monocarboxylic acid cycle	PYRUFLAVREDUCT-RXN	2	1	3	UTAMX1_2092	118.627	0.889723	Pyruvate:ferredoxin oxidoreductase, beta subunit (EC 1.2.7.1)
AMX1	PWY-5493	Degradation	C1-COMPOUNDS	CO2-Fixation	reductive monocarboxylic acid cycle	PYRUFLAVREDUCT-RXN	2	1	3	UTAMX1_2091	108.461	0.813476	Pyruvate:ferredoxin oxidoreductase, alpha subunit (EC 1.2.7.1)
AMX1	PWY-5392	Degradation	C1-COMPOUNDS	CO2-Fixation	reductive TCA cycle II	2-OXOGLUTARATE-SYNTHASE-RXN	12	7	17	UTAMX1_2364	212.56	1.59424	2-oxoglutarate oxidoreductase, beta subunit (EC 1.2.7.3)
AMX1	PWY-5392	Degradation	C1-COMPOUNDS	CO2-Fixation	reductive TCA cycle II	2-OXOGLUTARATE-SYNTHASE-RXN	12	7	17	UTAMX1_2363	171.158	1.28372	2-oxoglutarate oxidoreductase, alpha subunit (EC 1.2.7.3)
AMX1	PWY-5392	Degradation	C1-COMPOUNDS	CO2-Fixation	reductive TCA cycle II	2-OXOGLUTARATE-SYNTHASE-RXN	12	7	17	UTAMX1_1474	163.801	1.22853	2-oxoglutarate synthase subunit korC (EC 1.2.7.3) (2-ketoglutarate oxidoreductase gamma chain) (KOR) (2-oxoglutarate-ferredoxin gamma)
AMX1	PWY-5392	Degradation	C1-COMPOUNDS	CO2-Fixation	reductive TCA cycle II	2-OXOGLUTARATE-SYNTHASE-RXN	12	7	17	UTAMX1_559	136.087	1.02068	2-oxoglutarate oxidoreductase, beta subunit (EC 1.2.7.3)
AMX1	PWY-5392	Degradation	C1-COMPOUNDS	CO2-Fixation	reductive TCA cycle II	2-OXOGLUTARATE-SYNTHASE-RXN	12	7	17	UTAMX1_560	132.509	0.993837	2-oxoglutarate oxidoreductase, alpha subunit (EC 1.2.7.3)
AMX1	PWY-5392	Degradation	C1-COMPOUNDS	CO2-Fixation	reductive TCA cycle II	2-OXOGLUTARATE-SYNTHASE-RXN	12	7	17	UTAMX1_558	124.059	0.930466	2-oxoglutarate oxidoreductase, gamma subunit (EC 1.2.7.3)
AMX1	PWY-5392	Degradation	C1-COMPOUNDS	CO2-Fixation	reductive TCA cycle II	2-OXOGLUTARATE-SYNTHASE-RXN	12	7	17	UTAMX1_561	76.6165	0.574637	2-oxoglutarate oxidoreductase, delta subunit, putative (EC 1.2.7.3)
AMX1	PWY-5392	Degradation	C1-COMPOUNDS	CO2-Fixation	reductive TCA cycle II	ACONITATEHYDR-RXN	12	7	17	UTAMX1_1236	152.15	1.14115	Aconitate hydratase (EC 4.2.1.3)
AMX1	PWY-5392	Degradation	C1-COMPOUNDS	CO2-Fixation	reductive TCA cycle II	FUMHYDR-RXN	12	7	17	UTAMX1_2556	153.854	1.15393	Fumarate hydratase class II (EC 4.2.1.2)
AMX1	PWY-5392	Degradation	C1-COMPOUNDS	CO2-Fixation	reductive TCA cycle II	FUMHYDR-RXN	12	7	17	UTAMX1_1473	108.917	0.816897	Fumarate hydratase class I, aerobic (EC 4.2.1.2) L(+)-tartrate dehydratase alpha subunit 4.2.1.32)
AMX1	PWY-5392	Degradation	C1-COMPOUNDS	CO2-Fixation	reductive TCA cycle II	FUMHYDR-RXN	12	7	17	UTAMX1_1472	78.8861	0.59166	Fumarate hydratase class I, aerobic (EC 4.2.1.2) L(+)-tartrate dehydratase beta subunit 4.2.1.32)
AMX1	PWY-5392	Degradation	C1-COMPOUNDS	CO2-Fixation	reductive TCA cycle II	MALATE-DEH-RXN	12	7	17	UTAMX1_585	121.677	0.912598	Malate dehydrogenase (EC 1.1.1.37)
AMX1	PWY-5392	Degradation	C1-COMPOUNDS	CO2-Fixation	reductive TCA cycle II	PYRUFLAVREDUCT-RXN	12	7	17	UTAMX1_725	147.31	1.10485	Pyruvate:ferredoxin oxidoreductase, delta subunit (EC 1.2.7.1)
AMX1	PWY-5392	Degradation	C1-COMPOUNDS	CO2-Fixation	reductive TCA cycle II	PYRUFLAVREDUCT-RXN	12	7	17	UTAMX1_2092	118.627	0.889723	Pyruvate:ferredoxin oxidoreductase, beta subunit (EC 1.2.7.1)
AMX1	PWY-5392	Degradation	C1-COMPOUNDS	CO2-Fixation	reductive TCA cycle II	PYRUFLAVREDUCT-RXN	12	7	17	UTAMX1_2091	108.461	0.813476	Pyruvate:ferredoxin oxidoreductase, alpha subunit (EC 1.2.7.1)
AMX1	PWY-5392	Degradation	C1-COMPOUNDS	CO2-Fixation	reductive TCA cycle II	SUCCCOASYN-RXN	12	7	17	UTAMX1_767	158.477	1.18861	Succinyl-CoA ligase beta chain (EC 6.2.1.5)
AMX1	PWY-5392	Degradation	C1-COMPOUNDS	CO2-Fixation	reductive TCA cycle II	SUCCCOASYN-RXN	12	7	17	UTAMX1_766	106.632	0.799761	Succinyl-CoA ligase alpha chain (EC 6.2.1.5)
AMX1	PWY-1861	Degradation	C1-COMPOUNDS	Formaldehyde-Assimilation	formaldehyde assimilation II (RuMP Cycle)	2TRANSKETO-RXN	9	8	10	UTAMX1_2044	199.5	1.49628	Transketolase (EC 2.2.1.1)
AMX1	PWY-1861	Degradation	C1-COMPOUNDS	Formaldehyde-Assimilation	formaldehyde assimilation II (RuMP Cycle)	2TRANSKETO-RXN	9	8	10	UTAMX1_92	170.882	1.28164	Transketolase, N-terminal section (EC 2.2.1.1)
AMX1	PWY-1861	Degradation	C1-COMPOUNDS	Formaldehyde-Assimilation	formaldehyde assimilation II (RuMP Cycle)	2TRANSKETO-RXN	9	8	10	UTAMX1_93	115.485	0.866156	Transketolase, C-terminal section (EC 2.2.1.1)
AMX1	PWY-1861	Degradation	C1-COMPOUNDS	Formaldehyde-Assimilation	formaldehyde assimilation II (RuMP Cycle)	F16ALDOLASE-RXN	9	8	10	UTAMX1_2567	106.505	0.798806	Fructose-bisphosphate aldolase class II (EC 4.1.2.13)
AMX1	PWY-1861	Degradation	C1-COMPOUNDS	Formaldehyde-Assimilation	formaldehyde assimilation II (RuMP Cycle)	R10-RXN	9	8	10	UTAMX1_352	245.987	1.84495	D-arabino-3-hexulose 6-phosphate formaldehyde lyase / Hypothetical protein distant similarity to Ribonuclease E inhibitor RraA (former MenG)
AMX1	PWY-1861	Degradation	C1-COMPOUNDS	Formaldehyde-Assimilation	formaldehyde assimilation II (RuMP Cycle)	R12-RXN	9	8	10	UTAMX1_77	167.074	1.25309	6-phospho-3-hexuloisomerase
AMX1	PWY-1861	Degradation	C1-COMPOUNDS	Formaldehyde-Assimilation	formaldehyde assimilation II (RuMP Cycle)	RIB5PISOM-RXN	9	8	10	UTAMX1_2499	81.9729	0.614811	Ribose 5-phosphate isomerase B (EC 5.3.1.6)
AMX1	PWY-1861	Degradation	C1-COMPOUNDS	Formaldehyde-Assimilation	formaldehyde assimilation II (RuMP Cycle)	RIBULP3EPIM-RXN	9	8	10	UTAMX1_507	151.143	1.1336	Ribulose-phosphate 3-epimerase (EC 5.1.3.1)
AMX1	PWY-1861	Degradation	C1-COMPOUNDS	Formaldehyde-Assimilation	formaldehyde assimilation II (RuMP Cycle)	TRANSALDOL-RXN	9	8	10	UTAMX1_2564	124.964	0.937252	Transaldolase (EC 2.2.1.2) / Glucose-6-phosphate isomerase 5.3.1.9)
AMX1	PWY-1861	Degradation	C1-COMPOUNDS	Formaldehyde-Assimilation	formaldehyde assimilation II (RuMP Cycle)	TRANSALDOL-RXN	9	8	10	UTAMX1_2038	121.509	0.911337	Transaldolase (EC 2.2.1.2)
AMX1	RUMP-PWY	Degradation	C1-COMPOUNDS	Formaldehyde-Oxidation	formaldehyde oxidation I	6PGLUCONOLACT-RXN	6	5	5	UTAMX1_2541	137.49	1.0312	6-phosphogluconolactonase (EC 3.1.1.31), eukaryotic type
AMX1	RUMP-PWY	Degradation	C1-COMPOUNDS	Formaldehyde-Oxidation	formaldehyde oxidation I	GLU6PDEHYDROG-RXN	6	5	5	UTAMX1_2542	172.497	1.29376	Glucose-6-phosphate 1-dehydrogenase (EC 1.1.1.49)
AMX1	RUMP-PWY	Degradation	C1-COMPOUNDS	Formaldehyde-Oxidation	formaldehyde oxidation I	PGLUCISOM-RXN	6	5	5	UTAMX1_2566	104.609	0.784589	Glucose-6-phosphate isomerase (EC 5.3.1.9)
AMX1	RUMP-PWY	Degradation	C1-COMPOUNDS	Formaldehyde-Oxidation	formaldehyde oxidation I	R10-RXN	6	5	5	UTAMX1_352	245.987	1.84495	D-arabino-3-hexulose 6-phosphate formaldehyde lyase / Hypothetical protein distant similarity to Ribonuclease E inhibitor RraA (former MenG)
AMX1	RUMP-PWY	Degradation	C1-COMPOUNDS	Formaldehyde-Oxidation	formaldehyde oxidation I	R12-RXN	6	5	5	UTAMX1_77	167.074	1.25309	6-phospho-3-hexuloisomerase
AMX1	PWY-1881	Degradation	C1-COMPOUNDS	None	formate oxidation to CO2	1.2.1.2-RXN	1	1	1	UTAMX1_497	183.552	1.37667	formate dehydrogenase cytochrome b subunit
AMX1	GLYCOCAT-PWY	Degradation	Carbohydrates-Degradation	POLYSACCHARIDES-DEG	glycogen degradation I	AMYLOMALT-RXN	7	5	7	UTAMX1_1957	149.397	1.1205	4-alpha-glucanotransferase (amylomaltase) (EC 2.4.1.25)
AMX1	GLYCOCAT-PWY	Degradation	Carbohydrates-Degradation	POLYSACCHARIDES-DEG	glycogen degradation I	GLUCOKIN-RXN	7	5	7	UTAMX1_726	167.917	1.25941	Glucokinase (EC 2.7.1.2)
AMX1	GLYCOCAT-PWY	Degradation	Carbohydrates-Degradation	POLYSACCHARIDES-DEG	glycogen degradation I	GLYCOPHOSPHORYL-RXN	7	5	7	UTAMX1_2568	167.383	1.2554	Glycogen phosphorylase (EC 2.4.1.1)
AMX1	GLYCOCAT-PWY	Degradation	Carbohydrates-Degradation	POLYSACCHARIDES-DEG	glycogen degradation I	GLYCOPHOSPHORYL-RXN	7	5	7	UTAMX1_2229	148.637	1.1148	Glycogen phosphorylase (EC 2.4.1.1)
AMX1	GLYCOCAT-PWY	Degradation	Carbohydrates-Degradation	POLYSACCHARIDES-DEG	glycogen degradation I	GLYCOPHOSPHORYL-RXN	7	5	7	UTAMX1_2565	117.437	0.880799	Glycogen phosphorylase (EC 2.4.1.1)
AMX1	GLYCOCAT-PWY	Degradation	Carbohydrates-Degradation	POLYSACCHARIDES-DEG	glycogen degradation I	RXN0-5146	7	5	7	UTAMX1_2068	222.457	1.66847	Putative glycogen debranching enzyme, archaeal type, TIGR01561
AMX1	GLYCOCAT-PWY	Degradation	Carbohydrates-Degradation	POLYSACCHARIDES-DEG	glycogen degradation I	RXN0-5146	7	5	7	UTAMX1_2569	122.299	0.917263	Glycogen debranching enzyme (EC 3.2.1.-)
AMX1	PWY-5941	Degradation	Carbohydrates-Degradation	POLYSACCHARIDES-DEG	glycogenolysis II	GLYCOPHOSPHORYL-RXN	5	3	4	UTAMX1_2568	167.383	1.2554	Glycogen phosphorylase (EC 2.4.1.1)
AMX1	PWY-5941	Degradation	Carbohydrates-Degradation	POLYSACCHARIDES-DEG	glycogenolysis II	GLYCOPHOSPHORYL-RXN	5	3	4	UTAMX1_2229	148.637	1.1148	Glycogen phosphorylase (EC 2.4.1.1)
AMX1	PWY-5941	Degradation	Carbohydrates-Degradation	POLYSACCHARIDES-DEG	glycogenolysis II	GLYCOPHOSPHORYL-RXN	5	3	4	UTAMX1_2565	117.437	0.880799	Glycogen phosphorylase (EC 2.4.1.1)
AMX1	PWY-5941	Degradation	Carbohydrates-Degradation	POLYSACCHARIDES-DEG	glycogenolysis II	RXN-9023	5	3	4	UTAMX1_1957	149.397	1.1205	4-alpha-glucanotransferase (amylomaltase) (EC 2.4.1.25)
AMX1	PWY-842	Degradation	Carbohydrates-Degradation	POLYSACCHARIDES-DEG	starch degradation I	RXN-1823	6	1	1	UTAMX1_830	138.295	1.03724	Cytoplasmic alpha-amylase (EC 3.2.1.1)
AMX1	PWY-6724	Degradation	Carbohydrates-Degradation	POLYSACCHARIDES-DEG	starch degradation II	RXN-12391	9	1	1	UTAMX1_1957	149.397	1.1205	4-alpha-glucanotransferase (amylomaltase) (EC 2.4.1.25)
AMX1	PWY-6737	Degradation	Carbohydrates-Degradation	POLYSACCHARIDES-DEG	starch degradation V	RXN-12171	6	2	4	UTAMX1_2568	167.383	1.2554	Glycogen phosphorylase (EC 2.4.1.1)
AMX1	PWY-6737	Degradation	Carbohydrates-Degradation	POLYSACCHARIDES-DEG	starch degradation V	RXN-12171	6	2	4	UTAMX1_2229	148.637	1.1148	Glycogen phosphorylase (EC 2.4.1.1)
AMX1	PWY-6737	Degradation	Carbohydrates-Degradation	POLYSACCHARIDES-DEG	starch degradation V	RXN-12171	6	2	4	UTAMX1_2565	117.437	0.880799	Glycogen phosphorylase (EC 2.4.1.1)
AMX1	PWY-6737	Degradation	Carbohydrates-Degradation	POLYSACCHARIDES-DEG	starch degradation V	RXN-12193	6	2	4	UTAMX1_1957	149.397	1.1205	4-alpha-glucanotransferase (amylomaltase) (EC 2.4.1.25)
AMX1	PWY-7180	Degradation	Carbohydrates-Degradation	Sugars-And-Polysaccharides	2-deoxy-alpha-D-ribose 1-phosphate degradation	D-PPENTOMUT-RXN	3	1	1	UTAMX1_1596	92.264	0.691996	Phosphopentomutase (EC 5.4.2.7)
AMX1	PWY0-1300	Degradation	Carbohydrates-Degradation	Sugars-And-Polysaccharides	2-O-alpha-mannosyl-D-glycerate degradation	RXN0-5216	2	1	1	UTAMX1_1958	162.006	1.21507	Alpha-amylase/alpha-mannosidase
AMX1	P124-PWY	Degradation	Carbohydrates-Degradation	Sugars-And-Polysaccharides	Bifidobacterium shunt	1TRANSKETO-RXN	15	13	16	UTAMX1_2044	199.5	1.49628	Transketolase (EC 2.2.1.1)
AMX1	P124-PWY	Degradation	Carbohydrates-Degradation	Sugars-And-Polysaccharides	Bifidobacterium shunt	1TRANSKETO-RXN	15	13	16	UTAMX1_92	170.882	1.28164	Transketolase, N-terminal section (EC 2.2.1.1)
AMX1	P124-PWY	Degradation	Carbohydrates-Degradation	Sugars-And-Polysaccharides	Bifidobacterium shunt	1TRANSKETO-RXN	15	13	16	UTAMX1_93	115.485	0.866156	Transketolase, C-terminal section (EC 2.2.1.1)
AMX1	P124-PWY	Degradation	Carbohydrates-Degradation	Sugars-And-Polysaccharides	Bifidobacterium shunt	2PGADEHYDRAT-RXN	15	13	16	UTAMX1_3	158.279	1.18712	Enolase (EC 4.2.1.11)
AMX1	P124-PWY	Degradation	Carbohydrates-Degradation	Sugars-And-Polysaccharides	Bifidobacterium shunt	3PGAREARR-RXN	15	13	16	UTAMX1_1162	700.801	5.25613	Phosphoglycerate mutase (EC 5.4.2.1)
AMX1	P124-PWY	Degradation	Carbohydrates-Degradation	Sugars-And-Polysaccharides	Bifidobacterium shunt	ACETATEKIN-RXN	15	13	16	UTAMX1_2572	225.898	1.69427	Acetate kinase (EC 2.7.2.1)
AMX1	P124-PWY	Degradation	Carbohydrates-Degradation	Sugars-And-Polysaccharides	Bifidobacterium shunt	GAPOXNPHOSPHN-RXN	15	13	16	UTAMX1_505	213.784	1.60342	NAD-dependent glyceraldehyde-3-phosphate dehydrogenase (EC 1.2.1.12)
AMX1	P124-PWY	Degradation	Carbohydrates-Degradation	Sugars-And-Polysaccharides	Bifidobacterium shunt	GLUCOKIN-RXN	15	13	16	UTAMX1_726	167.917	1.25941	Glucokinase (EC 2.7.1.2)
AMX1	P124-PWY	Degradation	Carbohydrates-Degradation	Sugars-And-Polysaccharides	Bifidobacterium shunt	PEPDEPHOS-RXN	15	13	16	UTAMX1_1045	179.725	1.34797	Pyruvate kinase (EC 2.7.1.40)
AMX1	P124-PWY	Degradation	Carbohydrates-Degradation	Sugars-And-Polysaccharides	Bifidobacterium shunt	PGLUCISOM-RXN	15	13	16	UTAMX1_2566	104.609	0.784589	Glucose-6-phosphate isomerase (EC 5.3.1.9)
AMX1	P124-PWY	Degradation	Carbohydrates-Degradation	Sugars-And-Polysaccharides	Bifidobacterium shunt	PHOSGLYPHOS-RXN	15	13	16	UTAMX1_506	122.63	0.919748	Phosphoglycerate kinase (EC 2.7.2.3)
AMX1	P124-PWY	Degradation	Carbohydrates-Degradation	Sugars-And-Polysaccharides	Bifidobacterium shunt	PHOSPHOKETOLASE-RXN	15	13	16	UTAMX1_2562	126.686	0.950167	Xylulose-5-phosphate phosphoketolase (EC 4.1.2.9) Fructose-6-phosphate 4.1.2.22)
AMX1	P124-PWY	Degradation	Carbohydrates-Degradation	Sugars-And-Polysaccharides	Bifidobacterium shunt	RIB5PISOM-RXN	15	13	16	UTAMX1_2499	81.9729	0.614811	Ribose 5-phosphate isomerase B (EC 5.3.1.6)
AMX1	P124-PWY	Degradation	Carbohydrates-Degradation	Sugars-And-Polysaccharides	Bifidobacterium shunt	RIBULP3EPIM-RXN	15	13	16	UTAMX1_507	151.143	1.1336	Ribulose-phosphate 3-epimerase (EC 5.1.3.1)
AMX1	P124-PWY	Degradation	Carbohydrates-Degradation	Sugars-And-Polysaccharides	Bifidobacterium shunt	TRANSALDOL-RXN	15	13	16	UTAMX1_2564	124.964	0.937252	Transaldolase (EC 2.2.1.2) / Glucose-6-phosphate isomerase 5.3.1.9)
AMX1	P124-PWY	Degradation	Carbohydrates-Degradation	Sugars-And-Polysaccharides	Bifidobacterium shunt	TRANSALDOL-RXN	15	13	16	UTAMX1_2038	121.509	0.911337	Transaldolase (EC 2.2.1.2)
AMX1	MANNCAT-PWY	Degradation	Carbohydrates-Degradation	Sugars-And-Polysaccharides	D-mannose degradation	MANNPISOM-RXN	1	1	1	UTAMX1_2279	201.5	1.51128	Mannose-6-phosphate isomerase (EC 5.3.1.8) / Mannose-1-phosphate guanylyltransferase (GDP) 2.7.7.22)
AMX1	PWY-6317	Degradation	Carbohydrates-Degradation	Sugars-And-Polysaccharides	galactose degradation I (Leloir pathway)	BETA-PHOSPHOGLUCOMUTASE-RXN	6	2	6	UTAMX1_2326	124.544	0.934104	Beta-phosphoglucomutase (EC 5.4.2.6)
AMX1	PWY-6317	Degradation	Carbohydrates-Degradation	Sugars-And-Polysaccharides	galactose degradation I (Leloir pathway)	UDPGLUCEPIM-RXN	6	2	6	UTAMX1_2192	488.043	3.66041	UDP-glucose 4-epimerase (EC 5.1.3.2)
AMX1	PWY-6317	Degradation	Carbohydrates-Degradation	Sugars-And-Polysaccharides	galactose degradation I (Leloir pathway)	UDPGLUCEPIM-RXN	6	2	6	UTAMX1_2500	263.18	1.9739	similar to UDP-glucose 4-epimerase
AMX1	PWY-6317	Degradation	Carbohydrates-Degradation	Sugars-And-Polysaccharides	galactose degradation I (Leloir pathway)	UDPGLUCEPIM-RXN	6	2	6	UTAMX1_2234	213.633	1.60229	UDP-glucose 4-epimerase (EC 5.1.3.2)
AMX1	PWY-6317	Degradation	Carbohydrates-Degradation	Sugars-And-Polysaccharides	galactose degradation I (Leloir pathway)	UDPGLUCEPIM-RXN	6	2	6	UTAMX1_752	157.545	1.18162	UDP-glucose 4-epimerase (EC 5.1.3.2)
AMX1	PWY-6317	Degradation	Carbohydrates-Degradation	Sugars-And-Polysaccharides	galactose degradation I (Leloir pathway)	UDPGLUCEPIM-RXN	6	2	6	UTAMX1_2196	154.791	1.16096	UDP-glucose 4-epimerase (EC 5.1.3.2)
AMX1	PWY66-373	Degradation	Carbohydrates-Degradation	Sugars-And-Polysaccharides	sucrose degradation V (sucrose alpha-glucosidase)	RXN-8631	6	2	2	UTAMX1_2567	106.505	0.798806	Fructose-bisphosphate aldolase class II (EC 4.1.2.13)
AMX1	PWY66-373	Degradation	Carbohydrates-Degradation	Sugars-And-Polysaccharides	sucrose degradation V (sucrose alpha-glucosidase)	TRIOSEPISOMERIZATION-RXN	6	2	2	UTAMX1_1377	154.536	1.15905	Triosephosphate isomerase (EC 5.3.1.1)
AMX1	2OXOBUTYRATECAT-PWY	Degradation	CARBOXYLATES-DEG	2-Oxobutanoate-Degradation	2-oxobutanoate degradation II	2-OXOBUTYRATE-SYNTHASE-RXN	2	1	3	UTAMX1_725	147.31	1.10485	Pyruvate:ferredoxin oxidoreductase, delta subunit (EC 1.2.7.1)
AMX1	2OXOBUTYRATECAT-PWY	Degradation	CARBOXYLATES-DEG	2-Oxobutanoate-Degradation	2-oxobutanoate degradation II	2-OXOBUTYRATE-SYNTHASE-RXN	2	1	3	UTAMX1_2092	118.627	0.889723	Pyruvate:ferredoxin oxidoreductase, beta subunit (EC 1.2.7.1)
AMX1	2OXOBUTYRATECAT-PWY	Degradation	CARBOXYLATES-DEG	2-Oxobutanoate-Degradation	2-oxobutanoate degradation II	2-OXOBUTYRATE-SYNTHASE-RXN	2	1	3	UTAMX1_2091	108.461	0.813476	Pyruvate:ferredoxin oxidoreductase, alpha subunit (EC 1.2.7.1)
AMX1	PWY0-1312	Degradation	CARBOXYLATES-DEG	Acetate-Formation	acetate formation from acetyl-CoA I	ACETATEKIN-RXN	2	2	2	UTAMX1_2572	225.898	1.69427	Acetate kinase (EC 2.7.2.1)
AMX1	PWY0-1312	Degradation	CARBOXYLATES-DEG	Acetate-Formation	acetate formation from acetyl-CoA I	PHOSACETYLTRANS-RXN	2	2	2	UTAMX1_2571	189.534	1.42154	Phosphate acetyltransferase (EC 2.3.1.8)
AMX1	PWY-5535	Degradation	CARBOXYLATES-DEG	Acetate-Formation	acetate formation from acetyl-CoA II	ACETATE--COA-LIGASE-ADP-FORMING-RXN	1	1	1	UTAMX1_935	133.538	1.00156	Acetyl-CoA synthetase (ADP-forming) alpha chain (EC 6.2.1.13)
AMX1	GLYOXDEG-PWY	Degradation	CARBOXYLATES-DEG	Glycolate-Degradation	glycolate and glyoxylate degradation II	GLYCOLATEDEHYDRO-RXN	2	1	1	UTAMX1_339	133.959	1.00472	Predicted glycolate dehydrogenase, 2-subunit type (EC 1.1.99.14), iron-sulfur subunit GlcD
AMX1	PWY0-1313	Degradation	CARBOXYLATES-DEG	None	acetate conversion to acetyl-CoA	ACETATE--COA-LIGASE-RXN	1	1	1	UTAMX1_2266	126.745	0.950613	Acetyl-coenzyme A synthetase (EC 6.2.1.1)
AMX1	PYRUVDEHYD-PWY	Degradation	CARBOXYLATES-DEG	None	pyruvate decarboxylation to acetyl CoA	RXN0-1132	3	2	2	UTAMX1_2228	180.329	1.3525	Dihydrolipoamide dehydrogenase branched-chain alpha-keto acid (EC 1.8.1.4)
AMX1	PYRUVDEHYD-PWY	Degradation	CARBOXYLATES-DEG	None	pyruvate decarboxylation to acetyl CoA	RXN0-1134	3	2	2	UTAMX1_1037	159.235	1.19429	Pyruvate dehydrogenase E1 component alpha subunit (EC 1.2.4.1)
AMX1	FAO-PWY	Degradation	Fatty-Acid-and-Lipid-Degradation	Fatty-Acid-Degradation	fatty acid beta-oxidation I	ACYLCOASYN-RXN	7	2	2	UTAMX1_2654	215.815	1.61865	Long-chain-fatty-acid--CoA ligase (EC 6.2.1.3)
AMX1	FAO-PWY	Degradation	Fatty-Acid-and-Lipid-Degradation	Fatty-Acid-Degradation	fatty acid beta-oxidation I	ENOYL-COA-HYDRAT-RXN	7	2	2	UTAMX1_2543	113.911	0.854355	Enoyl-CoA hydratase (EC 4.2.1.17)
AMX1	PWY-6837	Degradation	Fatty-Acid-and-Lipid-Degradation	Fatty-Acid-Degradation	fatty acid beta-oxidation V (unsaturated, odd number, di-isomerase-dependent)	RXN-12521	5	1	2	UTAMX1_1271	222.459	1.66848	2,4-dienoyl-CoA reductase (EC 1.3.1.34)
AMX1	PWY-6837	Degradation	Fatty-Acid-and-Lipid-Degradation	Fatty-Acid-Degradation	fatty acid beta-oxidation V (unsaturated, odd number, di-isomerase-dependent)	RXN-12521	5	1	2	UTAMX1_2544	128.73	0.965498	2,4-dienoyl-CoA reductase (EC 1.3.1.34)
AMX1	PWY-5138	Degradation	Fatty-Acid-and-Lipid-Degradation	Fatty-Acid-Degradation	unsaturated, even numbered fatty acid beta-oxidation	RXN-7835	6	3	3	UTAMX1_1271	222.459	1.66848	2,4-dienoyl-CoA reductase (EC 1.3.1.34)
AMX1	PWY-5138	Degradation	Fatty-Acid-and-Lipid-Degradation	Fatty-Acid-Degradation	unsaturated, even numbered fatty acid beta-oxidation	RXN-7835	6	3	3	UTAMX1_2544	128.73	0.965498	2,4-dienoyl-CoA reductase (EC 1.3.1.34)
AMX1	PWY-5138	Degradation	Fatty-Acid-and-Lipid-Degradation	Fatty-Acid-Degradation	unsaturated, even numbered fatty acid beta-oxidation	RXN-7838	6	3	3	UTAMX1_2543	113.911	0.854355	Enoyl-CoA hydratase (EC 4.2.1.17)
AMX1	PWY-5674	Degradation	Noncarbon-Nutrients	NITROGEN-DEG	nitrate reduction IV (dissimilatory)	1.7.2.2-RXN	2	1	2	UTAMX1_1093	158.616	1.18965	Cytochrome c552 precursor (EC 1.7.2.2)
AMX1	PWY-5674	Degradation	Noncarbon-Nutrients	NITROGEN-DEG	nitrate reduction IV (dissimilatory)	1.7.2.2-RXN	2	1	2	UTAMX1_1092	136.159	1.02122	Cytochrome c nitrite reductase, small subunit NrfH
AMX1	PWY490-3	Degradation	Noncarbon-Nutrients	NITROGEN-DEG	nitrate reduction VI (assimilatory)	1.7.7.2-RXN	4	3	7	UTAMX1_615	199.072	1.49308	nitrate reductase component, ferredoxin-type protein
AMX1	PWY490-3	Degradation	Noncarbon-Nutrients	NITROGEN-DEG	nitrate reduction VI (assimilatory)	GLUTAMINESYN-RXN	4	3	7	UTAMX1_649	313.388	2.35046	Glutamine synthetase type I (EC 6.3.1.2)
AMX1	PWY490-3	Degradation	Noncarbon-Nutrients	NITROGEN-DEG	nitrate reduction VI (assimilatory)	GLUTDEHYD-RXN	4	3	7	UTAMX1_1763	450.057	3.3755	Glutamate synthase small chain (EC 1.4.1.13)
AMX1	PWY490-3	Degradation	Noncarbon-Nutrients	NITROGEN-DEG	nitrate reduction VI (assimilatory)	GLUTDEHYD-RXN	4	3	7	UTAMX1_551	266.975	2.00236	Glutamate synthase large chain (EC 1.4.1.13)
AMX1	PWY490-3	Degradation	Noncarbon-Nutrients	NITROGEN-DEG	nitrate reduction VI (assimilatory)	GLUTDEHYD-RXN	4	3	7	UTAMX1_1484	198.947	1.49214	Glutamate synthase small chain (EC 1.4.1.13)
AMX1	PWY490-3	Degradation	Noncarbon-Nutrients	NITROGEN-DEG	nitrate reduction VI (assimilatory)	GLUTDEHYD-RXN	4	3	7	UTAMX1_742	176.29	1.32221	Glutamate synthase small chain (EC 1.4.1.13)
AMX1	PWY490-3	Degradation	Noncarbon-Nutrients	NITROGEN-DEG	nitrate reduction VI (assimilatory)	GLUTDEHYD-RXN	4	3	7	UTAMX1_930	130.653	0.979917	Glutamate synthase large chain (EC 1.4.1.13)
AMX1	PWY-6932	Degradation	Noncarbon-Nutrients	None	selenate reduction	RXN-12720	5	1	1	UTAMX1_422	167.01	1.2526	Sulfate adenylyltransferase, dissimilatory-type (EC 2.7.7.4)
AMX1	PWY-5340	Degradation	Noncarbon-Nutrients	Sulfur-Assimilation	sulfate activation for sulfonation	ADENYLYLSULFKIN-RXN	2	2	2	UTAMX1_258	106.511	0.798849	Adenylylsulfate kinase (EC 2.7.1.25)
AMX1	PWY-5340	Degradation	Noncarbon-Nutrients	Sulfur-Assimilation	sulfate activation for sulfonation	SULFATE-ADENYLYLTRANS-RXN	2	2	2	UTAMX1_422	167.01	1.2526	Sulfate adenylyltransferase, dissimilatory-type (EC 2.7.7.4)
AMX1	PWY-5279	Degradation	Noncarbon-Nutrients	Sulfur-Assimilation	sulfite oxidation II	ADENYLYLSULFATE-REDUCTASE-RXN	2	1	2	UTAMX1_424	134.769	1.01079	Adenylylsulfate reductase alpha-subunit (EC 1.8.99.2)
AMX1	PWY-5279	Degradation	Noncarbon-Nutrients	Sulfur-Assimilation	sulfite oxidation II	ADENYLYLSULFATE-REDUCTASE-RXN	2	1	2	UTAMX1_423	84.4645	0.633498	Adenylylsulfate reductase beta-subunit (EC 1.8.99.2)
AMX1	PWY-5278	Degradation	Noncarbon-Nutrients	Sulfur-Assimilation	sulfite oxidation III	ADENYLYLSULFATE-REDUCTASE-RXN	2	2	3	UTAMX1_424	134.769	1.01079	Adenylylsulfate reductase alpha-subunit (EC 1.8.99.2)
AMX1	PWY-5278	Degradation	Noncarbon-Nutrients	Sulfur-Assimilation	sulfite oxidation III	ADENYLYLSULFATE-REDUCTASE-RXN	2	2	3	UTAMX1_423	84.4645	0.633498	Adenylylsulfate reductase beta-subunit (EC 1.8.99.2)
AMX1	PWY-5278	Degradation	Noncarbon-Nutrients	Sulfur-Assimilation	sulfite oxidation III	SULFATE-ADENYLYLTRANS-RXN	2	2	3	UTAMX1_422	167.01	1.2526	Sulfate adenylyltransferase, dissimilatory-type (EC 2.7.7.4)
AMX1	PWY-5350	Degradation	Noncarbon-Nutrients	Sulfur-Assimilation	thiosulfate disproportionation III (rhodanese)	THIOSULFATE-SULFURTRANSFERASE-RXN	1	1	1	UTAMX1_213	97.8313	0.733752	Thiosulfate sulfurtransferase, rhodanese (EC 2.8.1.1)
AMX1	PWY-6756	Degradation	NUCLEO-DEG	Methylthioadenosine-Degradation	S-methyl-5-thioadenosine degradation II	5-METHYLTHIOADENOSINE-PHOSPHORYLASE-RXN	1	1	1	UTAMX1_941	138.158	1.03621	5'-methylthioadenosine phosphorylase (EC 2.4.2.28)
AMX1	PWY0-1391	Degradation	NUCLEO-DEG	Methylthioadenosine-Degradation	S-methyl-5-thioadenosine degradation IV	METHYLTHIOADENOSINE-NUCLEOSIDASE-RXN	1	1	1	UTAMX1_630	160.389	1.20295	5'-methylthioadenosine nucleosidase (EC 3.2.2.16) / S-adenosylhomocysteine 3.2.2.9)
AMX1	PWY-6596	Degradation	NUCLEO-DEG	Purine-Degradation	adenosine nucleotides degradation I	IMP-DEHYDROG-RXN	8	3	3	UTAMX1_1872	139.934	1.04953	Inosine-5'-monophosphate dehydrogenase (EC 1.1.1.205)
AMX1	PWY-6596	Degradation	NUCLEO-DEG	Purine-Degradation	adenosine nucleotides degradation I	IMP-DEHYDROG-RXN	8	3	3	UTAMX1_646	101.627	0.762223	Inosine-5'-monophosphate dehydrogenase (EC 1.1.1.205)
AMX1	PWY-6596	Degradation	NUCLEO-DEG	Purine-Degradation	adenosine nucleotides degradation I	XMPXAN-RXN	8	3	3	UTAMX1_1869	131.711	0.987854	5-nucleotidase SurE (EC 3.1.3.5)
AMX1	SALVADEHYPOX-PWY	Degradation	NUCLEO-DEG	Purine-Degradation	adenosine nucleotides degradation II	ADENODEAMIN-RXN	5	2	2	UTAMX1_527	567.831	4.25883	tRNA-specific adenosine-34 deaminase (EC 3.5.4.-)
AMX1	SALVADEHYPOX-PWY	Degradation	NUCLEO-DEG	Purine-Degradation	adenosine nucleotides degradation II	AMP-DEPHOSPHORYLATION-RXN	5	2	2	UTAMX1_1869	131.711	0.987854	5-nucleotidase SurE (EC 3.1.3.5)
AMX1	PWY-6606	Degradation	NUCLEO-DEG	Purine-Degradation	guanosine nucleotides degradation II	GUANINE-DEAMINASE-RXN	4	2	2	UTAMX1_1193	61.3737	0.460313	similar to SP|O34598 Guanine deaminase (EC 3.5.4.3) (Guanase) (Guanine aminase) aminohydrolase) (GAH) (GDEase) {Bacillus subtilis} contains Pfam profile PF00383: Cytidine deoxycytidylate zinc-binding region zinc ion binding hydrolase activity / cytidine/deoxycytidylate family protein
AMX1	PWY-6606	Degradation	NUCLEO-DEG	Purine-Degradation	guanosine nucleotides degradation II	RXN-7609	4	2	2	UTAMX1_1869	131.711	0.987854	5-nucleotidase SurE (EC 3.1.3.5)
AMX1	PWY-6608	Degradation	NUCLEO-DEG	Purine-Degradation	guanosine nucleotides degradation III	GUANINE-DEAMINASE-RXN	4	2	2	UTAMX1_1193	61.3737	0.460313	similar to SP|O34598 Guanine deaminase (EC 3.5.4.3) (Guanase) (Guanine aminase) aminohydrolase) (GAH) (GDEase) {Bacillus subtilis} contains Pfam profile PF00383: Cytidine deoxycytidylate zinc-binding region zinc ion binding hydrolase activity / cytidine/deoxycytidylate family protein
AMX1	PWY-6608	Degradation	NUCLEO-DEG	Purine-Degradation	guanosine nucleotides degradation III	RXN-7609	4	2	2	UTAMX1_1869	131.711	0.987854	5-nucleotidase SurE (EC 3.1.3.5)
AMX1	PWY-6019	Degradation	NUCLEO-DEG	Purine-Degradation	pseudouridine degradation	RXN0-5398	2	1	4	UTAMX1_2369	236.565	1.77428	Ribosomal large subunit pseudouridine synthase D (EC 4.2.1.70)
AMX1	PWY-6019	Degradation	NUCLEO-DEG	Purine-Degradation	pseudouridine degradation	RXN0-5398	2	1	4	UTAMX1_509	177.199	1.32902	Ribosomal large subunit pseudouridine synthase C (EC 4.2.1.70)
AMX1	PWY-6019	Degradation	NUCLEO-DEG	Purine-Degradation	pseudouridine degradation	RXN0-5398	2	1	4	UTAMX1_926	133.253	0.999421	Ribosomal large subunit pseudouridine synthase B (EC 4.2.1.70)
AMX1	PWY-6019	Degradation	NUCLEO-DEG	Purine-Degradation	pseudouridine degradation	RXN0-5398	2	1	4	UTAMX1_837	117.461	0.88098	tRNA pseudouridine synthase A (EC 4.2.1.70)
AMX1	PWY0-1296	Degradation	NUCLEO-DEG	Purine-Degradation	purine ribonucleosides degradation	ADENODEAMIN-RXN	6	2	2	UTAMX1_527	567.831	4.25883	tRNA-specific adenosine-34 deaminase (EC 3.5.4.-)
AMX1	PWY0-1296	Degradation	NUCLEO-DEG	Purine-Degradation	purine ribonucleosides degradation	PPENTOMUT-RXN	6	2	2	UTAMX1_1596	92.264	0.691996	Phosphopentomutase (EC 5.4.2.7)
AMX1	PWY-7181	Degradation	NUCLEO-DEG	Pyrimidine-Degradation	pyrimidine deoxyribonucleosides degradation	URA-PHOSPH-RXN	3	1	1	UTAMX1_502	210.88	1.58164	Uridine phosphorylase (EC 2.4.2.3)
AMX1	PWY0-1295	Degradation	NUCLEO-DEG	Pyrimidine-Degradation	pyrimidine ribonucleosides degradation	URPHOS-RXN	2	1	1	UTAMX1_502	210.88	1.58164	Uridine phosphorylase (EC 2.4.2.3)
AMX1	PWY-7185	Degradation	NUCLEO-DEG	Pyrimidine-Degradation	UTP and CTP dephosphorylation I	CTPSYN-RXN	7	5	3	UTAMX1_2615	200.135	1.50105	CTP synthase (EC 6.3.4.2)
AMX1	PWY-7185	Degradation	NUCLEO-DEG	Pyrimidine-Degradation	UTP and CTP dephosphorylation I	RXN-12196	7	5	3	UTAMX1_2093	97.3345	0.730026	Nucleoside 5-triphosphatase RdgB (dHAPTP, dITP, XTP-specific) (EC 3.6.1.15)
AMX1	PWY-7185	Degradation	NUCLEO-DEG	Pyrimidine-Degradation	UTP and CTP dephosphorylation I	RXN-14025	7	5	3	UTAMX1_1869	131.711	0.987854	5-nucleotidase SurE (EC 3.1.3.5)
AMX1	PWY-6018	Degradation	Protein-Degradation	None	seed germination protein turnover	3.4.11.1-RXN	1	1	1	UTAMX1_2663	233.917	1.75442	Cytosol aminopeptidase PepA (EC 3.4.11.1)
AMX1	PWY-5988	Degradation	Protein-Degradation	None	wound-induced proteolysis I	3.4.11.1-RXN	1	1	1	UTAMX1_2663	233.917	1.75442	Cytosol aminopeptidase PepA (EC 3.4.11.1)
AMX1	PWY0-1261	Degradation	SECONDARY-METABOLITE-DEGRADATION	Sugar-Derivatives	anhydromuropeptides recycling	5.4.2.10-RXN	10	5	8	UTAMX1_2298	138.08	1.03562	Phosphoglucosamine mutase (EC 5.4.2.10)
AMX1	PWY0-1261	Degradation	SECONDARY-METABOLITE-DEGRADATION	Sugar-Derivatives	anhydromuropeptides recycling	NAG1P-URIDYLTRANS-RXN	10	5	8	UTAMX1_425	221.602	1.66205	N-acetylglucosamine-1-phosphate uridyltransferase eukaryotic (EC 2.7.7.23)
AMX1	PWY0-1261	Degradation	SECONDARY-METABOLITE-DEGRADATION	Sugar-Derivatives	anhydromuropeptides recycling	NAG1P-URIDYLTRANS-RXN	10	5	8	UTAMX1_2299	163.677	1.2276	N-acetylglucosamine-1-phosphate uridyltransferase (EC 2.7.7.23) / Glucosamine-1-phosphate N-acetyltransferase 2.3.1.157)
AMX1	PWY0-1261	Degradation	SECONDARY-METABOLITE-DEGRADATION	Sugar-Derivatives	anhydromuropeptides recycling	NAG1P-URIDYLTRANS-RXN	10	5	8	UTAMX1_2311	120.248	0.901881	N-acetylglucosamine-1-phosphate uridyltransferase (EC 2.7.7.23) / Glucosamine-1-phosphate N-acetyltransferase 2.3.1.157)
AMX1	PWY0-1261	Degradation	SECONDARY-METABOLITE-DEGRADATION	Sugar-Derivatives	anhydromuropeptides recycling	RXN0-4621	10	5	8	UTAMX1_662	168.038	1.26031	Anhydro-N-acetylmuramic acid kinase (EC 2.7.1.-)
AMX1	PWY0-1261	Degradation	SECONDARY-METABOLITE-DEGRADATION	Sugar-Derivatives	anhydromuropeptides recycling	RXN0-4641	10	5	8	UTAMX1_17	146.121	1.09593	N-acetylmuramic acid 6-phosphate etherase
AMX1	PWY0-1261	Degradation	SECONDARY-METABOLITE-DEGRADATION	Sugar-Derivatives	anhydromuropeptides recycling	RXN0-5225	10	5	8	UTAMX1_2401	234.063	1.75552	N-acetylmuramoyl-L-alanine amidase (EC 3.5.1.28)
AMX1	PWY0-1261	Degradation	SECONDARY-METABOLITE-DEGRADATION	Sugar-Derivatives	anhydromuropeptides recycling	RXN0-5225	10	5	8	UTAMX1_770	138.493	1.03872	probable N-acetylmuramoyl-L-alanine amidase
AMX1	PWY-4101	Degradation	SECONDARY-METABOLITE-DEGRADATION	Sugar-Derivatives	D-sorbitol degradation I	RXN-7644	3	1	1	UTAMX1_2057	275.513	2.0664	Sorbitol dehydrogenase (EC 1.1.1.14)
AMX1	PWY-4702	Degradation	SECONDARY-METABOLITE-DEGRADATION	Sugar-Derivatives	phytate degradation I	RXN-7253	14	2	1	UTAMX1_1346	104.131	0.780997	Inositol-1-monophosphatase (EC 3.1.3.25)
AMX1	PWY0-1299	Detoxification	Acid-Resistance	None	arginine dependent acid resistance	ARGDECARBOX-RXN	1	1	1	UTAMX1_763	717.763	5.38335	Pyruvoyl-dependent arginine decarboxylase 2 (EC 4.1.1.19)
AMX1	PWY-7096	Detoxification	Antibiotic-Resistance	None	triclosan resistance	ENOYL-ACP-REDUCT-NADH-RXN	1	1	1	UTAMX1_1480	118.159	0.886212	Enoyl- reductase (EC 1.3.1.9) homolog
AMX1	PWY-5386	Detoxification	Methylglyoxal-Detoxification	None	methylglyoxal degradation I	GLYOXI-RXN	3	2	4	UTAMX1_1688	98.6012	0.739527	Lactoylglutathione lyase( EC:4.4.1.5 )
AMX1	PWY-5386	Detoxification	Methylglyoxal-Detoxification	None	methylglyoxal degradation I	GLYOXI-RXN	3	2	4	UTAMX1_1993	48.9577	0.367192	Lactoylglutathione lyase (EC 4.4.1.5)
AMX1	PWY-5386	Detoxification	Methylglyoxal-Detoxification	None	methylglyoxal degradation I	GLYOXII-RXN	3	2	4	UTAMX1_122	602.942	4.52217	Hydroxyacylglutathione hydrolase (EC 3.1.2.6)
AMX1	PWY-5386	Detoxification	Methylglyoxal-Detoxification	None	methylglyoxal degradation I	GLYOXII-RXN	3	2	4	UTAMX1_435	205.796	1.54351	Hydroxyacylglutathione hydrolase (EC 3.1.2.6)
AMX1	DETOX1-PWY	Detoxification	None	None	superoxide radicals degradation	SUPEROX-DISMUT-RXN	2	1	1	UTAMX1_2686	175.462	1.31599	Superoxide dismutase (EC 1.15.1.1)
AMX1	PWY-5382	Energy-Metabolism	CHEMOAUTOTROPHIC-ENERGY-METABOLISM	Hydrogen-Oxidation	hydrogen oxidation II (aerobic, NAD)	HYDROGEN-DEHYDROGENASE-RXN	1	1	4	UTAMX1_2259	216.858	1.62647	NAD-reducing hydrogenase subunit HoxF (EC 1.12.1.2)						-
AMX1	PWY-5382	Energy-Metabolism	CHEMOAUTOTROPHIC-ENERGY-METABOLISM	Hydrogen-Oxidation	hydrogen oxidation II (aerobic, NAD)	HYDROGEN-DEHYDROGENASE-RXN	1	1	4	UTAMX1_800	173.343	1.3001	NAD-reducing hydrogenase subunit HoxF (EC 1.12.1.2)
AMX1	PWY-5382	Energy-Metabolism	CHEMOAUTOTROPHIC-ENERGY-METABOLISM	Hydrogen-Oxidation	hydrogen oxidation II (aerobic, NAD)	HYDROGEN-DEHYDROGENASE-RXN	1	1	4	UTAMX1_801	125.055	0.937934	NAD-reducing hydrogenase subunit HoxE (EC 1.12.1.2)
AMX1	PWY-5382	Energy-Metabolism	CHEMOAUTOTROPHIC-ENERGY-METABOLISM	Hydrogen-Oxidation	hydrogen oxidation II (aerobic, NAD)	HYDROGEN-DEHYDROGENASE-RXN	1	1	4	UTAMX1_2260	80.7634	0.605739	NAD-reducing hydrogenase subunit HoxE (EC 1.12.1.2)
AMX1	P303-PWY	Energy-Metabolism	CHEMOAUTOTROPHIC-ENERGY-METABOLISM	None	ammonia oxidation II (anaerobic)	1.7.99.8-RXN	5	3	3	UTAMX1_1243	2984.86	22.387	hydrazine oxidoreductase HzoA
AMX1	P303-PWY	Energy-Metabolism	CHEMOAUTOTROPHIC-ENERGY-METABOLISM	None	ammonia oxidation II (anaerobic)	1.7.99.8-RXN	5	3	3	UTAMX1_2295	525.704	3.94287	hydrazine oxidoreductase HzoA
AMX1	P303-PWY	Energy-Metabolism	CHEMOAUTOTROPHIC-ENERGY-METABOLISM	None	ammonia oxidation II (anaerobic)	RXN-11175	5	3	3	UTAMX1_1247	1340.88	10.0569	putative hydrazine hydrolase A subunit
AMX1	P303-PWY	Energy-Metabolism	CHEMOAUTOTROPHIC-ENERGY-METABOLISM	None	ammonia oxidation II (anaerobic)	RXN-11175	5	3	3	UTAMX1_1249	459.699	3.44782	hydrazine hydrolase C subunit
AMX1	P122-PWY	Energy-Metabolism	Fermentation	None	heterolactic fermentation	2PGADEHYDRAT-RXN	18	13	13	UTAMX1_3	158.279	1.18712	Enolase (EC 4.2.1.11)
AMX1	P122-PWY	Energy-Metabolism	Fermentation	None	heterolactic fermentation	6PGLUCONOLACT-RXN	18	13	13	UTAMX1_2541	137.49	1.0312	6-phosphogluconolactonase (EC 3.1.1.31), eukaryotic type
AMX1	P122-PWY	Energy-Metabolism	Fermentation	None	heterolactic fermentation	ALCOHOL-DEHYDROG-RXN	18	13	13	UTAMX1_150	131.001	0.982529	Alcohol dehydrogenase (EC 1.1.1.1)
AMX1	P122-PWY	Energy-Metabolism	Fermentation	None	heterolactic fermentation	GAPOXNPHOSPHN-RXN	18	13	13	UTAMX1_505	213.784	1.60342	NAD-dependent glyceraldehyde-3-phosphate dehydrogenase (EC 1.2.1.12)
AMX1	P122-PWY	Energy-Metabolism	Fermentation	None	heterolactic fermentation	GLU6PDEHYDROG-RXN	18	13	13	UTAMX1_2542	172.497	1.29376	Glucose-6-phosphate 1-dehydrogenase (EC 1.1.1.49)
AMX1	P122-PWY	Energy-Metabolism	Fermentation	None	heterolactic fermentation	GLUCOKIN-RXN	18	13	13	UTAMX1_726	167.917	1.25941	Glucokinase (EC 2.7.1.2)
AMX1	P122-PWY	Energy-Metabolism	Fermentation	None	heterolactic fermentation	PEPDEPHOS-RXN	18	13	13	UTAMX1_1045	179.725	1.34797	Pyruvate kinase (EC 2.7.1.40)
AMX1	P122-PWY	Energy-Metabolism	Fermentation	None	heterolactic fermentation	PGLUCISOM-RXN	18	13	13	UTAMX1_2566	104.609	0.784589	Glucose-6-phosphate isomerase (EC 5.3.1.9)
AMX1	P122-PWY	Energy-Metabolism	Fermentation	None	heterolactic fermentation	PHOSACETYLTRANS-RXN	18	13	13	UTAMX1_2571	189.534	1.42154	Phosphate acetyltransferase (EC 2.3.1.8)
AMX1	P122-PWY	Energy-Metabolism	Fermentation	None	heterolactic fermentation	PHOSGLYPHOS-RXN	18	13	13	UTAMX1_506	122.63	0.919748	Phosphoglycerate kinase (EC 2.7.2.3)
AMX1	P122-PWY	Energy-Metabolism	Fermentation	None	heterolactic fermentation	PHOSPHOKETOLASE-RXN	18	13	13	UTAMX1_2562	126.686	0.950167	Xylulose-5-phosphate phosphoketolase (EC 4.1.2.9) Fructose-6-phosphate 4.1.2.22)
AMX1	P122-PWY	Energy-Metabolism	Fermentation	None	heterolactic fermentation	RIBULP3EPIM-RXN	18	13	13	UTAMX1_507	151.143	1.1336	Ribulose-phosphate 3-epimerase (EC 5.1.3.1)
AMX1	P122-PWY	Energy-Metabolism	Fermentation	None	heterolactic fermentation	RXN-15513	18	13	13	UTAMX1_1162	700.801	5.25613	Phosphoglycerate mutase (EC 5.4.2.1)
AMX1	FERMENTATION-PWY	Energy-Metabolism	Fermentation	None	mixed acid fermentation	ACETATEKIN-RXN	16	10	11	UTAMX1_2572	225.898	1.69427	Acetate kinase (EC 2.7.2.1)
AMX1	FERMENTATION-PWY	Energy-Metabolism	Fermentation	None	mixed acid fermentation	ACONITATEDEHYDR-RXN	16	10	11	UTAMX1_1236	152.15	1.14115	Aconitate hydratase (EC 4.2.1.3)
AMX1	FERMENTATION-PWY	Energy-Metabolism	Fermentation	None	mixed acid fermentation	ALCOHOL-DEHYDROG-RXN	16	10	11	UTAMX1_150	131.001	0.982529	Alcohol dehydrogenase (EC 1.1.1.1)
AMX1	FERMENTATION-PWY	Energy-Metabolism	Fermentation	None	mixed acid fermentation	FUMHYDR-RXN	16	10	11	UTAMX1_2556	153.854	1.15393	Fumarate hydratase class II (EC 4.2.1.2)
AMX1	FERMENTATION-PWY	Energy-Metabolism	Fermentation	None	mixed acid fermentation	FUMHYDR-RXN	16	10	11	UTAMX1_1473	108.917	0.816897	Fumarate hydratase class I, aerobic (EC 4.2.1.2) L(+)-tartrate dehydratase alpha subunit 4.2.1.32)
AMX1	FERMENTATION-PWY	Energy-Metabolism	Fermentation	None	mixed acid fermentation	FUMHYDR-RXN	16	10	11	UTAMX1_1472	78.8861	0.59166	Fumarate hydratase class I, aerobic (EC 4.2.1.2) L(+)-tartrate dehydratase beta subunit 4.2.1.32)
AMX1	FERMENTATION-PWY	Energy-Metabolism	Fermentation	None	mixed acid fermentation	ISOCITDEH-RXN	16	10	11	UTAMX1_844	127.464	0.956	Isocitrate dehydrogenase (EC 1.1.1.42)
AMX1	FERMENTATION-PWY	Energy-Metabolism	Fermentation	None	mixed acid fermentation	MALATE-DEH-RXN	16	10	11	UTAMX1_585	121.677	0.912598	Malate dehydrogenase (EC 1.1.1.37)
AMX1	FERMENTATION-PWY	Energy-Metabolism	Fermentation	None	mixed acid fermentation	PEPCARBOX-RXN	16	10	11	UTAMX1_42	173.293	1.29973	Phosphoenolpyruvate carboxylase, archaeal (EC 4.1.1.31)
AMX1	FERMENTATION-PWY	Energy-Metabolism	Fermentation	None	mixed acid fermentation	PEPDEPHOS-RXN	16	10	11	UTAMX1_1045	179.725	1.34797	Pyruvate kinase (EC 2.7.1.40)
AMX1	FERMENTATION-PWY	Energy-Metabolism	Fermentation	None	mixed acid fermentation	PHOSACETYLTRANS-RXN	16	10	11	UTAMX1_2571	189.534	1.42154	Phosphate acetyltransferase (EC 2.3.1.8)
AMX1	P142-PWY	Energy-Metabolism	Fermentation	None	pyruvate fermentation to acetate I	ACETATEKIN-RXN	3	3	6	UTAMX1_2572	225.898	1.69427	acetate kinase
AMX1	P142-PWY	Energy-Metabolism	Fermentation	None	pyruvate fermentation to acetate I	PHOSACETYLTRANS-RXN	3	3	6	UTAMX1_2571	189.534	1.42154	phosphate acetyltransferase
AMX1	P142-PWY	Energy-Metabolism	Fermentation	None	pyruvate fermentation to acetate I	PYRUFLAVREDUCT-RXN	3	3	6	UTAMX1_344	250.875	1.88161	pyruvate-flavodoxin oxidoreductase
AMX1	P142-PWY	Energy-Metabolism	Fermentation	None	pyruvate fermentation to acetate I	PYRUFLAVREDUCT-RXN	3	3	6	UTAMX1_725	147.31	1.10485	Pyruvate:ferredoxin oxidoreductase, delta subunit (EC 1.2.7.1)
AMX1	P142-PWY	Energy-Metabolism	Fermentation	None	pyruvate fermentation to acetate I	PYRUFLAVREDUCT-RXN	3	3	6	UTAMX1_2092	118.627	0.889723	Pyruvate:ferredoxin oxidoreductase, beta subunit (EC 1.2.7.1)
AMX1	P142-PWY	Energy-Metabolism	Fermentation	None	pyruvate fermentation to acetate I	PYRUFLAVREDUCT-RXN	3	3	6	UTAMX1_2091	108.461	0.813476	Pyruvate:ferredoxin oxidoreductase, alpha subunit (EC 1.2.7.1)
AMX1	PWY-6587	Energy-Metabolism	Fermentation	Pyruvate-Degradation	pyruvate fermentation to ethanol III	ALCOHOL-DEHYDROG-RXN	3	2	4	UTAMX1_150	131.001	0.982529	Alcohol dehydrogenase (EC 1.1.1.1)
AMX1	PWY-6587	Energy-Metabolism	Fermentation	Pyruvate-Degradation	pyruvate fermentation to ethanol III	PYRUFLAVREDUCT-RXN	3	2	4	UTAMX1_725	147.31	1.10485	Pyruvate:ferredoxin oxidoreductase, delta subunit (EC 1.2.7.1)
AMX1	PWY-6587	Energy-Metabolism	Fermentation	Pyruvate-Degradation	pyruvate fermentation to ethanol III	PYRUFLAVREDUCT-RXN	3	2	4	UTAMX1_2092	118.627	0.889723	Pyruvate:ferredoxin oxidoreductase, beta subunit (EC 1.2.7.1)
AMX1	PWY-6587	Energy-Metabolism	Fermentation	Pyruvate-Degradation	pyruvate fermentation to ethanol III	PYRUFLAVREDUCT-RXN	3	2	4	UTAMX1_2091	108.461	0.813476	Pyruvate:ferredoxin oxidoreductase, alpha subunit (EC 1.2.7.1)
AMX1	GLYCOLYSIS	Energy-Metabolism	GLYCOLYSIS-VARIANTS	None	glycolysis I (from glucose 6-phosphate)	2PGADEHYDRAT-RXN	12	10	10	UTAMX1_3	158.279	1.18712	Enolase (EC 4.2.1.11)
AMX1	GLYCOLYSIS	Energy-Metabolism	GLYCOLYSIS-VARIANTS	None	glycolysis I (from glucose 6-phosphate)	3PGAREARR-RXN	12	10	10	UTAMX1_1162	700.801	5.25613	Phosphoglycerate mutase (EC 5.4.2.1)
AMX1	GLYCOLYSIS	Energy-Metabolism	GLYCOLYSIS-VARIANTS	None	glycolysis I (from glucose 6-phosphate)	F16ALDOLASE-RXN	12	10	10	UTAMX1_2567	106.505	0.798806	Fructose-bisphosphate aldolase class II (EC 4.1.2.13)
AMX1	GLYCOLYSIS	Energy-Metabolism	GLYCOLYSIS-VARIANTS	None	glycolysis I (from glucose 6-phosphate)	F16BDEPHOS-RXN	12	10	10	UTAMX1_2327	173.246	1.29937	fructose-1,6-bisphosphatase, class II
AMX1	GLYCOLYSIS	Energy-Metabolism	GLYCOLYSIS-VARIANTS	None	glycolysis I (from glucose 6-phosphate)	F16BDEPHOS-RXN	12	10	10	UTAMX1_2133	108.15	0.811146	Fructose-1,6-bisphosphatase, type I (EC 3.1.3.11)
AMX1	GLYCOLYSIS	Energy-Metabolism	GLYCOLYSIS-VARIANTS	None	glycolysis I (from glucose 6-phosphate)	GAPOXNPHOSPHN-RXN	12	10	10	UTAMX1_505	213.784	1.60342	NAD-dependent glyceraldehyde-3-phosphate dehydrogenase (EC 1.2.1.12)
AMX1	GLYCOLYSIS	Energy-Metabolism	GLYCOLYSIS-VARIANTS	None	glycolysis I (from glucose 6-phosphate)	PEPDEPHOS-RXN	12	10	10	UTAMX1_1045	179.725	1.34797	Pyruvate kinase (EC 2.7.1.40)
AMX1	GLYCOLYSIS	Energy-Metabolism	GLYCOLYSIS-VARIANTS	None	glycolysis I (from glucose 6-phosphate)	PGLUCISOM-RXN	12	10	10	UTAMX1_2566	104.609	0.784589	Glucose-6-phosphate isomerase (EC 5.3.1.9)
AMX1	GLYCOLYSIS	Energy-Metabolism	GLYCOLYSIS-VARIANTS	None	glycolysis I (from glucose 6-phosphate)	PHOSGLYPHOS-RXN	12	10	10	UTAMX1_506	122.63	0.919748	Phosphoglycerate kinase (EC 2.7.2.3)
AMX1	GLYCOLYSIS	Energy-Metabolism	GLYCOLYSIS-VARIANTS	None	glycolysis I (from glucose 6-phosphate)	TRIOSEPISOMERIZATION-RXN	12	10	10	UTAMX1_1377	154.536	1.15905	Triosephosphate isomerase (EC 5.3.1.1)
AMX1	ANAGLYCOLYSIS-PWY	Energy-Metabolism	GLYCOLYSIS-VARIANTS	None	glycolysis III (from glucose)	2PGADEHYDRAT-RXN	10	9	9	UTAMX1_3	158.279	1.18712	Enolase (EC 4.2.1.11)
AMX1	ANAGLYCOLYSIS-PWY	Energy-Metabolism	GLYCOLYSIS-VARIANTS	None	glycolysis III (from glucose)	F16ALDOLASE-RXN	10	9	9	UTAMX1_2567	106.505	0.798806	Fructose-bisphosphate aldolase class II (EC 4.1.2.13)
AMX1	ANAGLYCOLYSIS-PWY	Energy-Metabolism	GLYCOLYSIS-VARIANTS	None	glycolysis III (from glucose)	GAPOXNPHOSPHN-RXN	10	9	9	UTAMX1_505	213.784	1.60342	NAD-dependent glyceraldehyde-3-phosphate dehydrogenase (EC 1.2.1.12)
AMX1	ANAGLYCOLYSIS-PWY	Energy-Metabolism	GLYCOLYSIS-VARIANTS	None	glycolysis III (from glucose)	GLUCOKIN-RXN	10	9	9	UTAMX1_726	167.917	1.25941	Glucokinase (EC 2.7.1.2)
AMX1	ANAGLYCOLYSIS-PWY	Energy-Metabolism	GLYCOLYSIS-VARIANTS	None	glycolysis III (from glucose)	PEPDEPHOS-RXN	10	9	9	UTAMX1_1045	179.725	1.34797	Pyruvate kinase (EC 2.7.1.40)
AMX1	ANAGLYCOLYSIS-PWY	Energy-Metabolism	GLYCOLYSIS-VARIANTS	None	glycolysis III (from glucose)	PGLUCISOM-RXN	10	9	9	UTAMX1_2566	104.609	0.784589	Glucose-6-phosphate isomerase (EC 5.3.1.9)
AMX1	ANAGLYCOLYSIS-PWY	Energy-Metabolism	GLYCOLYSIS-VARIANTS	None	glycolysis III (from glucose)	PHOSGLYPHOS-RXN	10	9	9	UTAMX1_506	122.63	0.919748	Phosphoglycerate kinase (EC 2.7.2.3)
AMX1	ANAGLYCOLYSIS-PWY	Energy-Metabolism	GLYCOLYSIS-VARIANTS	None	glycolysis III (from glucose)	RXN-15513	10	9	9	UTAMX1_1162	700.801	5.25613	Phosphoglycerate mutase (EC 5.4.2.1)
AMX1	ANAGLYCOLYSIS-PWY	Energy-Metabolism	GLYCOLYSIS-VARIANTS	None	glycolysis III (from glucose)	TRIOSEPISOMERIZATION-RXN	10	9	9	UTAMX1_1377	154.536	1.15905	Triosephosphate isomerase (EC 5.3.1.1)
AMX1	PWY-1042	Energy-Metabolism	GLYCOLYSIS-VARIANTS	None	glycolysis IV (plant cytosol)	2.7.1.90-RXN	10	8	8	UTAMX1_2078	136.097	1.02075	Pyrophosphate-dependent fructose 6-phosphate-1-kinase (EC 2.7.1.90)
AMX1	PWY-1042	Energy-Metabolism	GLYCOLYSIS-VARIANTS	None	glycolysis IV (plant cytosol)	2PGADEHYDRAT-RXN	10	8	8	UTAMX1_3	158.279	1.18712	Enolase (EC 4.2.1.11)
AMX1	PWY-1042	Energy-Metabolism	GLYCOLYSIS-VARIANTS	None	glycolysis IV (plant cytosol)	3PGAREARR-RXN	10	8	8	UTAMX1_1162	700.801	5.25613	Phosphoglycerate mutase (EC 5.4.2.1)
AMX1	PWY-1042	Energy-Metabolism	GLYCOLYSIS-VARIANTS	None	glycolysis IV (plant cytosol)	F16ALDOLASE-RXN	10	8	8	UTAMX1_2567	106.505	0.798806	Fructose-bisphosphate aldolase class II (EC 4.1.2.13)
AMX1	PWY-1042	Energy-Metabolism	GLYCOLYSIS-VARIANTS	None	glycolysis IV (plant cytosol)	GAPOXNPHOSPHN-RXN	10	8	8	UTAMX1_505	213.784	1.60342	NAD-dependent glyceraldehyde-3-phosphate dehydrogenase (EC 1.2.1.12)
AMX1	PWY-1042	Energy-Metabolism	GLYCOLYSIS-VARIANTS	None	glycolysis IV (plant cytosol)	PEPDEPHOS-RXN	10	8	8	UTAMX1_1045	179.725	1.34797	Pyruvate kinase (EC 2.7.1.40)
AMX1	PWY-1042	Energy-Metabolism	GLYCOLYSIS-VARIANTS	None	glycolysis IV (plant cytosol)	PHOSGLYPHOS-RXN	10	8	8	UTAMX1_506	122.63	0.919748	Phosphoglycerate kinase (EC 2.7.2.3)
AMX1	PWY-1042	Energy-Metabolism	GLYCOLYSIS-VARIANTS	None	glycolysis IV (plant cytosol)	TRIOSEPISOMERIZATION-RXN	10	8	8	UTAMX1_1377	154.536	1.15905	Triosephosphate isomerase (EC 5.3.1.1)
AMX1	PWY66-400	Energy-Metabolism	GLYCOLYSIS-VARIANTS	None	glycolysis VI (metazoan)	2PGADEHYDRAT-RXN	10	9	9	UTAMX1_3	158.279	1.18712	Enolase (EC 4.2.1.11)
AMX1	PWY66-400	Energy-Metabolism	GLYCOLYSIS-VARIANTS	None	glycolysis VI (metazoan)	F16ALDOLASE-RXN	10	9	9	UTAMX1_2567	106.505	0.798806	Fructose-bisphosphate aldolase class II (EC 4.1.2.13)
AMX1	PWY66-400	Energy-Metabolism	GLYCOLYSIS-VARIANTS	None	glycolysis VI (metazoan)	GAPOXNPHOSPHN-RXN	10	9	9	UTAMX1_505	213.784	1.60342	NAD-dependent glyceraldehyde-3-phosphate dehydrogenase (EC 1.2.1.12)
AMX1	PWY66-400	Energy-Metabolism	GLYCOLYSIS-VARIANTS	None	glycolysis VI (metazoan)	PEPDEPHOS-RXN	10	9	9	UTAMX1_1045	179.725	1.34797	Pyruvate kinase (EC 2.7.1.40)
AMX1	PWY66-400	Energy-Metabolism	GLYCOLYSIS-VARIANTS	None	glycolysis VI (metazoan)	PHOSGLYPHOS-RXN	10	9	9	UTAMX1_506	122.63	0.919748	Phosphoglycerate kinase (EC 2.7.2.3)
AMX1	PWY66-400	Energy-Metabolism	GLYCOLYSIS-VARIANTS	None	glycolysis VI (metazoan)	RXN-13720	10	9	9	UTAMX1_2566	104.609	0.784589	Glucose-6-phosphate isomerase (EC 5.3.1.9)
AMX1	PWY66-400	Energy-Metabolism	GLYCOLYSIS-VARIANTS	None	glycolysis VI (metazoan)	RXN-15513	10	9	9	UTAMX1_1162	700.801	5.25613	Phosphoglycerate mutase (EC 5.4.2.1)
AMX1	PWY66-400	Energy-Metabolism	GLYCOLYSIS-VARIANTS	None	glycolysis VI (metazoan)	RXN66-521	10	9	9	UTAMX1_726	167.917	1.25941	Glucokinase (EC 2.7.1.2)
AMX1	PWY66-400	Energy-Metabolism	GLYCOLYSIS-VARIANTS	None	glycolysis VI (metazoan)	TRIOSEPISOMERIZATION-RXN	10	9	9	UTAMX1_1377	154.536	1.15905	Triosephosphate isomerase (EC 5.3.1.1)
AMX1	PWY-6758	Energy-Metabolism	Hydrogen-Production	None	hydrogen production II	HYDROGEN-DEHYDROGENASE-RXN	1	1	4	UTAMX1_2259	216.858	1.62647	NAD-reducing hydrogenase subunit HoxF (EC 1.12.1.2)
AMX1	PWY-6758	Energy-Metabolism	Hydrogen-Production	None	hydrogen production II	HYDROGEN-DEHYDROGENASE-RXN	1	1	4	UTAMX1_800	173.343	1.3001	NAD-reducing hydrogenase subunit HoxF (EC 1.12.1.2)
AMX1	PWY-6758	Energy-Metabolism	Hydrogen-Production	None	hydrogen production II	HYDROGEN-DEHYDROGENASE-RXN	1	1	4	UTAMX1_801	125.055	0.937934	NAD-reducing hydrogenase subunit HoxE (EC 1.12.1.2)
AMX1	PWY-6758	Energy-Metabolism	Hydrogen-Production	None	hydrogen production II	HYDROGEN-DEHYDROGENASE-RXN	1	1	4	UTAMX1_2260	80.7634	0.605739	NAD-reducing hydrogenase subunit HoxE (EC 1.12.1.2)
AMX1	PWY-6780	Energy-Metabolism	Hydrogen-Production	None	hydrogen production VI	CARBON-MONOXIDE-DEHYDROGENASE-RXN	2	1	1	UTAMX1_715	243.669	1.82756	CO dehydrogenase/acetyl-CoA synthase, dehydrogenase subunit (EC 1.2.99.2)
AMX1	METH-ACETATE-PWY	Energy-Metabolism	METHANOGENESIS	None	methanogenesis from acetate	ACETATEKIN-RXN	6	3	3	UTAMX1_2572	225.898	1.69427	Acetate kinase (EC 2.7.2.1)
AMX1	METH-ACETATE-PWY	Energy-Metabolism	METHANOGENESIS	None	methanogenesis from acetate	ACETYLSYNCLTH-RXN	6	3	3	UTAMX1_714	297.243	2.22937	CO dehydrogenase/acetyl-CoA synthase, acetyl-CoA synthase subunit (EC 2.3.1.169)
AMX1	METH-ACETATE-PWY	Energy-Metabolism	METHANOGENESIS	None	methanogenesis from acetate	PHOSACETYLTRANS-RXN	6	3	3	UTAMX1_2571	189.534	1.42154	Phosphate acetyltransferase (EC 2.3.1.8)
AMX1	PWY-6728	Energy-Metabolism	None	None	methylaspartate cycle	ACONITATEDEHYDR-RXN	18	10	14	UTAMX1_1236	152.15	1.14115	Aconitate hydratase (EC 4.2.1.3)
AMX1	PWY-6728	Energy-Metabolism	None	None	methylaspartate cycle	FUMHYDR-RXN	18	10	14	UTAMX1_2556	153.854	1.15393	Fumarate hydratase class II (EC 4.2.1.2)
AMX1	PWY-6728	Energy-Metabolism	None	None	methylaspartate cycle	FUMHYDR-RXN	18	10	14	UTAMX1_1473	108.917	0.816897	Fumarate hydratase class I, aerobic (EC 4.2.1.2) L(+)-tartrate dehydratase alpha subunit 4.2.1.32)
AMX1	PWY-6728	Energy-Metabolism	None	None	methylaspartate cycle	FUMHYDR-RXN	18	10	14	UTAMX1_1472	78.8861	0.59166	Fumarate hydratase class I, aerobic (EC 4.2.1.2) L(+)-tartrate dehydratase beta subunit 4.2.1.32)
AMX1	PWY-6728	Energy-Metabolism	None	None	methylaspartate cycle	GLUTAMATE-DEHYDROGENASE-RXN	18	10	14	UTAMX1_2082	165.635	1.24229	NAD-specific glutamate dehydrogenase (EC 1.4.1.2) NADP-specific 1.4.1.4)
AMX1	PWY-6728	Energy-Metabolism	None	None	methylaspartate cycle	ISOCITDEH-RXN	18	10	14	UTAMX1_844	127.464	0.956	Isocitrate dehydrogenase (EC 1.1.1.42)
AMX1	PWY-6728	Energy-Metabolism	None	None	methylaspartate cycle	MALATE-DEH-RXN	18	10	14	UTAMX1_585	121.677	0.912598	Malate dehydrogenase (EC 1.1.1.37)
AMX1	PWY-6728	Energy-Metabolism	None	None	methylaspartate cycle	METHYLASPARTATE-MUTASE-RXN	18	10	14	UTAMX1_396	413.763	3.1033	Methylaspartate mutase
AMX1	PWY-6728	Energy-Metabolism	None	None	methylaspartate cycle	METHYLMALONYL-COA-EPIM-RXN	18	10	14	UTAMX1_1212	169.383	1.2704	similar to methylmalonyl-CoA epimerase
AMX1	PWY-6728	Energy-Metabolism	None	None	methylaspartate cycle	SUCCCOASYN-RXN	18	10	14	UTAMX1_767	158.477	1.18861	Succinyl-CoA ligase beta chain (EC 6.2.1.5)
AMX1	PWY-6728	Energy-Metabolism	None	None	methylaspartate cycle	SUCCCOASYN-RXN	18	10	14	UTAMX1_766	106.632	0.799761	Succinyl-CoA ligase alpha chain (EC 6.2.1.5)
AMX1	PWY-6728	Energy-Metabolism	None	None	methylaspartate cycle	SUCCINATE-DEHYDROGENASE-UBIQUINONE-RXN	18	10	14	UTAMX1_1181	115.311	0.864856	Succinate dehydrogenase flavoprotein subunit (EC 1.3.99.1)
AMX1	PWY-6728	Energy-Metabolism	None	None	methylaspartate cycle	SUCCINATE-DEHYDROGENASE-UBIQUINONE-RXN	18	10	14	UTAMX1_1523	105.489	0.791183	Succinate dehydrogenase iron-sulfur protein (EC 1.3.99.1)
AMX1	PWY-6728	Energy-Metabolism	None	None	methylaspartate cycle	SUCCINATE-DEHYDROGENASE-UBIQUINONE-RXN	18	10	14	UTAMX1_582	83.1924	0.623958	Succinate dehydrogenase cytochrome b-556 subunit
AMX1	PWY-6938	Energy-Metabolism	None	None	NADH repair	RXN-12752	4	1	1	UTAMX1_1044	305.523	2.29147	NAD(P)HX epimerase / dehydratase
AMX1	NONOXIPENT-PWY	Energy-Metabolism	Pentose-Phosphate-Cycle	None	pentose phosphate pathway (non-oxidative branch)	2TRANSKETO-RXN	5	5	7	UTAMX1_2044	199.5	1.49628	Transketolase (EC 2.2.1.1)
AMX1	NONOXIPENT-PWY	Energy-Metabolism	Pentose-Phosphate-Cycle	None	pentose phosphate pathway (non-oxidative branch)	2TRANSKETO-RXN	5	5	7	UTAMX1_92	170.882	1.28164	Transketolase, N-terminal section (EC 2.2.1.1)
AMX1	NONOXIPENT-PWY	Energy-Metabolism	Pentose-Phosphate-Cycle	None	pentose phosphate pathway (non-oxidative branch)	2TRANSKETO-RXN	5	5	7	UTAMX1_93	115.485	0.866156	Transketolase, C-terminal section (EC 2.2.1.1)
AMX1	NONOXIPENT-PWY	Energy-Metabolism	Pentose-Phosphate-Cycle	None	pentose phosphate pathway (non-oxidative branch)	RIB5PISOM-RXN	5	5	7	UTAMX1_2499	81.9729	0.614811	Ribose 5-phosphate isomerase B (EC 5.3.1.6)
AMX1	NONOXIPENT-PWY	Energy-Metabolism	Pentose-Phosphate-Cycle	None	pentose phosphate pathway (non-oxidative branch)	RIBULP3EPIM-RXN	5	5	7	UTAMX1_507	151.143	1.1336	Ribulose-phosphate 3-epimerase (EC 5.1.3.1)
AMX1	NONOXIPENT-PWY	Energy-Metabolism	Pentose-Phosphate-Cycle	None	pentose phosphate pathway (non-oxidative branch)	TRANSALDOL-RXN	5	5	7	UTAMX1_2564	124.964	0.937252	Transaldolase (EC 2.2.1.2) / Glucose-6-phosphate isomerase 5.3.1.9)
AMX1	NONOXIPENT-PWY	Energy-Metabolism	Pentose-Phosphate-Cycle	None	pentose phosphate pathway (non-oxidative branch)	TRANSALDOL-RXN	5	5	7	UTAMX1_2038	121.509	0.911337	Transaldolase (EC 2.2.1.2)
AMX1	P21-PWY	Energy-Metabolism	Pentose-Phosphate-Cycle	None	pentose phosphate pathway (partial)	1TRANSKETO-RXN	3	3	4	UTAMX1_2044	199.5	1.49628	Transketolase (EC 2.2.1.1)
AMX1	P21-PWY	Energy-Metabolism	Pentose-Phosphate-Cycle	None	pentose phosphate pathway (partial)	1TRANSKETO-RXN	3	3	4	UTAMX1_92	170.882	1.28164	Transketolase, N-terminal section (EC 2.2.1.1)
AMX1	P21-PWY	Energy-Metabolism	Pentose-Phosphate-Cycle	None	pentose phosphate pathway (partial)	1TRANSKETO-RXN	3	3	4	UTAMX1_93	115.485	0.866156	Transketolase, C-terminal section (EC 2.2.1.1)
AMX1	P21-PWY	Energy-Metabolism	Pentose-Phosphate-Cycle	None	pentose phosphate pathway (partial)	RIBULP3EPIM-RXN	3	3	4	UTAMX1_507	151.143	1.1336	Ribulose-phosphate 3-epimerase (EC 5.1.3.1)
AMX1	PWY-7115	Energy-Metabolism	Photosynthesis	None	C4 photosynthetic carbon assimilation cycle, NAD-ME type	ASPAMINOTRANS-RXN	9	6	8	UTAMX1_1396	236.121	1.77095	Aspartate aminotransferase (EC 2.6.1.1)
AMX1	PWY-7115	Energy-Metabolism	Photosynthesis	None	C4 photosynthetic carbon assimilation cycle, NAD-ME type	ASPAMINOTRANS-RXN	9	6	8	UTAMX1_2548	156.299	1.17227	Aspartate aminotransferase (EC 2.6.1.1)
AMX1	PWY-7115	Energy-Metabolism	Photosynthesis	None	C4 photosynthetic carbon assimilation cycle, NAD-ME type	ASPAMINOTRANS-RXN	9	6	8	UTAMX1_37	127.131	0.953503	Aspartate aminotransferase (EC 2.6.1.1)
AMX1	PWY-7115	Energy-Metabolism	Photosynthesis	None	C4 photosynthetic carbon assimilation cycle, NAD-ME type	ASPAMINOTRANS-RXN	9	6	8	UTAMX1_338	124.058	0.930457	Aspartate aminotransferase (EC 2.6.1.1)
AMX1	PWY-7115	Energy-Metabolism	Photosynthesis	None	C4 photosynthetic carbon assimilation cycle, NAD-ME type	MALATE-DEH-RXN	9	6	8	UTAMX1_585	121.677	0.912598	Malate dehydrogenase (EC 1.1.1.37)
AMX1	PWY-7115	Energy-Metabolism	Photosynthesis	None	C4 photosynthetic carbon assimilation cycle, NAD-ME type	PEPCARBOX-RXN	9	6	8	UTAMX1_42	173.293	1.29973	Phosphoenolpyruvate carboxylase, archaeal (EC 4.1.1.31)
AMX1	PWY-7115	Energy-Metabolism	Photosynthesis	None	C4 photosynthetic carbon assimilation cycle, NAD-ME type	PYRUVATEORTHOPHOSPHATE-DIKINASE-RXN	9	6	8	UTAMX1_2519	203.312	1.52487	Pyruvate,phosphate dikinase (EC 2.7.9.1)
AMX1	PWY-7115	Energy-Metabolism	Photosynthesis	None	C4 photosynthetic carbon assimilation cycle, NAD-ME type	RXN0-5224	9	6	8	UTAMX1_648	154.925	1.16196	Carbonic anhydrase (EC 4.2.1.1)
AMX1	PWY-241	Energy-Metabolism	Photosynthesis	None	C4 photosynthetic carbon assimilation cycle, NADP-ME type	MALIC-NADP-RXN	5	4	4	UTAMX1_1830	144.689	1.08519	NADP-dependent malic enzyme (EC 1.1.1.40)
AMX1	PWY-241	Energy-Metabolism	Photosynthesis	None	C4 photosynthetic carbon assimilation cycle, NADP-ME type	PEPCARBOX-RXN	5	4	4	UTAMX1_42	173.293	1.29973	Phosphoenolpyruvate carboxylase, archaeal (EC 4.1.1.31)
AMX1	PWY-241	Energy-Metabolism	Photosynthesis	None	C4 photosynthetic carbon assimilation cycle, NADP-ME type	PYRUVATEORTHOPHOSPHATE-DIKINASE-RXN	5	4	4	UTAMX1_2519	203.312	1.52487	Pyruvate,phosphate dikinase (EC 2.7.9.1)
AMX1	PWY-241	Energy-Metabolism	Photosynthesis	None	C4 photosynthetic carbon assimilation cycle, NADP-ME type	RXN0-5224	5	4	4	UTAMX1_648	154.925	1.16196	Carbonic anhydrase (EC 4.2.1.1)
AMX1	PWY-7117	Energy-Metabolism	Photosynthesis	None	C4 photosynthetic carbon assimilation cycle, PEPCK type	MALIC-NADP-RXN	10	7	9	UTAMX1_1830	144.689	1.08519	NADP-dependent malic enzyme (EC 1.1.1.40)
AMX1	PWY-7117	Energy-Metabolism	Photosynthesis	None	C4 photosynthetic carbon assimilation cycle, PEPCK type	PEPCARBOX-RXN	10	7	9	UTAMX1_42	173.293	1.29973	Phosphoenolpyruvate carboxylase, archaeal (EC 4.1.1.31)
AMX1	PWY-7117	Energy-Metabolism	Photosynthesis	None	C4 photosynthetic carbon assimilation cycle, PEPCK type	PEPCARBOXYKIN-RXN	10	7	9	UTAMX1_1284	146.812	1.10112	Phosphoenolpyruvate carboxykinase (EC 4.1.1.49)
AMX1	PWY-7117	Energy-Metabolism	Photosynthesis	None	C4 photosynthetic carbon assimilation cycle, PEPCK type	PYRUVATEORTHOPHOSPHATE-DIKINASE-RXN	10	7	9	UTAMX1_2519	203.312	1.52487	Pyruvate,phosphate dikinase (EC 2.7.9.1)
AMX1	PWY-7117	Energy-Metabolism	Photosynthesis	None	C4 photosynthetic carbon assimilation cycle, PEPCK type	RXN-13697	10	7	9	UTAMX1_1396	236.121	1.77095	Aspartate aminotransferase (EC 2.6.1.1)
AMX1	PWY-7117	Energy-Metabolism	Photosynthesis	None	C4 photosynthetic carbon assimilation cycle, PEPCK type	RXN-13697	10	7	9	UTAMX1_2548	156.299	1.17227	Aspartate aminotransferase (EC 2.6.1.1)
AMX1	PWY-7117	Energy-Metabolism	Photosynthesis	None	C4 photosynthetic carbon assimilation cycle, PEPCK type	RXN-13697	10	7	9	UTAMX1_37	127.131	0.953503	Aspartate aminotransferase (EC 2.6.1.1)
AMX1	PWY-7117	Energy-Metabolism	Photosynthesis	None	C4 photosynthetic carbon assimilation cycle, PEPCK type	RXN-13697	10	7	9	UTAMX1_338	124.058	0.930457	Aspartate aminotransferase (EC 2.6.1.1)
AMX1	PWY-7117	Energy-Metabolism	Photosynthesis	None	C4 photosynthetic carbon assimilation cycle, PEPCK type	RXN0-5224	10	7	9	UTAMX1_648	154.925	1.16196	Carbonic anhydrase (EC 4.2.1.1)
AMX1	PWY-5046	Energy-Metabolism	Respiration	None	2-oxoisovalerate decarboxylation to isobutanoyl-CoA	1.2.4.4-RXN	3	3	3	UTAMX1_1038	152.895	1.14674	Branched-chain alpha-keto acid dehydrogenase, E1 component, beta subunit (EC 1.2.4.4)
AMX1	PWY-5046	Energy-Metabolism	Respiration	None	2-oxoisovalerate decarboxylation to isobutanoyl-CoA	2.3.1.168-RXN	3	3	3	UTAMX1_1039	148.703	1.1153	Dihydrolipoamide acyltransferase component branched-chain alpha-keto acid dehydrogenase complex (EC 2.3.1.168)
AMX1	PWY-5046	Energy-Metabolism	Respiration	None	2-oxoisovalerate decarboxylation to isobutanoyl-CoA	RXN-7719	3	3	3	UTAMX1_2228	180.329	1.3525	Dihydrolipoamide dehydrogenase branched-chain alpha-keto acid (EC 1.8.1.4)
AMX1	TCA	Energy-Metabolism	TCA-VARIANTS	None	TCA cycle I (prokaryotic)	ACONITATEHYDR-RXN	10	7	11	UTAMX1_1236	152.15	1.14115	Aconitate hydratase (EC 4.2.1.3)
AMX1	TCA	Energy-Metabolism	TCA-VARIANTS	None	TCA cycle I (prokaryotic)	FUMHYDR-RXN	10	7	11	UTAMX1_2556	153.854	1.15393	Fumarate hydratase class II (EC 4.2.1.2)
AMX1	TCA	Energy-Metabolism	TCA-VARIANTS	None	TCA cycle I (prokaryotic)	FUMHYDR-RXN	10	7	11	UTAMX1_1473	108.917	0.816897	Fumarate hydratase class I, aerobic (EC 4.2.1.2) L(+)-tartrate dehydratase alpha subunit 4.2.1.32)
AMX1	TCA	Energy-Metabolism	TCA-VARIANTS	None	TCA cycle I (prokaryotic)	FUMHYDR-RXN	10	7	11	UTAMX1_1472	78.8861	0.59166	Fumarate hydratase class I, aerobic (EC 4.2.1.2) L(+)-tartrate dehydratase beta subunit 4.2.1.32)
AMX1	TCA	Energy-Metabolism	TCA-VARIANTS	None	TCA cycle I (prokaryotic)	ISOCITDEH-RXN	10	7	11	UTAMX1_844	127.464	0.956	Isocitrate dehydrogenase (EC 1.1.1.42)
AMX1	TCA	Energy-Metabolism	TCA-VARIANTS	None	TCA cycle I (prokaryotic)	MALATE-DEH-RXN	10	7	11	UTAMX1_585	121.677	0.912598	Malate dehydrogenase (EC 1.1.1.37)
AMX1	TCA	Energy-Metabolism	TCA-VARIANTS	None	TCA cycle I (prokaryotic)	SUCCCOASYN-RXN	10	7	11	UTAMX1_767	158.477	1.18861	Succinyl-CoA ligase beta chain (EC 6.2.1.5)
AMX1	TCA	Energy-Metabolism	TCA-VARIANTS	None	TCA cycle I (prokaryotic)	SUCCCOASYN-RXN	10	7	11	UTAMX1_766	106.632	0.799761	Succinyl-CoA ligase alpha chain (EC 6.2.1.5)
AMX1	TCA	Energy-Metabolism	TCA-VARIANTS	None	TCA cycle I (prokaryotic)	SUCCINATE-DEHYDROGENASE-UBIQUINONE-RXN	10	7	11	UTAMX1_1181	115.311	0.864856	Succinate dehydrogenase flavoprotein subunit (EC 1.3.99.1)
AMX1	TCA	Energy-Metabolism	TCA-VARIANTS	None	TCA cycle I (prokaryotic)	SUCCINATE-DEHYDROGENASE-UBIQUINONE-RXN	10	7	11	UTAMX1_1523	105.489	0.791183	Succinate dehydrogenase iron-sulfur protein (EC 1.3.99.1)
AMX1	TCA	Energy-Metabolism	TCA-VARIANTS	None	TCA cycle I (prokaryotic)	SUCCINATE-DEHYDROGENASE-UBIQUINONE-RXN	10	7	11	UTAMX1_582	83.1924	0.623958	Succinate dehydrogenase cytochrome b-556 subunit
AMX1	PWY-6969	Energy-Metabolism	TCA-VARIANTS	None	TCA cycle V (2-oxoglutarate:ferredoxin oxidoreductase)	2-OXOGLUTARATE-SYNTHASE-RXN	12	8	18	UTAMX1_2364	212.56	1.59424	2-oxoglutarate oxidoreductase, beta subunit (EC 1.2.7.3)
AMX1	PWY-6969	Energy-Metabolism	TCA-VARIANTS	None	TCA cycle V (2-oxoglutarate:ferredoxin oxidoreductase)	2-OXOGLUTARATE-SYNTHASE-RXN	12	8	18	UTAMX1_2363	171.158	1.28372	2-oxoglutarate oxidoreductase, alpha subunit (EC 1.2.7.3)
AMX1	PWY-6969	Energy-Metabolism	TCA-VARIANTS	None	TCA cycle V (2-oxoglutarate:ferredoxin oxidoreductase)	2-OXOGLUTARATE-SYNTHASE-RXN	12	8	18	UTAMX1_1474	163.801	1.22853	2-oxoglutarate synthase subunit korC (EC 1.2.7.3) (2-ketoglutarate oxidoreductase gamma chain) (KOR) (2-oxoglutarate-ferredoxin gamma)
AMX1	PWY-6969	Energy-Metabolism	TCA-VARIANTS	None	TCA cycle V (2-oxoglutarate:ferredoxin oxidoreductase)	2-OXOGLUTARATE-SYNTHASE-RXN	12	8	18	UTAMX1_559	136.087	1.02068	2-oxoglutarate oxidoreductase, beta subunit (EC 1.2.7.3)
AMX1	PWY-6969	Energy-Metabolism	TCA-VARIANTS	None	TCA cycle V (2-oxoglutarate:ferredoxin oxidoreductase)	2-OXOGLUTARATE-SYNTHASE-RXN	12	8	18	UTAMX1_560	132.509	0.993837	2-oxoglutarate oxidoreductase, alpha subunit (EC 1.2.7.3)
AMX1	PWY-6969	Energy-Metabolism	TCA-VARIANTS	None	TCA cycle V (2-oxoglutarate:ferredoxin oxidoreductase)	2-OXOGLUTARATE-SYNTHASE-RXN	12	8	18	UTAMX1_558	124.059	0.930466	2-oxoglutarate oxidoreductase, gamma subunit (EC 1.2.7.3)
AMX1	PWY-6969	Energy-Metabolism	TCA-VARIANTS	None	TCA cycle V (2-oxoglutarate:ferredoxin oxidoreductase)	2-OXOGLUTARATE-SYNTHASE-RXN	12	8	18	UTAMX1_561	76.6165	0.574637	2-oxoglutarate oxidoreductase, delta subunit, putative (EC 1.2.7.3)
AMX1	PWY-6969	Energy-Metabolism	TCA-VARIANTS	None	TCA cycle V (2-oxoglutarate:ferredoxin oxidoreductase)	ACONITATEDEHYDR-RXN	12	8	18	UTAMX1_1236	152.15	1.14115	Aconitate hydratase (EC 4.2.1.3)
AMX1	PWY-6969	Energy-Metabolism	TCA-VARIANTS	None	TCA cycle V (2-oxoglutarate:ferredoxin oxidoreductase)	FUMHYDR-RXN	12	8	18	UTAMX1_2556	153.854	1.15393	Fumarate hydratase class II (EC 4.2.1.2)
AMX1	PWY-6969	Energy-Metabolism	TCA-VARIANTS	None	TCA cycle V (2-oxoglutarate:ferredoxin oxidoreductase)	FUMHYDR-RXN	12	8	18	UTAMX1_1473	108.917	0.816897	Fumarate hydratase class I, aerobic (EC 4.2.1.2) L(+)-tartrate dehydratase alpha subunit 4.2.1.32)
AMX1	PWY-6969	Energy-Metabolism	TCA-VARIANTS	None	TCA cycle V (2-oxoglutarate:ferredoxin oxidoreductase)	FUMHYDR-RXN	12	8	18	UTAMX1_1472	78.8861	0.59166	Fumarate hydratase class I, aerobic (EC 4.2.1.2) L(+)-tartrate dehydratase beta subunit 4.2.1.32)
AMX1	PWY-6969	Energy-Metabolism	TCA-VARIANTS	None	TCA cycle V (2-oxoglutarate:ferredoxin oxidoreductase)	ISOCITDEH-RXN	12	8	18	UTAMX1_844	127.464	0.956	Isocitrate dehydrogenase (EC 1.1.1.42)
AMX1	PWY-6969	Energy-Metabolism	TCA-VARIANTS	None	TCA cycle V (2-oxoglutarate:ferredoxin oxidoreductase)	MALATE-DEH-RXN	12	8	18	UTAMX1_585	121.677	0.912598	Malate dehydrogenase (EC 1.1.1.37)
AMX1	PWY-6969	Energy-Metabolism	TCA-VARIANTS	None	TCA cycle V (2-oxoglutarate:ferredoxin oxidoreductase)	RXN-14971	12	8	18	UTAMX1_1181	115.311	0.864856	Succinate dehydrogenase flavoprotein subunit (EC 1.3.99.1)
AMX1	PWY-6969	Energy-Metabolism	TCA-VARIANTS	None	TCA cycle V (2-oxoglutarate:ferredoxin oxidoreductase)	RXN-14971	12	8	18	UTAMX1_1523	105.489	0.791183	Succinate dehydrogenase iron-sulfur protein (EC 1.3.99.1)
AMX1	PWY-6969	Energy-Metabolism	TCA-VARIANTS	None	TCA cycle V (2-oxoglutarate:ferredoxin oxidoreductase)	RXN-14971	12	8	18	UTAMX1_582	83.1924	0.623958	Succinate dehydrogenase cytochrome b-556 subunit
AMX1	PWY-6969	Energy-Metabolism	TCA-VARIANTS	None	TCA cycle V (2-oxoglutarate:ferredoxin oxidoreductase)	SUCCCOASYN-RXN	12	8	18	UTAMX1_767	158.477	1.18861	Succinyl-CoA ligase beta chain (EC 6.2.1.5)
AMX1	PWY-6969	Energy-Metabolism	TCA-VARIANTS	None	TCA cycle V (2-oxoglutarate:ferredoxin oxidoreductase)	SUCCCOASYN-RXN	12	8	18	UTAMX1_766	106.632	0.799761	Succinyl-CoA ligase alpha chain (EC 6.2.1.5)
AMX1	PWY-5913	Energy-Metabolism	TCA-VARIANTS	None	TCA cycle VI (obligate autotrophs)	ACONITATEHYDR-RXN	11	9	18	UTAMX1_1236	152.15	1.14115	Aconitate hydratase (EC 4.2.1.3)
AMX1	PWY-5913	Energy-Metabolism	TCA-VARIANTS	None	TCA cycle VI (obligate autotrophs)	ASPAMINOTRANS-RXN	11	9	18	UTAMX1_1396	236.121	1.77095	Aspartate aminotransferase (EC 2.6.1.1)
AMX1	PWY-5913	Energy-Metabolism	TCA-VARIANTS	None	TCA cycle VI (obligate autotrophs)	ASPAMINOTRANS-RXN	11	9	18	UTAMX1_2548	156.299	1.17227	Aspartate aminotransferase (EC 2.6.1.1)
AMX1	PWY-5913	Energy-Metabolism	TCA-VARIANTS	None	TCA cycle VI (obligate autotrophs)	ASPAMINOTRANS-RXN	11	9	18	UTAMX1_37	127.131	0.953503	Aspartate aminotransferase (EC 2.6.1.1)
AMX1	PWY-5913	Energy-Metabolism	TCA-VARIANTS	None	TCA cycle VI (obligate autotrophs)	ASPAMINOTRANS-RXN	11	9	18	UTAMX1_338	124.058	0.930457	Aspartate aminotransferase (EC 2.6.1.1)
AMX1	PWY-5913	Energy-Metabolism	TCA-VARIANTS	None	TCA cycle VI (obligate autotrophs)	FUMHYDR-RXN	11	9	18	UTAMX1_2556	153.854	1.15393	Fumarate hydratase class II (EC 4.2.1.2)
AMX1	PWY-5913	Energy-Metabolism	TCA-VARIANTS	None	TCA cycle VI (obligate autotrophs)	FUMHYDR-RXN	11	9	18	UTAMX1_1473	108.917	0.816897	Fumarate hydratase class I, aerobic (EC 4.2.1.2) L(+)-tartrate dehydratase alpha subunit 4.2.1.32)
AMX1	PWY-5913	Energy-Metabolism	TCA-VARIANTS	None	TCA cycle VI (obligate autotrophs)	FUMHYDR-RXN	11	9	18	UTAMX1_1472	78.8861	0.59166	Fumarate hydratase class I, aerobic (EC 4.2.1.2) L(+)-tartrate dehydratase beta subunit 4.2.1.32)
AMX1	PWY-5913	Energy-Metabolism	TCA-VARIANTS	None	TCA cycle VI (obligate autotrophs)	GLUTDEHYD-RXN	11	9	18	UTAMX1_1763	450.057	3.3755	Glutamate synthase small chain (EC 1.4.1.13)
AMX1	PWY-5913	Energy-Metabolism	TCA-VARIANTS	None	TCA cycle VI (obligate autotrophs)	GLUTDEHYD-RXN	11	9	18	UTAMX1_551	266.975	2.00236	Glutamate synthase large chain (EC 1.4.1.13)
AMX1	PWY-5913	Energy-Metabolism	TCA-VARIANTS	None	TCA cycle VI (obligate autotrophs)	GLUTDEHYD-RXN	11	9	18	UTAMX1_1484	198.947	1.49214	Glutamate synthase small chain (EC 1.4.1.13)
AMX1	PWY-5913	Energy-Metabolism	TCA-VARIANTS	None	TCA cycle VI (obligate autotrophs)	GLUTDEHYD-RXN	11	9	18	UTAMX1_742	176.29	1.32221	Glutamate synthase small chain (EC 1.4.1.13)
AMX1	PWY-5913	Energy-Metabolism	TCA-VARIANTS	None	TCA cycle VI (obligate autotrophs)	GLUTDEHYD-RXN	11	9	18	UTAMX1_930	130.653	0.979917	Glutamate synthase large chain (EC 1.4.1.13)
AMX1	PWY-5913	Energy-Metabolism	TCA-VARIANTS	None	TCA cycle VI (obligate autotrophs)	ISOCITDEH-RXN	11	9	18	UTAMX1_844	127.464	0.956	Isocitrate dehydrogenase (EC 1.1.1.42)
AMX1	PWY-5913	Energy-Metabolism	TCA-VARIANTS	None	TCA cycle VI (obligate autotrophs)	MALATE-DEH-RXN	11	9	18	UTAMX1_585	121.677	0.912598	Malate dehydrogenase (EC 1.1.1.37)
AMX1	PWY-5913	Energy-Metabolism	TCA-VARIANTS	None	TCA cycle VI (obligate autotrophs)	PEPCARBOX-RXN	11	9	18	UTAMX1_42	173.293	1.29973	Phosphoenolpyruvate carboxylase, archaeal (EC 4.1.1.31)
AMX1	PWY-5913	Energy-Metabolism	TCA-VARIANTS	None	TCA cycle VI (obligate autotrophs)	SUCCCOASYN-RXN	11	9	18	UTAMX1_767	158.477	1.18861	Succinyl-CoA ligase beta chain (EC 6.2.1.5)
AMX1	PWY-5913	Energy-Metabolism	TCA-VARIANTS	None	TCA cycle VI (obligate autotrophs)	SUCCCOASYN-RXN	11	9	18	UTAMX1_766	106.632	0.799761	Succinyl-CoA ligase alpha chain (EC 6.2.1.5)
AMX1	REDCITCYC	Energy-Metabolism	TCA-VARIANTS	None	TCA cycle VIII (helicobacter)	2-OXOGLUTARATE-SYNTHASE-RXN	9	5	12	UTAMX1_2364	212.56	1.59424	2-oxoglutarate oxidoreductase, beta subunit (EC 1.2.7.3)
AMX1	REDCITCYC	Energy-Metabolism	TCA-VARIANTS	None	TCA cycle VIII (helicobacter)	2-OXOGLUTARATE-SYNTHASE-RXN	9	5	12	UTAMX1_2363	171.158	1.28372	2-oxoglutarate oxidoreductase, alpha subunit (EC 1.2.7.3)
AMX1	REDCITCYC	Energy-Metabolism	TCA-VARIANTS	None	TCA cycle VIII (helicobacter)	2-OXOGLUTARATE-SYNTHASE-RXN	9	5	12	UTAMX1_1474	163.801	1.22853	2-oxoglutarate synthase subunit korC (EC 1.2.7.3) (2-ketoglutarate oxidoreductase gamma chain) (KOR) (2-oxoglutarate-ferredoxin gamma)
AMX1	REDCITCYC	Energy-Metabolism	TCA-VARIANTS	None	TCA cycle VIII (helicobacter)	2-OXOGLUTARATE-SYNTHASE-RXN	9	5	12	UTAMX1_559	136.087	1.02068	2-oxoglutarate oxidoreductase, beta subunit (EC 1.2.7.3)
AMX1	REDCITCYC	Energy-Metabolism	TCA-VARIANTS	None	TCA cycle VIII (helicobacter)	2-OXOGLUTARATE-SYNTHASE-RXN	9	5	12	UTAMX1_560	132.509	0.993837	2-oxoglutarate oxidoreductase, alpha subunit (EC 1.2.7.3)
AMX1	REDCITCYC	Energy-Metabolism	TCA-VARIANTS	None	TCA cycle VIII (helicobacter)	2-OXOGLUTARATE-SYNTHASE-RXN	9	5	12	UTAMX1_558	124.059	0.930466	2-oxoglutarate oxidoreductase, gamma subunit (EC 1.2.7.3)
AMX1	REDCITCYC	Energy-Metabolism	TCA-VARIANTS	None	TCA cycle VIII (helicobacter)	2-OXOGLUTARATE-SYNTHASE-RXN	9	5	12	UTAMX1_561	76.6165	0.574637	2-oxoglutarate oxidoreductase, delta subunit, putative (EC 1.2.7.3)
AMX1	REDCITCYC	Energy-Metabolism	TCA-VARIANTS	None	TCA cycle VIII (helicobacter)	ACONITATEHYDR-RXN	9	5	12	UTAMX1_1236	152.15	1.14115	Aconitate hydratase (EC 4.2.1.3)
AMX1	REDCITCYC	Energy-Metabolism	TCA-VARIANTS	None	TCA cycle VIII (helicobacter)	FUMHYDR-RXN	9	5	12	UTAMX1_2556	153.854	1.15393	Fumarate hydratase class II (EC 4.2.1.2)
AMX1	REDCITCYC	Energy-Metabolism	TCA-VARIANTS	None	TCA cycle VIII (helicobacter)	FUMHYDR-RXN	9	5	12	UTAMX1_1473	108.917	0.816897	Fumarate hydratase class I, aerobic (EC 4.2.1.2) L(+)-tartrate dehydratase alpha subunit 4.2.1.32)
AMX1	REDCITCYC	Energy-Metabolism	TCA-VARIANTS	None	TCA cycle VIII (helicobacter)	FUMHYDR-RXN	9	5	12	UTAMX1_1472	78.8861	0.59166	Fumarate hydratase class I, aerobic (EC 4.2.1.2) L(+)-tartrate dehydratase beta subunit 4.2.1.32)
AMX1	REDCITCYC	Energy-Metabolism	TCA-VARIANTS	None	TCA cycle VIII (helicobacter)	ISOCITDEH-RXN	9	5	12	UTAMX1_844	127.464	0.956	Isocitrate dehydrogenase (EC 1.1.1.42)
AMX1	TRNA-CHARGING-PWY	Metabolic-Clusters	None	None	tRNA charging	ALANINE--TRNA-LIGASE-RXN	20	18	22	UTAMX1_690	193.195	1.44899	Alanyl-tRNA synthetase (EC 6.1.1.7)
AMX1	TRNA-CHARGING-PWY	Metabolic-Clusters	None	None	tRNA charging	ARGININE--TRNA-LIGASE-RXN	20	18	22	UTAMX1_2546	138.7	1.04027	Arginyl-tRNA synthetase (EC 6.1.1.19)
AMX1	TRNA-CHARGING-PWY	Metabolic-Clusters	None	None	tRNA charging	ASPARTATE--TRNA-LIGASE-RXN	20	18	22	UTAMX1_146	139.031	1.04276	Aspartyl-tRNA synthetase (EC 6.1.1.12)
AMX1	TRNA-CHARGING-PWY	Metabolic-Clusters	None	None	tRNA charging	CYSTEINE--TRNA-LIGASE-RXN	20	18	22	UTAMX1_131	138.88	1.04162	Cysteinyl-tRNA synthetase (EC 6.1.1.16)
AMX1	TRNA-CHARGING-PWY	Metabolic-Clusters	None	None	tRNA charging	GLURS-RXN	20	18	22	UTAMX1_132	144.864	1.0865	Glutamyl-tRNA synthetase (EC 6.1.1.17) @ Glutamyl-tRNA(Gln) 6.1.1.24)
AMX1	TRNA-CHARGING-PWY	Metabolic-Clusters	None	None	tRNA charging	GLURS-RXN	20	18	22	UTAMX1_687	138.208	1.03658	Glutamyl-tRNA synthetase (EC 6.1.1.17) @ Glutamyl-tRNA(Gln) 6.1.1.24)
AMX1	TRNA-CHARGING-PWY	Metabolic-Clusters	None	None	tRNA charging	GLYCINE--TRNA-LIGASE-RXN	20	18	22	UTAMX1_2632	189.858	1.42397	Glycyl-tRNA synthetase alpha chain (EC 6.1.1.14)
AMX1	TRNA-CHARGING-PWY	Metabolic-Clusters	None	None	tRNA charging	GLYCINE--TRNA-LIGASE-RXN	20	18	22	UTAMX1_816	152.22	1.14167	Glycyl-tRNA synthetase beta chain (EC 6.1.1.14)
AMX1	TRNA-CHARGING-PWY	Metabolic-Clusters	None	None	tRNA charging	HISTIDINE--TRNA-LIGASE-RXN	20	18	22	UTAMX1_147	201.894	1.51424	Histidyl-tRNA synthetase (EC 6.1.1.21)
AMX1	TRNA-CHARGING-PWY	Metabolic-Clusters	None	None	tRNA charging	ISOLEUCINE--TRNA-LIGASE-RXN	20	18	22	UTAMX1_1005	255.587	1.91695	Isoleucyl-tRNA synthetase (EC 6.1.1.5)
AMX1	TRNA-CHARGING-PWY	Metabolic-Clusters	None	None	tRNA charging	LEUCINE--TRNA-LIGASE-RXN	20	18	22	UTAMX1_2487	131.339	0.985063	Leucyl-tRNA synthetase (EC 6.1.1.4)
AMX1	TRNA-CHARGING-PWY	Metabolic-Clusters	None	None	tRNA charging	LYSINE--TRNA-LIGASE-RXN	20	18	22	UTAMX1_1101	145.995	1.09499	Lysyl-tRNA synthetase (class II) (EC 6.1.1.6)
AMX1	TRNA-CHARGING-PWY	Metabolic-Clusters	None	None	tRNA charging	METHIONINE--TRNA-LIGASE-RXN	20	18	22	UTAMX1_928	306.725	2.30049	Methionyl-tRNA synthetase (EC 6.1.1.10)
AMX1	TRNA-CHARGING-PWY	Metabolic-Clusters	None	None	tRNA charging	METHIONINE--TRNA-LIGASE-RXN	20	18	22	UTAMX1_2673	173.289	1.2997	Methionyl-tRNA synthetase (EC 6.1.1.10)
AMX1	TRNA-CHARGING-PWY	Metabolic-Clusters	None	None	tRNA charging	PHENYLALANINE--TRNA-LIGASE-RXN	20	18	22	UTAMX1_2483	146.361	1.09773	Phenylalanyl-tRNA synthetase alpha chain (EC 6.1.1.20)
AMX1	TRNA-CHARGING-PWY	Metabolic-Clusters	None	None	tRNA charging	PHENYLALANINE--TRNA-LIGASE-RXN	20	18	22	UTAMX1_2484	143.598	1.07701	Phenylalanyl-tRNA synthetase beta chain (EC 6.1.1.20)
AMX1	TRNA-CHARGING-PWY	Metabolic-Clusters	None	None	tRNA charging	PROLINE--TRNA-LIGASE-RXN	20	18	22	UTAMX1_966	125.253	0.939421	Prolyl-tRNA synthetase (EC 6.1.1.15), bacterial type
AMX1	TRNA-CHARGING-PWY	Metabolic-Clusters	None	None	tRNA charging	SERINE--TRNA-LIGASE-RXN	20	18	22	UTAMX1_1154	155.867	1.16903	Seryl-tRNA synthetase (EC 6.1.1.11)
AMX1	TRNA-CHARGING-PWY	Metabolic-Clusters	None	None	tRNA charging	THREONINE--TRNA-LIGASE-RXN	20	18	22	UTAMX1_2479	1241.81	9.31376	Threonyl-tRNA synthetase (EC 6.1.1.3)
AMX1	TRNA-CHARGING-PWY	Metabolic-Clusters	None	None	tRNA charging	TRYPTOPHAN--TRNA-LIGASE-RXN	20	18	22	UTAMX1_2547	207.61	1.55711	Tryptophanyl-tRNA synthetase (EC 6.1.1.2)
AMX1	TRNA-CHARGING-PWY	Metabolic-Clusters	None	None	tRNA charging	TYROSINE--TRNA-LIGASE-RXN	20	18	22	UTAMX1_1478	120.989	0.907438	Tyrosyl-tRNA synthetase (EC 6.1.1.1)
AMX1	TRNA-CHARGING-PWY	Metabolic-Clusters	None	None	tRNA charging	VALINE--TRNA-LIGASE-RXN	20	18	22	UTAMX1_1547	187.425	1.40572	Valyl-tRNA synthetase (EC 6.1.1.9)

## Sheet: CHB1
SAMPLE	PWY_NAME	PWY1	PWY2	PWY3	PWY_COMMON_NAME	RXN	NUM_REACTIONS	NUM_COVERED_REACTIONS	ORF_COUNT	locus_tag	expression (RPKM)	rel	PRODUCT
CHB1	PWY-7250	0	0	0	[2Fe-2S] iron-sulfur cluster biosynthesis	RXN-14384	10	4	3	UTCHB1_105	98.5643	1.16296	Cysteine desulfurase (EC 2.8.1.7), SufS subfamily
CHB1	PWY-7250	0	0	0	[2Fe-2S] iron-sulfur cluster biosynthesis	RXN-14384	10	4	3	UTCHB1_1030	92.5756	1.0923	Cysteine desulfurase (EC 2.8.1.7), IscS subfamily
CHB1	PWY-7250	0	0	0	[2Fe-2S] iron-sulfur cluster biosynthesis	RXN-14384	10	4	3	UTCHB1_582	80.6797	0.951943	Cysteine desulfurase (EC 2.8.1.7)
CHB1	PWY-7337	0	0	0	10-cis-heptadecenoyl-CoA degradation (yeast)	RXN-14774	12	1	2	UTCHB1_1934	100.523	1.18608	3-ketoacyl-CoA thiolase (EC 2.3.1.16) @ Acetyl-CoA acetyltransferase 2.3.1.9)
CHB1	PWY-7337	0	0	0	10-cis-heptadecenoyl-CoA degradation (yeast)	RXN-14774	12	1	2	UTCHB1_1662	73.1583	0.863198	Acetyl-CoA C-acyltransferase (EC 2.3.1.16) @ acetyltransferase 2.3.1.9)
CHB1	PWY-7339	0	0	0	10-trans-heptadecenoyl-CoA degradation (MFE-dependent, yeast)	RXN-14793	6	1	2	UTCHB1_1934	100.523	1.18608	3-ketoacyl-CoA thiolase (EC 2.3.1.16) @ Acetyl-CoA acetyltransferase 2.3.1.9)
CHB1	PWY-7339	0	0	0	10-trans-heptadecenoyl-CoA degradation (MFE-dependent, yeast)	RXN-14793	6	1	2	UTCHB1_1662	73.1583	0.863198	Acetyl-CoA C-acyltransferase (EC 2.3.1.16) @ acetyltransferase 2.3.1.9)
CHB1	PWY-7338	0	0	0	10-trans-heptadecenoyl-CoA degradation (reductase-dependent, yeast)	RXN-14788	12	1	2	UTCHB1_1934	100.523	1.18608	3-ketoacyl-CoA thiolase (EC 2.3.1.16) @ Acetyl-CoA acetyltransferase 2.3.1.9)
CHB1	PWY-7338	0	0	0	10-trans-heptadecenoyl-CoA degradation (reductase-dependent, yeast)	RXN-14788	12	1	2	UTCHB1_1662	73.1583	0.863198	Acetyl-CoA C-acyltransferase (EC 2.3.1.16) @ acetyltransferase 2.3.1.9)
CHB1	PWY-7282	0	0	0	4-amino-2-methyl-5-phosphomethylpyrimidine biosynthesis (yeast)	PNPOXI-RXN	9	2	2	UTCHB1_2082	57.2271	0.675225	Pyridoxamine 5'-phosphate oxidase (EC 1.4.3.5)
CHB1	PWY-7282	0	0	0	4-amino-2-methyl-5-phosphomethylpyrimidine biosynthesis (yeast)	PRPPAMIDOTRANS-RXN	9	2	2	UTCHB1_884	96.0876	1.13374	Amidophosphoribosyltransferase (EC 2.4.2.14)
CHB1	PWY-7340	0	0	0	9-cis, 11-trans-octadecadienoyl-CoA degradation (isomerase-dependent, yeast)	RXN-14799	10	2	2	UTCHB1_1934	100.523	1.18608	3-ketoacyl-CoA thiolase (EC 2.3.1.16) @ Acetyl-CoA acetyltransferase 2.3.1.9)
CHB1	PWY-7340	0	0	0	9-cis, 11-trans-octadecadienoyl-CoA degradation (isomerase-dependent, yeast)	RXN-14799	10	2	2	UTCHB1_1662	73.1583	0.863198	Acetyl-CoA C-acyltransferase (EC 2.3.1.16) @ acetyltransferase 2.3.1.9)
CHB1	PWY-7308	0	0	0	acrylonitrile degradation I	R311-RXN	2	1	1	UTCHB1_54	81.5379	0.962069	Aliphatic amidase amiE (EC 3.5.1.4)
CHB1	PWY-6012-1	0	0	0	acyl carrier protein metabolism II (mammalian)	HOLO-ACP-SYNTH-RXN	1	1	1	UTCHB1_1263	51.4396	0.606938	Holo- synthase (EC 2.7.8.7)
CHB1	PWY-7227	0	0	0	adenosine deoxyribonucleotides de novo biosynthesis	ADPREDUCT-RXN	2	2	2	UTCHB1_327	111.26	1.31276	Ribonucleotide reductase class II (coenzyme B12-dependent) (EC 1.17.4.1)
CHB1	PWY-7227	0	0	0	adenosine deoxyribonucleotides de novo biosynthesis	DADPKIN-RXN	2	2	2	UTCHB1_1326	50.0326	0.590337	Nucleoside diphosphate kinase (EC 2.7.4.6)
CHB1	PWY-7220	0	0	0	adenosine deoxyribonucleotides de novo biosynthesis II	ADPREDUCT-RXN	4	3	2	UTCHB1_327	111.26	1.31276	Ribonucleotide reductase class II (coenzyme B12-dependent) (EC 1.17.4.1)
CHB1	PWY-7220	0	0	0	adenosine deoxyribonucleotides de novo biosynthesis II	DADPKIN-RXN	4	3	2	UTCHB1_1326	50.0326	0.590337	Nucleoside diphosphate kinase (EC 2.7.4.6)
CHB1	PWY-7219	0	0	0	adenosine ribonucleotides de novo biosynthesis	ADENYL-KIN-RXN	4	4	10	UTCHB1_668	90.5798	1.06875	Adenylate kinase (EC 2.7.4.3)
CHB1	PWY-7219	0	0	0	adenosine ribonucleotides de novo biosynthesis	ADENYLOSUCCINATE-SYNTHASE-RXN	4	4	10	UTCHB1_1150	91.164	1.07565	Adenylosuccinate synthetase (EC 6.3.4.4)
CHB1	PWY-7219	0	0	0	adenosine ribonucleotides de novo biosynthesis	AMPSYN-RXN	4	4	10	UTCHB1_1996	93.5706	1.10404	Adenylosuccinate lyase (EC 4.3.2.2)
CHB1	PWY-7219	0	0	0	adenosine ribonucleotides de novo biosynthesis	ATPSYN-RXN	4	4	10	UTCHB1_1886	101.298	1.19522	ATP synthase alpha chain (EC 3.6.3.14)
CHB1	PWY-7219	0	0	0	adenosine ribonucleotides de novo biosynthesis	ATPSYN-RXN	4	4	10	UTCHB1_1884	90.9526	1.07315	ATP synthase B chain (EC 3.6.3.14)
CHB1	PWY-7219	0	0	0	adenosine ribonucleotides de novo biosynthesis	ATPSYN-RXN	4	4	10	UTCHB1_1062	87.4336	1.03163	ATP synthase beta chain (EC 3.6.3.14)
CHB1	PWY-7219	0	0	0	adenosine ribonucleotides de novo biosynthesis	ATPSYN-RXN	4	4	10	UTCHB1_1061	77.0463	0.909072	ATP synthase epsilon chain (EC 3.6.3.14)
CHB1	PWY-7219	0	0	0	adenosine ribonucleotides de novo biosynthesis	ATPSYN-RXN	4	4	10	UTCHB1_1887	62.8178	0.74119	ATP synthase gamma chain (EC 3.6.3.14)
CHB1	PWY-7219	0	0	0	adenosine ribonucleotides de novo biosynthesis	ATPSYN-RXN	4	4	10	UTCHB1_1882	60.9494	0.719144	ATP synthase A chain (EC 3.6.3.14)
CHB1	PWY-7219	0	0	0	adenosine ribonucleotides de novo biosynthesis	ATPSYN-RXN	4	4	10	UTCHB1_1883	9.6724	0.114125	ATP synthase C chain (EC 3.6.3.14)
CHB1	ASPARAGINE-DEG1-PWY-1	0	0	0	asparagine degradation III (mammalian)	ASPAMINOTRANS-RXN	3	2	3	UTCHB1_650	100.236	1.18269	Aspartate aminotransferase (EC 2.6.1.1)
CHB1	ASPARAGINE-DEG1-PWY-1	0	0	0	asparagine degradation III (mammalian)	ASPAMINOTRANS-RXN	3	2	3	UTCHB1_1356	86.4049	1.01949	Aspartate aminotransferase (EC 2.6.1.1)
CHB1	ASPARAGINE-DEG1-PWY-1	0	0	0	asparagine degradation III (mammalian)	ASPARAGHYD-RXN	3	2	3	UTCHB1_1755	68.3217	0.806131	L-asparaginase (EC 3.5.1.1)
CHB1	COA-PWY-1	0	0	0	coenzyme A biosynthesis II (mammalian)	DEPHOSPHOCOAKIN-RXN	5	3	3	UTCHB1_1633	55.1876	0.651161	Dephospho-CoA kinase (EC 2.7.1.24)
CHB1	COA-PWY-1	0	0	0	coenzyme A biosynthesis II (mammalian)	P-PANTOCYSDECARB-RXN	5	3	3	UTCHB1_1845	96.6912	1.14086	Phosphopantothenoylcysteine decarboxylase (EC 4.1.1.36) / synthetase 6.3.2.5)
CHB1	COA-PWY-1	0	0	0	coenzyme A biosynthesis II (mammalian)	PANTEPADENYLYLTRAN-RXN	5	3	3	UTCHB1_324	54.8479	0.647153	Phosphopantetheine adenylyltransferase (EC 2.7.7.3)
CHB1	PWY-7557	0	0	0	dehydrodiconiferyl alcohol degradation	RXN-15822	6	4	5	UTCHB1_1616	106.432	1.25579	Aldehyde dehydrogenase (EC 1.2.1.3)
CHB1	PWY-7557	0	0	0	dehydrodiconiferyl alcohol degradation	RXN-15822	6	4	5	UTCHB1_1351	100.893	1.19044	Aldehyde dehydrogenase (EC 1.2.1.3)
CHB1	PWY-7557	0	0	0	dehydrodiconiferyl alcohol degradation	RXN-15822	6	4	5	UTCHB1_561	89.9907	1.0618	Aldehyde dehydrogenase (EC 1.2.1.3)
CHB1	PWY-7557	0	0	0	dehydrodiconiferyl alcohol degradation	RXN-15823	6	4	5	UTCHB1_994	95.9664	1.13231	Alcohol dehydrogenase (EC 1.1.1.1)
CHB1	PWY-7557	0	0	0	dehydrodiconiferyl alcohol degradation	RXN-15823	6	4	5	UTCHB1_2011	91.565	1.08038	Alcohol dehydrogenase (EC 1.1.1.1)
CHB1	PWY-7288	0	0	0	fatty acid beta-oxidation (peroxisome, yeast)	ACYLCOASYN-RXN	5	2	4	UTCHB1_938	103.033	1.21569	Long-chain-fatty-acid--CoA ligase (EC 6.2.1.3)
CHB1	PWY-7288	0	0	0	fatty acid beta-oxidation (peroxisome, yeast)	ACYLCOASYN-RXN	5	2	4	UTCHB1_1618	86.0568	1.01539	Long-chain-fatty-acid--CoA ligase (EC 6.2.1.3)
CHB1	PWY-7288	0	0	0	fatty acid beta-oxidation (peroxisome, yeast)	KETOACYLCOATHIOL-RXN	5	2	4	UTCHB1_1934	100.523	1.18608	3-ketoacyl-CoA thiolase (EC 2.3.1.16) @ Acetyl-CoA acetyltransferase 2.3.1.9)
CHB1	PWY-7288	0	0	0	fatty acid beta-oxidation (peroxisome, yeast)	KETOACYLCOATHIOL-RXN	5	2	4	UTCHB1_1662	73.1583	0.863198	Acetyl-CoA C-acyltransferase (EC 2.3.1.16) @ acetyltransferase 2.3.1.9)
CHB1	PWY-7226	0	0	0	guanosine deoxyribonucleotides de novo biosynthesis I	DGDPKIN-RXN	2	2	2	UTCHB1_1326	50.0326	0.590337	Nucleoside diphosphate kinase (EC 2.7.4.6)
CHB1	PWY-7226	0	0	0	guanosine deoxyribonucleotides de novo biosynthesis I	GDPREDUCT-RXN	2	2	2	UTCHB1_327	111.26	1.31276	Ribonucleotide reductase class II (coenzyme B12-dependent) (EC 1.17.4.1)
CHB1	PWY-7222	0	0	0	guanosine deoxyribonucleotides de novo biosynthesis II	DGDPKIN-RXN	4	3	2	UTCHB1_1326	50.0326	0.590337	Nucleoside diphosphate kinase (EC 2.7.4.6)
CHB1	PWY-7222	0	0	0	guanosine deoxyribonucleotides de novo biosynthesis II	GDPREDUCT-RXN	4	3	2	UTCHB1_327	111.26	1.31276	Ribonucleotide reductase class II (coenzyme B12-dependent) (EC 1.17.4.1)
CHB1	PWY-7221	0	0	0	guanosine ribonucleotides de novo biosynthesis	GDPKIN-RXN	4	4	4	UTCHB1_1326	50.0326	0.590337	Nucleoside diphosphate kinase (EC 2.7.4.6)
CHB1	PWY-7221	0	0	0	guanosine ribonucleotides de novo biosynthesis	GMP-SYN-GLUT-RXN	4	4	4	UTCHB1_1743	98.8363	1.16617	GMP synthase , ATP pyrophosphatase subunit (EC 6.3.5.2) / amidotransferase
CHB1	PWY-7221	0	0	0	guanosine ribonucleotides de novo biosynthesis	GUANYL-KIN-RXN	4	4	4	UTCHB1_1843	59.1634	0.698072	Guanylate kinase (EC 2.7.4.8)
CHB1	PWY-7221	0	0	0	guanosine ribonucleotides de novo biosynthesis	IMP-DEHYDROG-RXN	4	4	4	UTCHB1_1590	87.8111	1.03609	Inosine-5'-monophosphate dehydrogenase (EC 1.1.1.205)
CHB1	PWY-7381	0	0	0	lipoate biosynthesis and incorporation (glycine cleavage system, yeast)	RXN-14950	2	1	1	UTCHB1_1463	60.9654	0.719333	Lipoate synthase
CHB1	PWY-7382	0	0	0	lipoate biosynthesis and incorporation (pyruvate dehydrogenase and oxoglutarate dehydrogenase, yeast)	RXN-14957	5	2	1	UTCHB1_1463	60.9654	0.719333	Lipoate synthase
CHB1	PWY-7560	0	0	0	methylerythritol phosphate pathway II	DXPREDISOM-RXN	9	6	5	UTCHB1_2042	65.861	0.777096	1-deoxy-D-xylulose 5-phosphate reductoisomerase (EC 1.1.1.267)
CHB1	PWY-7560	0	0	0	methylerythritol phosphate pathway II	DXS-RXN	9	6	5	UTCHB1_1576	80.0724	0.944777	1-deoxy-D-xylulose 5-phosphate synthase (EC 2.2.1.7)
CHB1	PWY-7560	0	0	0	methylerythritol phosphate pathway II	RXN0-302	9	6	5	UTCHB1_1430	64.9561	0.766419	2-C-methyl-D-erythritol 2,4-cyclodiphosphate synthase (EC 4.6.1.12)
CHB1	PWY-7560	0	0	0	methylerythritol phosphate pathway II	RXN0-882	9	6	5	UTCHB1_1465	93.3909	1.10192	1-hydroxy-2-methyl-2-(E)-butenyl 4-diphosphate synthase (EC 1.17.7.1)
CHB1	PWY-7560	0	0	0	methylerythritol phosphate pathway II	RXN0-884	9	6	5	UTCHB1_1217	92.2789	1.0888	4-hydroxy-3-methylbut-2-enyl diphosphate reductase (EC 1.17.1.2)
CHB1	NADPHOS-DEPHOS-PWY-1	0	0	0	NAD phosphorylation and dephosphorylation II (mammalian)	TRANS-RXN0-277	2	1	3	UTCHB1_224	104.675	1.23506	NAD(P) transhydrogenase subunit beta (EC 1.6.1.2)
CHB1	NADPHOS-DEPHOS-PWY-1	0	0	0	NAD phosphorylation and dephosphorylation II (mammalian)	TRANS-RXN0-277	2	1	3	UTCHB1_226	84.8701	1.00139	NAD(P) transhydrogenase alpha subunit (EC 1.6.1.2)
CHB1	NADPHOS-DEPHOS-PWY-1	0	0	0	NAD phosphorylation and dephosphorylation II (mammalian)	TRANS-RXN0-277	2	1	3	UTCHB1_225	32.8197	0.387241	NAD(P) transhydrogenase alpha subunit (EC 1.6.1.2)
CHB1	PWY-7269	0	0	0	NAD/NADP-NADH/NADPH mitochondrial interconversion (yeast)	ALDHDEHYDROG-RXN	5	1	3	UTCHB1_1616	106.432	1.25579	Aldehyde dehydrogenase (EC 1.2.1.3)
CHB1	PWY-7269	0	0	0	NAD/NADP-NADH/NADPH mitochondrial interconversion (yeast)	ALDHDEHYDROG-RXN	5	1	3	UTCHB1_1351	100.893	1.19044	Aldehyde dehydrogenase (EC 1.2.1.3)
CHB1	PWY-7269	0	0	0	NAD/NADP-NADH/NADPH mitochondrial interconversion (yeast)	ALDHDEHYDROG-RXN	5	1	3	UTCHB1_561	89.9907	1.0618	Aldehyde dehydrogenase (EC 1.2.1.3)
CHB1	PWY-7388	0	0	0	octanoyl-ACP biosynthesis (mitochondria, yeast)	ACETYL-COA-CARBOXYLTRANSFER-RXN	9	3	6	UTCHB1_33	105.216	1.24144	Acetyl-coenzyme A carboxyl transferase beta chain (EC 6.4.1.2)
CHB1	PWY-7388	0	0	0	octanoyl-ACP biosynthesis (mitochondria, yeast)	ACETYL-COA-CARBOXYLTRANSFER-RXN	9	3	6	UTCHB1_1855	82.7539	0.976416	Acetyl-coenzyme A carboxyl transferase alpha chain (EC 6.4.1.2)
CHB1	PWY-7388	0	0	0	octanoyl-ACP biosynthesis (mitochondria, yeast)	MALONYL-COA-ACP-TRANSACYL-RXN	9	3	6	UTCHB1_1065	74.6537	0.880841	Malonyl CoA-acyl carrier protein transacylase (EC 2.3.1.39)
CHB1	PWY-7388	0	0	0	octanoyl-ACP biosynthesis (mitochondria, yeast)	RXN-9514	9	3	6	UTCHB1_28	98.9392	1.16739	3-oxoacyl- reductase (EC 1.1.1.100)
CHB1	PWY-7388	0	0	0	octanoyl-ACP biosynthesis (mitochondria, yeast)	RXN-9514	9	3	6	UTCHB1_983	68.8815	0.812735	3-oxoacyl- reductase (EC 1.1.1.100)
CHB1	PWY-7388	0	0	0	octanoyl-ACP biosynthesis (mitochondria, yeast)	RXN-9514	9	3	6	UTCHB1_1066	62.5029	0.737475	3-oxoacyl- reductase (EC 1.1.1.100)
CHB1	PWY-7432	0	0	0	phenylalanine biosynthesis (cytosolic, plants)	4-HYDROXYPHENYLPYRUVATE-DIOXYGENASE-RXN	4	2	3	UTCHB1_833	91.9264	1.08464	4-hydroxyphenylpyruvate dioxygenase (EC 1.13.11.27)
CHB1	PWY-7432	0	0	0	phenylalanine biosynthesis (cytosolic, plants)	PHEAMINOTRANS-RXN	4	2	3	UTCHB1_1452	139.346	1.64415	Biosynthetic Aromatic amino acid aminotransferase beta (EC 2.6.1.57) @ Histidinol-phosphate 2.6.1.9)
CHB1	PWY-7432	0	0	0	phenylalanine biosynthesis (cytosolic, plants)	PHEAMINOTRANS-RXN	4	2	3	UTCHB1_1070	90.1346	1.0635	Biosynthetic Aromatic amino acid aminotransferase beta (EC 2.6.1.57) @ Histidinol-phosphate 2.6.1.9)
CHB1	PWY-7224	0	0	0	purine deoxyribonucleosides salvage	DEOXYADENOSINE-KINASE-RXN	6	3	3	UTCHB1_1537	78.1586	0.922197	Deoxyadenosine kinase (EC 2.7.1.76) / Deoxyguanosine 2.7.1.113)
CHB1	PWY-7224	0	0	0	purine deoxyribonucleosides salvage	DEOXYADENOSINE-KINASE-RXN	6	3	3	UTCHB1_1251	75.2907	0.888358	Deoxyadenosine kinase (EC 2.7.1.76) / Deoxyguanosine 2.7.1.113)
CHB1	PWY-7224	0	0	0	purine deoxyribonucleosides salvage	DGDPKIN-RXN	6	3	3	UTCHB1_1326	50.0326	0.590337	Nucleoside diphosphate kinase (EC 2.7.4.6)
CHB1	PWY-7238	0	0	0	sucrose biosynthesis II	PGLUCISOM-RXN	9	2	3	UTCHB1_481	72.9062	0.860223	Glucose-6-phosphate isomerase, archaeal II (EC 5.3.1.9) / Mannose-6-phosphate 5.3.1.8)
CHB1	PWY-7238	0	0	0	sucrose biosynthesis II	RXN-14353	9	2	3	UTCHB1_1760	111.255	1.3127	Glycogen phosphorylase (EC 2.4.1.1)
CHB1	PWY-7238	0	0	0	sucrose biosynthesis II	RXN-14353	9	2	3	UTCHB1_2054	108.055	1.27495	1,4-alpha-glucan phosphorylase (EC 2.4.1.1)
CHB1	PWY-7346	0	0	0	UDP-alpha-D-glucuronate biosynthesis (from UDP-glucose)	UGD-RXN	1	1	2	UTCHB1_340	95.7968	1.13031	UDP-glucose dehydrogenase (EC 1.1.1.22)
CHB1	PWY-7346	0	0	0	UDP-alpha-D-glucuronate biosynthesis (from UDP-glucose)	UGD-RXN	1	1	2	UTCHB1_2055	75.2953	0.888412	UDP-glucose dehydrogenase (EC 1.1.1.22)
CHB1	PWY-7344	0	0	0	UDP-D-galactose biosynthesis	UDPGLUCEPIM-RXN	1	1	5	UTCHB1_1143	91.1002	1.07489	UDP-glucose 4-epimerase (EC 5.1.3.2)
CHB1	PWY-7344	0	0	0	UDP-D-galactose biosynthesis	UDPGLUCEPIM-RXN	1	1	5	UTCHB1_931	83.6827	0.987375	UDP-glucose 4-epimerase (EC 5.1.3.2)
CHB1	PWY-7344	0	0	0	UDP-D-galactose biosynthesis	UDPGLUCEPIM-RXN	1	1	5	UTCHB1_1894	81.5187	0.961842	UDP-glucose 4-epimerase (EC 5.1.3.2)
CHB1	PWY-7344	0	0	0	UDP-D-galactose biosynthesis	UDPGLUCEPIM-RXN	1	1	5	UTCHB1_802	78.1077	0.921596	UDP-glucose 4-epimerase (EC 5.1.3.2)
CHB1	PWY-7344	0	0	0	UDP-D-galactose biosynthesis	UDPGLUCEPIM-RXN	1	1	5	UTCHB1_251	65.3216	0.770732	UDP-glucose 4-epimerase (EC 5.1.3.2)
CHB1	PWY-7335	0	0	0	UDP-N-acetyl-alpha-D-mannosaminouronate biosynthesis	UDPGLCNACEPIM-RXN	2	1	3	UTCHB1_1859	104.791	1.23643	UDP-N-acetylglucosamine 2-epimerase (EC 5.1.3.14)
CHB1	PWY-7335	0	0	0	UDP-N-acetyl-alpha-D-mannosaminouronate biosynthesis	UDPGLCNACEPIM-RXN	2	1	3	UTCHB1_1268	100.413	1.18478	UDP-N-acetylglucosamine 2-epimerase (EC 5.1.3.14)
CHB1	PWY-7335	0	0	0	UDP-N-acetyl-alpha-D-mannosaminouronate biosynthesis	UDPGLCNACEPIM-RXN	2	1	3	UTCHB1_1044	77.4444	0.913769	UDP-N-acetylglucosamine 2-epimerase (EC 5.1.3.14)
CHB1	PWY-801	Activation-Inactivation-Interconversion	Interconversion	None	homocysteine and cysteine interconversion	CYSTATHIONINE-BETA-SYNTHASE-RXN	4	2	2	UTCHB1_1019	102.315	1.20722	Cystathionine beta-synthase (EC 4.2.1.22)
CHB1	PWY-801	Activation-Inactivation-Interconversion	Interconversion	None	homocysteine and cysteine interconversion	RXN-14048	4	2	2	UTCHB1_1020	104.263	1.2302	Cystathionine gamma-lyase (EC 4.4.1.1)
CHB1	PWY0-1021	Biosynthesis	Amino-Acid-Biosynthesis	IND-AMINO-ACID-SYN	alanine biosynthesis III	RXN0-308	1	1	3	UTCHB1_105	98.5643	1.16296	Cysteine desulfurase (EC 2.8.1.7), SufS subfamily
CHB1	PWY0-1021	Biosynthesis	Amino-Acid-Biosynthesis	IND-AMINO-ACID-SYN	alanine biosynthesis III	RXN0-308	1	1	3	UTCHB1_1030	92.5756	1.0923	Cysteine desulfurase (EC 2.8.1.7), IscS subfamily
CHB1	PWY0-1021	Biosynthesis	Amino-Acid-Biosynthesis	IND-AMINO-ACID-SYN	alanine biosynthesis III	RXN0-308	1	1	3	UTCHB1_582	80.6797	0.951943	Cysteine desulfurase (EC 2.8.1.7)
CHB1	ARGASEDEG-PWY	Biosynthesis	Amino-Acid-Biosynthesis	IND-AMINO-ACID-SYN	arginine degradation I (arginase pathway)	ARGINASE-RXN	3	2	2	UTCHB1_148	81.1407	0.957382	Arginase (EC 3.5.3.1)
CHB1	ARGASEDEG-PWY	Biosynthesis	Amino-Acid-Biosynthesis	IND-AMINO-ACID-SYN	arginine degradation I (arginase pathway)	RXN-14116	3	2	2	UTCHB1_1656	94.7908	1.11844	Delta-1-pyrroline-5-carboxylate dehydrogenase (EC 1.5.1.12)
CHB1	ASPARAGINE-BIOSYNTHESIS	Biosynthesis	Amino-Acid-Biosynthesis	IND-AMINO-ACID-SYN	asparagine biosynthesis I	ASNSYNB-RXN	1	1	1	UTCHB1_530	98.4357	1.16145	Asparagine synthetase (EC 6.3.5.4)
CHB1	ASPARAGINESYN-PWY	Biosynthesis	Amino-Acid-Biosynthesis	IND-AMINO-ACID-SYN	asparagine biosynthesis II	ASNSYNA-RXN	1	1	1	UTCHB1_530	98.4357	1.16145	Asparagine synthetase (EC 6.3.5.4)
CHB1	ASPARTATESYN-PWY	Biosynthesis	Amino-Acid-Biosynthesis	IND-AMINO-ACID-SYN	aspartate biosynthesis	ASPAMINOTRANS-RXN	1	1	2	UTCHB1_650	100.236	1.18269	Aspartate aminotransferase (EC 2.6.1.1)
CHB1	ASPARTATESYN-PWY	Biosynthesis	Amino-Acid-Biosynthesis	IND-AMINO-ACID-SYN	aspartate biosynthesis	ASPAMINOTRANS-RXN	1	1	2	UTCHB1_1356	86.4049	1.01949	Aspartate aminotransferase (EC 2.6.1.1)
CHB1	PWY-5155	Biosynthesis	Amino-Acid-Biosynthesis	IND-AMINO-ACID-SYN	beta-alanine biosynthesis III	ASPDECARBOX-RXN	1	1	1	UTCHB1_35	73.7535	0.87022	Aspartate 1-decarboxylase (EC 4.1.1.11)
CHB1	CITRULBIO-PWY	Biosynthesis	Amino-Acid-Biosynthesis	IND-AMINO-ACID-SYN	citrulline biosynthesis	ARGINASE-RXN	8	3	9	UTCHB1_148	81.1407	0.957382	Arginase (EC 3.5.3.1)
CHB1	CITRULBIO-PWY	Biosynthesis	Amino-Acid-Biosynthesis	IND-AMINO-ACID-SYN	citrulline biosynthesis	GLUTAMIN-RXN	8	3	9	UTCHB1_1258	131.667	1.55355	Carbamoyl-phosphate synthase large chain (EC 6.3.5.5)
CHB1	CITRULBIO-PWY	Biosynthesis	Amino-Acid-Biosynthesis	IND-AMINO-ACID-SYN	citrulline biosynthesis	GLUTAMIN-RXN	8	3	9	UTCHB1_773	100.571	1.18664	Ferredoxin-dependent glutamate synthase (EC 1.4.7.1)
CHB1	CITRULBIO-PWY	Biosynthesis	Amino-Acid-Biosynthesis	IND-AMINO-ACID-SYN	citrulline biosynthesis	GLUTAMIN-RXN	8	3	9	UTCHB1_1743	98.8363	1.16617	GMP synthase , ATP pyrophosphatase subunit (EC 6.3.5.2) / amidotransferase
CHB1	CITRULBIO-PWY	Biosynthesis	Amino-Acid-Biosynthesis	IND-AMINO-ACID-SYN	citrulline biosynthesis	GLUTAMIN-RXN	8	3	9	UTCHB1_530	98.4357	1.16145	Asparagine synthetase (EC 6.3.5.4)
CHB1	CITRULBIO-PWY	Biosynthesis	Amino-Acid-Biosynthesis	IND-AMINO-ACID-SYN	citrulline biosynthesis	GLUTAMIN-RXN	8	3	9	UTCHB1_297	89.0484	1.05068	CTP synthase (EC 6.3.4.2)
CHB1	CITRULBIO-PWY	Biosynthesis	Amino-Acid-Biosynthesis	IND-AMINO-ACID-SYN	citrulline biosynthesis	GLUTAMIN-RXN	8	3	9	UTCHB1_565	86.2244	1.01737	Carbamoyl-phosphate synthase small chain (EC 6.3.5.5)
CHB1	CITRULBIO-PWY	Biosynthesis	Amino-Acid-Biosynthesis	IND-AMINO-ACID-SYN	citrulline biosynthesis	GLUTAMIN-RXN	8	3	9	UTCHB1_498	84.5311	0.997386	Carbamoyl-phosphate synthase large chain (EC 6.3.5.5)
CHB1	CITRULBIO-PWY	Biosynthesis	Amino-Acid-Biosynthesis	IND-AMINO-ACID-SYN	citrulline biosynthesis	RXN-14903	8	3	9	UTCHB1_1318	82.693	0.975698	Proline dehydrogenase (EC 1.5.99.8) (Proline oxidase)
CHB1	GLUTSYNIII-PWY	Biosynthesis	Amino-Acid-Biosynthesis	IND-AMINO-ACID-SYN	glutamate biosynthesis III	GLUTDEHYD-RXN	1	1	2	UTCHB1_1246	102.557	1.21008	NAD-specific glutamate dehydrogenase (EC 1.4.1.2) NADP-specific 1.4.1.4)
CHB1	GLUTSYNIII-PWY	Biosynthesis	Amino-Acid-Biosynthesis	IND-AMINO-ACID-SYN	glutamate biosynthesis III	GLUTDEHYD-RXN	1	1	2	UTCHB1_314	100.972	1.19137	NAD-specific glutamate dehydrogenase (EC 1.4.1.2) NADP-specific 1.4.1.4)
CHB1	PWY-4341	Biosynthesis	Amino-Acid-Biosynthesis	IND-AMINO-ACID-SYN	glutamate biosynthesis V	GLUTAMATE-SYNTHASE-FERREDOXIN-RXN	1	1	1	UTCHB1_773	100.571	1.18664	Ferredoxin-dependent glutamate synthase (EC 1.4.7.1)
CHB1	GLNSYN-PWY	Biosynthesis	Amino-Acid-Biosynthesis	IND-AMINO-ACID-SYN	glutamine biosynthesis I	GLUTAMINESYN-RXN	1	1	1	UTCHB1_1215	115.903	1.36754	Glutamine synthetase type I (EC 6.3.1.2)
CHB1	PWY-6549	Biosynthesis	Amino-Acid-Biosynthesis	IND-AMINO-ACID-SYN	glutamine biosynthesis III	ACONITATEDEHYDR-RXN	9	7	7	UTCHB1_2014	91.9125	1.08448	Aconitate hydratase (EC 4.2.1.3)
CHB1	PWY-6549	Biosynthesis	Amino-Acid-Biosynthesis	IND-AMINO-ACID-SYN	glutamine biosynthesis III	CITSYN-RXN	9	7	7	UTCHB1_692	136.094	1.60577	Citrate synthase (si) (EC 2.3.3.1)
CHB1	PWY-6549	Biosynthesis	Amino-Acid-Biosynthesis	IND-AMINO-ACID-SYN	glutamine biosynthesis III	GLUTAMATE-SYNTHASE-FERREDOXIN-RXN	9	7	7	UTCHB1_773	100.571	1.18664	Ferredoxin-dependent glutamate synthase (EC 1.4.7.1)
CHB1	PWY-6549	Biosynthesis	Amino-Acid-Biosynthesis	IND-AMINO-ACID-SYN	glutamine biosynthesis III	GLUTAMINESYN-RXN	9	7	7	UTCHB1_1215	115.903	1.36754	Glutamine synthetase type I (EC 6.3.1.2)
CHB1	PWY-6549	Biosynthesis	Amino-Acid-Biosynthesis	IND-AMINO-ACID-SYN	glutamine biosynthesis III	ISOCITDEH-RXN	9	7	7	UTCHB1_1473	111.423	1.31468	Isocitrate dehydrogenase (EC 1.1.1.42)
CHB1	PWY-6549	Biosynthesis	Amino-Acid-Biosynthesis	IND-AMINO-ACID-SYN	glutamine biosynthesis III	ISOCITDEH-RXN	9	7	7	UTCHB1_1472	107.321	1.26629	Isocitrate dehydrogenase (EC 1.1.1.42)
CHB1	PWY-6549	Biosynthesis	Amino-Acid-Biosynthesis	IND-AMINO-ACID-SYN	glutamine biosynthesis III	PYRUVATEORTHOPHOSPHATE-DIKINASE-RXN	9	7	7	UTCHB1_1444	121.684	1.43575	Pyruvate,phosphate dikinase (EC 2.7.9.1)
CHB1	GLYSYN-PWY	Biosynthesis	Amino-Acid-Biosynthesis	IND-AMINO-ACID-SYN	glycine biosynthesis I	GLYOHMETRANS-RXN	1	1	1	UTCHB1_1729	89.1819	1.05226	Serine hydroxymethyltransferase (EC 2.1.2.1)
CHB1	GLYSYN-THR-PWY	Biosynthesis	Amino-Acid-Biosynthesis	IND-AMINO-ACID-SYN	glycine biosynthesis IV	THREONINE-ALDOLASE-RXN	1	1	1	UTCHB1_624	112.517	1.3276	Low-specificity L-threonine aldolase (EC 4.1.2.5)
CHB1	HISTSYN-PWY	Biosynthesis	Amino-Acid-Biosynthesis	IND-AMINO-ACID-SYN	histidine biosynthesis	PRIBFAICARPISOM-RXN	10	1	1	UTCHB1_702	89.4925	1.05593	Phosphoribosylformimino-5-aminoimidazole carboxamide ribotide isomerase (EC 5.3.1.16)
CHB1	PWY-6922	Biosynthesis	Amino-Acid-Biosynthesis	IND-AMINO-ACID-SYN	L-N<sup>delta</sup>-acetylornithine biosynthesis	ARGINASE-RXN	6	2	2	UTCHB1_148	81.1407	0.957382	Arginase (EC 3.5.3.1)
CHB1	PWY-6922	Biosynthesis	Amino-Acid-Biosynthesis	IND-AMINO-ACID-SYN	L-N<sup>delta</sup>-acetylornithine biosynthesis	RXN-14903	6	2	2	UTCHB1_1318	82.693	0.975698	Proline dehydrogenase (EC 1.5.99.8) (Proline oxidase)
CHB1	PWY-2941	Biosynthesis	Amino-Acid-Biosynthesis	IND-AMINO-ACID-SYN	lysine biosynthesis II	2.3.1.89-RXN	9	1	1	UTCHB1_344	62.9548	0.742806	2,3,4,5-tetrahydropyridine-2,6-dicarboxylate N-acetyltransferase (EC 2.3.1.89)
CHB1	HOMOSER-METSYN-PWY	Biosynthesis	Amino-Acid-Biosynthesis	IND-AMINO-ACID-SYN	methionine biosynthesis I	HOMOCYSMETB12-RXN	5	2	2	UTCHB1_1830	119.112	1.40541	5-methyltetrahydrofolate--homocysteine methyltransferase (EC 2.1.1.13)
CHB1	HOMOSER-METSYN-PWY	Biosynthesis	Amino-Acid-Biosynthesis	IND-AMINO-ACID-SYN	methionine biosynthesis I	O-SUCCHOMOSERLYASE-RXN	5	2	2	UTCHB1_1553	94.9666	1.12051	Cystathionine gamma-synthase (EC 2.5.1.48)
CHB1	GLUTORN-PWY	Biosynthesis	Amino-Acid-Biosynthesis	IND-AMINO-ACID-SYN	ornithine biosynthesis	ACETYLORNDEACET-RXN	5	1	1	UTCHB1_182	101.741	1.20045	Acetylornithine deacetylase/Succinyl-diaminopimelate desuccinylase related deacylases
CHB1	PWY0-901	Biosynthesis	Amino-Acid-Biosynthesis	IND-AMINO-ACID-SYN	selenocysteine biosynthesis I (bacteria)	2.7.9.3-RXN	3	2	2	UTCHB1_1986	84.8089	1.00066	Selenide,water dikinase (EC 2.7.9.3) @ selenocysteine-containing
CHB1	PWY0-901	Biosynthesis	Amino-Acid-Biosynthesis	IND-AMINO-ACID-SYN	selenocysteine biosynthesis I (bacteria)	RXN0-2161	3	2	2	UTCHB1_512	91.6645	1.08155	Seryl-tRNA synthetase (EC 6.1.1.11)
CHB1	PWY-6281	Biosynthesis	Amino-Acid-Biosynthesis	IND-AMINO-ACID-SYN	selenocysteine biosynthesis II (archaea and eukaryotes)	2.7.9.3-RXN	4	2	2	UTCHB1_1986	84.8089	1.00066	Selenide,water dikinase (EC 2.7.9.3) @ selenocysteine-containing
CHB1	PWY-6281	Biosynthesis	Amino-Acid-Biosynthesis	IND-AMINO-ACID-SYN	selenocysteine biosynthesis II (archaea and eukaryotes)	RXN0-2161	4	2	2	UTCHB1_512	91.6645	1.08155	Seryl-tRNA synthetase (EC 6.1.1.11)
CHB1	SERSYN-PWY	Biosynthesis	Amino-Acid-Biosynthesis	IND-AMINO-ACID-SYN	serine biosynthesis	PGLYCDEHYDROG-RXN	3	1	1	UTCHB1_626	91.8461	1.0837	D-3-phosphoglycerate dehydrogenase (EC 1.1.1.95)
CHB1	PWY-5905	Biosynthesis	Amino-Acid-Biosynthesis	None	hypusine biosynthesis	RXN-13414	5	4	1	UTCHB1_357	108.792	1.28365	Deoxyhypusine synthase (EC 2.5.1.46)
CHB1	PWY490-4	Biosynthesis	Aminoacyl-tRNAs-Charging	None	asparagine biosynthesis III (tRNA-dependent)	6.3.5.6-RXN	3	1	3	UTCHB1_313	91.465	1.0792	Aspartyl-tRNA(Asn) amidotransferase subunit A (EC 6.3.5.6) @ Glutamyl-tRNA(Gln) 6.3.5.7)
CHB1	PWY490-4	Biosynthesis	Aminoacyl-tRNAs-Charging	None	asparagine biosynthesis III (tRNA-dependent)	6.3.5.6-RXN	3	1	3	UTCHB1_1660	83.7702	0.988407	Aspartyl-tRNA(Asn) amidotransferase subunit B (EC 6.3.5.6) @ Glutamyl-tRNA(Gln) 6.3.5.7)
CHB1	PWY490-4	Biosynthesis	Aminoacyl-tRNAs-Charging	None	asparagine biosynthesis III (tRNA-dependent)	6.3.5.6-RXN	3	1	3	UTCHB1_295	49.9592	0.589471	Aspartyl-tRNA(Asn) amidotransferase subunit C (EC 6.3.5.6) @ Glutamyl-tRNA(Gln) 6.3.5.7)
CHB1	PWY-6435	Biosynthesis	AROMATIC-COMPOUNDS-BIOSYN	4-Hydroxybenzoate-Biosynthesis	4-hydroxybenzoate biosynthesis V	RXN-11244	5	2	7	UTCHB1_1226	102.376	1.20793	Enoyl-CoA hydratase (EC 4.2.1.17)
CHB1	PWY-6435	Biosynthesis	AROMATIC-COMPOUNDS-BIOSYN	4-Hydroxybenzoate-Biosynthesis	4-hydroxybenzoate biosynthesis V	RXN-11244	5	2	7	UTCHB1_996	92.1777	1.08761	Enoyl-CoA hydratase (EC 4.2.1.17)
CHB1	PWY-6435	Biosynthesis	AROMATIC-COMPOUNDS-BIOSYN	4-Hydroxybenzoate-Biosynthesis	4-hydroxybenzoate biosynthesis V	RXN-11244	5	2	7	UTCHB1_1453	88.7606	1.04729	Enoyl-CoA hydratase (EC 4.2.1.17)
CHB1	PWY-6435	Biosynthesis	AROMATIC-COMPOUNDS-BIOSYN	4-Hydroxybenzoate-Biosynthesis	4-hydroxybenzoate biosynthesis V	RXN-11244	5	2	7	UTCHB1_850	73.2565	0.864356	Enoyl-CoA hydratase (EC 4.2.1.17)
CHB1	PWY-6435	Biosynthesis	AROMATIC-COMPOUNDS-BIOSYN	4-Hydroxybenzoate-Biosynthesis	4-hydroxybenzoate biosynthesis V	RXN-11244	5	2	7	UTCHB1_995	70.9928	0.837647	Enoyl-CoA hydratase (EC 4.2.1.17)
CHB1	PWY-6435	Biosynthesis	AROMATIC-COMPOUNDS-BIOSYN	4-Hydroxybenzoate-Biosynthesis	4-hydroxybenzoate biosynthesis V	RXN-11246	5	2	7	UTCHB1_1934	100.523	1.18608	3-ketoacyl-CoA thiolase (EC 2.3.1.16) @ Acetyl-CoA acetyltransferase 2.3.1.9)
CHB1	PWY-6435	Biosynthesis	AROMATIC-COMPOUNDS-BIOSYN	4-Hydroxybenzoate-Biosynthesis	4-hydroxybenzoate biosynthesis V	RXN-11246	5	2	7	UTCHB1_1662	73.1583	0.863198	Acetyl-CoA C-acyltransferase (EC 2.3.1.16) @ acetyltransferase 2.3.1.9)
CHB1	PWY-5886	Biosynthesis	AROMATIC-COMPOUNDS-BIOSYN	None	4-hydroxyphenylpyruvate biosynthesis	TYROSINE-AMINOTRANSFERASE-RXN	1	1	2	UTCHB1_1452	139.346	1.64415	Biosynthetic Aromatic amino acid aminotransferase beta (EC 2.6.1.57) @ Histidinol-phosphate 2.6.1.9)
CHB1	PWY-5886	Biosynthesis	AROMATIC-COMPOUNDS-BIOSYN	None	4-hydroxyphenylpyruvate biosynthesis	TYROSINE-AMINOTRANSFERASE-RXN	1	1	2	UTCHB1_1070	90.1346	1.0635	Biosynthetic Aromatic amino acid aminotransferase beta (EC 2.6.1.57) @ Histidinol-phosphate 2.6.1.9)
CHB1	PWY0-1241	Biosynthesis	Carbohydrates-Biosynthesis	CARBO-BIOSYNTHESIS	ADP-L-glycero-beta-D-manno-heptose biosynthesis	5.1.3.20-RXN	5	3	3	UTCHB1_877	59.8961	0.706717	ADP-L-glycero-D-manno-heptose-6-epimerase (EC 5.1.3.20)
CHB1	PWY0-1241	Biosynthesis	Carbohydrates-Biosynthesis	CARBO-BIOSYNTHESIS	ADP-L-glycero-beta-D-manno-heptose biosynthesis	RXN0-4301	5	3	3	UTCHB1_1366	75.6815	0.892969	Phosphoheptose isomerase 1 (EC 5.3.1.-)
CHB1	PWY0-1241	Biosynthesis	Carbohydrates-Biosynthesis	CARBO-BIOSYNTHESIS	ADP-L-glycero-beta-D-manno-heptose biosynthesis	RXN0-4341	5	3	3	UTCHB1_879	61.6662	0.727602	ADP-heptose synthase (EC 2.7.-.-) / D-glycero-beta-D-manno-heptose 7-phosphate kinase
CHB1	PWY-1269	Biosynthesis	Carbohydrates-Biosynthesis	CARBO-BIOSYNTHESIS	CMP-KDO biosynthesis I	CPM-KDOSYNTH-RXN	4	4	4	UTCHB1_296	90.4162	1.06682	3-deoxy-manno-octulosonate cytidylyltransferase (EC 2.7.7.38)
CHB1	PWY-1269	Biosynthesis	Carbohydrates-Biosynthesis	CARBO-BIOSYNTHESIS	CMP-KDO biosynthesis I	DARAB5PISOM-RXN	4	4	4	UTCHB1_716	76.5773	0.903538	Arabinose 5-phosphate isomerase (EC 5.3.1.13)
CHB1	PWY-1269	Biosynthesis	Carbohydrates-Biosynthesis	CARBO-BIOSYNTHESIS	CMP-KDO biosynthesis I	KDO-8PPHOSPHAT-RXN	4	4	4	UTCHB1_474	91.8312	1.08352	3-deoxy-D-manno-octulosonate 8-phosphate phosphatase (EC 3.1.3.45)
CHB1	PWY-1269	Biosynthesis	Carbohydrates-Biosynthesis	CARBO-BIOSYNTHESIS	CMP-KDO biosynthesis I	KDO-8PSYNTH-RXN	4	4	4	UTCHB1_1700	100.113	1.18124	2-Keto-3-deoxy-D-manno-octulosonate-8-phosphate synthase (EC 2.5.1.55)
CHB1	PWY-5111	Biosynthesis	Carbohydrates-Biosynthesis	CARBO-BIOSYNTHESIS	CMP-KDO biosynthesis II (from D-arabinose 5-phosphate)	CPM-KDOSYNTH-RXN	3	3	3	UTCHB1_296	90.4162	1.06682	3-deoxy-manno-octulosonate cytidylyltransferase (EC 2.7.7.38)
CHB1	PWY-5111	Biosynthesis	Carbohydrates-Biosynthesis	CARBO-BIOSYNTHESIS	CMP-KDO biosynthesis II (from D-arabinose 5-phosphate)	KDO-8PPHOSPHAT-RXN	3	3	3	UTCHB1_474	91.8312	1.08352	3-deoxy-D-manno-octulosonate 8-phosphate phosphatase (EC 3.1.3.45)
CHB1	PWY-5111	Biosynthesis	Carbohydrates-Biosynthesis	CARBO-BIOSYNTHESIS	CMP-KDO biosynthesis II (from D-arabinose 5-phosphate)	KDO-8PSYNTH-RXN	3	3	3	UTCHB1_1700	100.113	1.18124	2-Keto-3-deoxy-D-manno-octulosonate-8-phosphate synthase (EC 2.5.1.55)
CHB1	PWY-6139	Biosynthesis	Carbohydrates-Biosynthesis	CARBO-BIOSYNTHESIS	CMP-N-acetylneuraminate biosynthesis II (bacteria)	N-ACETYLNEURAMINATE-SYNTHASE-RXN	3	2	2	UTCHB1_27	76.1387	0.898363	N-acetylneuraminate synthase (EC 2.5.1.56)
CHB1	PWY-6139	Biosynthesis	Carbohydrates-Biosynthesis	CARBO-BIOSYNTHESIS	CMP-N-acetylneuraminate biosynthesis II (bacteria)	RXN-9990	3	2	2	UTCHB1_1414	78.0859	0.921338	N-Acetylneuraminate cytidylyltransferase (EC 2.7.7.43)
CHB1	DTDPRHAMSYN-PWY	Biosynthesis	Carbohydrates-Biosynthesis	CARBO-BIOSYNTHESIS	dTDP-L-rhamnose biosynthesis I	DTDPDEHYDRHAMEPIM-RXN	4	4	6	UTCHB1_2053	91.0171	1.07391	dTDP-4-dehydrorhamnose 3,5-epimerase (EC 5.1.3.13)
CHB1	DTDPRHAMSYN-PWY	Biosynthesis	Carbohydrates-Biosynthesis	CARBO-BIOSYNTHESIS	dTDP-L-rhamnose biosynthesis I	DTDPDEHYRHAMREDUCT-RXN	4	4	6	UTCHB1_511	88.2715	1.04152	dTDP-4-dehydrorhamnose reductase (EC 1.1.1.133)
CHB1	DTDPRHAMSYN-PWY	Biosynthesis	Carbohydrates-Biosynthesis	CARBO-BIOSYNTHESIS	dTDP-L-rhamnose biosynthesis I	DTDPGLUCDEHYDRAT-RXN	4	4	6	UTCHB1_2065	91.7022	1.082	dTDP-glucose 4,6-dehydratase (EC 4.2.1.46)
CHB1	DTDPRHAMSYN-PWY	Biosynthesis	Carbohydrates-Biosynthesis	CARBO-BIOSYNTHESIS	dTDP-L-rhamnose biosynthesis I	DTDPGLUCDEHYDRAT-RXN	4	4	6	UTCHB1_1832	77.4042	0.913295	dTDP-glucose 4,6-dehydratase (EC 4.2.1.46)
CHB1	DTDPRHAMSYN-PWY	Biosynthesis	Carbohydrates-Biosynthesis	CARBO-BIOSYNTHESIS	dTDP-L-rhamnose biosynthesis I	DTDPGLUCOSEPP-RXN	4	4	6	UTCHB1_2004	83.0228	0.979589	Glucose-1-phosphate thymidylyltransferase (EC 2.7.7.24)
CHB1	DTDPRHAMSYN-PWY	Biosynthesis	Carbohydrates-Biosynthesis	CARBO-BIOSYNTHESIS	dTDP-L-rhamnose biosynthesis I	DTDPGLUCOSEPP-RXN	4	4	6	UTCHB1_2052	77.3356	0.912486	Glucose-1-phosphate thymidylyltransferase (EC 2.7.7.24)
CHB1	PWY-3221	Biosynthesis	Carbohydrates-Biosynthesis	CARBO-BIOSYNTHESIS	dTDP-L-rhamnose biosynthesis II	DTDPGLUCDEHYDRAT-RXN	3	2	4	UTCHB1_2065	91.7022	1.082	dTDP-glucose 4,6-dehydratase (EC 4.2.1.46)
CHB1	PWY-3221	Biosynthesis	Carbohydrates-Biosynthesis	CARBO-BIOSYNTHESIS	dTDP-L-rhamnose biosynthesis II	DTDPGLUCDEHYDRAT-RXN	3	2	4	UTCHB1_1832	77.4042	0.913295	dTDP-glucose 4,6-dehydratase (EC 4.2.1.46)
CHB1	PWY-3221	Biosynthesis	Carbohydrates-Biosynthesis	CARBO-BIOSYNTHESIS	dTDP-L-rhamnose biosynthesis II	DTDPGLUCOSEPP-RXN	3	2	4	UTCHB1_2004	83.0228	0.979589	Glucose-1-phosphate thymidylyltransferase (EC 2.7.7.24)
CHB1	PWY-3221	Biosynthesis	Carbohydrates-Biosynthesis	CARBO-BIOSYNTHESIS	dTDP-L-rhamnose biosynthesis II	DTDPGLUCOSEPP-RXN	3	2	4	UTCHB1_2052	77.3356	0.912486	Glucose-1-phosphate thymidylyltransferase (EC 2.7.7.24)
CHB1	PWY-66	Biosynthesis	Carbohydrates-Biosynthesis	CARBO-BIOSYNTHESIS	GDP-L-fucose biosynthesis I (from GDP-D-mannose)	1.1.1.271-RXN	2	2	2	UTCHB1_1352	88.9079	1.04903	GDP-L-fucose synthetase (EC 1.1.1.271)
CHB1	PWY-66	Biosynthesis	Carbohydrates-Biosynthesis	CARBO-BIOSYNTHESIS	GDP-L-fucose biosynthesis I (from GDP-D-mannose)	GDPMANDEHYDRA-RXN	2	2	2	UTCHB1_342	98.7738	1.16544	GDP-mannose 4,6-dehydratase (EC 4.2.1.47)
CHB1	PWY-5659	Biosynthesis	Carbohydrates-Biosynthesis	CARBO-BIOSYNTHESIS	GDP-mannose biosynthesis	2.7.7.13-RXN	4	3	4	UTCHB1_1447	110.845	1.30786	Mannose-1-phosphate guanylyltransferase (EC 2.7.7.13 ) / Phosphomannomutase 5.4.2.8)
CHB1	PWY-5659	Biosynthesis	Carbohydrates-Biosynthesis	CARBO-BIOSYNTHESIS	GDP-mannose biosynthesis	PGLUCISOM-RXN	4	3	4	UTCHB1_481	72.9062	0.860223	Glucose-6-phosphate isomerase, archaeal II (EC 5.3.1.9) / Mannose-6-phosphate 5.3.1.8)
CHB1	PWY-5659	Biosynthesis	Carbohydrates-Biosynthesis	CARBO-BIOSYNTHESIS	GDP-mannose biosynthesis	PHOSMANMUT-RXN	4	3	4	UTCHB1_37	112.24	1.32433	Phosphomannomutase (EC 5.4.2.8) / Phosphoglucosamine mutase 5.4.2.10)
CHB1	PWY-5659	Biosynthesis	Carbohydrates-Biosynthesis	CARBO-BIOSYNTHESIS	GDP-mannose biosynthesis	PHOSMANMUT-RXN	4	3	4	UTCHB1_1871	94.7017	1.11739	Phosphomannomutase (EC 5.4.2.8) / Phosphoglucomutase 5.4.2.2)
CHB1	GLUCONEO-PWY	Biosynthesis	Carbohydrates-Biosynthesis	CARBO-BIOSYNTHESIS	gluconeogenesis I	2PGADEHYDRAT-RXN	13	9	9	UTCHB1_1751	109.328	1.28996	Enolase (EC 4.2.1.11)
CHB1	GLUCONEO-PWY	Biosynthesis	Carbohydrates-Biosynthesis	CARBO-BIOSYNTHESIS	gluconeogenesis I	3PGAREARR-RXN	13	9	9	UTCHB1_609	78.9087	0.931046	Phosphoglycerate mutase (EC 5.4.2.1)
CHB1	GLUCONEO-PWY	Biosynthesis	Carbohydrates-Biosynthesis	CARBO-BIOSYNTHESIS	gluconeogenesis I	F16ALDOLASE-RXN	13	9	9	UTCHB1_792	80.3643	0.948221	Fructose-bisphosphate aldolase class I (EC 4.1.2.13)
CHB1	GLUCONEO-PWY	Biosynthesis	Carbohydrates-Biosynthesis	CARBO-BIOSYNTHESIS	gluconeogenesis I	F16BDEPHOS-RXN	13	9	9	UTCHB1_1335	94.299	1.11264	Fructose-1,6-bisphosphatase, type I (EC 3.1.3.11) [Haemophilus
CHB1	GLUCONEO-PWY	Biosynthesis	Carbohydrates-Biosynthesis	CARBO-BIOSYNTHESIS	gluconeogenesis I	GAPOXNPHOSPHN-RXN	13	9	9	UTCHB1_1152	80.1955	0.94623	NAD-dependent glyceraldehyde-3-phosphate dehydrogenase (EC 1.2.1.12)
CHB1	GLUCONEO-PWY	Biosynthesis	Carbohydrates-Biosynthesis	CARBO-BIOSYNTHESIS	gluconeogenesis I	MALATE-DEH-RXN	13	9	9	UTCHB1_746	80.7844	0.953178	Malate dehydrogenase (EC 1.1.1.37)
CHB1	GLUCONEO-PWY	Biosynthesis	Carbohydrates-Biosynthesis	CARBO-BIOSYNTHESIS	gluconeogenesis I	PGLUCISOM-RXN	13	9	9	UTCHB1_481	72.9062	0.860223	Glucose-6-phosphate isomerase, archaeal II (EC 5.3.1.9) / Mannose-6-phosphate 5.3.1.8)
CHB1	GLUCONEO-PWY	Biosynthesis	Carbohydrates-Biosynthesis	CARBO-BIOSYNTHESIS	gluconeogenesis I	PHOSGLYPHOS-RXN	13	9	9	UTCHB1_1777	94.458	1.11451	Phosphoglycerate kinase (EC 2.7.2.3)
CHB1	GLUCONEO-PWY	Biosynthesis	Carbohydrates-Biosynthesis	CARBO-BIOSYNTHESIS	gluconeogenesis I	TRIOSEPISOMERIZATION-RXN	13	9	9	UTCHB1_1661	59.5345	0.702449	Triosephosphate isomerase (EC 5.3.1.1)
CHB1	PWY66-399	Biosynthesis	Carbohydrates-Biosynthesis	CARBO-BIOSYNTHESIS	gluconeogenesis III	2PGADEHYDRAT-RXN	12	11	11	UTCHB1_1751	109.328	1.28996	Enolase (EC 4.2.1.11)
CHB1	PWY66-399	Biosynthesis	Carbohydrates-Biosynthesis	CARBO-BIOSYNTHESIS	gluconeogenesis III	4.1.1.32-RXN	12	11	11	UTCHB1_2076	90.5503	1.06841	Phosphoenolpyruvate carboxykinase (EC 4.1.1.32)
CHB1	PWY66-399	Biosynthesis	Carbohydrates-Biosynthesis	CARBO-BIOSYNTHESIS	gluconeogenesis III	F16ALDOLASE-RXN	12	11	11	UTCHB1_792	80.3643	0.948221	Fructose-bisphosphate aldolase class I (EC 4.1.2.13)
CHB1	PWY66-399	Biosynthesis	Carbohydrates-Biosynthesis	CARBO-BIOSYNTHESIS	gluconeogenesis III	F16BDEPHOS-RXN	12	11	11	UTCHB1_1335	94.299	1.11264	Fructose-1,6-bisphosphatase, type I (EC 3.1.3.11) [Haemophilus
CHB1	PWY66-399	Biosynthesis	Carbohydrates-Biosynthesis	CARBO-BIOSYNTHESIS	gluconeogenesis III	GAPOXNPHOSPHN-RXN	12	11	11	UTCHB1_1152	80.1955	0.94623	NAD-dependent glyceraldehyde-3-phosphate dehydrogenase (EC 1.2.1.12)
CHB1	PWY66-399	Biosynthesis	Carbohydrates-Biosynthesis	CARBO-BIOSYNTHESIS	gluconeogenesis III	MALATE-DEH-RXN	12	11	11	UTCHB1_746	80.7844	0.953178	Malate dehydrogenase (EC 1.1.1.37)
CHB1	PWY66-399	Biosynthesis	Carbohydrates-Biosynthesis	CARBO-BIOSYNTHESIS	gluconeogenesis III	PHOSGLYPHOS-RXN	12	11	11	UTCHB1_1777	94.458	1.11451	Phosphoglycerate kinase (EC 2.7.2.3)
CHB1	PWY66-399	Biosynthesis	Carbohydrates-Biosynthesis	CARBO-BIOSYNTHESIS	gluconeogenesis III	PYRUVATE-CARBOXYLASE-RXN	12	11	11	UTCHB1_1154	58.6566	0.692091	Pyruvate carboxyl transferase subunit B (EC 6.4.1.1)
CHB1	PWY66-399	Biosynthesis	Carbohydrates-Biosynthesis	CARBO-BIOSYNTHESIS	gluconeogenesis III	RXN-13720	12	11	11	UTCHB1_481	72.9062	0.860223	Glucose-6-phosphate isomerase, archaeal II (EC 5.3.1.9) / Mannose-6-phosphate 5.3.1.8)
CHB1	PWY66-399	Biosynthesis	Carbohydrates-Biosynthesis	CARBO-BIOSYNTHESIS	gluconeogenesis III	RXN-15513	12	11	11	UTCHB1_609	78.9087	0.931046	Phosphoglycerate mutase (EC 5.4.2.1)
CHB1	PWY66-399	Biosynthesis	Carbohydrates-Biosynthesis	CARBO-BIOSYNTHESIS	gluconeogenesis III	TRIOSEPISOMERIZATION-RXN	12	11	11	UTCHB1_1661	59.5345	0.702449	Triosephosphate isomerase (EC 5.3.1.1)
CHB1	PWY-6333	Biosynthesis	Carbohydrates-Biosynthesis	None	acetaldehyde biosynthesis I	ALCOHOL-DEHYDROG-RXN	2	1	2	UTCHB1_994	95.9664	1.13231	Alcohol dehydrogenase (EC 1.1.1.1)
CHB1	PWY-6333	Biosynthesis	Carbohydrates-Biosynthesis	None	acetaldehyde biosynthesis I	ALCOHOL-DEHYDROG-RXN	2	1	2	UTCHB1_2011	91.565	1.08038	Alcohol dehydrogenase (EC 1.1.1.1)
CHB1	PWY-7035	Biosynthesis	Carbohydrates-Biosynthesis	Olefins-Biosynthesis	(Z)-9-tricosene biosynthesis	RXN-13290	3	1	2	UTCHB1_938	103.033	1.21569	Long-chain-fatty-acid--CoA ligase (EC 6.2.1.3)
CHB1	PWY-7035	Biosynthesis	Carbohydrates-Biosynthesis	Olefins-Biosynthesis	(Z)-9-tricosene biosynthesis	RXN-13290	3	1	2	UTCHB1_1618	86.0568	1.01539	Long-chain-fatty-acid--CoA ligase (EC 6.2.1.3)
CHB1	MANNOSYL-CHITO-DOLICHOL-BIOSYNTHESIS	Biosynthesis	Carbohydrates-Biosynthesis	Oligosaccharides-Biosynthesis	dolichyl-diphosphooligosaccharide biosynthesis	2.4.1.83-RXN	15	1	1	UTCHB1_1857	82.2407	0.970361	Dolichol-phosphate mannosyltransferase (EC 2.4.1.83) lipid-linked oligosaccharide synthesis cluster
CHB1	GLYCOGENSYNTH-PWY	Biosynthesis	Carbohydrates-Biosynthesis	Polysaccharides-Biosynthesis	glycogen biosynthesis I (from ADP-D-Glucose)	GLYCOGEN-BRANCH-RXN	5	2	3	UTCHB1_16	136.887	1.61514	1,4-alpha-glucan (glycogen) branching enzyme, GH-13-type (EC 2.4.1.18)
CHB1	GLYCOGENSYNTH-PWY	Biosynthesis	Carbohydrates-Biosynthesis	Polysaccharides-Biosynthesis	glycogen biosynthesis I (from ADP-D-Glucose)	GLYCOGENSYN-RXN	5	2	3	UTCHB1_1725	86.7307	1.02334	Glycogen synthase, ADP-glucose transglucosylase (EC 2.4.1.21)
CHB1	GLYCOGENSYNTH-PWY	Biosynthesis	Carbohydrates-Biosynthesis	Polysaccharides-Biosynthesis	glycogen biosynthesis I (from ADP-D-Glucose)	GLYCOGENSYN-RXN	5	2	3	UTCHB1_464	61.9308	0.730724	Glycogen synthase, ADP-glucose transglucosylase (EC 2.4.1.21)
CHB1	PWY-622	Biosynthesis	Carbohydrates-Biosynthesis	Polysaccharides-Biosynthesis	starch biosynthesis	GLYCOGENSYN-RXN	12	5	6	UTCHB1_1725	86.7307	1.02334	Glycogen synthase, ADP-glucose transglucosylase (EC 2.4.1.21)
CHB1	PWY-622	Biosynthesis	Carbohydrates-Biosynthesis	Polysaccharides-Biosynthesis	starch biosynthesis	GLYCOGENSYN-RXN	12	5	6	UTCHB1_464	61.9308	0.730724	Glycogen synthase, ADP-glucose transglucosylase (EC 2.4.1.21)
CHB1	PWY-622	Biosynthesis	Carbohydrates-Biosynthesis	Polysaccharides-Biosynthesis	starch biosynthesis	PGLUCISOM-RXN	12	5	6	UTCHB1_481	72.9062	0.860223	Glucose-6-phosphate isomerase, archaeal II (EC 5.3.1.9) / Mannose-6-phosphate 5.3.1.8)
CHB1	PWY-622	Biosynthesis	Carbohydrates-Biosynthesis	Polysaccharides-Biosynthesis	starch biosynthesis	RXN-14372	12	5	6	UTCHB1_16	136.887	1.61514	1,4-alpha-glucan (glycogen) branching enzyme, GH-13-type (EC 2.4.1.18)
CHB1	PWY-622	Biosynthesis	Carbohydrates-Biosynthesis	Polysaccharides-Biosynthesis	starch biosynthesis	RXN-1826	12	5	6	UTCHB1_1760	111.255	1.3127	Glycogen phosphorylase (EC 2.4.1.1)
CHB1	PWY-622	Biosynthesis	Carbohydrates-Biosynthesis	Polysaccharides-Biosynthesis	starch biosynthesis	RXN-1826	12	5	6	UTCHB1_2054	108.055	1.27495	1,4-alpha-glucan phosphorylase (EC 2.4.1.1)
CHB1	PWY-6387	Biosynthesis	Cell-Structure-Biosynthesis	Acetylmuramoyl-Pentapeptide-Biosynthesis	UDP-N-acetylmuramoyl-pentapeptide biosynthesis I (meso-DAP-containing)	DALADALALIG-RXN	8	3	3	UTCHB1_1787	88.5023	1.04424	D-alanine--D-alanine ligase (EC 6.3.2.4)
CHB1	PWY-6387	Biosynthesis	Cell-Structure-Biosynthesis	Acetylmuramoyl-Pentapeptide-Biosynthesis	UDP-N-acetylmuramoyl-pentapeptide biosynthesis I (meso-DAP-containing)	GLUTRACE-RXN	8	3	3	UTCHB1_1930	66.223	0.781367	Glutamate racemase (EC 5.1.1.3) / Nucleoside 5-triphosphatase RdgB (dHAPTP, dITP, XTP-specific) 3.6.1.15)
CHB1	PWY-6387	Biosynthesis	Cell-Structure-Biosynthesis	Acetylmuramoyl-Pentapeptide-Biosynthesis	UDP-N-acetylmuramoyl-pentapeptide biosynthesis I (meso-DAP-containing)	UDPNACETYLGLUCOSAMENOLPYRTRANS-RXN	8	3	3	UTCHB1_1878	111.103	1.3109	UDP-N-acetylglucosamine 1-carboxyvinyltransferase (EC 2.5.1.7)
CHB1	PWY-6386	Biosynthesis	Cell-Structure-Biosynthesis	Acetylmuramoyl-Pentapeptide-Biosynthesis	UDP-N-acetylmuramoyl-pentapeptide biosynthesis II (lysine-containing)	DALADALALIG-RXN	8	3	3	UTCHB1_1787	88.5023	1.04424	D-alanine--D-alanine ligase (EC 6.3.2.4)
CHB1	PWY-6386	Biosynthesis	Cell-Structure-Biosynthesis	Acetylmuramoyl-Pentapeptide-Biosynthesis	UDP-N-acetylmuramoyl-pentapeptide biosynthesis II (lysine-containing)	GLUTRACE-RXN	8	3	3	UTCHB1_1930	66.223	0.781367	Glutamate racemase (EC 5.1.1.3) / Nucleoside 5-triphosphatase RdgB (dHAPTP, dITP, XTP-specific) 3.6.1.15)
CHB1	PWY-6386	Biosynthesis	Cell-Structure-Biosynthesis	Acetylmuramoyl-Pentapeptide-Biosynthesis	UDP-N-acetylmuramoyl-pentapeptide biosynthesis II (lysine-containing)	UDPNACETYLGLUCOSAMENOLPYRTRANS-RXN	8	3	3	UTCHB1_1878	111.103	1.3109	UDP-N-acetylglucosamine 1-carboxyvinyltransferase (EC 2.5.1.7)
CHB1	PWY-6397	Biosynthesis	Cell-Structure-Biosynthesis	Cell-Wall-Biosynthesis	mycolyl-arabinogalactan-peptidoglycan complex biosynthesis	GALPMUT-RXN	17	2	6	UTCHB1_346	101.266	1.19484	UDP-galactopyranose mutase (EC 5.4.99.9)
CHB1	PWY-6397	Biosynthesis	Cell-Structure-Biosynthesis	Cell-Wall-Biosynthesis	mycolyl-arabinogalactan-peptidoglycan complex biosynthesis	UDPGLUCEPIM-RXN	17	2	6	UTCHB1_1143	91.1002	1.07489	UDP-glucose 4-epimerase (EC 5.1.3.2)
CHB1	PWY-6397	Biosynthesis	Cell-Structure-Biosynthesis	Cell-Wall-Biosynthesis	mycolyl-arabinogalactan-peptidoglycan complex biosynthesis	UDPGLUCEPIM-RXN	17	2	6	UTCHB1_931	83.6827	0.987375	UDP-glucose 4-epimerase (EC 5.1.3.2)
CHB1	PWY-6397	Biosynthesis	Cell-Structure-Biosynthesis	Cell-Wall-Biosynthesis	mycolyl-arabinogalactan-peptidoglycan complex biosynthesis	UDPGLUCEPIM-RXN	17	2	6	UTCHB1_1894	81.5187	0.961842	UDP-glucose 4-epimerase (EC 5.1.3.2)
CHB1	PWY-6397	Biosynthesis	Cell-Structure-Biosynthesis	Cell-Wall-Biosynthesis	mycolyl-arabinogalactan-peptidoglycan complex biosynthesis	UDPGLUCEPIM-RXN	17	2	6	UTCHB1_802	78.1077	0.921596	UDP-glucose 4-epimerase (EC 5.1.3.2)
CHB1	PWY-6397	Biosynthesis	Cell-Structure-Biosynthesis	Cell-Wall-Biosynthesis	mycolyl-arabinogalactan-peptidoglycan complex biosynthesis	UDPGLUCEPIM-RXN	17	2	6	UTCHB1_251	65.3216	0.770732	UDP-glucose 4-epimerase (EC 5.1.3.2)
CHB1	NAGLIPASYN-PWY	Biosynthesis	Cell-Structure-Biosynthesis	Lipopolysaccharide-Biosynthesis	lipid IVA biosynthesis	LIPIDXSYNTHESIS-RXN	6	3	3	UTCHB1_1324	56.8177	0.670394	UDP-2,3-diacylglucosamine diphosphatase (EC 3.6.1.54)
CHB1	NAGLIPASYN-PWY	Biosynthesis	Cell-Structure-Biosynthesis	Lipopolysaccharide-Biosynthesis	lipid IVA biosynthesis	UDPHYDROXYMYRGLUCOSAMNACETYLTRANS-RXN	6	3	3	UTCHB1_1779	85.6975	1.01115	UDP-3-O- glucosamine N-acyltransferase (EC 2.3.1.191)
CHB1	NAGLIPASYN-PWY	Biosynthesis	Cell-Structure-Biosynthesis	Lipopolysaccharide-Biosynthesis	lipid IVA biosynthesis	UDPNACETYLGLUCOSAMACYLTRANS-RXN	6	3	3	UTCHB1_713	80.5282	0.950155	Acyl---UDP-N-acetylglucosamine O-acyltransferase (EC 2.3.1.129)
CHB1	PWY0-1338	Biosynthesis	Cell-Structure-Biosynthesis	Lipopolysaccharide-Biosynthesis	polymyxin resistance	RXN0-1863	6	1	2	UTCHB1_345	97.9785	1.15605	UDP-4-amino-4-deoxy-L-arabinose--oxoglutarate aminotransferase (EC 2.6.1.-)
CHB1	PWY0-1338	Biosynthesis	Cell-Structure-Biosynthesis	Lipopolysaccharide-Biosynthesis	polymyxin resistance	RXN0-1863	6	1	2	UTCHB1_341	82.0751	0.968407	UDP-4-amino-4-deoxy-L-arabinose--oxoglutarate aminotransferase (EC 2.6.1.-)
CHB1	TEICHOICACID-PWY	Biosynthesis	Cell-Structure-Biosynthesis	None	teichoic acid (poly-glycerol) biosynthesis	2.7.7.39-RXN	8	2	4	UTCHB1_880	38.1803	0.450491	Glycerol-3-phosphate cytidylyltransferase (EC 2.7.7.39)
CHB1	TEICHOICACID-PWY	Biosynthesis	Cell-Structure-Biosynthesis	None	teichoic acid (poly-glycerol) biosynthesis	UDPGLCNACEPIM-RXN	8	2	4	UTCHB1_1859	104.791	1.23643	UDP-N-acetylglucosamine 2-epimerase (EC 5.1.3.14)
CHB1	TEICHOICACID-PWY	Biosynthesis	Cell-Structure-Biosynthesis	None	teichoic acid (poly-glycerol) biosynthesis	UDPGLCNACEPIM-RXN	8	2	4	UTCHB1_1268	100.413	1.18478	UDP-N-acetylglucosamine 2-epimerase (EC 5.1.3.14)
CHB1	TEICHOICACID-PWY	Biosynthesis	Cell-Structure-Biosynthesis	None	teichoic acid (poly-glycerol) biosynthesis	UDPGLCNACEPIM-RXN	8	2	4	UTCHB1_1044	77.4444	0.913769	UDP-N-acetylglucosamine 2-epimerase (EC 5.1.3.14)
CHB1	COA-PWY	Biosynthesis	Cofactor-Biosynthesis	CoA-Biosynthesis	coenzyme A biosynthesis I	DEPHOSPHOCOAKIN-RXN	4	3	3	UTCHB1_1633	55.1876	0.651161	Dephospho-CoA kinase (EC 2.7.1.24)
CHB1	COA-PWY	Biosynthesis	Cofactor-Biosynthesis	CoA-Biosynthesis	coenzyme A biosynthesis I	P-PANTOCYSDECARB-RXN	4	3	3	UTCHB1_1845	96.6912	1.14086	Phosphopantothenoylcysteine decarboxylase (EC 4.1.1.36) / synthetase 6.3.2.5)
CHB1	COA-PWY	Biosynthesis	Cofactor-Biosynthesis	CoA-Biosynthesis	coenzyme A biosynthesis I	PANTEPADENYLYLTRAN-RXN	4	3	3	UTCHB1_324	54.8479	0.647153	Phosphopantetheine adenylyltransferase (EC 2.7.7.3)
CHB1	PWY0-501	Biosynthesis	Cofactor-Biosynthesis	Lipoate-Biosynthesis	lipoate biosynthesis and incorporation I	RXN0-949	2	1	1	UTCHB1_1463	60.9654	0.719333	Lipoate synthase
CHB1	PYRIDNUCSYN-PWY	Biosynthesis	Cofactor-Biosynthesis	NAD-Metabolism	NAD biosynthesis I (from aspartate)	L-ASPARTATE-OXID-RXN	6	4	4	UTCHB1_732	88.7196	1.04681	L-aspartate oxidase (EC 1.4.3.16)
CHB1	PYRIDNUCSYN-PWY	Biosynthesis	Cofactor-Biosynthesis	NAD-Metabolism	NAD biosynthesis I (from aspartate)	NAD-SYNTH-NH3-RXN	6	4	4	UTCHB1_1639	67.0277	0.790862	NAD synthetase (EC 6.3.1.5)
CHB1	PYRIDNUCSYN-PWY	Biosynthesis	Cofactor-Biosynthesis	NAD-Metabolism	NAD biosynthesis I (from aspartate)	QUINOLINATE-SYNTHA-RXN	6	4	4	UTCHB1_596	76.0235	0.897004	Quinolinate synthetase (EC 2.5.1.72)
CHB1	PYRIDNUCSYN-PWY	Biosynthesis	Cofactor-Biosynthesis	NAD-Metabolism	NAD biosynthesis I (from aspartate)	QUINOPRIBOTRANS-RXN	6	4	4	UTCHB1_1991	76.5192	0.902853	Quinolinate phosphoribosyltransferase (EC 2.4.2.19)
CHB1	PWY-5083	Biosynthesis	Cofactor-Biosynthesis	NAD-Metabolism	NAD/NADH phosphorylation and dephosphorylation	NADH-DEHYDROG-A-RXN	6	2	16	UTCHB1_497	100.578	1.18672	NADH-ubiquinone oxidoreductase chain G (EC 1.6.5.3)
CHB1	PWY-5083	Biosynthesis	Cofactor-Biosynthesis	NAD-Metabolism	NAD/NADH phosphorylation and dephosphorylation	NADH-DEHYDROG-A-RXN	6	2	16	UTCHB1_918	90.1228	1.06336	NADH-ubiquinone oxidoreductase chain D (EC 1.6.5.3)
CHB1	PWY-5083	Biosynthesis	Cofactor-Biosynthesis	NAD-Metabolism	NAD/NADH phosphorylation and dephosphorylation	NADH-DEHYDROG-A-RXN	6	2	16	UTCHB1_513	89.4106	1.05496	NADH-ubiquinone oxidoreductase chain J (EC 1.6.5.3)
CHB1	PWY-5083	Biosynthesis	Cofactor-Biosynthesis	NAD-Metabolism	NAD/NADH phosphorylation and dephosphorylation	NADH-DEHYDROG-A-RXN	6	2	16	UTCHB1_856	85.0886	1.00396	NADH-ubiquinone oxidoreductase chain N (EC 1.6.5.3)
CHB1	PWY-5083	Biosynthesis	Cofactor-Biosynthesis	NAD-Metabolism	NAD/NADH phosphorylation and dephosphorylation	NADH-DEHYDROG-A-RXN	6	2	16	UTCHB1_1613	83.9669	0.990728	NADH-ubiquinone oxidoreductase chain M (EC 1.6.5.3)
CHB1	PWY-5083	Biosynthesis	Cofactor-Biosynthesis	NAD-Metabolism	NAD/NADH phosphorylation and dephosphorylation	NADH-DEHYDROG-A-RXN	6	2	16	UTCHB1_160	80.4554	0.949296	NADH-ubiquinone oxidoreductase chain L (EC 1.6.5.3)
CHB1	PWY-5083	Biosynthesis	Cofactor-Biosynthesis	NAD-Metabolism	NAD/NADH phosphorylation and dephosphorylation	NADH-DEHYDROG-A-RXN	6	2	16	UTCHB1_482	79.0168	0.932322	NADH-ubiquinone oxidoreductase chain H (EC 1.6.5.3)
CHB1	PWY-5083	Biosynthesis	Cofactor-Biosynthesis	NAD-Metabolism	NAD/NADH phosphorylation and dephosphorylation	NADH-DEHYDROG-A-RXN	6	2	16	UTCHB1_919	77.8564	0.91863	NADH-ubiquinone oxidoreductase chain C (EC 1.6.5.3)
CHB1	PWY-5083	Biosynthesis	Cofactor-Biosynthesis	NAD-Metabolism	NAD/NADH phosphorylation and dephosphorylation	NADH-DEHYDROG-A-RXN	6	2	16	UTCHB1_916	74.1266	0.874623	NADH-ubiquinone oxidoreductase chain F (EC 1.6.5.3)
CHB1	PWY-5083	Biosynthesis	Cofactor-Biosynthesis	NAD-Metabolism	NAD/NADH phosphorylation and dephosphorylation	NADH-DEHYDROG-A-RXN	6	2	16	UTCHB1_917	69.1195	0.815543	NADH-ubiquinone oxidoreductase chain E (EC 1.6.5.3)
CHB1	PWY-5083	Biosynthesis	Cofactor-Biosynthesis	NAD-Metabolism	NAD/NADH phosphorylation and dephosphorylation	NADH-DEHYDROG-A-RXN	6	2	16	UTCHB1_924	55.5053	0.654909	NADH ubiquinone oxidoreductase chain A (EC 1.6.5.3)
CHB1	PWY-5083	Biosynthesis	Cofactor-Biosynthesis	NAD-Metabolism	NAD/NADH phosphorylation and dephosphorylation	NADH-DEHYDROG-A-RXN	6	2	16	UTCHB1_923	48.6703	0.574263	NADH-ubiquinone oxidoreductase chain B (EC 1.6.5.3)
CHB1	PWY-5083	Biosynthesis	Cofactor-Biosynthesis	NAD-Metabolism	NAD/NADH phosphorylation and dephosphorylation	NADH-DEHYDROG-A-RXN	6	2	16	UTCHB1_139	39.9057	0.470849	NADH-ubiquinone oxidoreductase chain I (EC 1.6.5.3)
CHB1	PWY-5083	Biosynthesis	Cofactor-Biosynthesis	NAD-Metabolism	NAD/NADH phosphorylation and dephosphorylation	PYRNUTRANSHYDROGEN-RXN	6	2	16	UTCHB1_224	104.675	1.23506	NAD(P) transhydrogenase subunit beta (EC 1.6.1.2)
CHB1	PWY-5083	Biosynthesis	Cofactor-Biosynthesis	NAD-Metabolism	NAD/NADH phosphorylation and dephosphorylation	PYRNUTRANSHYDROGEN-RXN	6	2	16	UTCHB1_226	84.8701	1.00139	NAD(P) transhydrogenase alpha subunit (EC 1.6.1.2)
CHB1	PWY-5083	Biosynthesis	Cofactor-Biosynthesis	NAD-Metabolism	NAD/NADH phosphorylation and dephosphorylation	PYRNUTRANSHYDROGEN-RXN	6	2	16	UTCHB1_225	32.8197	0.387241	NAD(P) transhydrogenase alpha subunit (EC 1.6.1.2)
CHB1	PWY-5381	Biosynthesis	Cofactor-Biosynthesis	NAD-Metabolism	pyridine nucleotide cycling (plants)	RXN-5841	11	1	4	UTCHB1_944	101.908	1.20242	5'-Nucleotidase domain protein
CHB1	PWY-5381	Biosynthesis	Cofactor-Biosynthesis	NAD-Metabolism	pyridine nucleotide cycling (plants)	RXN-5841	11	1	4	UTCHB1_1796	91.9541	1.08497	5'-Nucleotidase domain protein
CHB1	PWY-5381	Biosynthesis	Cofactor-Biosynthesis	NAD-Metabolism	pyridine nucleotide cycling (plants)	RXN-5841	11	1	4	UTCHB1_1903	91.8301	1.08351	5'-Nucleotidase domain protein
CHB1	PWY-5381	Biosynthesis	Cofactor-Biosynthesis	NAD-Metabolism	pyridine nucleotide cycling (plants)	RXN-5841	11	1	4	UTCHB1_648	86.0325	1.0151	5-nucleotidase SurE (EC 3.1.3.5)
CHB1	SAM-PWY	Biosynthesis	Cofactor-Biosynthesis	None	S-adenosyl-L-methionine biosynthesis	S-ADENMETSYN-RXN	1	1	1	UTCHB1_202	74.4686	0.878657	S-adenosylmethionine synthetase (EC 2.5.1.6)
CHB1	PWY-6148	Biosynthesis	Cofactor-Biosynthesis	None	tetrahydromethanopterin biosynthesis	RXN-15733	14	1	1	UTCHB1_1250	81.7346	0.96439	2-amino-4-hydroxy-6-hydroxymethyldihydropteridine pyrophosphokinase (EC 2.7.6.3)
CHB1	PWY-5785	Biosynthesis	Cofactor-Biosynthesis	Polyprenyl-Biosynthesis	di-trans,poly-cis-undecaprenyl phosphate biosynthesis	RXN-8999	1	1	1	UTCHB1_1783	72.6646	0.857372	Undecaprenyl diphosphate synthase (EC 2.5.1.31)
CHB1	PWY-5122	Biosynthesis	Cofactor-Biosynthesis	Polyprenyl-Biosynthesis	geranyl diphosphate biosynthesis	GPPSYN-RXN	1	1	1	UTCHB1_1731	101.335	1.19565	Octaprenyl-diphosphate synthase (EC 2.5.1.-) / Dimethylallyltransferase 2.5.1.1) Geranyltranstransferase (farnesyldiphosphate synthase) 2.5.1.10) Geranylgeranyl pyrophosphate synthetase 2.5.1.29)
CHB1	PWY-5783	Biosynthesis	Cofactor-Biosynthesis	Polyprenyl-Biosynthesis	octaprenyl diphosphate biosynthesis	RXN-8992	1	1	1	UTCHB1_1207	83.3205	0.983101	Octaprenyl diphosphate synthase (EC 2.5.1.90) / Dimethylallyltransferase 2.5.1.1) (2E,6E)-farnesyl 2.5.1.10) Geranylgeranyl 2.5.1.29)
CHB1	THIOREDOX-PWY	Biosynthesis	Cofactor-Biosynthesis	Reductants	thioredoxin pathway	THIOREDOXIN-REDUCT-NADPH-RXN	2	1	2	UTCHB1_1513	80.475	0.949527	Thioredoxin reductase (EC 1.8.1.9)
CHB1	THIOREDOX-PWY	Biosynthesis	Cofactor-Biosynthesis	Reductants	thioredoxin pathway	THIOREDOXIN-REDUCT-NADPH-RXN	2	1	2	UTCHB1_515	79.2527	0.935105	Thioredoxin reductase (EC 1.8.1.9)
CHB1	PWY-5188	Biosynthesis	Cofactor-Biosynthesis	Tetrapyrrole-Biosynthesis	tetrapyrrole biosynthesis I (from glutamate)	GLURS-RXN	6	2	2	UTCHB1_764	106.29	1.25411	Glutamyl-tRNA synthetase (EC 6.1.1.17) @ Glutamyl-tRNA(Gln) 6.1.1.24)
CHB1	PWY-5188	Biosynthesis	Cofactor-Biosynthesis	Tetrapyrrole-Biosynthesis	tetrapyrrole biosynthesis I (from glutamate)	GSAAMINOTRANS-RXN	6	2	2	UTCHB1_1409	118.224	1.39493	Glutamate-1-semialdehyde aminotransferase (EC 5.4.3.8)
CHB1	PWY-6147	Biosynthesis	Cofactor-Biosynthesis	Vitamin-Biosynthesis	6-hydroxymethyl-dihydropterin diphosphate biosynthesis I	GTP-CYCLOHYDRO-I-RXN	5	2	3	UTCHB1_1322	104.148	1.22884	GTP cyclohydrolase I (EC 3.5.4.16) type 2
CHB1	PWY-6147	Biosynthesis	Cofactor-Biosynthesis	Vitamin-Biosynthesis	6-hydroxymethyl-dihydropterin diphosphate biosynthesis I	GTP-CYCLOHYDRO-I-RXN	5	2	3	UTCHB1_1974	97.6715	1.15243	GTP cyclohydrolase I (EC 3.5.4.16) type 1
CHB1	PWY-6147	Biosynthesis	Cofactor-Biosynthesis	Vitamin-Biosynthesis	6-hydroxymethyl-dihydropterin diphosphate biosynthesis I	H2PTERIDINEPYROPHOSPHOKIN-RXN	5	2	3	UTCHB1_1250	81.7346	0.96439	2-amino-4-hydroxy-6-hydroxymethyldihydropteridine pyrophosphokinase (EC 2.7.6.3)
CHB1	PWY-6268	Biosynthesis	Cofactor-Biosynthesis	Vitamin-Biosynthesis	adenosylcobalamin salvage from cobalamin	COBALADENOSYLTRANS-RXN	1	1	1	UTCHB1_247	60.464	0.713417	Cob(I)alamin adenosyltransferase (EC 2.5.1.17)
CHB1	RIBOSYN2-PWY	Biosynthesis	Cofactor-Biosynthesis	Vitamin-Biosynthesis	flavin biosynthesis I (bacteria and plants)	DIOHBUTANONEPSYN-RXN	9	4	4	UTCHB1_1963	82.9067	0.978219	3,4-dihydroxy-2-butanone 4-phosphate synthase (EC 4.1.99.12) / GTP cyclohydrolase II 3.5.4.25)
CHB1	RIBOSYN2-PWY	Biosynthesis	Cofactor-Biosynthesis	Vitamin-Biosynthesis	flavin biosynthesis I (bacteria and plants)	RIBOFLAVIN-SYN-RXN	9	4	4	UTCHB1_1570	66.4094	0.783567	Riboflavin synthase eubacterial/eukaryotic (EC 2.5.1.9)
CHB1	RIBOSYN2-PWY	Biosynthesis	Cofactor-Biosynthesis	Vitamin-Biosynthesis	flavin biosynthesis I (bacteria and plants)	RIBOFLAVINKIN-RXN	9	4	4	UTCHB1_1435	108.692	1.28246	Riboflavin kinase (EC 2.7.1.26) / FMN adenylyltransferase 2.7.7.2)
CHB1	RIBOSYN2-PWY	Biosynthesis	Cofactor-Biosynthesis	Vitamin-Biosynthesis	flavin biosynthesis I (bacteria and plants)	RIBOFLAVINSYNDEAM-RXN	9	4	4	UTCHB1_1569	100.15	1.18167	Diaminohydroxyphosphoribosylaminopyrimidine deaminase (EC 3.5.4.26) / 5-amino-6-(5-phosphoribosylamino)uracil reductase 1.1.1.193)
CHB1	PWY-6168	Biosynthesis	Cofactor-Biosynthesis	Vitamin-Biosynthesis	flavin biosynthesis III (fungi)	DIOHBUTANONEPSYN-RXN	9	3	3	UTCHB1_1963	82.9067	0.978219	3,4-dihydroxy-2-butanone 4-phosphate synthase (EC 4.1.99.12) / GTP cyclohydrolase II 3.5.4.25)
CHB1	PWY-6168	Biosynthesis	Cofactor-Biosynthesis	Vitamin-Biosynthesis	flavin biosynthesis III (fungi)	RIBOFLAVIN-SYN-RXN	9	3	3	UTCHB1_1570	66.4094	0.783567	Riboflavin synthase eubacterial/eukaryotic (EC 2.5.1.9)
CHB1	PWY-6168	Biosynthesis	Cofactor-Biosynthesis	Vitamin-Biosynthesis	flavin biosynthesis III (fungi)	RIBOFLAVINKIN-RXN	9	3	3	UTCHB1_1435	108.692	1.28246	Riboflavin kinase (EC 2.7.1.26) / FMN adenylyltransferase 2.7.7.2)
CHB1	PWY66-366	Biosynthesis	Cofactor-Biosynthesis	Vitamin-Biosynthesis	flavin biosynthesis IV (mammalian)	RIBOFLAVINKIN-RXN	2	1	1	UTCHB1_1435	108.692	1.28246	Riboflavin kinase (EC 2.7.1.26) / FMN adenylyltransferase 2.7.7.2)
CHB1	PWY-2201	Biosynthesis	Cofactor-Biosynthesis	Vitamin-Biosynthesis	folate transformations I	1.5.1.20-RXN	12	4	4	UTCHB1_599	96.5045	1.13866	5,10-methylenetetrahydrofolate reductase (EC 1.5.1.20)
CHB1	PWY-2201	Biosynthesis	Cofactor-Biosynthesis	Vitamin-Biosynthesis	folate transformations I	GLYOHMETRANS-RXN	12	4	4	UTCHB1_1729	89.1819	1.05226	Serine hydroxymethyltransferase (EC 2.1.2.1)
CHB1	PWY-2201	Biosynthesis	Cofactor-Biosynthesis	Vitamin-Biosynthesis	folate transformations I	HOMOCYSMETB12-RXN	12	4	4	UTCHB1_1830	119.112	1.40541	5-methyltetrahydrofolate--homocysteine methyltransferase (EC 2.1.1.13)
CHB1	PWY-2201	Biosynthesis	Cofactor-Biosynthesis	Vitamin-Biosynthesis	folate transformations I	METHYLENETHFDEHYDROG-NADP-RXN	12	4	4	UTCHB1_566	81.9467	0.966893	Methylenetetrahydrofolate dehydrogenase (NADP+) (EC 1.5.1.5) / Methenyltetrahydrofolate cyclohydrolase 3.5.4.9)
CHB1	1CMET2-PWY	Biosynthesis	Cofactor-Biosynthesis	Vitamin-Biosynthesis	N<sup>10</sup>-formyl-tetrahydrofolate biosynthesis	1.5.1.20-RXN	9	4	4	UTCHB1_599	96.5045	1.13866	5,10-methylenetetrahydrofolate reductase (EC 1.5.1.20)
CHB1	1CMET2-PWY	Biosynthesis	Cofactor-Biosynthesis	Vitamin-Biosynthesis	N<sup>10</sup>-formyl-tetrahydrofolate biosynthesis	GLYOHMETRANS-RXN	9	4	4	UTCHB1_1729	89.1819	1.05226	Serine hydroxymethyltransferase (EC 2.1.2.1)
CHB1	1CMET2-PWY	Biosynthesis	Cofactor-Biosynthesis	Vitamin-Biosynthesis	N<sup>10</sup>-formyl-tetrahydrofolate biosynthesis	HOMOCYSMETB12-RXN	9	4	4	UTCHB1_1830	119.112	1.40541	5-methyltetrahydrofolate--homocysteine methyltransferase (EC 2.1.1.13)
CHB1	1CMET2-PWY	Biosynthesis	Cofactor-Biosynthesis	Vitamin-Biosynthesis	N<sup>10</sup>-formyl-tetrahydrofolate biosynthesis	METHYLENETHFDEHYDROG-NADP-RXN	9	4	4	UTCHB1_566	81.9467	0.966893	Methylenetetrahydrofolate dehydrogenase (NADP+) (EC 1.5.1.5) / Methenyltetrahydrofolate cyclohydrolase 3.5.4.9)
CHB1	PANTO-PWY	Biosynthesis	Cofactor-Biosynthesis	Vitamin-Biosynthesis	phosphopantothenate biosynthesis I	3-CH3-2-OXOBUTANOATE-OH-CH3-XFER-RXN	4	2	2	UTCHB1_712	91.4621	1.07917	3-methyl-2-oxobutanoate hydroxymethyltransferase (EC 2.1.2.11)
CHB1	PANTO-PWY	Biosynthesis	Cofactor-Biosynthesis	Vitamin-Biosynthesis	phosphopantothenate biosynthesis I	PANTOATE-BETA-ALANINE-LIG-RXN	4	2	2	UTCHB1_34	109.964	1.29747	Pantoate--beta-alanine ligase (EC 6.3.2.1)
CHB1	PWY-6654	Biosynthesis	Cofactor-Biosynthesis	Vitamin-Biosynthesis	phosphopantothenate biosynthesis III	RXN-15635	4	1	1	UTCHB1_712	91.4621	1.07917	3-methyl-2-oxobutanoate hydroxymethyltransferase (EC 2.1.2.11)
CHB1	PYRIDOXSYN-PWY	Biosynthesis	Cofactor-Biosynthesis	Vitamin-Biosynthesis	pyridoxal 5-phosphate biosynthesis I	DXS-RXN	8	3	3	UTCHB1_1576	80.0724	0.944777	1-deoxy-D-xylulose 5-phosphate synthase (EC 2.2.1.7)
CHB1	PYRIDOXSYN-PWY	Biosynthesis	Cofactor-Biosynthesis	Vitamin-Biosynthesis	pyridoxal 5-phosphate biosynthesis I	PDXJ-RXN	8	3	3	UTCHB1_1161	77.2985	0.912048	Pyridoxine 5'-phosphate synthase (EC 2.6.99.2)
CHB1	PYRIDOXSYN-PWY	Biosynthesis	Cofactor-Biosynthesis	Vitamin-Biosynthesis	pyridoxal 5-phosphate biosynthesis I	PNPOXI-RXN	8	3	3	UTCHB1_2082	57.2271	0.675225	Pyridoxamine 5'-phosphate oxidase (EC 1.4.3.5)
CHB1	PLPSAL-PWY	Biosynthesis	Cofactor-Biosynthesis	Vitamin-Biosynthesis	pyridoxal 5-phosphate salvage I	PNPOXI-RXN	5	2	1	UTCHB1_2082	57.2271	0.675225	Pyridoxamine 5'-phosphate oxidase (EC 1.4.3.5)
CHB1	PWY-6614	Biosynthesis	Cofactor-Biosynthesis	Vitamin-Biosynthesis	tetrahydrofolate biosynthesis	H2PTEROATESYNTH-RXN	3	1	1	UTCHB1_1900	77.9734	0.920011	Dihydropteroate synthase (EC 2.5.1.15)
CHB1	PWY-6613	Biosynthesis	Cofactor-Biosynthesis	Vitamin-Biosynthesis	tetrahydrofolate salvage from 5,10-methenyltetrahydrofolate	GART-RXN	2	1	1	UTCHB1_1906	57.0814	0.673506	Phosphoribosylglycinamide formyltransferase (EC 2.1.2.2)
CHB1	PWY-6892	Biosynthesis	Cofactor-Biosynthesis	Vitamin-Biosynthesis	thiazole biosynthesis I (E. coli)	DXS-RXN	7	3	4	UTCHB1_1576	80.0724	0.944777	1-deoxy-D-xylulose 5-phosphate synthase (EC 2.2.1.7)
CHB1	PWY-6892	Biosynthesis	Cofactor-Biosynthesis	Vitamin-Biosynthesis	thiazole biosynthesis I (E. coli)	RXN-14382	7	3	4	UTCHB1_105	98.5643	1.16296	Cysteine desulfurase (EC 2.8.1.7), SufS subfamily
CHB1	PWY-6892	Biosynthesis	Cofactor-Biosynthesis	Vitamin-Biosynthesis	thiazole biosynthesis I (E. coli)	RXN-14382	7	3	4	UTCHB1_1030	92.5756	1.0923	Cysteine desulfurase (EC 2.8.1.7), IscS subfamily
CHB1	PWY-6892	Biosynthesis	Cofactor-Biosynthesis	Vitamin-Biosynthesis	thiazole biosynthesis I (E. coli)	RXN-14382	7	3	4	UTCHB1_582	80.6797	0.951943	Cysteine desulfurase (EC 2.8.1.7)
CHB1	PWY66-375	Biosynthesis	HORMONE-SYN	None	leukotriene biosynthesis	RXN66-336	6	1	1	UTCHB1_1638	101.342	1.19574	Gamma-glutamyltranspeptidase (EC 2.3.2.2)
CHB1	PWY-6030	Biosynthesis	HORMONE-SYN	None	serotonin and melatonin biosynthesis	RXN3DJ-170	4	1	1	UTCHB1_776	69.3017	0.817693	Aromatic-L-amino-acid decarboxylase (EC 4.1.1.28)
CHB1	PWY-2781	Biosynthesis	HORMONE-SYN	Plant-Hormone-Biosynthesis	cis-zeatin biosynthesis	RXN0-6274	5	1	1	UTCHB1_1523	48.9293	0.577319	tRNA delta(2)-isopentenylpyrophosphate transferase (EC 2.5.1.8)
CHB1	PWY-581	Biosynthesis	HORMONE-SYN	Plant-Hormone-Biosynthesis	indole-3-acetate biosynthesis II	AROMATIC-L-AMINO-ACID-DECARBOXYLASE-RXN	14	2	2	UTCHB1_776	69.3017	0.817693	Aromatic-L-amino-acid decarboxylase (EC 4.1.1.28)
CHB1	PWY-581	Biosynthesis	HORMONE-SYN	Plant-Hormone-Biosynthesis	indole-3-acetate biosynthesis II	RXNN-404	14	2	2	UTCHB1_54	81.5379	0.962069	Aliphatic amidase amiE (EC 3.5.1.4)
CHB1	PWY-3161	Biosynthesis	HORMONE-SYN	Plant-Hormone-Biosynthesis	indole-3-acetate biosynthesis III (bacteria)	RXNN-404	2	1	1	UTCHB1_54	81.5379	0.962069	Aliphatic amidase amiE (EC 3.5.1.4)
CHB1	PWY-5025	Biosynthesis	HORMONE-SYN	Plant-Hormone-Biosynthesis	indole-3-acetate biosynthesis IV (bacteria)	RXNN-404	2	1	1	UTCHB1_54	81.5379	0.962069	Aliphatic amidase amiE (EC 3.5.1.4)
CHB1	PWY-735	Biosynthesis	HORMONE-SYN	Plant-Hormone-Biosynthesis	jasmonic acid biosynthesis	RXN-10697	19	6	7	UTCHB1_1226	102.376	1.20793	Enoyl-CoA hydratase (EC 4.2.1.17)
CHB1	PWY-735	Biosynthesis	HORMONE-SYN	Plant-Hormone-Biosynthesis	jasmonic acid biosynthesis	RXN-10697	19	6	7	UTCHB1_996	92.1777	1.08761	Enoyl-CoA hydratase (EC 4.2.1.17)
CHB1	PWY-735	Biosynthesis	HORMONE-SYN	Plant-Hormone-Biosynthesis	jasmonic acid biosynthesis	RXN-10697	19	6	7	UTCHB1_1453	88.7606	1.04729	Enoyl-CoA hydratase (EC 4.2.1.17)
CHB1	PWY-735	Biosynthesis	HORMONE-SYN	Plant-Hormone-Biosynthesis	jasmonic acid biosynthesis	RXN-10697	19	6	7	UTCHB1_850	73.2565	0.864356	Enoyl-CoA hydratase (EC 4.2.1.17)
CHB1	PWY-735	Biosynthesis	HORMONE-SYN	Plant-Hormone-Biosynthesis	jasmonic acid biosynthesis	RXN-10697	19	6	7	UTCHB1_995	70.9928	0.837647	Enoyl-CoA hydratase (EC 4.2.1.17)
CHB1	PWY-735	Biosynthesis	HORMONE-SYN	Plant-Hormone-Biosynthesis	jasmonic acid biosynthesis	RXN-10699	19	6	7	UTCHB1_1934	100.523	1.18608	3-ketoacyl-CoA thiolase (EC 2.3.1.16) @ Acetyl-CoA acetyltransferase 2.3.1.9)
CHB1	PWY-735	Biosynthesis	HORMONE-SYN	Plant-Hormone-Biosynthesis	jasmonic acid biosynthesis	RXN-10699	19	6	7	UTCHB1_1662	73.1583	0.863198	Acetyl-CoA C-acyltransferase (EC 2.3.1.16) @ acetyltransferase 2.3.1.9)
CHB1	PWY0-862	Biosynthesis	Lipid-Biosynthesis	Fatty-acid-biosynthesis	cis-dodecenoyl biosynthesis	RXN0-2142	6	2	4	UTCHB1_28	98.9392	1.16739	3-oxoacyl- reductase (EC 1.1.1.100)
CHB1	PWY0-862	Biosynthesis	Lipid-Biosynthesis	Fatty-acid-biosynthesis	cis-dodecenoyl biosynthesis	RXN0-2142	6	2	4	UTCHB1_983	68.8815	0.812735	3-oxoacyl- reductase (EC 1.1.1.100)
CHB1	PWY0-862	Biosynthesis	Lipid-Biosynthesis	Fatty-acid-biosynthesis	cis-dodecenoyl biosynthesis	RXN0-2142	6	2	4	UTCHB1_1066	62.5029	0.737475	3-oxoacyl- reductase (EC 1.1.1.100)
CHB1	PWY0-862	Biosynthesis	Lipid-Biosynthesis	Fatty-acid-biosynthesis	cis-dodecenoyl biosynthesis	RXN0-2145	6	2	4	UTCHB1_1157	84.3358	0.995082	Enoyl- reductase (EC 1.3.1.9)
CHB1	PWY-5973	Biosynthesis	Lipid-Biosynthesis	Fatty-acid-biosynthesis	cis-vaccenate biosynthesis	2.3.1.179-RXN	5	3	5	UTCHB1_211	84.186	0.993314	3-oxoacyl- synthase, KASII (EC 2.3.1.179)
CHB1	PWY-5973	Biosynthesis	Lipid-Biosynthesis	Fatty-acid-biosynthesis	cis-vaccenate biosynthesis	RXN-9556	5	3	5	UTCHB1_28	98.9392	1.16739	3-oxoacyl- reductase (EC 1.1.1.100)
CHB1	PWY-5973	Biosynthesis	Lipid-Biosynthesis	Fatty-acid-biosynthesis	cis-vaccenate biosynthesis	RXN-9556	5	3	5	UTCHB1_983	68.8815	0.812735	3-oxoacyl- reductase (EC 1.1.1.100)
CHB1	PWY-5973	Biosynthesis	Lipid-Biosynthesis	Fatty-acid-biosynthesis	cis-vaccenate biosynthesis	RXN-9556	5	3	5	UTCHB1_1066	62.5029	0.737475	3-oxoacyl- reductase (EC 1.1.1.100)
CHB1	PWY-5973	Biosynthesis	Lipid-Biosynthesis	Fatty-acid-biosynthesis	cis-vaccenate biosynthesis	RXN-9558	5	3	5	UTCHB1_1157	84.3358	0.995082	Enoyl- reductase (EC 1.3.1.9)
CHB1	PWY-7053	Biosynthesis	Lipid-Biosynthesis	Fatty-acid-biosynthesis	docosahexanoate biosynthesis I	RXN-13443	16	3	5	UTCHB1_28	98.9392	1.16739	3-oxoacyl- reductase (EC 1.1.1.100)
CHB1	PWY-7053	Biosynthesis	Lipid-Biosynthesis	Fatty-acid-biosynthesis	docosahexanoate biosynthesis I	RXN-13443	16	3	5	UTCHB1_983	68.8815	0.812735	3-oxoacyl- reductase (EC 1.1.1.100)
CHB1	PWY-7053	Biosynthesis	Lipid-Biosynthesis	Fatty-acid-biosynthesis	docosahexanoate biosynthesis I	RXN-13443	16	3	5	UTCHB1_1066	62.5029	0.737475	3-oxoacyl- reductase (EC 1.1.1.100)
CHB1	PWY-7053	Biosynthesis	Lipid-Biosynthesis	Fatty-acid-biosynthesis	docosahexanoate biosynthesis I	RXN-9673	16	3	5	UTCHB1_938	103.033	1.21569	Long-chain-fatty-acid--CoA ligase (EC 6.2.1.3)
CHB1	PWY-7053	Biosynthesis	Lipid-Biosynthesis	Fatty-acid-biosynthesis	docosahexanoate biosynthesis I	RXN-9673	16	3	5	UTCHB1_1618	86.0568	1.01539	Long-chain-fatty-acid--CoA ligase (EC 6.2.1.3)
CHB1	PWY-6951	Biosynthesis	Lipid-Biosynthesis	Fatty-acid-biosynthesis	docosahexanoate biosynthesis II	LINOLENOYL-RXN	15	4	5	UTCHB1_938	103.033	1.21569	Long-chain-fatty-acid--CoA ligase (EC 6.2.1.3)
CHB1	PWY-6951	Biosynthesis	Lipid-Biosynthesis	Fatty-acid-biosynthesis	docosahexanoate biosynthesis II	LINOLENOYL-RXN	15	4	5	UTCHB1_1618	86.0568	1.01539	Long-chain-fatty-acid--CoA ligase (EC 6.2.1.3)
CHB1	PWY-6951	Biosynthesis	Lipid-Biosynthesis	Fatty-acid-biosynthesis	docosahexanoate biosynthesis II	RXN-12994	15	4	5	UTCHB1_28	98.9392	1.16739	3-oxoacyl- reductase (EC 1.1.1.100)
CHB1	PWY-6951	Biosynthesis	Lipid-Biosynthesis	Fatty-acid-biosynthesis	docosahexanoate biosynthesis II	RXN-12994	15	4	5	UTCHB1_983	68.8815	0.812735	3-oxoacyl- reductase (EC 1.1.1.100)
CHB1	PWY-6951	Biosynthesis	Lipid-Biosynthesis	Fatty-acid-biosynthesis	docosahexanoate biosynthesis II	RXN-12994	15	4	5	UTCHB1_1066	62.5029	0.737475	3-oxoacyl- reductase (EC 1.1.1.100)
CHB1	PWY-4381	Biosynthesis	Lipid-Biosynthesis	Fatty-acid-biosynthesis	fatty acid biosynthesis initiation I	2.3.1.180-RXN	3	3	4	UTCHB1_1646	79.7224	0.940647	3-oxoacyl- synthase, KASIII (EC 2.3.1.180)
CHB1	PWY-4381	Biosynthesis	Lipid-Biosynthesis	Fatty-acid-biosynthesis	fatty acid biosynthesis initiation I	ACETYL-COA-CARBOXYLTRANSFER-RXN	3	3	4	UTCHB1_33	105.216	1.24144	Acetyl-coenzyme A carboxyl transferase beta chain (EC 6.4.1.2)
CHB1	PWY-4381	Biosynthesis	Lipid-Biosynthesis	Fatty-acid-biosynthesis	fatty acid biosynthesis initiation I	ACETYL-COA-CARBOXYLTRANSFER-RXN	3	3	4	UTCHB1_1855	82.7539	0.976416	Acetyl-coenzyme A carboxyl transferase alpha chain (EC 6.4.1.2)
CHB1	PWY-4381	Biosynthesis	Lipid-Biosynthesis	Fatty-acid-biosynthesis	fatty acid biosynthesis initiation I	MALONYL-COA-ACP-TRANSACYL-RXN	3	3	4	UTCHB1_1065	74.6537	0.880841	Malonyl CoA-acyl carrier protein transacylase (EC 2.3.1.39)
CHB1	FASYN-ELONG-PWY	Biosynthesis	Lipid-Biosynthesis	Fatty-acid-biosynthesis	fatty acid elongation -- saturated	3-OXOACYL-ACP-REDUCT-RXN	5	2	4	UTCHB1_28	98.9392	1.16739	3-oxoacyl- reductase (EC 1.1.1.100)
CHB1	FASYN-ELONG-PWY	Biosynthesis	Lipid-Biosynthesis	Fatty-acid-biosynthesis	fatty acid elongation -- saturated	3-OXOACYL-ACP-REDUCT-RXN	5	2	4	UTCHB1_983	68.8815	0.812735	3-oxoacyl- reductase (EC 1.1.1.100)
CHB1	FASYN-ELONG-PWY	Biosynthesis	Lipid-Biosynthesis	Fatty-acid-biosynthesis	fatty acid elongation -- saturated	3-OXOACYL-ACP-REDUCT-RXN	5	2	4	UTCHB1_1066	62.5029	0.737475	3-oxoacyl- reductase (EC 1.1.1.100)
CHB1	FASYN-ELONG-PWY	Biosynthesis	Lipid-Biosynthesis	Fatty-acid-biosynthesis	fatty acid elongation -- saturated	ENOYL-ACP-REDUCT-NADH-RXN	5	2	4	UTCHB1_1157	84.3358	0.995082	Enoyl- reductase (EC 1.3.1.9)
CHB1	PWY-6000	Biosynthesis	Lipid-Biosynthesis	Fatty-acid-biosynthesis	gamma-linolenate biosynthesis II (animals)	RXN-9673	2	1	2	UTCHB1_938	103.033	1.21569	Long-chain-fatty-acid--CoA ligase (EC 6.2.1.3)
CHB1	PWY-6000	Biosynthesis	Lipid-Biosynthesis	Fatty-acid-biosynthesis	gamma-linolenate biosynthesis II (animals)	RXN-9673	2	1	2	UTCHB1_1618	86.0568	1.01539	Long-chain-fatty-acid--CoA ligase (EC 6.2.1.3)
CHB1	PWYG-321	Biosynthesis	Lipid-Biosynthesis	Fatty-acid-biosynthesis	mycolate biosynthesis	RXN1G-202	182	77	7	UTCHB1_211	84.186	0.993314	3-oxoacyl- synthase, KASII (EC 2.3.1.179)
CHB1	PWYG-321	Biosynthesis	Lipid-Biosynthesis	Fatty-acid-biosynthesis	mycolate biosynthesis	RXN1G-349	182	77	7	UTCHB1_28	98.9392	1.16739	3-oxoacyl- reductase (EC 1.1.1.100)
CHB1	PWYG-321	Biosynthesis	Lipid-Biosynthesis	Fatty-acid-biosynthesis	mycolate biosynthesis	RXN1G-349	182	77	7	UTCHB1_983	68.8815	0.812735	3-oxoacyl- reductase (EC 1.1.1.100)
CHB1	PWYG-321	Biosynthesis	Lipid-Biosynthesis	Fatty-acid-biosynthesis	mycolate biosynthesis	RXN1G-349	182	77	7	UTCHB1_1066	62.5029	0.737475	3-oxoacyl- reductase (EC 1.1.1.100)
CHB1	PWYG-321	Biosynthesis	Lipid-Biosynthesis	Fatty-acid-biosynthesis	mycolate biosynthesis	RXN1G-395	182	77	7	UTCHB1_1157	84.3358	0.995082	Enoyl- reductase (EC 1.3.1.9)
CHB1	PWYG-321	Biosynthesis	Lipid-Biosynthesis	Fatty-acid-biosynthesis	mycolate biosynthesis	RXN1G-4355	182	77	7	UTCHB1_536	100.297	1.1834	Propionyl-CoA carboxylase biotin-containing subunit (EC 6.4.1.3)
CHB1	PWYG-321	Biosynthesis	Lipid-Biosynthesis	Fatty-acid-biosynthesis	mycolate biosynthesis	RXN1G-4355	182	77	7	UTCHB1_1879	90.4512	1.06724	Propionyl-CoA carboxylase beta chain (EC 6.4.1.3)
CHB1	PWY-5971	Biosynthesis	Lipid-Biosynthesis	Fatty-acid-biosynthesis	palmitate biosynthesis II (bacteria and plants)	RXN-9518	29	14	4	UTCHB1_28	98.9392	1.16739	3-oxoacyl- reductase (EC 1.1.1.100)
CHB1	PWY-5971	Biosynthesis	Lipid-Biosynthesis	Fatty-acid-biosynthesis	palmitate biosynthesis II (bacteria and plants)	RXN-9518	29	14	4	UTCHB1_983	68.8815	0.812735	3-oxoacyl- reductase (EC 1.1.1.100)
CHB1	PWY-5971	Biosynthesis	Lipid-Biosynthesis	Fatty-acid-biosynthesis	palmitate biosynthesis II (bacteria and plants)	RXN-9518	29	14	4	UTCHB1_1066	62.5029	0.737475	3-oxoacyl- reductase (EC 1.1.1.100)
CHB1	PWY-5971	Biosynthesis	Lipid-Biosynthesis	Fatty-acid-biosynthesis	palmitate biosynthesis II (bacteria and plants)	RXN-9657	29	14	4	UTCHB1_1157	84.3358	0.995082	Enoyl- reductase (EC 1.3.1.9)
CHB1	PWY-5367	Biosynthesis	Lipid-Biosynthesis	Fatty-acid-biosynthesis	petroselinate biosynthesis	RXN-9552	6	1	3	UTCHB1_28	98.9392	1.16739	3-oxoacyl- reductase (EC 1.1.1.100)
CHB1	PWY-5367	Biosynthesis	Lipid-Biosynthesis	Fatty-acid-biosynthesis	petroselinate biosynthesis	RXN-9552	6	1	3	UTCHB1_983	68.8815	0.812735	3-oxoacyl- reductase (EC 1.1.1.100)
CHB1	PWY-5367	Biosynthesis	Lipid-Biosynthesis	Fatty-acid-biosynthesis	petroselinate biosynthesis	RXN-9552	6	1	3	UTCHB1_1066	62.5029	0.737475	3-oxoacyl- reductase (EC 1.1.1.100)
CHB1	PWY-5989	Biosynthesis	Lipid-Biosynthesis	Fatty-acid-biosynthesis	stearate biosynthesis II (bacteria and plants)	RXN-9633	5	2	4	UTCHB1_28	98.9392	1.16739	3-oxoacyl- reductase (EC 1.1.1.100)
CHB1	PWY-5989	Biosynthesis	Lipid-Biosynthesis	Fatty-acid-biosynthesis	stearate biosynthesis II (bacteria and plants)	RXN-9633	5	2	4	UTCHB1_983	68.8815	0.812735	3-oxoacyl- reductase (EC 1.1.1.100)
CHB1	PWY-5989	Biosynthesis	Lipid-Biosynthesis	Fatty-acid-biosynthesis	stearate biosynthesis II (bacteria and plants)	RXN-9633	5	2	4	UTCHB1_1066	62.5029	0.737475	3-oxoacyl- reductase (EC 1.1.1.100)
CHB1	PWY-5989	Biosynthesis	Lipid-Biosynthesis	Fatty-acid-biosynthesis	stearate biosynthesis II (bacteria and plants)	RXN-9635	5	2	4	UTCHB1_1157	84.3358	0.995082	Enoyl- reductase (EC 1.3.1.9)
CHB1	PWY0-1264	Biosynthesis	Lipid-Biosynthesis	None	biotin-carboxyl carrier protein assembly	BIOTIN-CARBOXYL-RXN	4	2	3	UTCHB1_1155	99.6071	1.17527	Biotin carboxylase acetyl-CoA (EC 6.3.4.14)
CHB1	PWY0-1264	Biosynthesis	Lipid-Biosynthesis	None	biotin-carboxyl carrier protein assembly	RXN0-5055	4	2	3	UTCHB1_33	105.216	1.24144	Acetyl-coenzyme A carboxyl transferase beta chain (EC 6.4.1.2)
CHB1	PWY0-1264	Biosynthesis	Lipid-Biosynthesis	None	biotin-carboxyl carrier protein assembly	RXN0-5055	4	2	3	UTCHB1_1855	82.7539	0.976416	Acetyl-coenzyme A carboxyl transferase alpha chain (EC 6.4.1.2)
CHB1	PWY-5143	Biosynthesis	Lipid-Biosynthesis	None	fatty acid activation	RXN-7904	1	1	2	UTCHB1_938	103.033	1.21569	Long-chain-fatty-acid--CoA ligase (EC 6.2.1.3)
CHB1	PWY-5143	Biosynthesis	Lipid-Biosynthesis	None	fatty acid activation	RXN-7904	1	1	2	UTCHB1_1618	86.0568	1.01539	Long-chain-fatty-acid--CoA ligase (EC 6.2.1.3)
CHB1	PWY-5669	Biosynthesis	Lipid-Biosynthesis	Phospholipid-Biosynthesis	phosphatidylethanolamine biosynthesis I	PHOSPHASERDECARB-RXN	2	2	2	UTCHB1_580	60.8822	0.718351	Phosphatidylserine decarboxylase (EC 4.1.1.65)
CHB1	PWY-5669	Biosynthesis	Lipid-Biosynthesis	Phospholipid-Biosynthesis	phosphatidylethanolamine biosynthesis I	PHOSPHASERSYN-RXN	2	2	2	UTCHB1_581	88.675	1.04628	CDP-diacylglycerol--serine O-phosphatidyltransferase (EC 2.7.8.8)
CHB1	PPGPPMET-PWY	Biosynthesis	Metabolic-Regulators	None	ppGpp biosynthesis	GDPKIN-RXN	6	3	2	UTCHB1_1326	50.0326	0.590337	Nucleoside diphosphate kinase (EC 2.7.4.6)
CHB1	PPGPPMET-PWY	Biosynthesis	Metabolic-Regulators	None	ppGpp biosynthesis	GTPPYPHOSKIN-RXN	6	3	2	UTCHB1_1362	111.273	1.31292	GTP pyrophosphokinase (EC 2.7.6.5), (p)ppGpp synthetase II / Guanosine-3',5'-bis(diphosphate) 3'-pyrophosphohydrolase 3.1.7.2)
CHB1	PWY-6700	Biosynthesis	Nucleotide-Biosynthesis	Nucleic-Acid-Processing	queuosine biosynthesis	RXN0-1321	4	3	4	UTCHB1_1961	95.17	1.12291	tRNA-guanine transglycosylase (EC 2.4.2.29)
CHB1	PWY-6700	Biosynthesis	Nucleotide-Biosynthesis	Nucleic-Acid-Processing	queuosine biosynthesis	RXN0-1342	4	3	4	UTCHB1_1752	97.3934	1.14915	S-adenosylmethionine:tRNA ribosyltransferase-isomerase (EC 5.-.-.-)
CHB1	PWY-6700	Biosynthesis	Nucleotide-Biosynthesis	Nucleic-Acid-Processing	queuosine biosynthesis	RXN0-1342	4	3	4	UTCHB1_1433	79.0393	0.932588	S-adenosylmethionine:tRNA ribosyltransferase-isomerase (EC 5.-.-.-)
CHB1	PWY-6700	Biosynthesis	Nucleotide-Biosynthesis	Nucleic-Acid-Processing	queuosine biosynthesis	RXN0-4022	4	3	4	UTCHB1_2070	47.0138	0.554717	NADPH dependent preQ0 reductase (EC 1.7.1.13)
CHB1	PWY-6829	Biosynthesis	Nucleotide-Biosynthesis	Nucleic-Acid-Processing	tRNA methylation (yeast)	RXN-12466	15	2	2	UTCHB1_1556	69.5083	0.82013	tRNA (adenine57/58-N1)-methyltransferase (EC 2.1.1.36)
CHB1	PWY-6829	Biosynthesis	Nucleotide-Biosynthesis	Nucleic-Acid-Processing	tRNA methylation (yeast)	RXN-14517	15	2	2	UTCHB1_1535	75.4934	0.890749	tRNA (Guanine37-N1) -methyltransferase (EC 2.1.1.31)
CHB1	PWY-6121	Biosynthesis	Nucleotide-Biosynthesis	PUR-NUC-SYN	5-aminoimidazole ribonucleotide biosynthesis I	AIRS-RXN	5	5	7	UTCHB1_130	91.9785	1.08526	Phosphoribosylformylglycinamidine cyclo-ligase (EC 6.3.3.1)
CHB1	PWY-6121	Biosynthesis	Nucleotide-Biosynthesis	PUR-NUC-SYN	5-aminoimidazole ribonucleotide biosynthesis I	FGAMSYN-RXN	5	5	7	UTCHB1_204	97.7735	1.15363	Phosphoribosylformylglycinamidine synthase, synthetase subunit (EC 6.3.5.3)
CHB1	PWY-6121	Biosynthesis	Nucleotide-Biosynthesis	PUR-NUC-SYN	5-aminoimidazole ribonucleotide biosynthesis I	FGAMSYN-RXN	5	5	7	UTCHB1_311	92.3851	1.09006	Phosphoribosylformylglycinamidine synthase, glutamine amidotransferase subunit (EC 6.3.5.3)
CHB1	PWY-6121	Biosynthesis	Nucleotide-Biosynthesis	PUR-NUC-SYN	5-aminoimidazole ribonucleotide biosynthesis I	FGAMSYN-RXN	5	5	7	UTCHB1_310	18.5418	0.218775	Phosphoribosylformylglycinamidine synthase, PurS subunit (EC 6.3.5.3)
CHB1	PWY-6121	Biosynthesis	Nucleotide-Biosynthesis	PUR-NUC-SYN	5-aminoimidazole ribonucleotide biosynthesis I	GART-RXN	5	5	7	UTCHB1_1906	57.0814	0.673506	Phosphoribosylglycinamide formyltransferase (EC 2.1.2.2)
CHB1	PWY-6121	Biosynthesis	Nucleotide-Biosynthesis	PUR-NUC-SYN	5-aminoimidazole ribonucleotide biosynthesis I	GLYRIBONUCSYN-RXN	5	5	7	UTCHB1_1144	107.011	1.26262	Phosphoribosylamine--glycine ligase (EC 6.3.4.13)
CHB1	PWY-6121	Biosynthesis	Nucleotide-Biosynthesis	PUR-NUC-SYN	5-aminoimidazole ribonucleotide biosynthesis I	PRPPAMIDOTRANS-RXN	5	5	7	UTCHB1_884	96.0876	1.13374	Amidophosphoribosyltransferase (EC 2.4.2.14)
CHB1	PWY-6122	Biosynthesis	Nucleotide-Biosynthesis	PUR-NUC-SYN	5-aminoimidazole ribonucleotide biosynthesis II	AIRS-RXN	5	4	6	UTCHB1_130	91.9785	1.08526	Phosphoribosylformylglycinamidine cyclo-ligase (EC 6.3.3.1)
CHB1	PWY-6122	Biosynthesis	Nucleotide-Biosynthesis	PUR-NUC-SYN	5-aminoimidazole ribonucleotide biosynthesis II	FGAMSYN-RXN	5	4	6	UTCHB1_204	97.7735	1.15363	Phosphoribosylformylglycinamidine synthase, synthetase subunit (EC 6.3.5.3)
CHB1	PWY-6122	Biosynthesis	Nucleotide-Biosynthesis	PUR-NUC-SYN	5-aminoimidazole ribonucleotide biosynthesis II	FGAMSYN-RXN	5	4	6	UTCHB1_311	92.3851	1.09006	Phosphoribosylformylglycinamidine synthase, glutamine amidotransferase subunit (EC 6.3.5.3)
CHB1	PWY-6122	Biosynthesis	Nucleotide-Biosynthesis	PUR-NUC-SYN	5-aminoimidazole ribonucleotide biosynthesis II	FGAMSYN-RXN	5	4	6	UTCHB1_310	18.5418	0.218775	Phosphoribosylformylglycinamidine synthase, PurS subunit (EC 6.3.5.3)
CHB1	PWY-6122	Biosynthesis	Nucleotide-Biosynthesis	PUR-NUC-SYN	5-aminoimidazole ribonucleotide biosynthesis II	GLYRIBONUCSYN-RXN	5	4	6	UTCHB1_1144	107.011	1.26262	Phosphoribosylamine--glycine ligase (EC 6.3.4.13)
CHB1	PWY-6122	Biosynthesis	Nucleotide-Biosynthesis	PUR-NUC-SYN	5-aminoimidazole ribonucleotide biosynthesis II	PRPPAMIDOTRANS-RXN	5	4	6	UTCHB1_884	96.0876	1.13374	Amidophosphoribosyltransferase (EC 2.4.2.14)
CHB1	P121-PWY	Biosynthesis	Nucleotide-Biosynthesis	PUR-NUC-SYN	adenine and adenosine salvage I	ADENPHOSPHOR-RXN	2	1	1	UTCHB1_1305	82.8458	0.977501	Purine nucleoside phosphorylase (EC 2.4.2.1)
CHB1	PWY-6609	Biosynthesis	Nucleotide-Biosynthesis	PUR-NUC-SYN	adenine and adenosine salvage III	ADENODEAMIN-RXN	4	4	3	UTCHB1_1211	59.2456	0.69904	tRNA-specific adenosine-34 deaminase (EC 3.5.4.-)
CHB1	PWY-6609	Biosynthesis	Nucleotide-Biosynthesis	PUR-NUC-SYN	adenine and adenosine salvage III	HYPOXANPRIBOSYLTRAN-RXN	4	4	3	UTCHB1_123	99.4742	1.1737	Hypoxanthine-guanine phosphoribosyltransferase (EC 2.4.2.8)
CHB1	PWY-6609	Biosynthesis	Nucleotide-Biosynthesis	PUR-NUC-SYN	adenine and adenosine salvage III	INOPHOSPHOR-RXN	4	4	3	UTCHB1_1305	82.8458	0.977501	Purine nucleoside phosphorylase (EC 2.4.2.1)
CHB1	PWY-6610	Biosynthesis	Nucleotide-Biosynthesis	PUR-NUC-SYN	adenine and adenosine salvage IV	ADENINE-DEAMINASE-RXN	3	2	2	UTCHB1_55	126.173	1.48872	Adenine deaminase (EC 3.5.4.2)
CHB1	PWY-6610	Biosynthesis	Nucleotide-Biosynthesis	PUR-NUC-SYN	adenine and adenosine salvage IV	HYPOXANPRIBOSYLTRAN-RXN	3	2	2	UTCHB1_123	99.4742	1.1737	Hypoxanthine-guanine phosphoribosyltransferase (EC 2.4.2.8)
CHB1	PWY-6620	Biosynthesis	Nucleotide-Biosynthesis	PUR-NUC-SYN	guanine and guanosine salvage	GUANPRIBOSYLTRAN-RXN	2	2	2	UTCHB1_123	99.4742	1.1737	Hypoxanthine-guanine phosphoribosyltransferase (EC 2.4.2.8)
CHB1	PWY-6620	Biosynthesis	Nucleotide-Biosynthesis	PUR-NUC-SYN	guanine and guanosine salvage	RXN0-5199	2	2	2	UTCHB1_1305	82.8458	0.977501	Purine nucleoside phosphorylase (EC 2.4.2.1)
CHB1	PWY-6599	Biosynthesis	Nucleotide-Biosynthesis	PUR-NUC-SYN	guanine and guanosine salvage II	GUANPRIBOSYLTRAN-RXN	2	1	1	UTCHB1_123	99.4742	1.1737	Hypoxanthine-guanine phosphoribosyltransferase (EC 2.4.2.8)
CHB1	PWY-6124	Biosynthesis	Nucleotide-Biosynthesis	PUR-NUC-SYN	inosine-5-phosphate biosynthesis II	AICARSYN-RXN	5	4	5	UTCHB1_1996	93.5706	1.10404	Adenylosuccinate lyase (EC 4.3.2.2)
CHB1	PWY-6124	Biosynthesis	Nucleotide-Biosynthesis	PUR-NUC-SYN	inosine-5-phosphate biosynthesis II	AIRCARBOXY-RXN	5	4	5	UTCHB1_683	93.0026	1.09734	Phosphoribosylaminoimidazole carboxylase ATPase subunit (EC 4.1.1.21)
CHB1	PWY-6124	Biosynthesis	Nucleotide-Biosynthesis	PUR-NUC-SYN	inosine-5-phosphate biosynthesis II	AIRCARBOXY-RXN	5	4	5	UTCHB1_259	69.657	0.821886	Phosphoribosylaminoimidazole carboxylase catalytic subunit (EC 4.1.1.21)
CHB1	PWY-6124	Biosynthesis	Nucleotide-Biosynthesis	PUR-NUC-SYN	inosine-5-phosphate biosynthesis II	IMPCYCLOHYDROLASE-RXN	5	4	5	UTCHB1_1907	103.824	1.22502	IMP cyclohydrolase (EC 3.5.4.10) / Phosphoribosylaminoimidazolecarboxamide formyltransferase 2.1.2.3)
CHB1	PWY-6124	Biosynthesis	Nucleotide-Biosynthesis	PUR-NUC-SYN	inosine-5-phosphate biosynthesis II	SAICARSYN-RXN	5	4	5	UTCHB1_579	112.541	1.32787	Phosphoribosylaminoimidazole-succinocarboxamide synthase (EC 6.3.2.6)
CHB1	SALVPURINE2-PWY	Biosynthesis	Nucleotide-Biosynthesis	PUR-NUC-SYN	xanthine and xanthosine salvage	XANTHOSINEPHOSPHORY-RXN	2	1	1	UTCHB1_1305	82.8458	0.977501	Purine nucleoside phosphorylase (EC 2.4.2.1)
CHB1	PWY-7205	Biosynthesis	Nucleotide-Biosynthesis	PYR-NUC-SYN	CMP phosphorylation	CDPKIN-RXN	2	2	2	UTCHB1_1326	50.0326	0.590337	Nucleoside diphosphate kinase (EC 2.7.4.6)
CHB1	PWY-7205	Biosynthesis	Nucleotide-Biosynthesis	PYR-NUC-SYN	CMP phosphorylation	RXN-11832	2	2	2	UTCHB1_577	96.5113	1.13874	Cytidylate kinase (EC 2.7.4.14)
CHB1	PWY-7199	Biosynthesis	Nucleotide-Biosynthesis	PYR-NUC-SYN	pyrimidine deoxyribonucleosides salvage	DURIDKI-RXN	5	2	1	UTCHB1_1542	69.9519	0.825365	Thymidine kinase (EC 2.7.1.21)
CHB1	PWY-7197	Biosynthesis	Nucleotide-Biosynthesis	PYR-NUC-SYN	pyrimidine deoxyribonucleotide phosphorylation	DTDPKIN-RXN	4	4	3	UTCHB1_1326	50.0326	0.590337	Nucleoside diphosphate kinase (EC 2.7.4.6)
CHB1	PWY-7197	Biosynthesis	Nucleotide-Biosynthesis	PYR-NUC-SYN	pyrimidine deoxyribonucleotide phosphorylation	DTMPKI-RXN	4	4	3	UTCHB1_681	91.9398	1.0848	Thymidylate kinase (EC 2.7.4.9)
CHB1	PWY-7197	Biosynthesis	Nucleotide-Biosynthesis	PYR-NUC-SYN	pyrimidine deoxyribonucleotide phosphorylation	RXN-7913	4	4	3	UTCHB1_577	96.5113	1.13874	Cytidylate kinase (EC 2.7.4.14)
CHB1	PWY-7187	Biosynthesis	Nucleotide-Biosynthesis	PYR-NUC-SYN	pyrimidine deoxyribonucleotides de novo biosynthesis II	DCTP-DEAM-RXN	7	4	4	UTCHB1_1912	49.6292	0.585577	Deoxycytidine triphosphate deaminase (EC 3.5.4.13)
CHB1	PWY-7187	Biosynthesis	Nucleotide-Biosynthesis	PYR-NUC-SYN	pyrimidine deoxyribonucleotides de novo biosynthesis II	DTDPKIN-RXN	7	4	4	UTCHB1_1326	50.0326	0.590337	Nucleoside diphosphate kinase (EC 2.7.4.6)
CHB1	PWY-7187	Biosynthesis	Nucleotide-Biosynthesis	PYR-NUC-SYN	pyrimidine deoxyribonucleotides de novo biosynthesis II	DTMPKI-RXN	7	4	4	UTCHB1_681	91.9398	1.0848	Thymidylate kinase (EC 2.7.4.9)
CHB1	PWY-7187	Biosynthesis	Nucleotide-Biosynthesis	PYR-NUC-SYN	pyrimidine deoxyribonucleotides de novo biosynthesis II	DUTP-PYROP-RXN	7	4	4	UTCHB1_132	64.3371	0.759116	Deoxyuridine 5'-triphosphate nucleotidohydrolase (EC 3.6.1.23)
CHB1	PWY-6545	Biosynthesis	Nucleotide-Biosynthesis	PYR-NUC-SYN	pyrimidine deoxyribonucleotides de novo biosynthesis III	DTDPKIN-RXN	9	9	6	UTCHB1_1326	50.0326	0.590337	Nucleoside diphosphate kinase (EC 2.7.4.6)
CHB1	PWY-6545	Biosynthesis	Nucleotide-Biosynthesis	PYR-NUC-SYN	pyrimidine deoxyribonucleotides de novo biosynthesis III	DTMPKI-RXN	9	9	6	UTCHB1_681	91.9398	1.0848	Thymidylate kinase (EC 2.7.4.9)
CHB1	PWY-6545	Biosynthesis	Nucleotide-Biosynthesis	PYR-NUC-SYN	pyrimidine deoxyribonucleotides de novo biosynthesis III	DUTP-PYROP-RXN	9	9	6	UTCHB1_132	64.3371	0.759116	Deoxyuridine 5'-triphosphate nucleotidohydrolase (EC 3.6.1.23)
CHB1	PWY-6545	Biosynthesis	Nucleotide-Biosynthesis	PYR-NUC-SYN	pyrimidine deoxyribonucleotides de novo biosynthesis III	RXN-12195	9	9	6	UTCHB1_948	84.1607	0.993015	Nucleoside 5-triphosphatase RdgB (dHAPTP, dITP, XTP-specific) (EC 3.6.1.15)
CHB1	PWY-6545	Biosynthesis	Nucleotide-Biosynthesis	PYR-NUC-SYN	pyrimidine deoxyribonucleotides de novo biosynthesis III	RXN-8850	9	9	6	UTCHB1_1319	111.975	1.32119	Thymidylate synthase thyX (EC 2.1.1.-)
CHB1	PWY-6545	Biosynthesis	Nucleotide-Biosynthesis	PYR-NUC-SYN	pyrimidine deoxyribonucleotides de novo biosynthesis III	UDPREDUCT-RXN	9	9	6	UTCHB1_327	111.26	1.31276	Ribonucleotide reductase class II (coenzyme B12-dependent) (EC 1.17.4.1)
CHB1	PWY-7183	Biosynthesis	Nucleotide-Biosynthesis	PYR-NUC-SYN	pyrimidine nucleobases salvage I	URACIL-PRIBOSYLTRANS-RXN	1	1	1	UTCHB1_1361	46.8384	0.552648	Uracil phosphoribosyltransferase (EC 2.4.2.9)
CHB1	PWY-5686	Biosynthesis	Nucleotide-Biosynthesis	PYR-NUC-SYN	UMP biosynthesis	ASPCARBTRANS-RXN	6	4	6	UTCHB1_143	73.7645	0.87035	Aspartate carbamoyltransferase (EC 2.1.3.2)
CHB1	PWY-5686	Biosynthesis	Nucleotide-Biosynthesis	PYR-NUC-SYN	UMP biosynthesis	CARBPSYN-RXN	6	4	6	UTCHB1_1258	131.667	1.55355	Carbamoyl-phosphate synthase large chain (EC 6.3.5.5)
CHB1	PWY-5686	Biosynthesis	Nucleotide-Biosynthesis	PYR-NUC-SYN	UMP biosynthesis	CARBPSYN-RXN	6	4	6	UTCHB1_565	86.2244	1.01737	Carbamoyl-phosphate synthase small chain (EC 6.3.5.5)
CHB1	PWY-5686	Biosynthesis	Nucleotide-Biosynthesis	PYR-NUC-SYN	UMP biosynthesis	CARBPSYN-RXN	6	4	6	UTCHB1_498	84.5311	0.997386	Carbamoyl-phosphate synthase large chain (EC 6.3.5.5)
CHB1	PWY-5686	Biosynthesis	Nucleotide-Biosynthesis	PYR-NUC-SYN	UMP biosynthesis	DIHYDROOROT-RXN	6	4	6	UTCHB1_144	100.891	1.19042	Dihydroorotase (EC 3.5.2.3)
CHB1	PWY-5686	Biosynthesis	Nucleotide-Biosynthesis	PYR-NUC-SYN	UMP biosynthesis	OROPRIBTRANS-RXN	6	4	6	UTCHB1_1929	43.9683	0.518784	Orotate phosphoribosyltransferase (EC 2.4.2.10)
CHB1	PWY-7176	Biosynthesis	Nucleotide-Biosynthesis	PYR-NUC-SYN	UTP and CTP de novo biosynthesis	CTPSYN-RXN	3	3	4	UTCHB1_297	89.0484	1.05068	CTP synthase (EC 6.3.4.2)
CHB1	PWY-7176	Biosynthesis	Nucleotide-Biosynthesis	PYR-NUC-SYN	UTP and CTP de novo biosynthesis	RXN-12002	3	3	4	UTCHB1_577	96.5113	1.13874	Cytidylate kinase (EC 2.7.4.14)
CHB1	PWY-7176	Biosynthesis	Nucleotide-Biosynthesis	PYR-NUC-SYN	UTP and CTP de novo biosynthesis	RXN-12002	3	3	4	UTCHB1_1369	76.6057	0.903874	Uridylate kinase (EC 2.7.4.-)
CHB1	PWY-7176	Biosynthesis	Nucleotide-Biosynthesis	PYR-NUC-SYN	UTP and CTP de novo biosynthesis	UDPKIN-RXN	3	3	4	UTCHB1_1326	50.0326	0.590337	Nucleoside diphosphate kinase (EC 2.7.4.6)
CHB1	PWY0-662	Biosynthesis	Other-biosynthesis	PRPP-Biosynthesis	PRPP biosynthesis I	PRPPSYN-RXN	1	1	1	UTCHB1_1363	69.1264	0.815625	Ribose-phosphate pyrophosphokinase (EC 2.7.6.1)
CHB1	PWY0-823	Biosynthesis	Polyamine-Biosynthesis	None	arginine degradation III (arginine decarboxylase/agmatinase pathway)	AGMATIN-RXN	2	2	2	UTCHB1_471	101.097	1.19285	Agmatinase (EC 3.5.3.11)
CHB1	PWY0-823	Biosynthesis	Polyamine-Biosynthesis	None	arginine degradation III (arginine decarboxylase/agmatinase pathway)	ARGDECARBOX-RXN	2	2	2	UTCHB1_844	73.2145	0.86386	Pyruvoyl-dependent arginine decarboxylase 2 (EC 4.1.1.19)
CHB1	PWY-40	Biosynthesis	Polyamine-Biosynthesis	Putrescine-Biosynthesis	putrescine biosynthesis I	AGMATIN-RXN	2	2	2	UTCHB1_471	101.097	1.19285	Agmatinase (EC 3.5.3.11)
CHB1	PWY-40	Biosynthesis	Polyamine-Biosynthesis	Putrescine-Biosynthesis	putrescine biosynthesis I	ARGDECARBOX-RXN	2	2	2	UTCHB1_844	73.2145	0.86386	Pyruvoyl-dependent arginine decarboxylase 2 (EC 4.1.1.19)
CHB1	PWY-6305	Biosynthesis	Polyamine-Biosynthesis	Putrescine-Biosynthesis	putrescine biosynthesis IV	AGMATIN-RXN	4	3	3	UTCHB1_471	101.097	1.19285	Agmatinase (EC 3.5.3.11)
CHB1	PWY-6305	Biosynthesis	Polyamine-Biosynthesis	Putrescine-Biosynthesis	putrescine biosynthesis IV	ARGDECARBOX-RXN	4	3	3	UTCHB1_844	73.2145	0.86386	Pyruvoyl-dependent arginine decarboxylase 2 (EC 4.1.1.19)
CHB1	PWY-6305	Biosynthesis	Polyamine-Biosynthesis	Putrescine-Biosynthesis	putrescine biosynthesis IV	ARGINASE-RXN	4	3	3	UTCHB1_148	81.1407	0.957382	Arginase (EC 3.5.3.1)
CHB1	UDPNAGSYN-PWY	Biosynthesis	Polyamine-Biosynthesis	UDP-NAc-Glucosamine-Biosynthesis	UDP-N-acetyl-D-glucosamine biosynthesis I	L-GLN-FRUCT-6-P-AMINOTRANS-RXN	5	3	3	UTCHB1_1137	99.3722	1.1725	Glucosamine--fructose-6-phosphate aminotransferase (EC 2.6.1.16)
CHB1	UDPNAGSYN-PWY	Biosynthesis	Polyamine-Biosynthesis	UDP-NAc-Glucosamine-Biosynthesis	UDP-N-acetyl-D-glucosamine biosynthesis I	NAG1P-URIDYLTRANS-RXN	5	3	3	UTCHB1_36	80.5282	0.950155	N-acetylglucosamine-1-phosphate uridyltransferase (EC 2.7.7.23) / Glucosamine-1-phosphate N-acetyltransferase 2.3.1.157)
CHB1	UDPNAGSYN-PWY	Biosynthesis	Polyamine-Biosynthesis	UDP-NAc-Glucosamine-Biosynthesis	UDP-N-acetyl-D-glucosamine biosynthesis I	PGLUCISOM-RXN	5	3	3	UTCHB1_481	72.9062	0.860223	Glucose-6-phosphate isomerase, archaeal II (EC 5.3.1.9) / Mannose-6-phosphate 5.3.1.8)
CHB1	UDPNACETYLGALSYN-PWY	Biosynthesis	Polyamine-Biosynthesis	UDP-NAc-Glucosamine-Biosynthesis	UDP-N-acetyl-D-glucosamine biosynthesis II	L-GLN-FRUCT-6-P-AMINOTRANS-RXN	4	2	2	UTCHB1_1137	99.3722	1.1725	Glucosamine--fructose-6-phosphate aminotransferase (EC 2.6.1.16)
CHB1	UDPNACETYLGALSYN-PWY	Biosynthesis	Polyamine-Biosynthesis	UDP-NAc-Glucosamine-Biosynthesis	UDP-N-acetyl-D-glucosamine biosynthesis II	NAG1P-URIDYLTRANS-RXN	4	2	2	UTCHB1_36	80.5282	0.950155	N-acetylglucosamine-1-phosphate uridyltransferase (EC 2.7.7.23) / Glucosamine-1-phosphate N-acetyltransferase 2.3.1.157)
CHB1	PWY-3581	Biosynthesis	SECONDARY-METABOLITE-BIOSYNTHESIS	N-CONTAINING-SECONDARY-CMPD-SYN	(S)-reticuline biosynthesis I	RXN66-221	11	2	3	UTCHB1_776	69.3017	0.817693	Aromatic-L-amino-acid decarboxylase (EC 4.1.1.28)
CHB1	PWY-3581	Biosynthesis	SECONDARY-METABOLITE-BIOSYNTHESIS	N-CONTAINING-SECONDARY-CMPD-SYN	(S)-reticuline biosynthesis I	TYROSINE-AMINOTRANSFERASE-RXN	11	2	3	UTCHB1_1452	139.346	1.64415	Biosynthetic Aromatic amino acid aminotransferase beta (EC 2.6.1.57) @ Histidinol-phosphate 2.6.1.9)
CHB1	PWY-3581	Biosynthesis	SECONDARY-METABOLITE-BIOSYNTHESIS	N-CONTAINING-SECONDARY-CMPD-SYN	(S)-reticuline biosynthesis I	TYROSINE-AMINOTRANSFERASE-RXN	11	2	3	UTCHB1_1070	90.1346	1.0635	Biosynthetic Aromatic amino acid aminotransferase beta (EC 2.6.1.57) @ Histidinol-phosphate 2.6.1.9)
CHB1	PWY-5403	Biosynthesis	SECONDARY-METABOLITE-BIOSYNTHESIS	N-CONTAINING-SECONDARY-CMPD-SYN	betaxanthin biosynthesis (via dopamine)	RXN66-221	2	1	1	UTCHB1_776	69.3017	0.817693	Aromatic-L-amino-acid decarboxylase (EC 4.1.1.28)
CHB1	PWY-5474	Biosynthesis	SECONDARY-METABOLITE-BIOSYNTHESIS	N-CONTAINING-SECONDARY-CMPD-SYN	hydroxycinnamic acid tyramine amides biosynthesis	TYRAMINE-N-FERULOYLTRANSFERASE-RXN	5	4	1	UTCHB1_1848	64.7283	0.763732	GCN5-related N-acetyltransferase (GNAT) family protein / similar to SP|Q9SMB8 Tyramine N-feruloyltransferase 4/11 (EC 2.3.1.110) (Hydroxycinnamoyl- CoA: tyramine N-hydroxycinnamoyltransferase) {Nicotiana tabacum} contains Pfam profile PF00583: acetyltransferase, GNAT family activity metabolism
CHB1	PWY-5826	Biosynthesis	SECONDARY-METABOLITE-BIOSYNTHESIS	None	hypoglycin biosynthesis	RXN-9157	14	1	1	UTCHB1_1638	101.342	1.19574	Gamma-glutamyltranspeptidase (EC 2.3.2.2)
CHB1	PWY-6627	Biosynthesis	SECONDARY-METABOLITE-BIOSYNTHESIS	POLYKETIDE-SYN	salinosporamide A biosynthesis	RXN-11715	15	1	1	UTCHB1_1305	82.8458	0.977501	Purine nucleoside phosphorylase (EC 2.4.2.1)
CHB1	PWY-6363	Biosynthesis	SECONDARY-METABOLITE-BIOSYNTHESIS	SUGAR-DERIVS	D-myo-inositol (1,4,5)-trisphosphate degradation	RXN-10952	3	1	1	UTCHB1_1790	95.7506	1.12976	Inositol-1-monophosphatase (EC 3.1.3.25)
CHB1	PWY-2301	Biosynthesis	SECONDARY-METABOLITE-BIOSYNTHESIS	SUGAR-DERIVS	myo-inositol biosynthesis	MYO-INOSITOL-1OR-4-MONOPHOSPHATASE-RXN	2	1	1	UTCHB1_1790	95.7506	1.12976	Inositol-1-monophosphatase (EC 3.1.3.25)
CHB1	PWY66-21	Degradation	Alcohol-Degradation	Ethanol-Degradation	ethanol degradation II	ACETATE--COA-LIGASE-RXN	3	3	6	UTCHB1_1931	99.4374	1.17327	Acetyl-coenzyme A synthetase (EC 6.2.1.1)
CHB1	PWY66-21	Degradation	Alcohol-Degradation	Ethanol-Degradation	ethanol degradation II	ALCOHOL-DEHYDROG-RXN	3	3	6	UTCHB1_994	95.9664	1.13231	Alcohol dehydrogenase (EC 1.1.1.1)
CHB1	PWY66-21	Degradation	Alcohol-Degradation	Ethanol-Degradation	ethanol degradation II	ALCOHOL-DEHYDROG-RXN	3	3	6	UTCHB1_2011	91.565	1.08038	Alcohol dehydrogenase (EC 1.1.1.1)
CHB1	PWY66-21	Degradation	Alcohol-Degradation	Ethanol-Degradation	ethanol degradation II	RXN66-3	3	3	6	UTCHB1_1616	106.432	1.25579	Aldehyde dehydrogenase (EC 1.2.1.3)
CHB1	PWY66-21	Degradation	Alcohol-Degradation	Ethanol-Degradation	ethanol degradation II	RXN66-3	3	3	6	UTCHB1_1351	100.893	1.19044	Aldehyde dehydrogenase (EC 1.2.1.3)
[truncated: 394 more rows]

## Sheet: CHB2
SAMPLE	PWY_NAME	PWY1	PWY2	PWY3	PWY_COMMON_NAME	RXN	NUM_REACTIONS	NUM_COVERED_REACTIONS	ORF_COUNT	locus_tag	expression (RPKM)	rel	PRODUCT
[truncated: 1,481 more rows]

[truncated: 5 more sheets: BCD1, CFX1, CFX2, PRO1, PRO2]
