# Supplementary material for: Metabolic network analysis reveals microbial community interactions in anammox granules
Source: Nat Commun. 2017 May 31;8:15416. doi: 10.1038/ncomms15416 (PMC5460018; doi:10.1038/ncomms15416)
Supplement: Supplementary Data 4 — Summary of genes and corresponding gene expression values (RPKM) involved in denitrification across MAGs. [file ncomms15416-s5.xlsx]

## Sheet: Table S4
Supplementary Data 4 - Denitrification gene markers
function	name	gene	AMX1		CHB1		CHB2		BCD1		CFX1		CFX2		PRO1		PRO2
			ORFs	RPKM	ORFs	RPKM	ORFs	RPKM	ORFs	RPKM	ORFs	RPKM	ORFs	RPKM	ORFs	RPKM	ORFs	RPKM
NO3 -> NO2	respiratory nitrate reductase, alpha subunit (cytoplasm)	narG	UTAMX1_2713; UTAMX1_2103	184.8; 448.7	UTCHB1_970	77.33	UTCHB2_2256	9.47	UTBCD1_1115	9.39013	UTCFX1_1311; UTCFX1_963	10.8; 8.5	UTCFX2_260	2.78	UTPRO1_2315	10.8348	UTPRO2_327	1.93
	respiratory nitrate reductase, beta subunit (cytoplasm)	narH	UTAMX1_2714; UTAMX1_2106	840.6; 128.6	UTCHB1_971	78.22	UTCHB2_2255	5.21	UTBCD1_1114	8.58	UTCFX1_1310; UTCFX1_1319	10.4; 4.9	UTCFX2_261	3.47	UTPRO1_2316	9.48	UTPRO2_328	7.68
	respiratory nitrate reductase, gamma subunit (cytoplasm)	narI	UTAMX1_1627; UTAMX1_634	72.5; 100.9	UTCHB1_973	54.1574	UTCHB2_2252	0	UTBCD1_1112	3.92	UTCFX1_1308; UTCFX1_1317	7.0; 5.6	UTCFX2_264	0	UTPRO1_2319	6.45	UTPRO2_330	10.3
	periplasmic nitrate reductase (no coupling site for PMF generation)	napA	-		-		-		-		-		-		-		UTPRO2_681	2.88767
	periplasmic nitrate reductase	napB	-		-		-		-		-		-		-		UTPRO2_680	5.82
	periplasmic nitrate reductase	napC	-		-		-		-		-		-		-		-
	periplasmic nitrate reductase	napG	-		-		-		-		-		-		-		UTPRO2_814	7.7653
	periplasmic nitrate reductase	napH	-		-		-		-		-		-		-		UTPRO2_813	5.07399
NO2 -> NH3	pentaheme nitrite reductase, subunit A (DNRA)	nrfA	UTAMX1_1092	136.15	-		UTCHB2_2238	4.13	-		-		UTCFX2_355	4.6818	-		-
	pentaheme nitrite reductase, subunit H (DNRA)	nrfH	UTAMX1_1093	158.61	-		UTCHB2_2239	2.82	-		-		UTCFX2_356	0.973407	-		-
NO2 -> NO	copper containing nitrite reductase	nirK	-		-		-		-		UTCFX1_2145	3.30958	UTCFX2_2314	1.59083	UTPRO1_2787	5.34643	-
	cytochrome cd1 nitrite reductase	nirS	-		-		-		-		-		-		-		UTPRO2_1658;UTPRO2_520;UTPRO2_388	14.7; 3.9; 6.9
NO -> N2O	cytc dependent nitric oxide reductase	norB	-		-		-		UTBCD1_671	4.35	-		-		UTPRO1_78	3.23724	-
	cytc dependent nitric oxide reductase	norC	-		-		-		UTBCD1_670	5.76	-		-		UTPRO1_79	7.17	-
	quinol-dependent nitric oxide reductase	norZ	-		-		-		-		-		UTCFX2_1275	1.42711	UTPRO1_2015	9.64	-
N2O -> N2	nitrous oxide reductase	nosZ	-		UTCHB1_91	114.615	UTCHB2_2267	5.58	UTBCD1_2363	8.18	-		-		UTPRO1_157	9.96211	UTPRO2_819;UTPRO2_1967	13.7; 5.0
