# Supplementary material for: Metabolic network analysis reveals microbial community interactions in anammox granules
Source: Nat Commun. 2017 May 31;8:15416. doi: 10.1038/ncomms15416 (PMC5460018; doi:10.1038/ncomms15416)
Supplement: Supplementary Data 5 — Summary of predicted peptidases across MAGs based on annotations against the MEROPs database. * indicates peptidases identified using the CDD database or MOTIF. [file ncomms15416-s6.xlsx]

## Sheet: summary
Supplementary Data 5 - Peptidases
#Most-likely-Location	AMX1	CHB1	CHB2	BCD1	CFX1	CFX2	PRO1	PRO2
Cytoplasmic	62	47	66	70	53	68	78	44
Extracellular	4	14	23	12	10	8	4	1
InnerMembrane	18	8	13	19	20	19	23	7
OuterMembrane	7	50	68	44	5	11	2	6
Periplasmic	6	0	2	53	12	14	9	13
total	97	119	172	198	100	120	116	71
total ORFs	2724	2083	3556	3180	2576	2622	3321	2730
Cytoplasmic	0.0227606	0.0225636	0.0185602	0.0220126	0.0205745	0.0259344	0.0234869	0.0161172
Extracellular	0.00146843	0.00672108	0.00646794	0.00377358	0.00388199	0.00305111	0.00120446	0.0003663
InnerMembrane	0.00660793	0.00384061	0.00365579	0.00597484	0.00776398	0.00724638	0.00692562	0.0025641
OuterMembrane	0.00256975	0.0240038	0.0191226	0.0138365	0.00194099	0.00419527	0.000602228	0.0021978
Periplasmic	0.00220264	0	0.00056243	0.0166667	0.00465839	0.00533944	0.00271003	0.0047619
total	0.0356094	0.0571291	0.048369	0.0622642	0.0388199	0.0457666	0.0349292	0.0260073

## Sheet: AMX1
#SeqName	Comp.Result	Di-pep.Result	part-Comp.Result	chemo-type.Result	Neighbor	#Combined:	extra	outer	peri	inner	cyto	#Most-likely-Location	product	MEROPS family	expression (RPKM)	rel		#Most-likely-Location
UTAMX1_173	OuterMembrane	OuterMembrane	Cytoplasmic	OuterMembrane	Extracellular	:	1.13422	1.80924	0.783513	0.229267	1.04376	OuterMembrane	hypothetical protein	C25	1129.84	8.47397		Cytoplasmic	62
UTAMX1_399	InnerMembrane	InnerMembrane	InnerMembrane	InnerMembrane	InnerMembrane	:	0.00426465	0.00265774	0.0198272	4.96313	0.0101215	InnerMembrane	protease HtpX homolog	M48B	354.721	2.66047		Extracellular	4
UTAMX1_1070	Extracellular	OuterMembrane	OuterMembrane	OuterMembrane	OuterMembrane	:	1.44894	3.3343	0.150387	0.0503288	0.0160381	OuterMembrane	hypothetical protein	M06	346.986	2.60245		InnerMembrane	18
UTAMX1_30	OuterMembrane	Cytoplasmic	Cytoplasmic	Cytoplasmic	Cytoplasmic	:	0.526836	1.2844	0.549293	0.233011	2.40646	Cytoplasmic	peptidase	U62	332.118	2.49094		OuterMembrane	7
UTAMX1_1737	Cytoplasmic	Cytoplasmic	InnerMembrane	InnerMembrane	InnerMembrane	:	0.0482721	0.213979	0.242143	2.16154	2.33406	Cytoplasmic	ATP-dependent zinc metalloprotease FtsH cell division protease	M41	258.025	1.93523		Periplasmic	6
UTAMX1_2048	OuterMembrane	Cytoplasmic	Cytoplasmic	Periplasmic	OuterMembrane	:	0.0990671	1.77608	0.549346	0.690535	1.88497	Cytoplasmic	HtrA protease/chaperone protein	S01C	239.365	1.79528		total	97
UTAMX1_44	InnerMembrane	InnerMembrane	InnerMembrane	InnerMembrane	InnerMembrane	:	0.113005	0.120364	0.417363	3.92487	0.424402	InnerMembrane	Rhomboid family protein	S54	236.19	1.77147
UTAMX1_2290	Cytoplasmic	Extracellular	Periplasmic	Periplasmic	Extracellular	:	1.41903	0.383532	1.61493	0.246667	1.33584	Periplasmic	thiazole biosynthesis protein ThiJ	C56	235.246	1.76438
UTAMX1_2663	Cytoplasmic	Periplasmic	Cytoplasmic	Periplasmic	Cytoplasmic	:	0.156394	0.0871434	1.99325	0.334965	2.42825	Cytoplasmic	peptidase M17	M17	233.917	1.75442
UTAMX1_142	Cytoplasmic	Cytoplasmic	Cytoplasmic	Cytoplasmic	Cytoplasmic	:	0.0126986	0.100691	0.103424	0.022505	4.76068	Cytoplasmic	peptidase M16 zinc-dependent	M16B	222.005	1.66507
UTAMX1_2667	Cytoplasmic	Cytoplasmic	Cytoplasmic	Cytoplasmic	OuterMembrane	:	0.269709	0.659776	0.616459	0.348482	3.10557	Cytoplasmic	serine protease	S01C	219.805	1.64857
UTAMX1_2117	Extracellular	OuterMembrane	OuterMembrane	OuterMembrane	Extracellular	:	2.22228	2.29847	0.0839526	0.319642	0.0756596	OuterMembrane	hypothetical protein	M06	218.269	1.63706
UTAMX1_2430	OuterMembrane	Cytoplasmic	Cytoplasmic	Cytoplasmic	OuterMembrane	:	0.142931	1.0818	0.321074	0.64711	2.80709	Cytoplasmic	protease	S01C	213.776	1.60336
UTAMX1_2418	Cytoplasmic	InnerMembrane	Cytoplasmic	OuterMembrane	Cytoplasmic	:	0.206032	0.605687	0.294039	0.930512	2.96373	Cytoplasmic	peptidase M16 domain protein	M16B	199.977	1.49986
UTAMX1_348	Cytoplasmic	Cytoplasmic	Cytoplasmic	Cytoplasmic	Cytoplasmic	:	0.097857	0.62574	0.20416	0.582322	3.48992	Cytoplasmic	MULTISPECIES: DNA repair protein RadA	S16	198.684	1.49016
UTAMX1_341	InnerMembrane	InnerMembrane	InnerMembrane	InnerMembrane	InnerMembrane	:	0.0307997	0.0178275	0.0407371	4.78351	0.127128	InnerMembrane	MULTISPECIES: metalloprotease	M50B	196.116	1.4709
UTAMX1_428	Cytoplasmic	Cytoplasmic	Cytoplasmic	Cytoplasmic	Cytoplasmic	:	0.0346414	0.166038	0.156699	0.292306	4.35031	Cytoplasmic	lon protease	S16	192.052	1.44042
UTAMX1_504	Extracellular	OuterMembrane	Extracellular	OuterMembrane	Extracellular	:	2.75257	1.80161	0.196103	0.160401	0.0893122	Extracellular	alkaline serine protease	S08A	190.822	1.4312
UTAMX1_2689	Cytoplasmic	Cytoplasmic	Cytoplasmic	Cytoplasmic	Cytoplasmic	:	0.379323	0.085644	0.451526	0.206888	3.87662	Cytoplasmic	peptidase M23	M23*	190.764	1.43077
UTAMX1_2650	Cytoplasmic	Cytoplasmic	Cytoplasmic	Periplasmic	Cytoplasmic	:	0.0123374	0.256385	0.447263	0.356763	3.92725	Cytoplasmic	MULTISPECIES: Fis family transcriptional regulator	S16	185.212	1.38912
UTAMX1_581	Cytoplasmic	Cytoplasmic	Cytoplasmic	Cytoplasmic	Cytoplasmic	:	0.124143	0.121578	0.160879	0.214418	4.37898	Cytoplasmic	peptidase M20	M20D	184.016	1.38015
UTAMX1_420	OuterMembrane	OuterMembrane	OuterMembrane	OuterMembrane	OuterMembrane	:	0.508997	3.0922	0.287432	0.444487	0.666887	OuterMembrane	peptidase	S41A	182.647	1.36988
UTAMX1_1370	Cytoplasmic	OuterMembrane	OuterMembrane	Periplasmic	Cytoplasmic	:	0.359614	1.46575	1.27433	0.198991	1.70132	Cytoplasmic	hypothetical protein	C82B	179.039	1.34283
UTAMX1_1353	Cytoplasmic	Cytoplasmic	InnerMembrane	InnerMembrane	InnerMembrane	:	0.0152752	0.0592003	0.114984	2.69337	2.11717	InnerMembrane	ATP-dependent zinc metalloprotease FtsH	M41	177.742	1.3331
UTAMX1_713	Cytoplasmic	Cytoplasmic	Cytoplasmic	Cytoplasmic	Cytoplasmic	:	0.022676	0.0296347	0.0936889	0.544019	4.30998	Cytoplasmic	ATP-dependent Clp protease proteolytic subunit	S14	177.575	1.33184
UTAMX1_1548	Cytoplasmic	Cytoplasmic	Cytoplasmic	Cytoplasmic	Cytoplasmic	:	0.0466023	0.0216612	0.0360484	0.0361635	4.85952	Cytoplasmic	hypothetical protein	S01C	175.812	1.31862
UTAMX1_1098	Cytoplasmic	OuterMembrane	Cytoplasmic	InnerMembrane	Cytoplasmic	:	0.53016	0.656906	0.248964	0.339228	3.22474	Cytoplasmic	hypothetical protein	C14B	174.659	1.30997
UTAMX1_260	Cytoplasmic	Cytoplasmic	Cytoplasmic	Extracellular	Cytoplasmic	:	0.504876	0.103616	0.103161	0.0194509	4.2689	Cytoplasmic	amidophosphoribosyltransferase	C44	174.334	1.30754
UTAMX1_516	Cytoplasmic	Cytoplasmic	Cytoplasmic	Cytoplasmic	Cytoplasmic	:	0.0424346	0.0684034	0.176412	0.129086	4.58366	Cytoplasmic	carboxypeptidase	M32	172.649	1.2949
UTAMX1_1355	Extracellular	OuterMembrane	Extracellular	OuterMembrane	Extracellular	:	2.53334	1.70542	0.525357	0.16632	0.0695598	Extracellular	hypothetical protein	M06	172.19	1.29146
UTAMX1_472	Cytoplasmic	Cytoplasmic	Cytoplasmic	Cytoplasmic	Cytoplasmic	:	0.0252466	0.0382811	0.1294	0.0591134	4.74796	Cytoplasmic	MULTISPECIES: methionine aminopeptidase	M24A	172.162	1.29125
UTAMX1_2099	InnerMembrane	InnerMembrane	InnerMembrane	InnerMembrane	InnerMembrane	:	0.0152988	0.200944	0.0619335	4.1525	0.56932	InnerMembrane	Membrane-associated zinc metalloprotease	M50B	171.674	1.28759
UTAMX1_2132	Periplasmic	Periplasmic	Extracellular	InnerMembrane	Extracellular	:	1.93925	0.58912	1.83408	0.540069	0.0974727	Extracellular	hypothetical protein	S08A	171.204	1.28406
UTAMX1_1734	OuterMembrane	InnerMembrane	InnerMembrane	Periplasmic	Cytoplasmic	:	0.559656	0.839014	0.485815	1.74597	1.36955	InnerMembrane	putative Signal peptide peptidase SppA	S49X	169.38	1.27038
UTAMX1_392	InnerMembrane	Cytoplasmic	InnerMembrane	InnerMembrane	Cytoplasmic	:	0.0951104	0.342069	0.593317	2.27787	1.69164	InnerMembrane	peptidase M48	M48C	167.116	1.2534
UTAMX1_2331	Cytoplasmic	Cytoplasmic	Cytoplasmic	Cytoplasmic	Cytoplasmic	:	0.0436919	0.206366	0.133021	0.631615	3.9853	Cytoplasmic	lon protease	S16	166.774	1.25083
UTAMX1_1893	Cytoplasmic	Cytoplasmic	Cytoplasmic	Cytoplasmic	Cytoplasmic	:	0.106223	0.228119	0.052559	0.0903649	4.52273	Cytoplasmic	peptidase	M16B	165.297	1.23976
UTAMX1_141	Cytoplasmic	Cytoplasmic	Cytoplasmic	Periplasmic	Cytoplasmic	:	0.0369064	0.162287	0.760873	0.265632	3.7743	Cytoplasmic	peptidase M16	M16B	161.34	1.21008
UTAMX1_764	Cytoplasmic	Cytoplasmic	Cytoplasmic	Extracellular	Cytoplasmic	:	1.10222	0.388305	0.533894	0.790807	2.18478	Cytoplasmic	arginine biosynthesis bifunctional protein ArgJ	T05	160.629	1.20475
UTAMX1_728	Periplasmic	Cytoplasmic	OuterMembrane	Cytoplasmic	Periplasmic	:	0.696085	1.33123	1.23296	0.204848	1.53488	Cytoplasmic	signal peptidase	S26A	159.551	1.19666
UTAMX1_94	Cytoplasmic	Cytoplasmic	Cytoplasmic	Cytoplasmic	Cytoplasmic	:	0.0566614	0.195543	0.161512	0.0536544	4.53263	Cytoplasmic	protease	S41A	158.992	1.19247
UTAMX1_1150	Periplasmic	Periplasmic	Extracellular	Extracellular	OuterMembrane	:	1.4754	1.30423	1.90278	0.0935826	0.224005	Periplasmic	D-alanyl-D-alanine carboxypeptidase (EC 3.4.16.4)	S13	157.489	1.18119
UTAMX1_1106	Extracellular	OuterMembrane	Extracellular	OuterMembrane	Extracellular	:	1.77147	2.30195	0.332373	0.243528	0.350688	OuterMembrane	hypothetical protein	S01C	156.529	1.174
UTAMX1_71	Cytoplasmic	Cytoplasmic	Cytoplasmic	Cytoplasmic	Cytoplasmic	:	0.076201	0.197223	0.0679464	0.0548229	4.60381	Cytoplasmic	peptidase U32 [	U32	155.406	1.16557
UTAMX1_2195	Cytoplasmic	Cytoplasmic	Cytoplasmic	Cytoplasmic	Cytoplasmic	:	0.134233	0.230989	0.107338	0.0446226	4.48282	Cytoplasmic	MULTISPECIES: peptidase M28	M28*	151.664	1.1375
UTAMX1_1448	Cytoplasmic	Cytoplasmic	Cytoplasmic	Periplasmic	Cytoplasmic	:	0.0690884	0.0623448	1.07136	0.522255	3.27495	Cytoplasmic	ATP-dependent protease subunit HslV	T01B	151.584	1.13691
UTAMX1_1421	Cytoplasmic	Cytoplasmic	Cytoplasmic	Cytoplasmic	Cytoplasmic	:	0.0113257	0.00540586	0.103881	0.0255644	4.85382	Cytoplasmic	dihydroorotase	M38	150.707	1.13033
UTAMX1_1969	Cytoplasmic	OuterMembrane	Cytoplasmic	InnerMembrane	Cytoplasmic	:	0.134754	0.916623	0.604676	0.815022	2.52892	Cytoplasmic	Protease (EC 3.4.-.-)	U32	150.391	1.12796
UTAMX1_2388	InnerMembrane	InnerMembrane	InnerMembrane	InnerMembrane	InnerMembrane	:	0.0420317	0.262408	0.111682	4.29393	0.289949	InnerMembrane	peptidase M48	M48A	149.986	1.12492
UTAMX1_133	Cytoplasmic	Cytoplasmic	InnerMembrane	Periplasmic	InnerMembrane	:	0.169442	0.481428	1.14829	1.86308	1.33776	InnerMembrane	signal peptide peptidase SppA (protease IV)( EC:3.4.21.- )	S49X	149.293	1.11972
UTAMX1_1753	InnerMembrane	Cytoplasmic	InnerMembrane	Cytoplasmic	Cytoplasmic	:	0.128261	0.270647	0.378981	1.87139	2.35072	Cytoplasmic	putative serine protease MucD( EC:3.4.21.- )	S01B	149.239	1.11932
UTAMX1_697	Cytoplasmic	Cytoplasmic	Cytoplasmic	Cytoplasmic	Cytoplasmic	:	0.0449408	0.105941	0.287828	0.254778	4.30651	Cytoplasmic	glutamine amidotransferase	C44	148.022	1.11019
UTAMX1_851	Cytoplasmic	Cytoplasmic	Cytoplasmic	Periplasmic	Cytoplasmic	:	0.293718	0.12261	0.54899	0.46492	3.56976	Cytoplasmic	hypothetical protein	M48C	146.536	1.09904
UTAMX1_1924	OuterMembrane	Cytoplasmic	InnerMembrane	Cytoplasmic	Cytoplasmic	:	0.0796831	0.784338	0.398792	1.08788	2.64931	Cytoplasmic	Predicted esterase	S09C	146.506	1.09882
UTAMX1_2242	Cytoplasmic	OuterMembrane	Cytoplasmic	OuterMembrane	Cytoplasmic	:	0.668715	1.29558	0.51956	0.339601	2.17654	Cytoplasmic	peptidase M28	M28F	146.1	1.09578
UTAMX1_82	Extracellular	Extracellular	Extracellular	Extracellular	Extracellular	:	4.24517	0.533654	0.0986526	0.0776102	0.0449135	Extracellular	hypothetical protein	S06	145.894	1.09423
UTAMX1_427	Cytoplasmic	Cytoplasmic	InnerMembrane	Cytoplasmic	Cytoplasmic	:	0.00772322	0.0169601	0.16584	1.73268	3.0768	Cytoplasmic	ATP-dependent zinc metalloprotease FtsH	M41	143.319	1.07492
UTAMX1_2722	Periplasmic	Periplasmic	Periplasmic	Cytoplasmic	Extracellular	:	1.24786	0.0956685	2.79283	0.0458098	0.817838	Periplasmic	peptidase C14	C14B	143.134	1.07353
UTAMX1_2497	OuterMembrane	OuterMembrane	OuterMembrane	InnerMembrane	InnerMembrane	:	0.227394	2.07714	0.773006	1.54194	0.380518	OuterMembrane	hypothetical protein	S55	142.716	1.0704
UTAMX1_1917	Cytoplasmic	Cytoplasmic	Cytoplasmic	Cytoplasmic	Cytoplasmic	:	0.133682	0.220995	0.144039	0.562332	3.93895	Cytoplasmic	MULTISPECIES: ATP-dependent Clp protease proteolytic subunit	S14	142.578	1.06936
UTAMX1_2033	Cytoplasmic	Cytoplasmic	Cytoplasmic	Cytoplasmic	Cytoplasmic	:	0.0131005	0.0236731	0.343682	0.0523349	4.56721	Cytoplasmic	MULTISPECIES: GMP synthetase	C26	141.281	1.05963
UTAMX1_2452	Cytoplasmic	Cytoplasmic	Cytoplasmic	Cytoplasmic	Cytoplasmic	:	0.0306688	0.0789481	0.290876	0.259956	4.33955	Cytoplasmic	membrane protein	I87	140.756	1.0557
UTAMX1_1999	Cytoplasmic	OuterMembrane	Cytoplasmic	Periplasmic	Cytoplasmic	:	0.2526	1.0709	0.467989	0.23649	2.97202	Cytoplasmic	peptidase	M01	139.804	1.04855
UTAMX1_1256	Cytoplasmic	Cytoplasmic	Cytoplasmic	Cytoplasmic	Cytoplasmic	:	0.0275046	0.122057	0.189585	0.184579	4.47628	Cytoplasmic	LexA family transcriptional regulator	S24	139.463	1.04599
UTAMX1_1450	Cytoplasmic	Cytoplasmic	Cytoplasmic	Cytoplasmic	Cytoplasmic	:	0.0642274	0.125198	0.627925	0.392773	3.78988	Cytoplasmic	Glutamine amidotransferase, class I	C26	137.899	1.03426
UTAMX1_1568	InnerMembrane	InnerMembrane	InnerMembrane	Cytoplasmic	InnerMembrane	:	0.102042	0.614894	0.573325	2.5402	1.16954	InnerMembrane	MULTISPECIES: flagellar biosynthesis protein FlhB	N06	137.845	1.03386
UTAMX1_1766	Cytoplasmic	Cytoplasmic	Cytoplasmic	Cytoplasmic	Cytoplasmic	:	0.179682	0.0939985	0.191162	0.128552	4.40661	Cytoplasmic	Mov34/MPN/PAD-1 family protein	M67B	137.597	1.032
UTAMX1_1406	InnerMembrane	InnerMembrane	InnerMembrane	InnerMembrane	InnerMembrane	:	0.200171	0.147599	0.317352	3.85005	0.484833	InnerMembrane	signal peptidase II	A08	136.923	1.02695
UTAMX1_2216	Cytoplasmic	Cytoplasmic	Cytoplasmic	Cytoplasmic	Cytoplasmic	:	0.0549885	0.083646	0.180813	1.11361	3.56695	Cytoplasmic	Asparagine synthetase (EC 6.3.5.4)	C44	135.903	1.0193
UTAMX1_33	Cytoplasmic	Cytoplasmic	Cytoplasmic	Extracellular	Cytoplasmic	:	0.72206	0.228803	0.241724	0.132471	3.67494	Cytoplasmic	modulator DNA gyrase	U62	132.978	0.997361
UTAMX1_446	Cytoplasmic	Cytoplasmic	Cytoplasmic	Cytoplasmic	Cytoplasmic	:	0.0735289	0.0127355	0.584975	0.262338	4.06642	Cytoplasmic	succinyl-diaminopimelate desuccinylase	M20A	132.849	0.996387
UTAMX1_1733	InnerMembrane	InnerMembrane	InnerMembrane	InnerMembrane	InnerMembrane	:	0.0702844	0.052702	0.0795188	4.47594	0.321556	InnerMembrane	putative peptidase	A24A	131.812	0.988617
UTAMX1_1479	InnerMembrane	InnerMembrane	InnerMembrane	InnerMembrane	InnerMembrane	:	0.0129477	0.0184118	0.0201527	4.89872	0.0497722	InnerMembrane	CAAX amino terminal protease family protein	M79	131.702	0.987788
UTAMX1_897	InnerMembrane	InnerMembrane	InnerMembrane	InnerMembrane	InnerMembrane	:	0.0573439	0.0325345	0.0640961	4.63627	0.209754	InnerMembrane	peptidase S54	S54	129.933	0.974517
UTAMX1_2183	Extracellular	OuterMembrane	OuterMembrane	OuterMembrane	OuterMembrane	:	1.27513	3.10675	0.330797	0.200779	0.0865485	OuterMembrane	hypothetical protein	C25	125.685	0.94266
UTAMX1_1745	Cytoplasmic	Cytoplasmic	Cytoplasmic	Cytoplasmic	Cytoplasmic	:	0.0755567	0.113219	0.22392	0.223659	4.36364	Cytoplasmic	MULTISPECIES: anthranilate synthase subunit II	C26	123.185	0.92391
UTAMX1_2316	Cytoplasmic	Cytoplasmic	Cytoplasmic	Cytoplasmic	Cytoplasmic	:	0.0860825	0.238408	0.0906283	0.0695448	4.51534	Cytoplasmic	oligopeptidase	M03B	122.483	0.918646
UTAMX1_1184	Extracellular	Periplasmic	OuterMembrane	Periplasmic	Extracellular	:	1.61231	0.936096	2.2583	0.0574994	0.135795	Periplasmic	peptidase, M23B family	M23B	120.564	0.904251
UTAMX1_2379	InnerMembrane	InnerMembrane	InnerMembrane	InnerMembrane	InnerMembrane	:	0.100684	0.0537693	0.120271	4.4964	0.228872	InnerMembrane	zinc metallopeptidase	M50B	120.455	0.903432
UTAMX1_1805	Cytoplasmic	Cytoplasmic	Cytoplasmic	Periplasmic	Cytoplasmic	:	0.0254624	0.0133565	0.486877	0.156136	4.31817	Cytoplasmic	hypothetical protein	M90	119.999	0.900014
UTAMX1_2236	InnerMembrane	InnerMembrane	InnerMembrane	Cytoplasmic	InnerMembrane	:	0.0357207	0.139237	0.300456	3.74158	0.78301	InnerMembrane	Cell surface protein	M56	119.12	0.893423
UTAMX1_1731	Cytoplasmic	Cytoplasmic	Cytoplasmic	Periplasmic	Cytoplasmic	:	0.474877	0.320203	1.02036	0.432445	2.75211	Cytoplasmic	imidazole glycerol phosphate synthase subunit HisH	C26	118.946	0.892117
UTAMX1_2261	Cytoplasmic	Cytoplasmic	Cytoplasmic	Cytoplasmic	Cytoplasmic	:	0.478094	0.181232	0.918458	0.323801	3.09841	Cytoplasmic	phosphoribosylformylglycinamidine synthase I	C56	117.394	0.880476
UTAMX1_2574	InnerMembrane	Cytoplasmic	InnerMembrane	Cytoplasmic	InnerMembrane	:	0.0492647	0.0554113	0.181233	2.8277	1.88639	InnerMembrane	hypothetical protein	S33	116.564	0.87425
UTAMX1_2150	Cytoplasmic	Cytoplasmic	Cytoplasmic	OuterMembrane	Cytoplasmic	:	0.227175	0.312853	0.282826	0.0754375	4.10171	Cytoplasmic	amidohydrolase	M38	116.409	0.873085
UTAMX1_839	Cytoplasmic	Periplasmic	Cytoplasmic	Cytoplasmic	Cytoplasmic	:	0.0362312	0.0385716	1.06104	0.0242676	3.83989	Cytoplasmic	hypothetical protein	U73	113.666	0.852515
UTAMX1_1536	InnerMembrane	InnerMembrane	InnerMembrane	InnerMembrane	InnerMembrane	:	0.00295005	0.0147944	0.0125075	4.96153	0.00821795	InnerMembrane	peptidase M50 family	M50B	112.807	0.846074
UTAMX1_1226	Cytoplasmic	Cytoplasmic	Cytoplasmic	Cytoplasmic	Cytoplasmic	:	0.170544	0.115677	0.636074	0.353112	3.72459	Cytoplasmic	metal-dependent hydrolase	M80	112.04	0.840318
UTAMX1_2453	Cytoplasmic	Cytoplasmic	Cytoplasmic	Periplasmic	Cytoplasmic	:	0.159674	0.452663	0.828825	0.23277	3.32607	Cytoplasmic	lambda CII stability-governing protein HflC	I87	105.342	0.790081
UTAMX1_1447	Cytoplasmic	Cytoplasmic	Cytoplasmic	Cytoplasmic	Cytoplasmic	:	0.134751	0.155552	0.432985	0.539389	3.73732	Cytoplasmic	histidine kinase	M50B	105.03	0.787744
UTAMX1_2523	Cytoplasmic	Cytoplasmic	Cytoplasmic	Cytoplasmic	Cytoplasmic	:	0.0165454	0.0569432	0.120399	0.839767	3.96635	Cytoplasmic	putative carboxylesterase	S09C	104.891	0.786699
UTAMX1_493	Cytoplasmic	Cytoplasmic	Cytoplasmic	Cytoplasmic	Cytoplasmic	:	0.190943	0.162025	0.0664594	0.131238	4.44933	Cytoplasmic	Xaa-Pro dipeptidase	M24B	100.554	0.754171
UTAMX1_1206	Periplasmic	Periplasmic	Periplasmic	Periplasmic	OuterMembrane	:	1.08254	0.826232	2.82141	0.0187513	0.251065	Periplasmic	hypothetical protein	I11	100.114	0.750876
UTAMX1_998	Cytoplasmic	Cytoplasmic	Cytoplasmic	Cytoplasmic	Cytoplasmic	:	0.089064	0.0821357	0.199658	0.220176	4.40897	Cytoplasmic	histidine kinase	M50B	97.8274	0.733722
UTAMX1_967	Cytoplasmic	Cytoplasmic	Cytoplasmic	Cytoplasmic	Cytoplasmic	:	0.0200443	0.0122336	0.0721632	0.0330239	4.86254	Cytoplasmic	glutamine amidotransferase	C26	83.5026	0.626284
UTAMX1_2182	InnerMembrane	Cytoplasmic	Cytoplasmic	Cytoplasmic	InnerMembrane	:	0.275003	0.387549	0.379155	1.70218	2.25611	Cytoplasmic	hypothetical protein	S26B	77.3013	0.579773
UTAMX1_2611	Periplasmic	Periplasmic	Periplasmic	Periplasmic	OuterMembrane	:	0.53427	0.694109	2.08808	0.631593	1.05194	Periplasmic	peptidase C14	C14B	73.9468	0.554614

## Sheet: CHB1
#SeqName	Comp.Result	Di-pep.Result	part-Comp.Result	chemo-type.Result	Neighbor	#Combined:	extra	outer	peri	inner	cyto	#Most-likely-Location	product	Chlorobi OLB4 ortholog	MEROPS family	expression (RPKM)	rel		#Most-likely-Location	count
UTCHB1_11	Extracellular	OuterMembrane	Extracellular	OuterMembrane	Extracellular	:	3.02079	1.62329	0.0791459	0.224452	0.0523251	Extracellular	hypothetical protein	JYPE01000008.1_UZ04_CHB001000727_Bacillopeptidase_F	S08A	188.243	2.22109		Cytoplasmic	47
UTCHB1_409	Extracellular	Extracellular	Extracellular	OuterMembrane	Extracellular	:	3.50985	1.28149	0.15577	0.0382234	0.0146583	Extracellular	hypothetical protein	JYPE01000008.1_UZ04_CHB001000884_peptidase_S8/S53_subtilisin_kexin_sedolisin	M06*	152.001	1.79347		Extracellular	14
UTCHB1_1505	Extracellular	Extracellular	Extracellular	OuterMembrane	Extracellular	:	2.86683	1.71219	0.300751	0.0691876	0.0510484	Extracellular	hypothetical protein	JYPE01000021.1_UZ04_CHB001002139_peptidase_S8/S53_subtilisin_kexin_sedolisin	M12B	128.145	1.51199		InnerMembrane	8
UTCHB1_278	Extracellular	OuterMembrane	Extracellular	OuterMembrane	Extracellular	:	2.15793	2.67459	0.139454	0.0171209	0.0109127	OuterMembrane	hypothetical protein	JYPE01000012.1_UZ04_CHB001001205_5'-nucleotidase_domain-containing_protein	M43B	126.641	1.49424		OuterMembrane	50
UTCHB1_434	Extracellular	Extracellular	Extracellular	OuterMembrane	Extracellular	:	3.07485	1.50504	0.3053	0.0719403	0.0428644	Extracellular	hypothetical protein	JYPE01000008.1_UZ04_CHB001000910_peptidase_S8/S53_subtilisin_kexin_sedolisin	M06*	123.54	1.45765		Periplasmic	0
UTCHB1_69	OuterMembrane	InnerMembrane	OuterMembrane	OuterMembrane	Cytoplasmic	:	0.304343	2.24852	0.410545	1.31552	0.721063	OuterMembrane	dipeptidyl aminopeptidase/acylaminoacyl peptidase	JYPE01000008.1_UZ04_CHB001000786_dipeptidyl_aminopeptidase/acylaminoacyl-peptidase	S09D	119.299	1.40761		total	119
UTCHB1_19	OuterMembrane	InnerMembrane	InnerMembrane	InnerMembrane	Cytoplasmic	:	0.168626	1.03526	0.249244	2.07642	1.47046	InnerMembrane	hypothetical protein	JYPE01000008.1_UZ04_CHB001000736_phosphoenolpyruvate_synthase	S33	116.973	1.38017
UTCHB1_710	Cytoplasmic	Cytoplasmic	Cytoplasmic	Cytoplasmic	Cytoplasmic	:	0.417957	0.481199	1.03635	0.222003	2.8425	Cytoplasmic	hypothetical protein	JYPE01000004.1_UZ04_CHB001000415_leucyl_aminopeptidase	M17	115.481	1.36257
UTCHB1_1347	OuterMembrane	OuterMembrane	OuterMembrane	OuterMembrane	OuterMembrane	:	0.587111	3.94778	0.104812	0.216332	0.143964	OuterMembrane	ZINC PROTEASE (EC 3.4.99.-)	JYPE01000017.1_UZ04_CHB001001721_peptidase_M16-like_protein	M16B	114.197	1.34742
UTCHB1_404	Cytoplasmic	Cytoplasmic	Cytoplasmic	Cytoplasmic	Cytoplasmic	:	0.314481	0.581503	0.204591	0.0966915	3.80273	Cytoplasmic	oligoendopeptidase F, putative	JYPE01000008.1_UZ04_CHB001000878_Oligoendopeptidase_F	M03B	113.568	1.33999
UTCHB1_488	Cytoplasmic	Cytoplasmic	Cytoplasmic	OuterMembrane	Cytoplasmic	:	0.0212578	0.402531	0.318747	0.678863	3.5786	Cytoplasmic	MG(2+) CHELATASE FAMILY PROTEIN / ComM-related protein	JYPE01000004.1_UZ04_CHB001000337_chaperone	S16	113.086	1.3343
UTCHB1_1047	Cytoplasmic	Cytoplasmic	Cytoplasmic	Cytoplasmic	Cytoplasmic	:	0.112262	0.282965	0.285816	0.133346	4.18561	Cytoplasmic	WbpG	JYPE01000004.1_UZ04_CHB001000019_N-acetyl_sugar_amidotransferase	C44	113.051	1.33389
UTCHB1_400	OuterMembrane	OuterMembrane	OuterMembrane	OuterMembrane	OuterMembrane	:	0.697532	3.24647	0.25986	0.323617	0.472522	OuterMembrane	peptidase S41	JYPE01000008.1_UZ04_CHB001000874_peptidase_s41	S41B	111.752	1.31857
UTCHB1_418	OuterMembrane	Extracellular	Extracellular	Extracellular	Extracellular	:	2.78755	1.4474	0.421444	0.118811	0.224797	Extracellular	hypothetical protein	JYPE01000008.1_UZ04_CHB001000894_D-alanyl-D-alanine_carboxypeptidase	S13	111.677	1.31769
UTCHB1_353	OuterMembrane	Extracellular	OuterMembrane	InnerMembrane	OuterMembrane	:	1.05076	3.11769	0.129679	0.571521	0.130345	OuterMembrane	hypothetical protein	JYPE01000012.1_UZ04_CHB001001286_glycosyl_transferase,_WecB/TagA/CpsF_family	C25	110.617	1.30517
UTCHB1_1785	OuterMembrane	OuterMembrane	Extracellular	OuterMembrane	Extracellular	:	1.54064	2.33566	0.179856	0.0484866	0.89536	OuterMembrane	Deblocking aminopeptidase (EC 3.4.11.-)	JYPE01000015.1_UZ04_CHB001001508_Aminopeptidase_YpdE	M42	109.863	1.29628
UTCHB1_373	Extracellular	OuterMembrane	Extracellular	OuterMembrane	OuterMembrane	:	2.21713	2.30016	0.0824301	0.319819	0.080458	OuterMembrane	hypothetical protein	JYPE01000008.1_UZ04_CHB001000846_fibronectin_type_III_domain-containing_protein	S08A	109.717	1.29455
UTCHB1_67	Cytoplasmic	Cytoplasmic	Cytoplasmic	Cytoplasmic	Cytoplasmic	:	0.00738396	0.0368358	0.0538014	0.0514243	4.85055	Cytoplasmic	hypothetical protein	JYPE01000008.1_UZ04_CHB001000784_Peptidase_family_S51	S51*	109.427	1.29113
UTCHB1_396	Extracellular	Extracellular	OuterMembrane	OuterMembrane	Extracellular	:	2.73817	1.79216	0.15021	0.0326099	0.286857	Extracellular	hypothetical protein	JYPE01000008.1_UZ04_CHB001000870_Bacillopeptidase_F	S08A	109.322	1.28989
UTCHB1_912	Extracellular	OuterMembrane	Extracellular	OuterMembrane	Extracellular	:	2.04827	2.70924	0.120408	0.0878266	0.0342653	OuterMembrane	hypothetical protein	JYPE01000005.1_UZ04_CHB001000617_subtilisin-like_serine_protease	S08A	109.316	1.28982
UTCHB1_733	OuterMembrane	OuterMembrane	Cytoplasmic	InnerMembrane	OuterMembrane	:	0.743686	1.95427	0.340038	0.624695	1.33731	OuterMembrane	hypothetical protein	JYPE01000004.1_UZ04_CHB001000392_Aminopeptidase_N	M01	109.198	1.28844
UTCHB1_664	Cytoplasmic	Cytoplasmic	Extracellular	Periplasmic	Cytoplasmic	:	0.794509	0.465559	0.451361	0.353449	2.93512	Cytoplasmic	glutamine amidotransferase	JYPE01000004.1_UZ04_CHB001000461_glutamine_amidotransferase	C26	109.161	1.28799
UTCHB1_405	OuterMembrane	OuterMembrane	OuterMembrane	OuterMembrane	OuterMembrane	:	1.42466	2.7896	0.352273	0.274042	0.15943	OuterMembrane	Aminopeptidase N	JYPE01000008.1_UZ04_CHB001000879_Aminopeptidase_N	M01	107.992	1.2742
UTCHB1_367	Extracellular	Extracellular	Extracellular	OuterMembrane	Extracellular	:	3.75226	1.01315	0.110376	0.0956963	0.0285108	Extracellular	hypothetical protein	JYPE01000012.1_UZ04_CHB001001300_subtilisin-like_serine_protease	S08A	107.032	1.26288
UTCHB1_286	Cytoplasmic	Cytoplasmic	Cytoplasmic	OuterMembrane	Cytoplasmic	:	0.320026	1.13569	0.473363	0.305055	2.76587	Cytoplasmic	putative peptidase	JYPE01000012.1_UZ04_CHB001001214_dipeptidyl_aminopeptidase/acylaminoacyl-peptidase	S09C	106.786	1.25997
UTCHB1_356	OuterMembrane	Extracellular	OuterMembrane	InnerMembrane	OuterMembrane	:	0.820548	3.35883	0.114944	0.57308	0.132594	OuterMembrane	hypothetical protein	JYPE01000012.1_UZ04_CHB001001289_glucuronoarabinoxylan_endo-1,4-beta-xylanase	C25	106.664	1.25854
UTCHB1_1146	OuterMembrane	Cytoplasmic	OuterMembrane	Periplasmic	OuterMembrane	:	0.422	2.58359	0.749999	0.135887	1.10852	OuterMembrane	Aminopeptidase YpdF (MP-, MA-, MS-, AP-, NP- specific)	JYPE01000004.1_UZ04_CHB001000124_Xaa-Pro_aminopeptidase	M24B	105.725	1.24746
UTCHB1_101	OuterMembrane	OuterMembrane	OuterMembrane	Periplasmic	OuterMembrane	:	0.928551	3.14817	0.514315	0.0345604	0.374402	OuterMembrane	Peptidase M1 family protein	JYPE01000008.1_UZ04_CHB001000819_Aminopeptidase_N	M01	103.813	1.22489
UTCHB1_563	Periplasmic	OuterMembrane	OuterMembrane	OuterMembrane	Extracellular	:	1.09264	2.38313	1.21502	0.0753089	0.233902	OuterMembrane	hypothetical protein	JYPE01000004.1_UZ04_CHB001000260_dipeptidyl_aminopeptidase/acylaminoacyl-peptidase	S09C	103.517	1.2214
UTCHB1_575	Cytoplasmic	Cytoplasmic	Cytoplasmic	Extracellular	Cytoplasmic	:	1.06855	0.699313	0.155314	0.125165	2.95166	Cytoplasmic	hypothetical protein	JYPE01000004.1_UZ04_CHB001000248_periplasmic_ClpP_class_serine_protease	S14*	102.882	1.21391
UTCHB1_290	Cytoplasmic	Cytoplasmic	Cytoplasmic	Periplasmic	Cytoplasmic	:	0.137914	0.0359827	1.02808	0.0575195	3.74051	Cytoplasmic	Methionine aminopeptidase (EC 3.4.11.18)	JYPE01000012.1_UZ04_CHB001001218_methionine_aminopeptidase,_type_I	M24A	102.871	1.21378
UTCHB1_604	InnerMembrane	InnerMembrane	InnerMembrane	InnerMembrane	InnerMembrane	:	0.0542226	0.0500515	0.0390442	4.78748	0.0692019	InnerMembrane	Peptidase M50	JYPE01000004.1_UZ04_CHB001000219_membrane-associated_Zn-dependent_protease	M50B	102.433	1.20861
UTCHB1_1221	OuterMembrane	OuterMembrane	OuterMembrane	OuterMembrane	OuterMembrane	:	0.408634	4.17318	0.12893	0.229448	0.0598075	OuterMembrane	hypothetical protein	JYPE01000020.1_UZ04_CHB001002118_penicillin_amidase	S45	101.98	1.20326
UTCHB1_182	Cytoplasmic	Cytoplasmic	Cytoplasmic	Cytoplasmic	Cytoplasmic	:	0.0777334	0.260044	0.199054	0.0226884	4.44048	Cytoplasmic	Acetylornithine deacetylase/Succinyl-diaminopimelate desuccinylase related deacylases	JYPE01000017.1_UZ04_CHB001001930_acetylornithine_deacetylase-like_protein	M20F	101.741	1.20045
UTCHB1_1638	OuterMembrane	Cytoplasmic	OuterMembrane	OuterMembrane	OuterMembrane	:	0.88524	2.02503	0.659725	0.637477	0.79252	OuterMembrane	Gamma-glutamyltranspeptidase (EC 2.3.2.2)	JYPE01000014.1_UZ04_CHB001001412_gamma-glutamyltransferase	T03	101.342	1.19574
UTCHB1_703	Cytoplasmic	Cytoplasmic	Cytoplasmic	Cytoplasmic	Cytoplasmic	:	0.358596	0.412949	0.155658	0.0743823	3.99841	Cytoplasmic	imidazolonepropionase	JYPE01000004.1_UZ04_CHB001000422_imidazolonepropionase	M38	101.045	1.19223
UTCHB1_144	Cytoplasmic	Cytoplasmic	Cytoplasmic	Periplasmic	Cytoplasmic	:	0.0942054	0.13853	0.832864	0.10136	3.83304	Cytoplasmic	Dihydroorotase (EC 3.5.2.3)	JYPE01000017.1_UZ04_CHB001001970_dihydroorotase	M38	100.891	1.19042
UTCHB1_280	OuterMembrane	OuterMembrane	OuterMembrane	OuterMembrane	OuterMembrane	:	0.460373	4.45202	0.0556086	0.0198199	0.0121742	OuterMembrane	hypothetical protein	JYPE01000012.1_UZ04_CHB001001207_carboxypeptidase	M14A	100.656	1.18765
UTCHB1_1445	OuterMembrane	OuterMembrane	Cytoplasmic	OuterMembrane	Cytoplasmic	:	0.765367	2.34151	0.190876	0.0614341	1.64081	OuterMembrane	hypothetical protein	JYPE01000017.1_UZ04_CHB001001824_M61_glycyl_aminopeptidase	M61	100.48	1.18557
UTCHB1_2041	InnerMembrane	InnerMembrane	InnerMembrane	InnerMembrane	InnerMembrane	:	0.019173	0.155717	0.276266	4.16152	0.387328	InnerMembrane	Membrane-associated zinc metalloprotease	JYPE01000009.1_UZ04_CHB001001060_membrane-associated_zinc_metalloprotease	M50B	100.252	1.18287
UTCHB1_1953	OuterMembrane	Extracellular	OuterMembrane	InnerMembrane	OuterMembrane	:	1.02294	3.1614	0.115449	0.565994	0.134215	OuterMembrane	hypothetical protein	JYPE01000009.1_UZ04_CHB001000970_Large_extracellular_alpha-helical_protein	I39	99.6984	1.17635
UTCHB1_1137	Cytoplasmic	Cytoplasmic	Cytoplasmic	Cytoplasmic	Cytoplasmic	:	0.0606412	0.0636499	0.205128	0.189674	4.48091	Cytoplasmic	Glucosamine--fructose-6-phosphate aminotransferase (EC 2.6.1.16)	JYPE01000004.1_UZ04_CHB001000115_glucosamine_6-phosphate_synthetase	C44	99.3722	1.1725
UTCHB1_1033	Extracellular	Extracellular	Extracellular	InnerMembrane	Extracellular	:	3.35385	0.808754	0.107846	0.595217	0.134333	Extracellular	hypothetical protein	JYPE01000004.1_UZ04_CHB001000005_aminopeptidase	M06*	99.1889	1.17033
UTCHB1_1655	OuterMembrane	Cytoplasmic	OuterMembrane	Periplasmic	Cytoplasmic	:	0.808996	1.36261	0.334599	0.189752	2.30404	Cytoplasmic	hypothetical protein	JYPE01000018.1_UZ04_CHB001002033_Beta-lactamase_class_C-like_protein	S12	98.8947	1.16686
UTCHB1_1743	OuterMembrane	Cytoplasmic	InnerMembrane	Periplasmic	OuterMembrane	:	0.112048	1.86676	0.633204	1.05259	1.3354	OuterMembrane	GMP synthase , ATP pyrophosphatase subunit (EC 6.3.5.2) / amidotransferase	JYPE01000010.1_UZ04_CHB001001156_GMP_synthase_ATPase_subunit	C26	98.8363	1.16617
UTCHB1_238	OuterMembrane	Extracellular	OuterMembrane	Extracellular	OuterMembrane	:	1.51004	2.78118	0.269068	0.0370646	0.402645	OuterMembrane	TldD family protein, Actinobacterial subgroup	JYPE01000017.1_UZ04_CHB001001868_protease_TldD	U62	98.729	1.16491
UTCHB1_530	OuterMembrane	OuterMembrane	OuterMembrane	OuterMembrane	OuterMembrane	:	0.361816	3.62248	0.237474	0.122993	0.655233	OuterMembrane	Asparagine synthetase (EC 6.3.5.4)	JYPE01000004.1_UZ04_CHB001000295_glutamine-hydrolyzing_asparagine_synthase	C44	98.4357	1.16145
UTCHB1_1199	OuterMembrane	OuterMembrane	OuterMembrane	Extracellular	OuterMembrane	:	1.13206	3.36966	0.0595541	0.0402283	0.398504	OuterMembrane	hypothetical protein	JYPE01000004.1_UZ04_CHB001000180_processing_peptidase	M16B	98.3559	1.1605
UTCHB1_1094	Cytoplasmic	Cytoplasmic	Cytoplasmic	Cytoplasmic	Cytoplasmic	:	0.380717	0.759081	0.32836	0.862883	2.66896	Cytoplasmic	ATP-dependent Clp protease proteolytic subunit (EC 3.4.21.92)	JYPE01000004.1_UZ04_CHB001000068_ATP-dependent_Clp_protease,_proteolytic_subunit_ClpP	S14	98.1334	1.15788
UTCHB1_1334	Cytoplasmic	Cytoplasmic	Cytoplasmic	Cytoplasmic	Cytoplasmic	:	0.179343	0.469732	0.222016	0.194229	3.93468	Cytoplasmic	DNA repair protein RadA	JYPE01000017.1_UZ04_CHB001001708_DNA_repair_protein	S16	97.9843	1.15612
UTCHB1_643	Cytoplasmic	Cytoplasmic	InnerMembrane	Periplasmic	Cytoplasmic	:	0.119314	0.158286	1.02825	1.39801	2.29614	Cytoplasmic	Putative stomatin/prohibitin-family membrane protease subunit YbbK	JYPE01000004.1_UZ04_CHB001000483_band_7_protein	I87	97.9054	1.15519
UTCHB1_2005	Cytoplasmic	Cytoplasmic	Cytoplasmic	Cytoplasmic	Cytoplasmic	:	0.187783	0.416776	0.173848	0.206027	4.01557	Cytoplasmic	Alanyl-tRNA synthetase (EC 6.1.1.7)	JYPE01000009.1_UZ04_CHB001001021_alanyl-tRNA_synthetase	M23B	97.3892	1.1491
UTCHB1_1113	Cytoplasmic	Cytoplasmic	Cytoplasmic	Cytoplasmic	Cytoplasmic	:	0.692194	0.486971	0.56521	0.479851	2.77577	Cytoplasmic	TsaD/Kae1/Qri7 protein, required threonylcarbamoyladenosine t(6)A37 formation tRNA	JYPE01000004.1_UZ04_CHB001000088_metal-dependent_protease	M22*	96.934	1.14373
UTCHB1_2032	OuterMembrane	Cytoplasmic	OuterMembrane	Periplasmic	Cytoplasmic	:	1.04163	2.21217	0.622396	0.15908	0.964723	OuterMembrane	hypothetical protein	JYPE01000009.1_UZ04_CHB001001049_Beta-lactamase_class_C-like_protein	S12	96.3163	1.13644
UTCHB1_480	Extracellular	Extracellular	Extracellular	OuterMembrane	Extracellular	:	3.25905	1.27216	0.120404	0.278754	0.0696333	Extracellular	hypothetical protein	JYPE01000004.1_UZ04_CHB001000345_peptidase_S8/S53_subtilisin_kexin_sedolisin	M12B*	96.1697	1.13471
UTCHB1_872	Extracellular	OuterMembrane	Extracellular	OuterMembrane	Extracellular	:	3.24009	1.51889	0.07597	0.120462	0.0445932	Extracellular	hypothetical protein	JYPE01000005.1_UZ04_CHB001000661_subtilisin-like_serine_protease	S08A	96.0908	1.13378
UTCHB1_884	OuterMembrane	Cytoplasmic	OuterMembrane	Cytoplasmic	Cytoplasmic	:	0.718981	2.0627	0.414644	0.0376915	1.76598	OuterMembrane	Amidophosphoribosyltransferase (EC 2.4.2.14)	JYPE01000005.1_UZ04_CHB001000648_glutamine_phosphoribosylpyrophosphate_amidotransferase	C44	96.0876	1.13374
UTCHB1_1365	OuterMembrane	OuterMembrane	OuterMembrane	OuterMembrane	OuterMembrane	:	0.768579	3.37881	0.338439	0.358974	0.1552	OuterMembrane	hypothetical protein	JYPE01000017.1_UZ04_CHB001001740_subtilisin-like_serine_protease	S08A	96.0152	1.13289
UTCHB1_1925	OuterMembrane	OuterMembrane	OuterMembrane	Extracellular	OuterMembrane	:	2.00145	2.72402	0.126045	0.0553333	0.0931497	OuterMembrane	hypothetical protein	JYPE01000009.1_UZ04_CHB001000942_Serine_protease	S01C	95.5382	1.12726
UTCHB1_1552	OuterMembrane	Cytoplasmic	OuterMembrane	Cytoplasmic	OuterMembrane	:	0.530897	2.49738	0.219303	0.22896	1.52346	OuterMembrane	hypothetical protein	JYPE01000013.1_UZ04_CHB001001350_6-aminohexanoate-dimer_hydrolase	S12	95.4921	1.12671
UTCHB1_1554	OuterMembrane	OuterMembrane	OuterMembrane	Extracellular	OuterMembrane	:	0.86104	2.69172	0.431244	0.135421	0.880572	OuterMembrane	hypothetical protein	JYPE01000013.1_UZ04_CHB001001348_6-aminohexanoate-dimer_hydrolase	S12	94.9541	1.12037
UTCHB1_436	Extracellular	Cytoplasmic	Extracellular	Extracellular	Extracellular	:	1.83015	0.748291	0.707633	0.463566	1.25036	Extracellular	hypothetical protein	JYPE01000008.1_UZ04_CHB001000912_Immune_inhibitor_A_precursor	M06	94.8527	1.11917
UTCHB1_1754	OuterMembrane	OuterMembrane	Cytoplasmic	OuterMembrane	Cytoplasmic	:	0.64091	2.30581	0.528038	0.101981	1.42326	OuterMembrane	probable Enterochelin esterase	JYPE01000010.1_UZ04_CHB001001167_esterase	S09X	93.6142	1.10456
UTCHB1_685	OuterMembrane	OuterMembrane	OuterMembrane	Periplasmic	OuterMembrane	:	0.59863	3.30787	0.67098	0.0813129	0.341203	OuterMembrane	hypothetical protein	JYPE01000004.1_UZ04_CHB001000439_Zn-dependent_membrane_dipeptidase	M19	93.2684	1.10048
UTCHB1_275	OuterMembrane	OuterMembrane	Extracellular	OuterMembrane	Extracellular	:	1.93912	2.86884	0.0952529	0.0472557	0.0495316	OuterMembrane	hypothetical protein	JYPE01000019.1_UZ04_CHB001002064_peptidase_S8/S53_subtilisin_kexin_sedolisin	M12B	93.2262	1.09998
UTCHB1_1750	OuterMembrane	OuterMembrane	OuterMembrane	OuterMembrane	OuterMembrane	:	0.699143	4.21747	0.043977	0.0234366	0.0159738	OuterMembrane	hypothetical protein	JYPE01000010.1_UZ04_CHB001001163_carboxypeptidase	M14A	92.8793	1.09589
UTCHB1_213	OuterMembrane	OuterMembrane	OuterMembrane	InnerMembrane	OuterMembrane	:	1.09511	3.10475	0.150538	0.521273	0.128333	OuterMembrane	hypothetical protein	JYPE01000017.1_UZ04_CHB001001897_Propeptide_C25	C25	92.475	1.09112
UTCHB1_1042	OuterMembrane	Cytoplasmic	Cytoplasmic	Periplasmic	Cytoplasmic	:	0.323454	1.57139	0.393455	0.217495	2.4942	Cytoplasmic	hypothetical protein	JYPE01000004.1_UZ04_CHB001000013_N-acetyl_sugar_amidotransferase	C44	91.673	1.08165
UTCHB1_504	Cytoplasmic	Cytoplasmic	Cytoplasmic	Cytoplasmic	Extracellular	:	1.54937	0.686091	0.159	0.180421	2.42512	Cytoplasmic	esterase/lipase/thioesterase family protein	JYPE01000004.1_UZ04_CHB001000321_alpha/beta_superfamily_hydrolase	S09X	91.5437	1.08013
UTCHB1_682	OuterMembrane	Cytoplasmic	Cytoplasmic	OuterMembrane	OuterMembrane	:	0.436446	2.56697	0.0732842	0.0734939	1.84981	OuterMembrane	hypothetical protein	JYPE01000004.1_UZ04_CHB001000442_periplasmic_protease	S41A	91.3505	1.07785
UTCHB1_1591	OuterMembrane	Cytoplasmic	Cytoplasmic	Extracellular	Cytoplasmic	:	1.13871	0.918999	0.759384	0.155625	2.02728	Cytoplasmic	hypothetical protein	JYPE01000013.1_UZ04_CHB001001310_Peptidase_family_M23	M23B	91.0844	1.07471
UTCHB1_605	InnerMembrane	InnerMembrane	InnerMembrane	InnerMembrane	InnerMembrane	:	0.0218357	0.0161068	0.0236434	4.88661	0.0518014	InnerMembrane	hypothetical protein	JYPE01000004.1_UZ04_CHB001000218_abortive_infection_protein	M79	90.9855	1.07354
UTCHB1_655	OuterMembrane	OuterMembrane	OuterMembrane	OuterMembrane	Extracellular	:	1.2999	2.38146	0.553251	0.173872	0.591518	OuterMembrane	hypothetical protein	JYPE01000004.1_UZ04_CHB001000471_Peptidase_M1_membrane_alanine_aminopeptidase	M01	90.4931	1.06773
UTCHB1_297	Cytoplasmic	Cytoplasmic	Cytoplasmic	Cytoplasmic	Cytoplasmic	:	0.0457717	0.428524	0.265784	0.029247	4.23067	Cytoplasmic	CTP synthase (EC 6.3.4.2)	JYPE01000012.1_UZ04_CHB001001225_CTP_synthase	C26	89.0484	1.05068
UTCHB1_1611	OuterMembrane	Cytoplasmic	Cytoplasmic	Cytoplasmic	OuterMembrane	:	0.381706	2.1028	0.205557	0.176512	2.13342	Cytoplasmic	carboxyl-terminal protease( EC:3.4.21.102 )	JYPE01000014.1_UZ04_CHB001001440_periplasmic_protease	S41A	88.5135	1.04437
UTCHB1_915	Cytoplasmic	Extracellular	Cytoplasmic	OuterMembrane	Cytoplasmic	:	0.949499	1.06207	0.29994	0.052333	2.63616	Cytoplasmic	hypothetical protein	JYPE01000005.1_UZ04_CHB001000614_aminopeptidase	M28F	87.9947	1.03825
UTCHB1_1921	Cytoplasmic	Cytoplasmic	Cytoplasmic	Cytoplasmic	Cytoplasmic	:	0.271048	0.0966765	0.561068	0.223633	3.84758	Cytoplasmic	ATP-dependent protease HslV (EC 3.4.25.-)	JYPE01000009.1_UZ04_CHB001000938_ATP-dependent_HslUV_protease_peptidase_subunit	T01B	86.9381	1.02579
UTCHB1_499	OuterMembrane	OuterMembrane	OuterMembrane	Periplasmic	OuterMembrane	:	0.686942	3.76484	0.394823	0.0302626	0.123129	OuterMembrane	hypothetical protein	JYPE01000004.1_UZ04_CHB001000326_Dipeptidyl-peptidase_4	S33	86.4618	1.02017
UTCHB1_565	OuterMembrane	Extracellular	Cytoplasmic	OuterMembrane	Extracellular	:	1.76685	1.60694	0.280462	0.0783035	1.26744	Extracellular	Carbamoyl-phosphate synthase small chain (EC 6.3.5.5)	JYPE01000004.1_UZ04_CHB001000258_carbamoylphosphate_synthase_small_subunit	C26	86.2244	1.01737
UTCHB1_1567	Cytoplasmic	OuterMembrane	OuterMembrane	OuterMembrane	OuterMembrane	:	0.737879	2.59918	0.107982	0.188883	1.36608	OuterMembrane	hypothetical protein	JYPE01000013.1_UZ04_CHB001001335_membrane-bound_metallopeptidase	M23B	85.9083	1.01364
UTCHB1_1596	Cytoplasmic	Cytoplasmic	Cytoplasmic	Cytoplasmic	Cytoplasmic	:	0.145204	0.374071	0.20725	0.0237878	4.24969	Cytoplasmic	Tripeptide aminopeptidase (EC 3.4.11.4)	JYPE01000013.1_UZ04_CHB001001305_peptidase_T	M20B	85.7255	1.01148
UTCHB1_469	Cytoplasmic	Cytoplasmic	Cytoplasmic	Cytoplasmic	Cytoplasmic	:	0.0918061	0.620193	0.24613	0.64818	3.39369	Cytoplasmic	ATP-dependent protease La (EC 3.4.21.53) Type I	JYPE01000004.1_UZ04_CHB001000356_ATP-dependent_Lon_protease	S16	85.3918	1.00754
UTCHB1_1983	OuterMembrane	OuterMembrane	OuterMembrane	OuterMembrane	OuterMembrane	:	0.386333	3.91521	0.274644	0.0901142	0.333701	OuterMembrane	Prolyl endopeptidase (EC 3.4.21.26)	JYPE01000009.1_UZ04_CHB001000999_Family_S9A_serine_protease	S09A	85.2662	1.00606
UTCHB1_1443	Cytoplasmic	Cytoplasmic	Cytoplasmic	Periplasmic	Cytoplasmic	:	0.410725	0.469443	1.1166	0.374481	2.62875	Cytoplasmic	hypothetical protein	JYPE01000017.1_UZ04_CHB001001822_Peptidase_propeptide_and_YPEB_domain_protein	M4*	85.1364	1.00453
UTCHB1_1206	OuterMembrane	Cytoplasmic	Extracellular	OuterMembrane	OuterMembrane	:	1.49265	2.30079	0.424735	0.106347	0.675474	OuterMembrane	hypothetical protein	JYPE01000020.1_UZ04_CHB001002133_subtilisin-like_serine_protease	S08A	84.4323	0.99622
UTCHB1_1665	Cytoplasmic	Cytoplasmic	Extracellular	Periplasmic	Extracellular	:	1.82289	0.511971	0.793429	0.109146	1.76256	Extracellular	Rhodanese-like domain protein	JYPE01000018.1_UZ04_CHB001002023_Protein_YceI	U73	83.6155	0.986582
UTCHB1_152	OuterMembrane	OuterMembrane	Extracellular	OuterMembrane	Extracellular	:	1.33494	2.08999	0.680049	0.364036	0.53099	OuterMembrane	protease degQ precursor( EC:3.4.21.- )	JYPE01000017.1_UZ04_CHB001001962_Trypsin-like_serine_protease	S01C	82.9953	0.979265
UTCHB1_1517	Cytoplasmic	Cytoplasmic	Cytoplasmic	Periplasmic	Cytoplasmic	:	0.289362	0.249661	0.99527	0.314243	3.15146	Cytoplasmic	Gll1625 protein	JYPE01000013.1_UZ04_CHB001001386_Zn-dependent_protease_with_chaperone_function	M48C	82.7216	0.976035
UTCHB1_1560	Cytoplasmic	Cytoplasmic	Cytoplasmic	Cytoplasmic	Cytoplasmic	:	0.15335	0.297007	0.234577	0.10621	4.20885	Cytoplasmic	hypothetical protein	JYPE01000013.1_UZ04_CHB001001342_putative_aminopeptidase_YsdC	M42	82.1551	0.969352
UTCHB1_124	Cytoplasmic	Cytoplasmic	InnerMembrane	Cytoplasmic	Cytoplasmic	:	0.0464494	0.153959	0.299143	1.85836	2.64209	Cytoplasmic	Cell division protein FtsH (EC 3.4.24.-)	JYPE01000017.1_UZ04_CHB001001990_cell_division_protease_FtsH	M41	82.0174	0.967726
UTCHB1_1126	Cytoplasmic	Cytoplasmic	Cytoplasmic	Cytoplasmic	Cytoplasmic	:	0.477943	0.0929323	0.340742	0.171087	3.9173	Cytoplasmic	Imidazole glycerol phosphate synthase amidotransferase subunit (EC 2.4.2.-)	JYPE01000004.1_UZ04_CHB001000102_imidazole_glycerol_phosphate_synthase_subunit_HisH	C26	80.8067	0.953441
UTCHB1_1140	OuterMembrane	OuterMembrane	Extracellular	OuterMembrane	Extracellular	:	2.29895	2.42447	0.161718	0.028483	0.0863875	OuterMembrane	hypothetical protein	JYPE01000004.1_UZ04_CHB001000118_subtilisin-like_serine_protease	S08A	80.6615	0.951727
UTCHB1_237	OuterMembrane	Extracellular	OuterMembrane	Cytoplasmic	OuterMembrane	:	0.824407	2.88357	0.178278	0.0294526	1.08429	OuterMembrane	TldE/PmbA family protein, Actinobacterial subgroup	JYPE01000017.1_UZ04_CHB001001869_putative_modulator_of_DNA_gyrase	U62	80.4761	0.94954
UTCHB1_883	Cytoplasmic	Cytoplasmic	Cytoplasmic	Periplasmic	Cytoplasmic	:	0.12342	0.597632	0.570674	0.43697	3.2713	Cytoplasmic	hypothetical protein	JYPE01000005.1_UZ04_CHB001000649_Xaa-Pro_aminopeptidase	M24B	79.4078	0.936935
UTCHB1_1464	Cytoplasmic	Cytoplasmic	Cytoplasmic	Cytoplasmic	Cytoplasmic	:	0.770514	0.251887	0.719583	0.10411	3.15391	Cytoplasmic	YceI like family protein	JYPE01000017.1_UZ04_CHB001001845_YceI_family_protein	U73	79.3165	0.935858
UTCHB1_1375	OuterMembrane	OuterMembrane	Extracellular	Cytoplasmic	Cytoplasmic	:	1.20095	1.86991	0.438951	0.0682327	1.42196	OuterMembrane	oligoendopeptidase F, putative	JYPE01000017.1_UZ04_CHB001001750_Oligoendopeptidase_F	M03B	79.2171	0.934686
UTCHB1_849	OuterMembrane	Cytoplasmic	Extracellular	Periplasmic	InnerMembrane	:	0.710293	2.15591	0.748778	0.792872	0.592144	OuterMembrane	peptidase, M48 family	JYPE01000005.1_UZ04_CHB001000685_peptidase,_M48_family	M48C	78.1434	0.922017
UTCHB1_1309	OuterMembrane	OuterMembrane	Extracellular	Periplasmic	Cytoplasmic	:	1.34124	2.20496	0.540422	0.0757743	0.837596	OuterMembrane	hypothetical protein	JYPE01000017.1_UZ04_CHB001001681_murein_L,D-transpeptidase	C82A	77.973	0.920006
UTCHB1_1200	OuterMembrane	Cytoplasmic	Cytoplasmic	Cytoplasmic	Cytoplasmic	:	0.245096	1.5003	0.176662	0.273804	2.80414	Cytoplasmic	hypothetical protein	JYPE01000004.1_UZ04_CHB001000181_M16B_family_peptidase	M16B	77.9727	0.920002
UTCHB1_1198	OuterMembrane	Cytoplasmic	Cytoplasmic	Cytoplasmic	Cytoplasmic	:	0.164615	1.50718	0.157612	0.0297121	3.14088	Cytoplasmic	hypothetical protein	JYPE01000004.1_UZ04_CHB001000179_M16B_family_peptidase	M16B	75.7078	0.893279
UTCHB1_32	OuterMembrane	Cytoplasmic	Extracellular	Periplasmic	Extracellular	:	1.29196	1.21776	0.566553	0.217641	1.70609	Cytoplasmic	hypothetical protein	JYPE01000008.1_UZ04_CHB001000749_glycoprotease_family_protein	M22*	75.2181	0.887501
UTCHB1_331	InnerMembrane	InnerMembrane	InnerMembrane	InnerMembrane	InnerMembrane	:	0.54185	0.394655	0.483442	3.24136	0.338692	InnerMembrane	hypothetical protein	JYPE01000012.1_UZ04_CHB001001265_rhomboid_family_protein	S54	74.1766	0.875212
UTCHB1_1995	Cytoplasmic	Cytoplasmic	Cytoplasmic	Cytoplasmic	Cytoplasmic	:	0.107946	0.0933877	0.308573	0.107621	4.38247	Cytoplasmic	hypothetical protein	JYPE01000009.1_UZ04_CHB001001011_transcriptional_repressor,_LexA_family	S24	73.441	0.866533
UTCHB1_1025	Cytoplasmic	Cytoplasmic	Cytoplasmic	Periplasmic	Cytoplasmic	:	0.341247	0.780389	0.669762	0.259024	2.94958	Cytoplasmic	hypothetical protein	JYPE01000005.1_UZ04_CHB001000501_ATP-dependent_Lon_protease	S16*	73.3924	0.86596
UTCHB1_737	Cytoplasmic	Cytoplasmic	Cytoplasmic	Cytoplasmic	Cytoplasmic	:	0.492192	0.346535	0.361395	0.178293	3.62159	Cytoplasmic	hypothetical protein	JYPE01000004.1_UZ04_CHB001000388_Molecular_chaperone_GrpE	I29	72.5257	0.855734
UTCHB1_1987	Cytoplasmic	InnerMembrane	Extracellular	OuterMembrane	OuterMembrane	:	0.464722	2.54094	0.215123	0.794441	0.98478	OuterMembrane	HtrA protease/chaperone protein	JYPE01000009.1_UZ04_CHB001001003_Trypsin-like_serine_protease	S01C	71.193	0.840009
UTCHB1_1915	OuterMembrane	OuterMembrane	OuterMembrane	Extracellular	OuterMembrane	:	0.806764	3.18144	0.280325	0.0897509	0.641716	OuterMembrane	hypothetical protein	JYPE01000009.1_UZ04_CHB001000932_Lipoprotein_SPR	C40	69.9876	0.825787
UTCHB1_728	InnerMembrane	InnerMembrane	InnerMembrane	InnerMembrane	InnerMembrane	:	0.0617691	0.187891	0.103198	4.57323	0.0739105	InnerMembrane	hypothetical protein	JYPE01000004.1_UZ04_CHB001000397_rhomboid_family_protein	S54	69.7961	0.823526
UTCHB1_1755	Cytoplasmic	Cytoplasmic	Cytoplasmic	Periplasmic	Cytoplasmic	:	0.184162	0.137937	0.806878	0.0840646	3.78696	Cytoplasmic	L-asparaginase (EC 3.5.1.1)	LLZO01000329.1_UZ05_CHB002002822	T02	68.3217	0.806131
UTCHB1_1678	InnerMembrane	InnerMembrane	InnerMembrane	Periplasmic	InnerMembrane	:	0.575988	0.670775	0.647535	2.33579	0.769917	InnerMembrane	Lipoprotein signal peptidase (EC 3.4.23.36)	JYPE01000018.1_UZ04_CHB001002010_signal_peptidase	A8*	68.2317	0.805068
UTCHB1_1278	Extracellular	Cytoplasmic	Extracellular	OuterMembrane	Extracellular	:	2.04518	0.956476	0.380448	0.147087	1.47081	Extracellular	hypothetical protein	JYPE01000016.1_UZ04_CHB001001651_Retroviral_aspartyl_protease	A2*	64.7758	0.764292
UTCHB1_1073	Cytoplasmic	Periplasmic	Periplasmic	Cytoplasmic	OuterMembrane	:	0.683898	0.610794	1.4174	0.529308	1.7586	Cytoplasmic	Signal peptidase I (EC 3.4.21.89)	JYPE01000004.1_UZ04_CHB001000045_Signal_peptidase_I	S26A	64.0982	0.756297
UTCHB1_1649	OuterMembrane	Cytoplasmic	Cytoplasmic	Cytoplasmic	Cytoplasmic	:	0.646652	1.23337	0.0905709	0.149982	2.87942	Cytoplasmic	Dipeptidyl aminopeptidases/acylaminoacyl-peptidases-like	JYPE01000014.1_UZ04_CHB001001401_peptidase	S09X	63.8132	0.752935
UTCHB1_1951	OuterMembrane	Periplasmic	InnerMembrane	Cytoplasmic	OuterMembrane	:	0.925571	1.53476	0.580288	0.701722	1.25766	OuterMembrane	hypothetical protein	JYPE01000009.1_UZ04_CHB001000968_alpha/beta_hydrolase_fold_protein	S33	62.7666	0.740585
UTCHB1_2079	InnerMembrane	InnerMembrane	InnerMembrane	Periplasmic	InnerMembrane	:	0.0867137	0.245293	0.514235	3.18893	0.964825	InnerMembrane	Putative stomatin/prohibitin-family membrane protease subunit	JYPE01000009.1_UZ04_CHB001001100_membrane_protease	I87	61.2545	0.722744
UTCHB1_245	Cytoplasmic	Cytoplasmic	Cytoplasmic	Cytoplasmic	OuterMembrane	:	0.594139	1.39363	0.121073	0.141897	2.74926	Cytoplasmic	hypothetical protein	JYPE01000017.1_UZ04_CHB001001861_Mov34/MPN/PAD-1_family_protein	M67A	59.8496	0.706167
UTCHB1_760	OuterMembrane	Cytoplasmic	Cytoplasmic	Periplasmic	OuterMembrane	:	0.475742	1.97796	0.898699	0.628871	1.01873	OuterMembrane	hypothetical protein	JYPE01000022.1_UZ04_CHB001002225_periplasmic_serine_protease	S49X	51.4402	0.606945
UTCHB1_1533	Cytoplasmic	Cytoplasmic	Cytoplasmic	Cytoplasmic	Cytoplasmic	:	0.499712	0.192647	0.697653	0.313117	3.29687	Cytoplasmic	KH domain RNA binding protein YlqC	JYPE01000013.1_UZ04_CHB001001369_nucleic_acid_binding_protein	S16	16.0864	0.189804
UTCHB1_364	Cytoplasmic	Cytoplasmic	Cytoplasmic	Periplasmic	Cytoplasmic	:	0.449264	0.0884602	1.63732	0.281579	2.54338	Cytoplasmic	hypothetical protein	JYPE01000012.1_UZ04_CHB001001297_Rhomboid_protease_GlpG	S54*	14.4572	0.170581

## Sheet: CHB2
#SeqName	Comp.Result	Di-pep.Result	part-Comp.Result	chemo-type.Result	Neighbor	#Combined:	extra	outer	peri	inner	cyto	#Most-likely-Location	product	MEROPS family	expression (RPKM)	rel		#Most-likely-Location
UTCHB2_1461	Extracellular	Extracellular	Extracellular	Extracellular	Extracellular	:	3.90795	0.758721	0.205139	0.0893676	0.0388191	Extracellular	T9SS C-terminal target domain-containing protein	M01	20.6215	5.29622		Cytoplasmic	66
UTCHB2_1873	OuterMembrane	OuterMembrane	OuterMembrane	OuterMembrane	OuterMembrane	:	0.355499	4.41474	0.0561197	0.132248	0.0413948	OuterMembrane	TonB-dependent receptor	M14B	19.8191	5.09015		Extracellular	23
UTCHB2_3356	Extracellular	OuterMembrane	Extracellular	OuterMembrane	Extracellular	:	2.87335	1.82724	0.0837556	0.166534	0.0491246	Extracellular	hypothetical protein	S01D	14.8444	3.8125		InnerMembrane	13
UTCHB2_2512	Cytoplasmic	Cytoplasmic	Periplasmic	Cytoplasmic	Cytoplasmic	:	0.3078	0.631533	0.747871	0.390063	2.92273	Cytoplasmic	alpha/beta hydrolase fold	S33	14.2253	3.65348		OuterMembrane	68
UTCHB2_2761	OuterMembrane	OuterMembrane	Extracellular	Extracellular	OuterMembrane	:	1.61091	3.21589	0.111311	0.0372262	0.0246677	OuterMembrane	D-alanyl-D-alanine carboxypeptidase (EC 3.4.16.4)	S13	13.3853	3.43775		Periplasmic	2
UTCHB2_2376	Cytoplasmic	Cytoplasmic	Cytoplasmic	Cytoplasmic	Extracellular	:	0.691356	0.587654	0.6383	0.249891	2.8328	Cytoplasmic	putative esterase	S09X	13.1123	3.36763		total	172
UTCHB2_1101	Extracellular	OuterMembrane	Extracellular	OuterMembrane	Extracellular	:	3.14064	1.23487	0.101554	0.434407	0.0885264	Extracellular	Fibronectin type III domain protein	S08A	12.8025	3.28807
UTCHB2_1780	Cytoplasmic	OuterMembrane	Periplasmic	Cytoplasmic	Extracellular	:	1.33153	1.09834	1.15666	0.109267	1.30421	Extracellular	Aminopeptidase C (EC 3.4.22.40)	C01B	12.0406	3.0924
UTCHB2_1417	Cytoplasmic	Cytoplasmic	Cytoplasmic	Cytoplasmic	Cytoplasmic	:	0.13747	0.348743	0.38522	0.441566	3.687	Cytoplasmic	Zn-dependent peptidase	M54	11.2034	2.87736
UTCHB2_464	Cytoplasmic	Cytoplasmic	Cytoplasmic	Cytoplasmic	Cytoplasmic	:	0.0358635	0.0680482	0.190168	0.541661	4.16426	Cytoplasmic	Glucosamine--fructose-6-phosphate aminotransferase (EC 2.6.1.16)	C44	11.1495	2.86354
UTCHB2_1645	OuterMembrane	OuterMembrane	OuterMembrane	OuterMembrane	Cytoplasmic	:	0.574752	2.83647	0.226748	0.0503923	1.31164	OuterMembrane	Peptidase S41A, C-terminal protease( EC:3.4.21.102 )	S41A	10.7245	2.75436
UTCHB2_1201	OuterMembrane	OuterMembrane	Periplasmic	Periplasmic	OuterMembrane	:	0.733293	1.51523	1.29795	0.45337	1.00015	OuterMembrane	Muramoyltetrapeptide carboxypeptidase (EC 3.4.17.13)	S66	10.6112	2.72529
UTCHB2_1767	Extracellular	OuterMembrane	OuterMembrane	OuterMembrane	Extracellular	:	2.13384	2.34983	0.092834	0.345199	0.0782955	OuterMembrane	hypothetical protein	M43B	10.2429	2.63068
UTCHB2_1124	Cytoplasmic	Cytoplasmic	Cytoplasmic	Cytoplasmic	Cytoplasmic	:	0.128233	0.163305	0.794597	0.0742225	3.83964	Cytoplasmic	Alpha/beta hydrolase fold (EC 3.8.1.5)	S33	9.64512	2.47716
UTCHB2_2928	Cytoplasmic	Cytoplasmic	Cytoplasmic	Cytoplasmic	Cytoplasmic	:	0.141884	0.461055	0.343871	0.828747	3.22444	Cytoplasmic	ATP-dependent protease La (EC 3.4.21.53) Type I	S16	9.64463	2.47703
UTCHB2_830	Extracellular	OuterMembrane	Extracellular	OuterMembrane	Extracellular	:	2.90704	1.78849	0.10961	0.146159	0.0486994	Extracellular	Uncharacterized serine/threonine-rich protein PB15E9.01c precursor	M12B	9.07031	2.32953
UTCHB2_417	Cytoplasmic	Cytoplasmic	Cytoplasmic	Cytoplasmic	Cytoplasmic	:	0.29053	0.24232	0.12948	0.110896	4.22677	Cytoplasmic	hypothetical protein	M78	8.97397	2.30479
UTCHB2_301	InnerMembrane	InnerMembrane	InnerMembrane	InnerMembrane	InnerMembrane	:	0.0225634	0.283578	0.0503666	4.39805	0.24544	InnerMembrane	Putative membrane-bound ClpP-class protease associated	S49C	8.9044	2.28692
UTCHB2_1007	OuterMembrane	OuterMembrane	OuterMembrane	OuterMembrane	OuterMembrane	:	0.793236	3.51911	0.384944	0.155471	0.147233	OuterMembrane	Peptidase S8 S53, subtilisin, kexin, sedolisin	S08A	8.85606	2.2745
UTCHB2_570	OuterMembrane	OuterMembrane	OuterMembrane	Periplasmic	OuterMembrane	:	1.001	2.79453	0.576329	0.111644	0.516501	OuterMembrane	hypothetical protein	S12	8.85528	2.2743
UTCHB2_993	Cytoplasmic	Cytoplasmic	Cytoplasmic	Cytoplasmic	Cytoplasmic	:	0.183775	0.089592	1.01805	0.10425	3.60433	Cytoplasmic	Acetylornithine deacetylase/Succinyl-diaminopimelate desuccinylase related deacylases	M20F	8.7837	2.25592
UTCHB2_463	OuterMembrane	Extracellular	OuterMembrane	InnerMembrane	Extracellular	:	1.55415	2.1531	0.403988	0.647404	0.24136	OuterMembrane	hypothetical protein	C25	8.74325	2.24553
UTCHB2_2544	Cytoplasmic	Cytoplasmic	Cytoplasmic	Cytoplasmic	Cytoplasmic	:	0.0832565	0.121171	0.146492	0.230092	4.41899	Cytoplasmic	hypothetical protein	C44	8.63215	2.217
UTCHB2_2276	Cytoplasmic	Cytoplasmic	Cytoplasmic	OuterMembrane	Cytoplasmic	:	0.292863	0.58428	0.78026	0.237422	3.10518	Cytoplasmic	Probable dipeptidase (EC 3.4.-.-)	C69	8.60759	2.21069
UTCHB2_2187	Extracellular	OuterMembrane	Extracellular	OuterMembrane	Extracellular	:	2.34494	1.88125	0.152125	0.48126	0.140427	Extracellular	hypothetical protein	C25	8.49153	2.18088
UTCHB2_2708	Cytoplasmic	Cytoplasmic	Cytoplasmic	Periplasmic	Cytoplasmic	:	0.164121	0.275654	0.764452	0.121782	3.67399	Cytoplasmic	carboxypeptidase	M14A	8.47758	2.1773
UTCHB2_267	Extracellular	OuterMembrane	Extracellular	OuterMembrane	Extracellular	:	3.03673	1.61856	0.0753922	0.209444	0.0598801	Extracellular	hypothetical protein	M04	8.46258	2.17345
UTCHB2_2494	OuterMembrane	OuterMembrane	OuterMembrane	Periplasmic	Cytoplasmic	:	0.849756	2.25325	0.789799	0.195542	0.911655	OuterMembrane	Dipeptidyl-peptidase 7	S46	8.37238	2.15028
UTCHB2_1628	OuterMembrane	OuterMembrane	OuterMembrane	Periplasmic	OuterMembrane	:	0.479513	3.10652	0.768831	0.173526	0.471611	OuterMembrane	beta-lactamase	S12	8.34808	2.14404
UTCHB2_2431	Cytoplasmic	Cytoplasmic	Cytoplasmic	Cytoplasmic	Cytoplasmic	:	0.0120769	0.204424	0.222101	0.101552	4.45985	Cytoplasmic	MG(2+) CHELATASE FAMILY PROTEIN / ComM-related protein	S16	8.33914	2.14174
UTCHB2_2909	OuterMembrane	OuterMembrane	OuterMembrane	Extracellular	OuterMembrane	:	0.621053	2.75801	0.270745	0.716015	0.634177	OuterMembrane	hypothetical protein	S01C	8.28527	2.12791
UTCHB2_3402	OuterMembrane	Cytoplasmic	OuterMembrane	Cytoplasmic	OuterMembrane	:	0.606136	2.88569	0.244187	0.065732	1.19826	OuterMembrane	cell wall-associated hydrolase	C40	8.20183	2.10647
UTCHB2_2511	Cytoplasmic	Cytoplasmic	Cytoplasmic	Cytoplasmic	Cytoplasmic	:	0.150964	0.423843	0.249763	0.614717	3.56071	Cytoplasmic	hydrolase, alpha/beta fold family	S33	7.98126	2.04983
UTCHB2_999	OuterMembrane	OuterMembrane	OuterMembrane	OuterMembrane	OuterMembrane	:	0.664992	4.15672	0.0630631	0.0832357	0.0319844	OuterMembrane	5'-Nucleotidase domain protein	M14A	7.97315	2.04774
UTCHB2_3526	OuterMembrane	Cytoplasmic	Cytoplasmic	Cytoplasmic	Cytoplasmic	:	0.185333	0.719657	0.104441	0.134468	3.8561	Cytoplasmic	DNA repair protein RadA	S16	7.58765	1.94874
UTCHB2_232	Cytoplasmic	Cytoplasmic	Cytoplasmic	Cytoplasmic	Cytoplasmic	:	0.0966007	0.202732	0.360874	0.548218	3.79158	Cytoplasmic	Muramoyltetrapeptide carboxypeptidase (EC 3.4.17.13)	S66	7.57209	1.94474
UTCHB2_2446	OuterMembrane	OuterMembrane	Extracellular	InnerMembrane	OuterMembrane	:	0.814581	2.84642	0.278616	0.626705	0.43368	OuterMembrane	COG2366: Protein related to penicillin acylase	S45	7.55233	1.93967
UTCHB2_1851	OuterMembrane	OuterMembrane	OuterMembrane	Periplasmic	OuterMembrane	:	0.252508	3.57498	0.759492	0.0835385	0.329482	OuterMembrane	Insulinase-like:Peptidase M16, C-terminal	M16B	7.54524	1.93785
UTCHB2_3352	Extracellular	OuterMembrane	OuterMembrane	OuterMembrane	Extracellular	:	2.71125	1.64351	0.0889024	0.462875	0.0934646	Extracellular	hypothetical protein	S08A	7.24768	1.86142
UTCHB2_285	Cytoplasmic	Cytoplasmic	Cytoplasmic	Cytoplasmic	Cytoplasmic	:	0.0351817	0.253089	0.338015	0.203965	4.16975	Cytoplasmic	Xaa-Pro aminopeptidase (EC 3.4.11.9)	M24B	7.18694	1.84582
UTCHB2_2919	OuterMembrane	OuterMembrane	OuterMembrane	OuterMembrane	Extracellular	:	1.08702	2.56339	0.863408	0.212816	0.273372	OuterMembrane	Dipeptidyl peptidase IV	S09B	7.1221	1.82917
UTCHB2_2763	OuterMembrane	OuterMembrane	OuterMembrane	Cytoplasmic	OuterMembrane	:	0.295629	3.61284	0.142536	0.0966173	0.852382	OuterMembrane	carboxyl-terminal protease( EC:3.4.21.102 )	S41A	7.0943	1.82203
UTCHB2_325	Cytoplasmic	Cytoplasmic	Cytoplasmic	OuterMembrane	Cytoplasmic	:	1.02561	1.6529	0.467428	0.0802527	1.77381	Cytoplasmic	hypothetical protein	S37	7.06768	1.81519
UTCHB2_2779	OuterMembrane	Extracellular	OuterMembrane	InnerMembrane	OuterMembrane	:	1.18275	2.99447	0.148069	0.545787	0.12892	OuterMembrane	Serine protease/subtilase( EC:3.4.21.- )	S08A	7.05032	1.81073
UTCHB2_754	Cytoplasmic	OuterMembrane	OuterMembrane	OuterMembrane	OuterMembrane	:	0.503446	1.81254	1.4154	0.401086	0.867532	OuterMembrane	protease degQ precursor( EC:3.4.21.- )	S01C	7.0279	1.80498
UTCHB2_2754	OuterMembrane	OuterMembrane	OuterMembrane	OuterMembrane	OuterMembrane	:	0.713197	3.1923	0.941126	0.104684	0.04869	OuterMembrane	Gamma-glutamyltranspeptidase (EC 2.3.2.2)	T03	6.84591	1.75824
UTCHB2_3173	Cytoplasmic	Cytoplasmic	Cytoplasmic	Cytoplasmic	Cytoplasmic	:	0.629441	0.225329	0.954058	0.386357	2.80482	Cytoplasmic	hypothetical protein	C14A	6.78603	1.74286
UTCHB2_18	Extracellular	OuterMembrane	Extracellular	OuterMembrane	Extracellular	:	3.40402	0.948239	0.102828	0.454255	0.0906567	Extracellular	Fibronectin type III domain protein	S08A	6.68748	1.71755
UTCHB2_12	Extracellular	Extracellular	Extracellular	OuterMembrane	Extracellular	:	2.90503	1.42388	0.110342	0.46114	0.0996061	Extracellular	fibronectin type III domain protein	S08A	6.63055	1.70292
UTCHB2_272	OuterMembrane	OuterMembrane	OuterMembrane	OuterMembrane	Extracellular	:	0.968023	2.28543	0.933627	0.446688	0.366237	OuterMembrane	PDZ domain	M28F	6.61709	1.69947
UTCHB2_1181	OuterMembrane	OuterMembrane	OuterMembrane	Periplasmic	OuterMembrane	:	0.467518	2.7021	1.09777	0.169745	0.562866	OuterMembrane	Dipeptidyl-peptidase 7	S46	6.51639	1.6736
UTCHB2_3075	Extracellular	Extracellular	OuterMembrane	OuterMembrane	Extracellular	:	2.26241	2.47104	0.134095	0.0869304	0.0455342	OuterMembrane	Zn-dependent dipeptidase, microsomal dipeptidase homolog	M19	6.41922	1.64865
UTCHB2_1024	Cytoplasmic	Cytoplasmic	Extracellular	Cytoplasmic	Cytoplasmic	:	1.11532	0.69375	0.179632	0.0695952	2.9417	Cytoplasmic	Dipeptidyl aminopeptidases/acylaminoacyl-peptidases-like	S09X	6.41922	1.64865
UTCHB2_2651	Extracellular	OuterMembrane	Extracellular	OuterMembrane	Extracellular	:	2.7763	2.0475	0.104268	0.0515914	0.0203461	Extracellular	hypothetical protein	S08A	6.40786	1.64573
UTCHB2_1863	Periplasmic	OuterMembrane	OuterMembrane	OuterMembrane	Extracellular	:	1.06782	2.18547	1.10082	0.423999	0.22189	OuterMembrane	tolB protein precursor, periplasmic involved tonb-independent uptake group A colicins	S41B	6.34433	1.62941
UTCHB2_1870	OuterMembrane	Periplasmic	Periplasmic	OuterMembrane	Extracellular	:	0.749186	1.99518	1.38232	0.186603	0.68671	OuterMembrane	putative peptidase	S09C	6.25688	1.60695
UTCHB2_2552	OuterMembrane	Cytoplasmic	InnerMembrane	Periplasmic	OuterMembrane	:	0.594685	1.19312	1.07492	0.794084	1.34319	Cytoplasmic	Signal peptidase I (EC 3.4.21.89)	S26A	6.20576	1.59382
UTCHB2_1807	OuterMembrane	Cytoplasmic	OuterMembrane	Periplasmic	OuterMembrane	:	0.124163	2.33087	0.803794	0.463654	1.27752	OuterMembrane	hypothetical protein	S01C	6.20194	1.59284
UTCHB2_834	Extracellular	Extracellular	Extracellular	Extracellular	Extracellular	:	3.72026	0.847414	0.279075	0.105934	0.0473176	Extracellular	hypothetical protein	A01A	6.18128	1.58754
UTCHB2_1749	InnerMembrane	InnerMembrane	InnerMembrane	InnerMembrane	InnerMembrane	:	0.0164611	0.0185601	0.0161858	4.85805	0.0907398	InnerMembrane	hypothetical protein	M79	6.14518	1.57827
UTCHB2_779	OuterMembrane	OuterMembrane	OuterMembrane	OuterMembrane	OuterMembrane	:	0.537398	2.25917	0.95521	0.269796	0.978422	OuterMembrane	Beta-lactamase (EC 3.5.2.6)	S12	6.09404	1.56513
UTCHB2_557	Cytoplasmic	Cytoplasmic	Cytoplasmic	Cytoplasmic	Cytoplasmic	:	0.426701	0.447497	0.220193	0.220594	3.68501	Cytoplasmic	peptidase T-like protein	M20B	6.0789	1.56124
UTCHB2_2595	OuterMembrane	OuterMembrane	OuterMembrane	OuterMembrane	Cytoplasmic	:	0.776153	2.72103	0.396913	0.140472	0.965429	OuterMembrane	Oligoendopeptidase F	M03B	6.01904	1.54587
UTCHB2_252	Cytoplasmic	Cytoplasmic	Cytoplasmic	Cytoplasmic	Cytoplasmic	:	0.143492	0.0265224	0.524294	0.0435975	4.26209	Cytoplasmic	Aminopeptidase YpdF (MP-, MA-, MS-, AP-, NP- specific)	M24B	5.97262	1.53395
UTCHB2_1320	OuterMembrane	InnerMembrane	OuterMembrane	OuterMembrane	OuterMembrane	:	0.151396	3.60466	0.221196	0.854673	0.168072	OuterMembrane	protease IV	S49A	5.97205	1.5338
UTCHB2_998	OuterMembrane	Extracellular	OuterMembrane	InnerMembrane	OuterMembrane	:	0.955228	3.00858	0.256779	0.593133	0.186281	OuterMembrane	alpha-2-macroglobulin family protein	I39	5.95669	1.52986
UTCHB2_493	InnerMembrane	Cytoplasmic	InnerMembrane	Cytoplasmic	Cytoplasmic	:	0.388026	0.510011	0.289191	1.57043	2.24234	Cytoplasmic	hypothetical protein	M28D	5.95432	1.52925
UTCHB2_2957	InnerMembrane	InnerMembrane	InnerMembrane	InnerMembrane	InnerMembrane	:	0.0567793	0.344155	0.0537177	4.31375	0.231592	InnerMembrane	Ste24 endopeptidase( EC:3.4.24.84 )	M48A	5.82339	1.49562
UTCHB2_2390	Extracellular	OuterMembrane	OuterMembrane	OuterMembrane	Extracellular	:	1.73364	2.98226	0.0955179	0.146556	0.0420213	OuterMembrane	Peptidase S8/S53 subtilisin kexin sedolisin	M28A	5.78059	1.48463
UTCHB2_669	Extracellular	OuterMembrane	Extracellular	InnerMembrane	Extracellular	:	2.93932	1.24115	0.151479	0.553057	0.115002	Extracellular	hypothetical protein	C25	5.76998	1.4819
UTCHB2_1627	Cytoplasmic	Cytoplasmic	Cytoplasmic	Cytoplasmic	Cytoplasmic	:	0.0885632	0.143637	0.162809	0.550866	4.05412	Cytoplasmic	ATP-dependent Clp protease proteolytic subunit (EC 3.4.21.92)	S14	5.74624	1.47581
UTCHB2_3170	OuterMembrane	Cytoplasmic	Cytoplasmic	Cytoplasmic	OuterMembrane	:	0.769588	1.61449	0.331514	0.156337	2.12807	Cytoplasmic	Imidazole glycerol phosphate synthase amidotransferase subunit (EC 2.4.2.-)	C26	5.69376	1.46233
UTCHB2_2489	Cytoplasmic	OuterMembrane	Cytoplasmic	OuterMembrane	Cytoplasmic	:	0.300319	1.91869	0.256756	0.29657	2.22767	Cytoplasmic	ATP-dependent protease La (EC 3.4.21.53) Type II	S16	5.67078	1.45643
UTCHB2_2497	OuterMembrane	OuterMembrane	OuterMembrane	Extracellular	Extracellular	:	1.23626	1.90289	0.489805	0.413971	0.95708	OuterMembrane	Probable dipeptidase (EC 3.4.-.-)	C69	5.64877	1.45077
UTCHB2_1348	Cytoplasmic	Cytoplasmic	Cytoplasmic	Cytoplasmic	Cytoplasmic	:	0.0200085	0.076629	0.214185	1.15875	3.53042	Cytoplasmic	Cell division protein FtsH (EC 3.4.24.-)	M41	5.60774	1.44024
UTCHB2_501	OuterMembrane	Extracellular	Cytoplasmic	Cytoplasmic	OuterMembrane	:	1.04824	1.53213	0.335518	0.258977	1.82514	Cytoplasmic	D-alanyl-D-alanine carboxypeptidase (EC 3.4.16.4)	S12	5.56124	1.42829
UTCHB2_2077	Cytoplasmic	Cytoplasmic	Cytoplasmic	Cytoplasmic	Cytoplasmic	:	0.161612	0.147918	0.962604	0.0376894	3.69018	Cytoplasmic	Aminoacyl-histidine dipeptidase (Peptidase D) (EC 3.4.13.3)	M20C	5.3684	1.37877
UTCHB2_1014	OuterMembrane	Extracellular	Extracellular	Periplasmic	Extracellular	:	2.26401	1.27431	1.05336	0.0989305	0.309395	Extracellular	peptidase S9, prolyl oligopeptidase active site domain protein	S09C	5.13285	1.31827
UTCHB2_3015	Cytoplasmic	Cytoplasmic	Cytoplasmic	Cytoplasmic	Cytoplasmic	:	0.159494	0.404533	0.527086	0.161189	3.7477	Cytoplasmic	Dipeptidyl carboxypeptidase Dcp (EC 3.4.15.5)	M03A	5.07744	1.30404
UTCHB2_194	OuterMembrane	OuterMembrane	OuterMembrane	OuterMembrane	OuterMembrane	:	0.706967	3.58298	0.116223	0.476441	0.11739	OuterMembrane	T9SS C-terminal target domain-containing protein	C25	5.07248	1.30276
UTCHB2_1306	Extracellular	OuterMembrane	Extracellular	OuterMembrane	Extracellular	:	3.17247	1.60245	0.0659604	0.119192	0.0399316	Extracellular	hypothetical protein	S08A	4.95503	1.2726
UTCHB2_3368	Extracellular	OuterMembrane	Extracellular	InnerMembrane	Extracellular	:	2.90068	1.39043	0.109985	0.496964	0.101946	Extracellular	hypothetical protein	M12B	4.94155	1.26914
UTCHB2_566	OuterMembrane	OuterMembrane	OuterMembrane	OuterMembrane	OuterMembrane	:	0.960454	3.87354	0.0731924	0.0749277	0.0178822	OuterMembrane	Cyanophycinase (EC 3.4.15.6)	S51	4.75486	1.22119
UTCHB2_17	OuterMembrane	OuterMembrane	OuterMembrane	OuterMembrane	Extracellular	:	1.43983	3.34339	0.080548	0.0967308	0.0395089	OuterMembrane	5'-Nucleotidase domain protein	M14A	4.73771	1.21679
UTCHB2_673	Cytoplasmic	Cytoplasmic	Cytoplasmic	InnerMembrane	Cytoplasmic	:	0.422643	0.612792	0.396357	0.846645	2.72156	Cytoplasmic	Hydrolase (HAD superfamily)	S09B	4.72995	1.21479
UTCHB2_2084	Extracellular	OuterMembrane	Extracellular	OuterMembrane	Extracellular	:	3.32649	1.26534	0.102185	0.245977	0.0600104	Extracellular	hypothetical protein	S08A	4.72827	1.21436
UTCHB2_2435	OuterMembrane	OuterMembrane	OuterMembrane	Cytoplasmic	OuterMembrane	:	0.383438	3.6663	0.359957	0.0192547	0.571054	OuterMembrane	FIG007959: peptidase, M16 family	M16B	4.71396	1.21069
UTCHB2_2002	OuterMembrane	OuterMembrane	OuterMembrane	OuterMembrane	OuterMembrane	:	0.919296	2.57428	0.249206	0.12897	1.12825	OuterMembrane	Tail-specific protease precursor (EC 3.4.21.102)	S41A	4.69299	1.2053
UTCHB2_1186	Extracellular	Extracellular	OuterMembrane	Periplasmic	Extracellular	:	2.06663	0.973373	1.51224	0.144325	0.303435	Extracellular	Isoaspartyl aminopeptidase (EC 3.4.19.5) @ Asp-X dipeptidase	T02	4.61895	1.18628
UTCHB2_567	OuterMembrane	OuterMembrane	OuterMembrane	Extracellular	OuterMembrane	:	0.817886	2.75872	0.358495	0.131218	0.933683	OuterMembrane	carboxypeptidase	M14B	4.61341	1.18486
UTCHB2_366	OuterMembrane	Cytoplasmic	OuterMembrane	Cytoplasmic	Cytoplasmic	:	0.208371	1.57799	0.665225	0.150962	2.39745	Cytoplasmic	hydrolase alpha/beta superfamily protein	S09X	4.57853	1.1759
UTCHB2_1457	Cytoplasmic	OuterMembrane	Cytoplasmic	Periplasmic	Cytoplasmic	:	0.327568	1.10275	1.01428	0.244638	2.31076	Cytoplasmic	peptidase M14	M14B	4.57381	1.17469
UTCHB2_430	Cytoplasmic	OuterMembrane	Cytoplasmic	Periplasmic	Cytoplasmic	:	0.47032	1.15465	0.384387	0.286222	2.70442	Cytoplasmic	hypothetical protein	C44	4.56302	1.17192
UTCHB2_3378	Cytoplasmic	OuterMembrane	Cytoplasmic	Cytoplasmic	Cytoplasmic	:	0.807548	0.956318	0.829522	0.108393	2.29822	Cytoplasmic	putative secreted protein	M64	4.54567	1.16746
UTCHB2_3324	Extracellular	OuterMembrane	Extracellular	OuterMembrane	OuterMembrane	:	1.37668	2.33847	1.16705	0.059802	0.0579896	OuterMembrane	tolB protein precursor, periplasmic involved tonb-independent uptake group A colicins	S09C	4.50971	1.15823
UTCHB2_280	OuterMembrane	OuterMembrane	OuterMembrane	OuterMembrane	OuterMembrane	:	0.752472	3.91733	0.125771	0.145661	0.0587652	OuterMembrane	hypothetical protein	M14B	4.49693	1.15495
UTCHB2_957	Cytoplasmic	Cytoplasmic	Cytoplasmic	Cytoplasmic	Cytoplasmic	:	0.0646873	0.230072	0.237784	0.123108	4.34435	Cytoplasmic	GMP synthase , ATP pyrophosphatase subunit (EC 6.3.5.2) / amidotransferase	C26	4.46971	1.14796
UTCHB2_455	OuterMembrane	OuterMembrane	OuterMembrane	Cytoplasmic	OuterMembrane	:	0.242887	2.82791	0.165178	0.12165	1.64237	OuterMembrane	Asparagine synthetase (EC 6.3.5.4)	C44	4.41519	1.13395
UTCHB2_1497	Cytoplasmic	Cytoplasmic	Cytoplasmic	Cytoplasmic	Cytoplasmic	:	0.238059	0.373344	0.409394	0.177039	3.80217	Cytoplasmic	SOS-response repressor protease LexA (EC 3.4.21.88)	S24	4.40515	1.13138
UTCHB2_1160	OuterMembrane	OuterMembrane	OuterMembrane	OuterMembrane	OuterMembrane	:	0.275414	4.52614	0.0682234	0.0922583	0.0379616	OuterMembrane	TonB-dependent receptor	M14B	4.33849	1.11426
UTCHB2_1323	OuterMembrane	OuterMembrane	OuterMembrane	OuterMembrane	OuterMembrane	:	0.505236	4.2426	0.0667763	0.138885	0.0465059	OuterMembrane	5'-Nucleotidase domain protein	M14A	4.32641	1.11115
UTCHB2_3335	OuterMembrane	Cytoplasmic	OuterMembrane	Periplasmic	OuterMembrane	:	0.690917	1.71757	1.14896	0.546257	0.896297	OuterMembrane	hypothetical protein	S09C	4.26986	1.09663
UTCHB2_2819	Cytoplasmic	Cytoplasmic	Extracellular	Periplasmic	Cytoplasmic	:	0.807549	0.489651	0.889287	0.162379	2.65113	Cytoplasmic	ATP-dependent protease La domain protein	S16*	4.21391	1.08226
UTCHB2_2081	Cytoplasmic	Cytoplasmic	Cytoplasmic	Cytoplasmic	Cytoplasmic	:	0.066984	0.0994744	0.362682	0.190096	4.28076	Cytoplasmic	Leucyl aminopeptidase	M29*	4.18413	1.07461
UTCHB2_1528	OuterMembrane	OuterMembrane	Cytoplasmic	OuterMembrane	OuterMembrane	:	0.507069	2.79964	0.423581	0.447749	0.821955	OuterMembrane	putative alpha-dextrin endo-1, 6-alpha-glucosidase	S09X	4.17052	1.07112
UTCHB2_847	Extracellular	Extracellular	OuterMembrane	OuterMembrane	Extracellular	:	2.79375	1.93521	0.23131	0.0278171	0.0119113	Extracellular	hypothetical protein	C01A	4.08435	1.04898
UTCHB2_3485	OuterMembrane	OuterMembrane	OuterMembrane	Periplasmic	OuterMembrane	:	0.596624	3.05676	0.515719	0.153751	0.677147	OuterMembrane	dipeptidyl-peptidase 7	S46	4.07036	1.04539
UTCHB2_2985	OuterMembrane	OuterMembrane	OuterMembrane	Extracellular	OuterMembrane	:	1.11672	2.5125	0.3391	0.161483	0.870192	OuterMembrane	Periplasmic septal ring factor murein hydrolase activity EnvC/YibP	M23B	3.99019	1.0248
UTCHB2_558	Cytoplasmic	Cytoplasmic	Cytoplasmic	Periplasmic	Cytoplasmic	:	0.68765	0.982332	0.79273	0.352973	2.18431	Cytoplasmic	Cyanophycinase	S51	3.89363	1
UTCHB2_1005	OuterMembrane	Extracellular	OuterMembrane	OuterMembrane	Extracellular	:	1.64485	1.96961	0.550565	0.342942	0.492032	OuterMembrane	5'-Nucleotidase domain protein	M14D	3.82495	0.982362
UTCHB2_2782	OuterMembrane	OuterMembrane	Extracellular	Extracellular	OuterMembrane	:	0.956017	3.01942	0.28359	0.282836	0.458141	OuterMembrane	Homoserine O-acetyltransferase (EC 2.3.1.31)	S33	3.72932	0.957802
UTCHB2_1527	OuterMembrane	Extracellular	Extracellular	Extracellular	Extracellular	:	2.98527	0.91662	0.497925	0.215543	0.384642	Extracellular	hypothetical protein	I50B	3.72664	0.957113
UTCHB2_2128	OuterMembrane	Extracellular	Extracellular	Periplasmic	Cytoplasmic	:	1.23378	1.17907	1.16647	0.398117	1.02257	Extracellular	Aminopeptidase N-like protein	M01	3.66959	0.942461
UTCHB2_2596	Cytoplasmic	Cytoplasmic	Cytoplasmic	Cytoplasmic	Cytoplasmic	:	0.0648995	0.131603	0.15437	0.0496704	4.59946	Cytoplasmic	Nudix hydrolase 3 (EC 3.6.1.-)	M49	3.56196	0.914817
UTCHB2_3067	OuterMembrane	OuterMembrane	OuterMembrane	OuterMembrane	OuterMembrane	:	0.498498	3.52436	0.31923	0.283889	0.374026	OuterMembrane	putative peptidase	M16B	3.52366	0.904981
UTCHB2_3496	Cytoplasmic	Cytoplasmic	Cytoplasmic	Periplasmic	Cytoplasmic	:	0.343863	0.575922	1.37449	0.750799	1.95493	Cytoplasmic	Membrane protein	M23B	3.4971	0.89816
UTCHB2_1668	Cytoplasmic	Cytoplasmic	Cytoplasmic	Cytoplasmic	Periplasmic	:	0.0897102	0.196894	1.06886	0.477287	3.16725	Cytoplasmic	SOS-response repressor protease LexA (EC 3.4.21.88)	S24	3.43114	0.88122
UTCHB2_2770	OuterMembrane	OuterMembrane	OuterMembrane	OuterMembrane	OuterMembrane	:	0.945417	3.23967	0.419496	0.0387396	0.356681	OuterMembrane	Membrane protein	M23B	3.38929	0.870472
UTCHB2_2425	Cytoplasmic	Extracellular	Cytoplasmic	Periplasmic	Cytoplasmic	:	1.02681	0.258492	1.06942	0.21494	2.43034	Cytoplasmic	Zn-dependent dipeptidase	M19	3.33418	0.856317
UTCHB2_2534	Cytoplasmic	Cytoplasmic	Cytoplasmic	Cytoplasmic	Cytoplasmic	:	0.285073	0.577893	0.232846	0.181949	3.72224	Cytoplasmic	Asparagine synthetase (EC 6.3.5.4) AsnH	C44	3.33015	0.855283
UTCHB2_1416	InnerMembrane	InnerMembrane	InnerMembrane	InnerMembrane	InnerMembrane	:	0.0388086	0.07617	0.0590763	4.70711	0.118839	InnerMembrane	Heat shock protein HtpX (EC 3.4.24.-)	M48B	3.30958	0.85
UTCHB2_1850	OuterMembrane	Cytoplasmic	OuterMembrane	Periplasmic	Cytoplasmic	:	0.92476	1.88398	0.787542	0.04779	1.35593	OuterMembrane	Protease precursor	M16B	3.271	0.840092
UTCHB2_3096	Cytoplasmic	Cytoplasmic	Cytoplasmic	Cytoplasmic	Cytoplasmic	:	0.0236025	0.0954358	0.0379287	0.0234151	4.81962	Cytoplasmic	Collagenase precursor (EC 3.4.-.-)	U32	3.19185	0.819763
UTCHB2_3123	OuterMembrane	OuterMembrane	Extracellular	OuterMembrane	OuterMembrane	:	1.00901	3.31437	0.270054	0.0877412	0.318825	OuterMembrane	hypothetical protein	M10A	3.14774	0.808434
UTCHB2_2508	OuterMembrane	OuterMembrane	Extracellular	Periplasmic	Extracellular	:	2.09144	1.49181	1.05449	0.0770479	0.285213	Extracellular	Beta-hexosaminidase (EC 3.2.1.52)	S12	3.11967	0.801226
UTCHB2_2570	Cytoplasmic	Cytoplasmic	Cytoplasmic	Cytoplasmic	Cytoplasmic	:	0.688779	0.410388	0.141492	0.139314	3.62003	Cytoplasmic	Guanine deaminase (EC 3.5.4.3)	M38	3.01996	0.775617
UTCHB2_3014	Periplasmic	OuterMembrane	OuterMembrane	Extracellular	OuterMembrane	:	1.53638	2.23725	0.866122	0.0467562	0.313487	OuterMembrane	L-alanyl-gamma-D-glutamyl-L-diamino acid endopeptidase	C40	2.99384	0.768908
UTCHB2_1466	Cytoplasmic	OuterMembrane	Cytoplasmic	Cytoplasmic	Cytoplasmic	:	0.472146	1.21923	0.273703	0.111258	2.92366	Cytoplasmic	Oligoendopeptidase F	M03B	2.96728	0.762086
UTCHB2_304	OuterMembrane	Extracellular	OuterMembrane	OuterMembrane	OuterMembrane	:	1.73885	2.74785	0.269525	0.0592689	0.184497	OuterMembrane	putative peptidase	M01	2.92364	0.750879
UTCHB2_266	OuterMembrane	OuterMembrane	Extracellular	OuterMembrane	OuterMembrane	:	1.26803	2.86533	0.322168	0.296731	0.247744	OuterMembrane	hypothetical protein	M23*	2.91359	0.748296
UTCHB2_1815	Cytoplasmic	Cytoplasmic	Cytoplasmic	OuterMembrane	Cytoplasmic	:	0.549455	1.59705	0.328458	0.0759049	2.44913	Cytoplasmic	Carbamoyl-phosphate synthase , mitochondrial precursor (EC 6.3.4.16)	C26	2.86956	0.736989
UTCHB2_379	Cytoplasmic	Cytoplasmic	Cytoplasmic	Cytoplasmic	Cytoplasmic	:	0.0423058	0.11977	0.149802	0.0738112	4.61431	Cytoplasmic	Imidazolonepropionase (EC 3.5.2.7)	M38	2.86388	0.735531
UTCHB2_384	Cytoplasmic	Cytoplasmic	Cytoplasmic	InnerMembrane	Periplasmic	:	0.287635	0.544643	1.22769	0.761959	2.17807	Cytoplasmic	TsaD/Kae1/Qri7 protein, required threonylcarbamoyladenosine t(6)A37 formation tRNA	M22*	2.80525	0.720472
UTCHB2_887	OuterMembrane	OuterMembrane	OuterMembrane	OuterMembrane	OuterMembrane	:	0.112924	4.75026	0.0401857	0.0649601	0.0316718	OuterMembrane	hypothetical protein	M14B	2.7569	0.708055
UTCHB2_503	OuterMembrane	Cytoplasmic	Cytoplasmic	Cytoplasmic	Cytoplasmic	:	0.903347	1.27485	0.441859	0.42989	1.95006	Cytoplasmic	Hydrolase (HAD superfamily)	S09X	2.74977	0.706223
UTCHB2_2553	OuterMembrane	OuterMembrane	OuterMembrane	OuterMembrane	OuterMembrane	:	0.564214	4.27084	0.0934504	0.027664	0.0438262	OuterMembrane	subtilisin-like serine protease	S08A	2.64035	0.67812
UTCHB2_854	OuterMembrane	Cytoplasmic	OuterMembrane	Periplasmic	OuterMembrane	:	0.590265	2.65589	0.506052	0.202437	1.04536	OuterMembrane	peptidase, M16 family( EC:3.4.99.- )	M16B	2.61193	0.670821
UTCHB2_2568	InnerMembrane	InnerMembrane	InnerMembrane	InnerMembrane	InnerMembrane	:	0.070174	0.0997561	0.087809	4.43563	0.306634	InnerMembrane	putative transmembrane protein	S54	2.47776	0.636364
UTCHB2_518	Periplasmic	Cytoplasmic	Periplasmic	Periplasmic	Periplasmic	:	0.984155	0.804236	1.76024	0.287868	1.1635	Periplasmic	Probable aminopeptidase (EC 3.4.11.-)	M28A	2.42523	0.622873
UTCHB2_2709	OuterMembrane	OuterMembrane	OuterMembrane	OuterMembrane	Periplasmic	:	0.764125	2.71151	1.18833	0.0816772	0.254359	OuterMembrane	Prolyl endopeptidase (EC 3.4.21.26)	S09A	2.37624	0.610291
UTCHB2_1529	Cytoplasmic	Cytoplasmic	OuterMembrane	Periplasmic	Cytoplasmic	:	0.217076	0.687293	1.11901	0.284616	2.692	Cytoplasmic	cytoplasmic protein	M15C	2.27647	0.584665
UTCHB2_777	OuterMembrane	OuterMembrane	Extracellular	OuterMembrane	OuterMembrane	:	1.84792	3.05382	0.04826	0.0318688	0.0181297	OuterMembrane	5'-Nucleotidase domain protein	S08A	2.26998	0.582998
UTCHB2_1999	Cytoplasmic	Cytoplasmic	Extracellular	OuterMembrane	OuterMembrane	:	1.07528	1.78242	0.290662	0.661619	1.19002	OuterMembrane	HtrA protease/chaperone protein	S01C	2.20103	0.565291
UTCHB2_2040	Extracellular	OuterMembrane	OuterMembrane	OuterMembrane	Extracellular	:	2.14012	2.70479	0.0503141	0.0717424	0.033026	OuterMembrane	hypothetical protein	M06	2.08426	0.535301
UTCHB2_1339	Periplasmic	OuterMembrane	InnerMembrane	Periplasmic	Periplasmic	:	0.495602	0.627538	1.53864	1.91228	0.425942	InnerMembrane	Zn-dependent protease chaperone function PA4632	M48C	2.07046	0.531756
UTCHB2_855	OuterMembrane	OuterMembrane	OuterMembrane	Extracellular	OuterMembrane	:	0.800932	3.49751	0.279545	0.0255681	0.396446	OuterMembrane	Protease, insulinase family/protease, family	M16B	2.06531	0.530435
UTCHB2_2149	InnerMembrane	InnerMembrane	InnerMembrane	InnerMembrane	InnerMembrane	:	0.423992	0.466813	0.48023	2.97838	0.650584	InnerMembrane	Rhomboid family protein	S54	2.05193	0.526998
UTCHB2_1981	Periplasmic	OuterMembrane	InnerMembrane	Cytoplasmic	Cytoplasmic	:	0.203644	0.924569	1.6966	0.465498	1.70969	Cytoplasmic	Cytosol aminopeptidase PepA (EC 3.4.11.1)	M17	2.04751	0.525862
UTCHB2_1462	InnerMembrane	Periplasmic	Periplasmic	Periplasmic	Periplasmic	:	0.251595	0.403402	1.89059	1.03613	1.41828	Periplasmic	Signal peptidase I (EC 3.4.21.89)	S26A	2.01281	0.516949
UTCHB2_1263	OuterMembrane	OuterMembrane	OuterMembrane	OuterMembrane	OuterMembrane	:	1.49896	2.91526	0.190571	0.0622585	0.332948	OuterMembrane	D-alanyl-D-alanine carboxypeptidase (EC 3.4.16.4)	S13	1.90702	0.489781
UTCHB2_487	Cytoplasmic	Cytoplasmic	Cytoplasmic	Cytoplasmic	Cytoplasmic	:	0.138522	0.523875	0.23021	0.183463	3.92393	Cytoplasmic	hypothetical protein	C44	1.88962	0.485312
UTCHB2_2780	Cytoplasmic	Cytoplasmic	Cytoplasmic	Cytoplasmic	Cytoplasmic	:	0.211027	0.125427	0.0861422	0.0734965	4.50391	Cytoplasmic	Amidophosphoribosyltransferase (EC 2.4.2.14)	C44	1.76409	0.453072
UTCHB2_1450	OuterMembrane	Extracellular	Extracellular	OuterMembrane	OuterMembrane	:	1.88438	2.65985	0.197452	0.0990423	0.159283	OuterMembrane	D-alanyl-D-alanine carboxypeptidase (EC 3.4.16.4)	S13	1.69382	0.435024
UTCHB2_909	Cytoplasmic	Cytoplasmic	Cytoplasmic	Cytoplasmic	Cytoplasmic	:	0.0308514	0.132349	0.360395	0.0313405	4.44506	Cytoplasmic	CTP synthase (EC 6.3.4.2)	C26	1.60777	0.412923
UTCHB2_2126	Extracellular	OuterMembrane	Extracellular	OuterMembrane	Extracellular	:	2.138	1.79797	0.86624	0.128725	0.0690751	Extracellular	hypothetical protein	C39A*	1.58458	0.406968
UTCHB2_2652	InnerMembrane	InnerMembrane	InnerMembrane	InnerMembrane	InnerMembrane	:	0.0354564	0.010304	0.129377	4.79625	0.0286155	InnerMembrane	Peptidase M48, Ste24p precursor	M48B	1.4104	0.362233
UTCHB2_264	Cytoplasmic	Periplasmic	Cytoplasmic	Periplasmic	Cytoplasmic	:	0.268473	0.0933524	1.37866	0.27183	2.98769	Cytoplasmic	ATP-dependent protease HslV (EC 3.4.25.-)	T01B	1.32195	0.339518
UTCHB2_3416	Cytoplasmic	Cytoplasmic	Cytoplasmic	Cytoplasmic	Cytoplasmic	:	0.0990283	0.0571774	0.063404	0.0523608	4.72803	Cytoplasmic	Methionine aminopeptidase (EC 3.4.11.18)	M24A	1.24842	0.320631
UTCHB2_610	InnerMembrane	InnerMembrane	InnerMembrane	InnerMembrane	InnerMembrane	:	0.0098244	0.00825053	0.00971393	4.85884	0.113375	InnerMembrane	abortive infection protein family	M79	1.19352	0.306533
UTCHB2_785	OuterMembrane	OuterMembrane	Extracellular	Extracellular	OuterMembrane	:	1.51054	2.46187	0.51116	0.0813494	0.435084	OuterMembrane	MULTISPECIES: peptidase M64	M64	0.934348	0.239969
UTCHB2_3212	Cytoplasmic	Cytoplasmic	Cytoplasmic	Cytoplasmic	Cytoplasmic	:	0.00677165	0.00863838	0.221092	0.0348284	4.72867	Cytoplasmic	Dihydroorotase (EC 3.5.2.3)	M38	0.919161	0.236068
UTCHB2_1849	Extracellular	Cytoplasmic	Periplasmic	Cytoplasmic	OuterMembrane	:	1.17172	1.1073	0.94005	0.0304335	1.7505	Cytoplasmic	YceI like family protein	U73	0.906531	0.232824
UTCHB2_1684	InnerMembrane	InnerMembrane	InnerMembrane	InnerMembrane	InnerMembrane	:	0.0877407	0.136951	0.0871344	4.50038	0.187791	InnerMembrane	putative integral membrane protein	M82	0.754803	0.193856
UTCHB2_1946	InnerMembrane	InnerMembrane	InnerMembrane	InnerMembrane	InnerMembrane	:	0.0500485	0.171545	0.23362	4.25329	0.291497	InnerMembrane	Membrane-associated zinc metalloprotease	M50B	0.70114	0.180074
UTCHB2_1653	OuterMembrane	OuterMembrane	OuterMembrane	Cytoplasmic	Extracellular	:	1.0898	2.11483	0.211234	0.173214	1.41092	OuterMembrane	hypothetical protein	S41A	0	0
UTCHB2_1146	InnerMembrane	InnerMembrane	Cytoplasmic	Periplasmic	InnerMembrane	:	0.125668	0.353349	0.958501	2.86924	0.693246	InnerMembrane	Lipoprotein signal peptidase (EC 3.4.23.36)	A08	0	0
UTCHB2_2879	InnerMembrane	InnerMembrane	InnerMembrane	InnerMembrane	InnerMembrane	:	0.0711757	0.0578112	0.0616145	4.56459	0.244813	InnerMembrane	Peptidase M50	M50B	0	0
UTCHB2_2997	Cytoplasmic	Cytoplasmic	OuterMembrane	Cytoplasmic	OuterMembrane	:	0.291179	1.80074	0.437342	0.0606285	2.41011	Cytoplasmic	2-succinyl-6-hydroxy-2,4-cyclohexadiene-1-carboxylate synthase (EC 4.2.99.20)	S33	0	0
UTCHB2_3010	Cytoplasmic	Cytoplasmic	Cytoplasmic	Periplasmic	Cytoplasmic	:	0.398808	0.486444	1.2764	0.189838	2.64851	Cytoplasmic	D-alanyl-D-alanine dipeptidase (EC 3.4.13.22) ## PcgL	M15D	0	0
UTCHB2_3094	Cytoplasmic	Cytoplasmic	Cytoplasmic	Cytoplasmic	Cytoplasmic	:	0.0711907	0.0401855	0.279911	0.0130536	4.59566	Cytoplasmic	Tripeptide aminopeptidase (EC 3.4.11.4)	M20B	0	0
UTCHB2_1243	Cytoplasmic	Cytoplasmic	Cytoplasmic	Cytoplasmic	Cytoplasmic	:	0.479866	0.390355	0.70275	0.754682	2.67234	Cytoplasmic	ATP-dependent protease La (EC 3.4.21.53) Type I	S16*	0	0
UTCHB2_3290	Cytoplasmic	Cytoplasmic	Cytoplasmic	Cytoplasmic	Cytoplasmic	:	0.324476	0.699044	0.197913	0.16997	3.6086	Cytoplasmic	hypothetical protein	C44	0	0

## Sheet: BCD1
#SeqName	Comp.Result	Di-pep.Result	part-Comp.Result	chemo-type.Result	Neighbor	#Combined:	extra	outer	peri	inner	cyto	#Most-likely-Location	product	MEROPS family	expression (RPKM)	rel		#Most-likely-Location
UTBCD1_370	Cytoplasmic	Cytoplasmic	Cytoplasmic	Cytoplasmic	Cytoplasmic	:	0.322039	0.147268	0.349204	0.197418	3.98407	Cytoplasmic	ATP-dependent Clp protease ClpS	S14*	18.3288	3.09099		Cytoplasmic	70
UTBCD1_108	Periplasmic	OuterMembrane	Cytoplasmic	Periplasmic	Extracellular	:	0.716077	1.04034	1.50123	0.126136	1.61622	Cytoplasmic	membrane dipeptidase	M19	17.5859	2.96571		Extracellular	12
UTBCD1_3011	InnerMembrane	Cytoplasmic	Cytoplasmic	InnerMembrane	Cytoplasmic	:	0.0170776	0.0116534	0.2673	2.15027	2.5537	Cytoplasmic	peptidase	M90	15.9157	2.68404		InnerMembrane	19
UTBCD1_2831	Periplasmic	Extracellular	InnerMembrane	Cytoplasmic	Periplasmic	:	0.867254	0.0918873	2.16654	0.964924	0.909393	Periplasmic	phospholipase/Carboxylesterase	S09C	13.9712	2.35612		OuterMembrane	44
UTBCD1_111	Periplasmic	Periplasmic	Extracellular	OuterMembrane	OuterMembrane	:	1.11787	2.14122	1.45246	0.141529	0.146921	OuterMembrane	carboxypeptidase	S10	13.953	2.35305		Periplasmic	53
UTBCD1_235	OuterMembrane	OuterMembrane	OuterMembrane	OuterMembrane	Extracellular	:	1.69806	2.72344	0.375245	0.0594577	0.143796	OuterMembrane	peptidase M28	M28E	13.8339	2.33295		total	198
UTBCD1_2330	OuterMembrane	Cytoplasmic	OuterMembrane	Extracellular	Periplasmic	:	1.33264	1.56168	1.02503	0.121109	0.959536	OuterMembrane	peptidase M23	M23B	13.6979	2.31002
UTBCD1_428	Periplasmic	Periplasmic	Extracellular	Cytoplasmic	Periplasmic	:	1.15562	0.540368	1.93192	0.123384	1.24871	Periplasmic	peptidase M28	M28D	12.7114	2.14366
UTBCD1_1450	Periplasmic	OuterMembrane	Periplasmic	OuterMembrane	Cytoplasmic	:	0.440833	1.15981	1.63926	0.331012	1.42908	Periplasmic	peptidase M16	M16B	12.6985	2.14148
UTBCD1_1762	Cytoplasmic	Extracellular	Cytoplasmic	Periplasmic	Extracellular	:	1.96481	0.289241	1.07309	0.123892	1.54897	Extracellular	peptidase	M01*	12.6727	2.13714
UTBCD1_2937	InnerMembrane	InnerMembrane	InnerMembrane	InnerMembrane	InnerMembrane	:	0.025255	0.0405952	0.0339879	4.7746	0.12556	InnerMembrane	peptidase S54	S54	12.5275	2.11265
UTBCD1_2800	Periplasmic	OuterMembrane	OuterMembrane	Periplasmic	OuterMembrane	:	0.752641	2.31665	1.27466	0.0436335	0.612412	OuterMembrane	peptidase M28	M28F	12.4855	2.10556
UTBCD1_1631	Cytoplasmic	Cytoplasmic	Cytoplasmic	Cytoplasmic	Cytoplasmic	:	0.0307709	0.0727302	0.153595	0.242397	4.50051	Cytoplasmic	glutamine amidotransferase	C44	12.4257	2.09547
UTBCD1_2145	InnerMembrane	InnerMembrane	InnerMembrane	InnerMembrane	InnerMembrane	:	0.0132915	0.0289702	0.0434468	4.86841	0.0458832	InnerMembrane	MULTISPECIES: protease	M48B	11.9856	2.02127
UTBCD1_855	InnerMembrane	InnerMembrane	InnerMembrane	InnerMembrane	InnerMembrane	:	0.00885731	0.167847	0.0714244	4.51383	0.238043	InnerMembrane	serine protease	S49C	11.8664	2.00117
UTBCD1_1131	OuterMembrane	Extracellular	OuterMembrane	Extracellular	Extracellular	:	2.07036	2.24959	0.591778	0.0358758	0.0523902	OuterMembrane	hypothetical protein	C40	11.8452	1.99758
UTBCD1_2269	Periplasmic	Extracellular	Periplasmic	OuterMembrane	Periplasmic	:	1.22295	1.18216	2.05572	0.100582	0.438576	Periplasmic	peptidase M13	M13	11.6828	1.9702
UTBCD1_746	Periplasmic	Extracellular	Periplasmic	OuterMembrane	Extracellular	:	1.48519	1.09212	1.96399	0.17686	0.281842	Periplasmic	X-Pro dipeptidyl-peptidase	S15*	11.5988	1.95603
UTBCD1_1644	Extracellular	Extracellular	Extracellular	Extracellular	Periplasmic	:	2.98907	0.819582	1.09574	0.0526316	0.0429728	Extracellular	peptidase A2	S01C	11.5176	1.94233
UTBCD1_308	Periplasmic	OuterMembrane	OuterMembrane	InnerMembrane	Extracellular	:	0.650045	2.10362	1.2647	0.781724	0.199914	OuterMembrane	hypothetical protein	C14B	11.4047	1.9233
UTBCD1_2003	OuterMembrane	Cytoplasmic	Cytoplasmic	InnerMembrane	Cytoplasmic	:	0.279332	1.33486	0.36787	0.527988	2.48995	Cytoplasmic	asparagine synthase	C44	11.1277	1.87659
UTBCD1_2267	Cytoplasmic	Cytoplasmic	Cytoplasmic	Periplasmic	Cytoplasmic	:	0.375312	0.249956	1.01796	0.544252	2.81252	Cytoplasmic	GumN family protein	M96	10.95	1.84662
UTBCD1_2680	Cytoplasmic	Cytoplasmic	Cytoplasmic	Cytoplasmic	Cytoplasmic	:	0.165684	0.150236	0.271718	0.804914	3.60745	Cytoplasmic	alpha/beta hydrolase Probable 2-hydroxy-6-oxo-6-phenylhexa-2,4-dienoic acid	S33	10.934	1.84392
UTBCD1_2963	Periplasmic	Periplasmic	Periplasmic	Periplasmic	Periplasmic	:	0.408196	0.123973	3.86751	0.0628471	0.537473	Periplasmic	peptidase M1	M01	10.8909	1.83665
UTBCD1_1272	Cytoplasmic	Cytoplasmic	Cytoplasmic	Cytoplasmic	Cytoplasmic	:	0.0300144	0.100832	0.176663	0.297691	4.3948	Cytoplasmic	N-acyl-L-amino acid amidohydrolase	M20D	10.8324	1.82679
UTBCD1_2833	Cytoplasmic	Cytoplasmic	Cytoplasmic	Cytoplasmic	Cytoplasmic	:	0.14157	0.059499	0.213667	0.0272683	4.558	Cytoplasmic	MULTISPECIES: peptidase M16	M16B	10.7436	1.81182
UTBCD1_3004	OuterMembrane	OuterMembrane	OuterMembrane	OuterMembrane	OuterMembrane	:	0.494767	3.06371	0.748423	0.175912	0.517185	OuterMembrane	carboxyl-terminal processing protease	S41A	10.7417	1.81149
UTBCD1_2065	OuterMembrane	Extracellular	OuterMembrane	Periplasmic	Extracellular	:	1.78507	1.85426	1.20776	0.0535668	0.0993424	OuterMembrane	aminopeptidase	C01B	10.2719	1.73226
UTBCD1_2509	Periplasmic	Periplasmic	Periplasmic	OuterMembrane	Periplasmic	:	0.26935	0.605217	3.86083	0.0802986	0.184305	Periplasmic	hypothetical protein	I08	10.2574	1.72981
UTBCD1_2834	Cytoplasmic	Cytoplasmic	Cytoplasmic	Cytoplasmic	Cytoplasmic	:	0.391571	0.501341	0.484328	0.263782	3.35898	Cytoplasmic	peptidase M16	M16B	10.2536	1.72918
UTBCD1_3037	Cytoplasmic	Cytoplasmic	Periplasmic	Periplasmic	Periplasmic	:	0.218767	0.170888	2.02877	0.175702	2.40587	Cytoplasmic	N(4)-(beta-N-acetylglucosaminyl)-L-asparaginase	T02	10.1658	1.71438
UTBCD1_994	Extracellular	Extracellular	OuterMembrane	InnerMembrane	Extracellular	:	1.96481	2.2301	0.102153	0.574895	0.128039	OuterMembrane	T9SS C-terminal target domain-containing protein	S08A	10.1633	1.71394
UTBCD1_2845	Periplasmic	InnerMembrane	Periplasmic	Extracellular	OuterMembrane	:	1.27023	1.02347	1.10725	0.829477	0.769572	Extracellular	serine hydrolase	S12	9.88076	1.6663
UTBCD1_957	Extracellular	Extracellular	Periplasmic	OuterMembrane	Periplasmic	:	2.25947	0.675369	1.79723	0.226974	0.04096	Extracellular	hypothetical protein	I04	9.88047	1.66625
UTBCD1_2198	Periplasmic	Periplasmic	Periplasmic	OuterMembrane	Periplasmic	:	1.06851	0.6519	2.9731	0.0500348	0.25646	Periplasmic	peptidase S8/S53 subtilisin kexin sedolisin	S08A	9.86693	1.66397
UTBCD1_851	Extracellular	Extracellular	Periplasmic	Periplasmic	Periplasmic	:	2.04755	0.447294	2.05745	0.172766	0.274944	Periplasmic	peptidase M1 Probable family aminopeptidase precursor	M01	9.81051	1.65445
UTBCD1_1865	Cytoplasmic	Cytoplasmic	Cytoplasmic	Cytoplasmic	Cytoplasmic	:	0.173563	0.472847	0.623725	0.0855507	3.64432	Cytoplasmic	MULTISPECIES: collagenase	U32	9.75806	1.64561
UTBCD1_2585	OuterMembrane	Extracellular	OuterMembrane	InnerMembrane	OuterMembrane	:	0.77448	3.27889	0.230351	0.579783	0.136499	OuterMembrane	alpha-2-macroglobulin	I39	9.62469	1.62312
UTBCD1_3121	Periplasmic	Periplasmic	Cytoplasmic	InnerMembrane	Periplasmic	:	0.147159	0.517304	2.41062	0.772118	1.15281	Periplasmic	peptidase	M54*/M10*	9.52377	1.6061
UTBCD1_3028	Extracellular	Periplasmic	Extracellular	Periplasmic	Periplasmic	:	1.39944	1.23207	1.90075	0.0745265	0.39321	Periplasmic	X-Pro dipeptidyl-peptidase	S15*	9.44504	1.59282
UTBCD1_435	Extracellular	OuterMembrane	OuterMembrane	OuterMembrane	OuterMembrane	:	1.20063	3.0742	0.261253	0.379434	0.0844856	OuterMembrane	hypothetical protein	C25	9.4311	1.59047
UTBCD1_1225	Periplasmic	Periplasmic	Periplasmic	OuterMembrane	Periplasmic	:	0.603566	1.00591	2.25326	0.183943	0.953324	Periplasmic	protease Protease II (Oligopeptidase B)	S09A	9.37104	1.58034
UTBCD1_1357	Periplasmic	Periplasmic	Periplasmic	Periplasmic	Periplasmic	:	0.484194	0.606515	3.42287	0.207365	0.279049	Periplasmic	peptidase M13	M13	9.20769	1.55279
UTBCD1_505	OuterMembrane	Extracellular	OuterMembrane	OuterMembrane	OuterMembrane	:	1.10757	3.26416	0.335273	0.16055	0.132446	OuterMembrane	peptidase S41	S41B	8.95982	1.51099
UTBCD1_3167	OuterMembrane	Extracellular	OuterMembrane	Extracellular	Extracellular	:	1.53515	2.33185	0.710647	0.229991	0.192356	OuterMembrane	hypothetical protein	S12	8.9226	1.50472
UTBCD1_1425	Cytoplasmic	Cytoplasmic	Cytoplasmic	Cytoplasmic	Cytoplasmic	:	0.476995	0.30773	0.893278	0.54677	2.77523	Cytoplasmic	ABC transporter ATP-binding protein	C39	8.86971	1.4958
UTBCD1_334	OuterMembrane	Extracellular	OuterMembrane	InnerMembrane	OuterMembrane	:	0.666471	3.19536	0.364949	0.596177	0.17704	OuterMembrane	alpha-2-macroglobulin domain protein	I39	8.83258	1.48953
UTBCD1_1953	Periplasmic	Periplasmic	Periplasmic	Periplasmic	Periplasmic	:	0.438011	1.09307	3.19872	0.117528	0.152674	Periplasmic	MULTISPECIES: peptidase M13	M13	8.77504	1.47983
UTBCD1_32	Cytoplasmic	Cytoplasmic	Cytoplasmic	Periplasmic	Cytoplasmic	:	0.0205094	0.0576892	1.14249	0.163793	3.61552	Cytoplasmic	amidohydrolase	M38	8.76219	1.47766
UTBCD1_1504	Cytoplasmic	Cytoplasmic	Periplasmic	Periplasmic	Cytoplasmic	:	0.151514	0.356231	2.56774	0.17274	1.75177	Periplasmic	peptidase S66	S66	8.54855	1.44164
UTBCD1_2820	OuterMembrane	OuterMembrane	OuterMembrane	Extracellular	OuterMembrane	:	0.922729	2.29289	1.03067	0.141556	0.612157	OuterMembrane	hypothetical protein	S12	8.51792	1.43647
UTBCD1_464	InnerMembrane	InnerMembrane	InnerMembrane	InnerMembrane	InnerMembrane	:	0.0525993	0.0183131	0.355752	4.2173	0.356039	InnerMembrane	peptidase A8	A8*	8.50685	1.4346
UTBCD1_321	OuterMembrane	OuterMembrane	Periplasmic	OuterMembrane	Periplasmic	:	0.681516	2.13971	1.74797	0.288064	0.142747	OuterMembrane	amidohydrolase	M38	8.49609	1.43279
UTBCD1_2264	Cytoplasmic	InnerMembrane	InnerMembrane	OuterMembrane	Cytoplasmic	:	0.392926	1.3894	0.481906	1.66081	1.07496	InnerMembrane	hypothetical protein	S12	8.47299	1.42889
UTBCD1_2721	OuterMembrane	Extracellular	OuterMembrane	OuterMembrane	OuterMembrane	:	0.645737	3.34549	0.259144	0.576945	0.172688	OuterMembrane	hypothetical protein	C14B	8.44992	1.425
UTBCD1_3159	Periplasmic	Periplasmic	OuterMembrane	Cytoplasmic	OuterMembrane	:	1.09191	1.25962	2.06673	0.0506472	0.531094	Periplasmic	peptidase M28	M28B	8.42128	1.42017
UTBCD1_2650	Periplasmic	OuterMembrane	Periplasmic	OuterMembrane	Periplasmic	:	0.449564	2.18411	1.73686	0.344949	0.284517	OuterMembrane	zinc-dependent metalloprotease	M10*	8.38164	1.41349
UTBCD1_2938	InnerMembrane	InnerMembrane	InnerMembrane	InnerMembrane	InnerMembrane	:	0.0348757	0.00925059	0.0319406	4.71316	0.210769	InnerMembrane	peptidase S54	S54	8.34499	1.40731
UTBCD1_2887	Cytoplasmic	Cytoplasmic	Cytoplasmic	Periplasmic	OuterMembrane	:	1.05051	0.727731	1.02037	0.44589	1.75551	Cytoplasmic	aminopeptidase	P01	8.19004	1.38118
UTBCD1_1885	Periplasmic	OuterMembrane	OuterMembrane	OuterMembrane	Periplasmic	:	0.572903	1.4381	2.37947	0.368883	0.240647	Periplasmic	peptidase M16	M16B	8.17817	1.37917
UTBCD1_1141	InnerMembrane	Periplasmic	Periplasmic	InnerMembrane	Periplasmic	:	0.329026	0.292934	2.05002	2.07168	0.256333	InnerMembrane	S26 family signal peptidase	S26A	8.16878	1.37759
UTBCD1_250	Periplasmic	Periplasmic	Cytoplasmic	Periplasmic	Periplasmic	:	0.800646	0.610259	2.32824	0.490634	0.770219	Periplasmic	M14 family peptidase	M14*	8.12118	1.36956
UTBCD1_2358	Periplasmic	Periplasmic	Periplasmic	OuterMembrane	Periplasmic	:	0.350281	0.574212	3.60552	0.248643	0.22134	Periplasmic	peptidase S46	S46	8.10693	1.36716
UTBCD1_2338	Cytoplasmic	InnerMembrane	Cytoplasmic	Periplasmic	InnerMembrane	:	0.0742169	0.189194	0.691435	1.48924	2.55591	Cytoplasmic	peptidase M41	M41	8.06642	1.36033
UTBCD1_1329	OuterMembrane	Cytoplasmic	Cytoplasmic	Cytoplasmic	Cytoplasmic	:	0.088886	1.42082	0.142069	0.445911	2.90231	Cytoplasmic	DNA repair protein RadA	S16	7.9574	1.34194
UTBCD1_1948	Cytoplasmic	Cytoplasmic	Cytoplasmic	Cytoplasmic	Cytoplasmic	:	0.125339	0.0159734	0.962067	0.071568	3.82505	Cytoplasmic	phenylhydantoinase	M38	7.92278	1.3361
UTBCD1_991	Extracellular	Extracellular	Extracellular	InnerMembrane	Extracellular	:	3.41345	0.865766	0.103377	0.510342	0.107065	Extracellular	peptidase S8 S53 subtilisin kexin sedolisin	S08A	7.90032	1.33232
UTBCD1_1739	Periplasmic	OuterMembrane	Periplasmic	OuterMembrane	Periplasmic	:	0.541317	1.18604	2.77668	0.275185	0.220779	Periplasmic	peptidase S9	S09C	7.8696	1.32714
UTBCD1_143	OuterMembrane	OuterMembrane	OuterMembrane	Periplasmic	OuterMembrane	:	0.27017	3.75816	0.81269	0.063452	0.0955259	OuterMembrane	peptidase S41	M41*	7.8594	1.32542
UTBCD1_1396	Cytoplasmic	Periplasmic	Periplasmic	Periplasmic	Periplasmic	:	0.096116	0.0716156	2.38086	0.332818	2.11859	Periplasmic	proline iminopeptidase	S33	7.7909	1.31386
UTBCD1_72	Periplasmic	Periplasmic	Periplasmic	Cytoplasmic	Periplasmic	:	0.0266566	0.0864674	3.25071	0.268077	1.36809	Periplasmic	transpeptidase	C82A	7.74493	1.30611
UTBCD1_240	Cytoplasmic	Cytoplasmic	Cytoplasmic	Cytoplasmic	Cytoplasmic	:	0.0710962	0.0588744	0.434499	0.449063	3.98647	Cytoplasmic	MULTISPECIES: ATP-dependent Clp protease proteolytic subunit	S14	7.74493	1.30611
UTBCD1_534	Periplasmic	OuterMembrane	Periplasmic	OuterMembrane	InnerMembrane	:	0.587274	1.16915	1.61208	1.1282	0.503288	Periplasmic	peptidase	M14A	7.72888	1.30341
UTBCD1_1478	Periplasmic	Extracellular	Periplasmic	Periplasmic	Periplasmic	:	1.59614	0.547515	1.67475	0.443213	0.738377	Periplasmic	acetyl esterase	S09X	7.72627	1.30296
UTBCD1_780	Cytoplasmic	Cytoplasmic	Cytoplasmic	Cytoplasmic	Cytoplasmic	:	0.0865309	0.0193479	0.111029	0.0262915	4.7568	Cytoplasmic	dihydroorotase	M38	7.50562	1.26575
UTBCD1_1422	Extracellular	OuterMembrane	OuterMembrane	OuterMembrane	OuterMembrane	:	1.35721	3.43473	0.119084	0.0682553	0.0207211	OuterMembrane	hypothetical protein	M01	7.44216	1.25505
UTBCD1_1913	Cytoplasmic	Cytoplasmic	Cytoplasmic	Cytoplasmic	Cytoplasmic	:	1.09816	0.526406	0.386962	0.115293	2.87318	Cytoplasmic	YceI like family protein	U73	7.40861	1.24939
UTBCD1_2842	Periplasmic	Periplasmic	Periplasmic	Periplasmic	Cytoplasmic	:	0.544436	0.380675	2.56057	0.250889	1.26343	Periplasmic	serine hydrolase	S12	7.39814	1.24763
UTBCD1_2740	Periplasmic	Periplasmic	Periplasmic	Periplasmic	Periplasmic	:	0.638133	0.310582	3.74229	0.151033	0.15796	Periplasmic	peptidase M28	M28B	7.37987	1.24455
UTBCD1_1323	Periplasmic	OuterMembrane	OuterMembrane	OuterMembrane	Periplasmic	:	0.348992	1.76488	2.06515	0.575237	0.245739	Periplasmic	serine hydrolase	S12	7.35582	1.24049
UTBCD1_1236	Cytoplasmic	OuterMembrane	Cytoplasmic	InnerMembrane	Cytoplasmic	:	0.230153	0.928606	0.491721	1.31269	2.03684	Cytoplasmic	hypothetical protein	S09X	7.32793	1.23579
UTBCD1_1783	Cytoplasmic	Cytoplasmic	Cytoplasmic	Cytoplasmic	Periplasmic	:	0.627827	0.185103	1.69144	0.265549	2.23008	Cytoplasmic	dihydroorotase multifunctional complex type	M38	7.32248	1.23487
UTBCD1_2240	InnerMembrane	InnerMembrane	InnerMembrane	InnerMembrane	InnerMembrane	:	0.0401359	0.266989	0.108505	4.31203	0.272336	InnerMembrane	hypothetical protein	M56	7.28899	1.22922
UTBCD1_28	Cytoplasmic	Cytoplasmic	Cytoplasmic	Cytoplasmic	Cytoplasmic	:	0.337892	0.325385	0.747287	0.394481	3.19496	Cytoplasmic	MULTISPECIES: anthranilate synthase subunit II	C26	7.27857	1.22746
UTBCD1_2135	Cytoplasmic	Cytoplasmic	Cytoplasmic	Periplasmic	Cytoplasmic	:	0.176362	0.207641	0.674289	0.0910771	3.85063	Cytoplasmic	Xaa-Pro aminopeptidase	M24B	7.18614	1.21188
UTBCD1_189	Extracellular	Periplasmic	Extracellular	OuterMembrane	Extracellular	:	1.92734	1.32082	1.23027	0.204529	0.317036	Extracellular	peptidase S9	S09B	7.18107	1.21102
UTBCD1_1441	Periplasmic	OuterMembrane	Cytoplasmic	Periplasmic	Periplasmic	:	0.456133	0.666494	2.55794	0.198587	1.12085	Periplasmic	peptidase M1	M01	7.17412	1.20985
UTBCD1_398	Periplasmic	Cytoplasmic	Periplasmic	Periplasmic	InnerMembrane	:	0.674867	0.721251	1.99344	0.663207	0.947235	Periplasmic	hypothetical protein	S09C	7.17015	1.20918
UTBCD1_2957	Cytoplasmic	Cytoplasmic	Cytoplasmic	Cytoplasmic	Cytoplasmic	:	0.0379749	0.0377482	0.111554	0.0850656	4.72766	Cytoplasmic	amidophosphoribosyltransferase Amidophosphoribosyltransferase	C44	7.16454	1.20823
UTBCD1_1595	OuterMembrane	Extracellular	OuterMembrane	InnerMembrane	OuterMembrane	:	0.861704	3.21127	0.214954	0.582326	0.129741	OuterMembrane	hypothetical protein	C25	7.14319	1.20463
UTBCD1_2289	Cytoplasmic	InnerMembrane	InnerMembrane	Cytoplasmic	Cytoplasmic	:	0.316524	0.364321	0.583449	1.6681	2.0676	Cytoplasmic	Xaa-Pro dipeptidyl-peptidase	S15*	7.11439	1.19978
UTBCD1_3165	OuterMembrane	InnerMembrane	InnerMembrane	InnerMembrane	Cytoplasmic	:	0.547952	1.1185	0.614644	1.40709	1.31181	InnerMembrane	serine hydrolase	S12	7.0107	1.18229
UTBCD1_2779	Cytoplasmic	Cytoplasmic	Cytoplasmic	Cytoplasmic	Cytoplasmic	:	0.0359742	0.037185	0.057359	0.799155	4.07033	Cytoplasmic	D-arabinose 5-phosphate isomerase	M50B	6.91301	1.16582
UTBCD1_2751	InnerMembrane	InnerMembrane	InnerMembrane	InnerMembrane	InnerMembrane	:	0.00805498	0.0134222	0.0309717	4.9339	0.0136544	InnerMembrane	hypothetical protein	M82	6.90822	1.16501
UTBCD1_2758	Cytoplasmic	Cytoplasmic	Cytoplasmic	Cytoplasmic	Cytoplasmic	:	0.475214	0.1981	0.550261	0.0575232	3.7189	Cytoplasmic	trypsin-like serine protease C-terminal PDZ domain	S01C	6.89062	1.16204
UTBCD1_813	OuterMembrane	Periplasmic	Periplasmic	Periplasmic	OuterMembrane	:	0.465171	1.76639	2.08129	0.417067	0.270083	Periplasmic	serine hydrolase	S12	6.89062	1.16204
UTBCD1_2694	Periplasmic	Cytoplasmic	Cytoplasmic	Extracellular	Cytoplasmic	:	0.638254	0.246657	1.38401	0.234428	2.49665	Cytoplasmic	metalloprotease Probable	M10*	6.88039	1.16032
UTBCD1_4	Cytoplasmic	Cytoplasmic	InnerMembrane	Periplasmic	OuterMembrane	:	0.484926	0.988467	0.824601	0.709709	1.9923	Cytoplasmic	ABC transporter ATP-binding protein	C39	6.85599	1.1562
UTBCD1_123	Cytoplasmic	Cytoplasmic	Cytoplasmic	InnerMembrane	Cytoplasmic	:	0.133709	0.555007	0.241585	0.754452	3.31525	Cytoplasmic	lon protease S16 family, ATP-dependent endopeptidase La	S16	6.82765	1.15142
UTBCD1_2230	OuterMembrane	OuterMembrane	OuterMembrane	OuterMembrane	Periplasmic	:	1.12069	2.70429	0.999895	0.0871988	0.0879325	OuterMembrane	hypothetical protein	M10B	6.74225	1.13702
UTBCD1_1485	Cytoplasmic	Cytoplasmic	Cytoplasmic	Extracellular	Cytoplasmic	:	0.515593	0.433448	0.232701	0.0370922	3.78117	Cytoplasmic	carbamoyl phosphate synthase small subunit	C26	6.7118	1.13188
UTBCD1_1883	OuterMembrane	OuterMembrane	OuterMembrane	Periplasmic	InnerMembrane	:	0.533355	1.73458	1.24033	0.772831	0.718901	OuterMembrane	beta-lactamase	S12	6.71146	1.13183
UTBCD1_1763	Cytoplasmic	Cytoplasmic	Cytoplasmic	Cytoplasmic	Cytoplasmic	:	0.73745	0.120561	0.946638	0.337421	2.85793	Cytoplasmic	aminopeptidase N	M01*	6.70394	1.13056
UTBCD1_116	Cytoplasmic	Cytoplasmic	Cytoplasmic	Cytoplasmic	Cytoplasmic	:	0.220191	0.104841	1.26484	0.658294	2.75183	Cytoplasmic	peptidase M42 Probable family	M42	6.63918	1.11964
UTBCD1_892	Periplasmic	Cytoplasmic	Periplasmic	Extracellular	Periplasmic	:	1.45898	0.433873	2.07989	0.139544	0.887712	Periplasmic	imidazole glycerol phosphate synthase subunit HisH	C26	6.63851	1.11952
UTBCD1_1679	OuterMembrane	OuterMembrane	OuterMembrane	OuterMembrane	Extracellular	:	1.15751	3.23901	0.480981	0.0700042	0.0524875	OuterMembrane	dipeptidyl peptidase family member 6	S09C	6.60099	1.1132
UTBCD1_2343	Periplasmic	OuterMembrane	OuterMembrane	Periplasmic	Cytoplasmic	:	0.190393	1.51526	1.91042	0.403578	0.980344	Periplasmic	hypothetical protein	M23B	6.53701	1.10241
UTBCD1_241	Cytoplasmic	Cytoplasmic	Cytoplasmic	Cytoplasmic	Cytoplasmic	:	0.185326	0.356811	0.592676	0.479995	3.38519	Cytoplasmic	MULTISPECIES: ATP-dependent Clp protease proteolytic subunit	S14	6.52126	1.09975
UTBCD1_2017	OuterMembrane	OuterMembrane	OuterMembrane	OuterMembrane	OuterMembrane	:	0.655138	3.01396	0.468038	0.154677	0.708193	OuterMembrane	hypothetical protein	C44	6.45342	1.08831
UTBCD1_1744	OuterMembrane	Extracellular	OuterMembrane	Extracellular	OuterMembrane	:	1.85898	2.90264	0.173199	0.0341309	0.0310585	OuterMembrane	D-alanyl-D-alanine carboxypeptidase	S13	6.3177	1.06542
UTBCD1_2582	Cytoplasmic	Cytoplasmic	Cytoplasmic	Cytoplasmic	Cytoplasmic	:	0.0132021	0.0329121	0.306874	0.134126	4.51289	Cytoplasmic	GMP synthetase	C26	6.29474	1.06155
UTBCD1_1095	Extracellular	Extracellular	Periplasmic	OuterMembrane	Periplasmic	:	1.81131	1.27336	1.70596	0.140696	0.0686771	Extracellular	peptidase S9	S09B	6.216	1.04827
UTBCD1_1133	Extracellular	Extracellular	Extracellular	Cytoplasmic	Extracellular	:	2.47359	0.973314	0.825018	0.0618627	0.666212	Extracellular	peptidase M1	M01	6.20207	1.04592
UTBCD1_2798	Periplasmic	Periplasmic	Periplasmic	Cytoplasmic	Periplasmic	:	0.171055	0.0382634	2.45249	0.26368	2.07451	Periplasmic	N-acyl-L-amino acid amidohydrolase	M20D	6.19278	1.04436
UTBCD1_2840	Periplasmic	Extracellular	Periplasmic	Periplasmic	Periplasmic	:	1.4522	0.560888	2.32661	0.323198	0.337098	Periplasmic	penicillin amidase	S45	6.08446	1.02609
UTBCD1_60	Extracellular	Extracellular	Extracellular	OuterMembrane	Extracellular	:	2.69492	1.22648	1.00047	0.0348748	0.0432593	Extracellular	aminopeptidase N	M01	6.08353	1.02593
UTBCD1_2928	OuterMembrane	Periplasmic	OuterMembrane	OuterMembrane	Periplasmic	:	1.15036	1.96551	1.66033	0.101429	0.122374	OuterMembrane	peptidase S10	S10	6.07057	1.02375
UTBCD1_3081	Periplasmic	OuterMembrane	OuterMembrane	OuterMembrane	Periplasmic	:	0.80918	1.96348	1.70373	0.241764	0.281845	OuterMembrane	gamma-glutamyltransferase	T03	6.05124	1.02049
UTBCD1_777	Periplasmic	Extracellular	Cytoplasmic	Cytoplasmic	Periplasmic	:	1.32681	0.476348	1.27429	0.352437	1.57011	Cytoplasmic	peptidase M1	M01	5.99019	1.01019
UTBCD1_775	Cytoplasmic	Cytoplasmic	Cytoplasmic	Cytoplasmic	Cytoplasmic	:	0.0155911	0.259649	0.333828	0.521845	3.86909	Cytoplasmic	MULTISPECIES: magnesium chelatase	S16	5.98768	1.00977
UTBCD1_2444	Periplasmic	Periplasmic	Periplasmic	Periplasmic	Periplasmic	:	0.148189	0.265523	3.88647	0.334058	0.365761	Periplasmic	peptidase M28	M28D	5.97334	1.00735
UTBCD1_1383	OuterMembrane	OuterMembrane	OuterMembrane	OuterMembrane	OuterMembrane	:	0.232272	4.49114	0.130243	0.09381	0.0525369	OuterMembrane	hypothetical protein	M01	5.95847	1.00484
UTBCD1_825	Cytoplasmic	Cytoplasmic	Cytoplasmic	Cytoplasmic	Cytoplasmic	:	0.501835	0.297792	0.729922	0.672112	2.79834	Cytoplasmic	NLP/P60 protein	C40	5.90669	0.99611
UTBCD1_2290	OuterMembrane	Periplasmic	Periplasmic	Extracellular	Periplasmic	:	1.20099	0.941465	2.60574	0.101186	0.15062	Periplasmic	serine hydrolase	S12	5.82339	0.982062
UTBCD1_326	Cytoplasmic	Cytoplasmic	Cytoplasmic	Cytoplasmic	Cytoplasmic	:	0.16478	0.126115	0.0819953	0.0730703	4.55404	Cytoplasmic	N-acyl-L-amino acid amidohydrolase	M20D	5.80272	0.978575
UTBCD1_1297	InnerMembrane	InnerMembrane	InnerMembrane	InnerMembrane	InnerMembrane	:	0.00998604	0.0178643	0.0121704	4.9544	0.00558081	InnerMembrane	abortive infection protein	M79	5.76849	0.972803
UTBCD1_1222	Periplasmic	Extracellular	Periplasmic	OuterMembrane	Periplasmic	:	1.64081	0.684101	2.32967	0.171996	0.173429	Periplasmic	peptidase M1 Probable family aminopeptidase precursor	M01	5.76483	0.972187
UTBCD1_1159	OuterMembrane	OuterMembrane	OuterMembrane	Periplasmic	OuterMembrane	:	1.36106	2.22092	1.06899	0.228204	0.120832	OuterMembrane	serine hydrolase	S12	5.72503	0.965473
UTBCD1_1356	OuterMembrane	OuterMembrane	OuterMembrane	OuterMembrane	OuterMembrane	:	0.828365	3.08383	0.781444	0.081373	0.224993	OuterMembrane	peptidase S9	S09B	5.68435	0.958614
UTBCD1_1351	InnerMembrane	InnerMembrane	InnerMembrane	Periplasmic	InnerMembrane	:	0.121816	0.130247	0.869936	2.8864	0.991605	InnerMembrane	hypothetical protein	S09C	5.60858	0.945836
UTBCD1_2191	Cytoplasmic	InnerMembrane	InnerMembrane	InnerMembrane	InnerMembrane	:	0.106681	0.792959	0.175045	3.00146	0.923857	InnerMembrane	ABC transporter ATP-binding protein	C39	5.56232	0.938035
UTBCD1_13	Periplasmic	Periplasmic	Periplasmic	OuterMembrane	Periplasmic	:	0.081764	0.817098	3.9583	0.113096	0.0297455	Periplasmic	gamma-glutamyltransferase	T03	5.54752	0.935538
UTBCD1_863	Cytoplasmic	Extracellular	Cytoplasmic	Cytoplasmic	OuterMembrane	:	0.852827	0.699139	0.425415	0.285689	2.73693	Cytoplasmic	SOS response UmuD protein	S24	5.5107	0.929329
UTBCD1_1125	InnerMembrane	InnerMembrane	InnerMembrane	InnerMembrane	InnerMembrane	:	0.0547972	0.0742537	0.435737	4.05622	0.378992	InnerMembrane	MULTISPECIES: zinc metalloprotease	M50B	5.49954	0.927446
UTBCD1_2571	Periplasmic	Periplasmic	Periplasmic	Periplasmic	Periplasmic	:	0.506105	0.713285	2.69605	0.252023	0.832542	Periplasmic	serine hydrolase	S12	5.47201	0.922804
UTBCD1_2068	Periplasmic	Periplasmic	Periplasmic	Cytoplasmic	Periplasmic	:	0.208544	0.319148	3.47284	0.172285	0.827183	Periplasmic	folate hydrolase	M28B	5.43675	0.916858
UTBCD1_1463	Extracellular	Cytoplasmic	Periplasmic	Cytoplasmic	Cytoplasmic	:	1.3038	0.410764	1.16873	0.0739812	2.04273	Cytoplasmic	YceI like family protein	U73	5.42038	0.914098
UTBCD1_661	Cytoplasmic	Cytoplasmic	Cytoplasmic	Cytoplasmic	Cytoplasmic	:	0.0841609	0.0957227	0.382098	0.0200015	4.41802	Cytoplasmic	Acetylornithine deacetylase/Succinyl-diaminopimelate desuccinylase related deacylases	M20F	5.39798	0.91032
UTBCD1_1320	OuterMembrane	Extracellular	OuterMembrane	Periplasmic	OuterMembrane	:	1.27745	2.84634	0.725813	0.0652194	0.0851811	OuterMembrane	D-alanyl-D-alanine carboxypeptidase (EC 3.4.16.4)	S13	5.28194	0.890751
UTBCD1_3150	Cytoplasmic	Cytoplasmic	Cytoplasmic	Periplasmic	Cytoplasmic	:	0.0515402	0.197336	0.724183	0.14358	3.88336	Cytoplasmic	asparagine synthase	C44	5.17482	0.872687
UTBCD1_2327	Periplasmic	Periplasmic	Periplasmic	Periplasmic	Periplasmic	:	0.723452	0.374495	3.19918	0.0798214	0.623056	Periplasmic	hypothetical protein	S01C	5.14296	0.867313
UTBCD1_2223	Periplasmic	InnerMembrane	InnerMembrane	InnerMembrane	Periplasmic	:	0.372097	0.332323	1.49413	2.31517	0.486275	InnerMembrane	peptidase M48 Putative family metalloprotease precursor	M48C	5.00609	0.844231
UTBCD1_2608	OuterMembrane	Extracellular	OuterMembrane	Cytoplasmic	OuterMembrane	:	0.97384	2.61906	0.557071	0.106849	0.74318	OuterMembrane	peptidase M28	M28E	4.92981	0.831367
UTBCD1_2561	OuterMembrane	Cytoplasmic	Cytoplasmic	Cytoplasmic	Cytoplasmic	:	1.08372	1.00684	0.130699	0.254705	2.52403	Cytoplasmic	alpha/beta hydrolase	S33	4.80427	0.810197
UTBCD1_255	Extracellular	Extracellular	Extracellular	OuterMembrane	Extracellular	:	3.02324	1.47127	0.363727	0.0996719	0.0420937	Extracellular	hypothetical protein	S08A	4.78612	0.807135
UTBCD1_1497	Cytoplasmic	Extracellular	Cytoplasmic	InnerMembrane	Cytoplasmic	:	0.555767	0.64931	0.158154	0.741789	2.89498	Cytoplasmic	MULTISPECIES: glutamate synthase	C44	4.77858	0.805864
UTBCD1_310	Periplasmic	Periplasmic	Periplasmic	Periplasmic	Periplasmic	:	1.01812	0.434368	3.08887	0.101775	0.356868	Periplasmic	hypothetical protein	M20F	4.71564	0.79525
UTBCD1_358	Cytoplasmic	Cytoplasmic	Cytoplasmic	Cytoplasmic	Cytoplasmic	:	0.138489	0.140279	0.443694	0.486599	3.79094	Cytoplasmic	X-Pro dipeptidase	M24B	4.64979	0.784144
UTBCD1_419	Cytoplasmic	Cytoplasmic	Cytoplasmic	Extracellular	Cytoplasmic	:	0.512516	0.068648	0.176158	0.167685	4.07499	Cytoplasmic	acetylornithine deacetylase	M20A	4.6484	0.78391
UTBCD1_1686	OuterMembrane	OuterMembrane	OuterMembrane	OuterMembrane	Periplasmic	:	0.640526	3.36355	0.800481	0.13969	0.0557558	OuterMembrane	zinc carboxypeptidase	M14*	4.5982	0.775445
UTBCD1_2430	Cytoplasmic	Cytoplasmic	Cytoplasmic	Cytoplasmic	Cytoplasmic	:	0.0327651	0.0290046	0.194855	0.358753	4.38462	Cytoplasmic	imidazolonepropionase Imidazolonepropionase	M38	4.59329	0.774616
UTBCD1_2196	Cytoplasmic	Periplasmic	Cytoplasmic	OuterMembrane	Cytoplasmic	:	0.611183	1.14065	1.04618	0.251216	1.95077	Cytoplasmic	carboxyl-terminal processing protease	S41A	4.58392	0.773037
UTBCD1_1267	Cytoplasmic	Cytoplasmic	Cytoplasmic	Cytoplasmic	Cytoplasmic	:	0.185872	0.0784724	1.11959	0.116583	3.49948	Cytoplasmic	hypothetical protein	M55	4.58308	0.772894
UTBCD1_2156	Periplasmic	Periplasmic	Periplasmic	OuterMembrane	Periplasmic	:	0.418097	0.555359	3.47639	0.297456	0.252694	Periplasmic	acyl-homoserine-lactone acylase	S45	4.56752	0.770271
UTBCD1_3129	Periplasmic	Periplasmic	Periplasmic	Periplasmic	Periplasmic	:	0.130007	0.0787309	2.93405	0.114506	1.74271	Periplasmic	MULTISPECIES: amidohydrolase	M20D	4.56439	0.769742
UTBCD1_1224	OuterMembrane	Extracellular	OuterMembrane	Periplasmic	Periplasmic	:	0.760359	1.63673	1.98753	0.390858	0.22453	Periplasmic	MULTISPECIES: aminopeptidase	P01	4.56353	0.769598
UTBCD1_2527	Periplasmic	Extracellular	Extracellular	OuterMembrane	OuterMembrane	:	1.36697	1.73876	1.34735	0.245304	0.301611	OuterMembrane	peptidase S9	S09A	4.49003	0.757203
UTBCD1_1503	Cytoplasmic	Cytoplasmic	Cytoplasmic	Periplasmic	Cytoplasmic	:	0.0615035	0.470779	0.501478	0.0246341	3.94161	Cytoplasmic	peptidase S66	S66	4.4468	0.749911
UTBCD1_1229	OuterMembrane	OuterMembrane	OuterMembrane	OuterMembrane	OuterMembrane	:	0.411499	2.98535	1.03951	0.242645	0.320996	OuterMembrane	peptidase M16	M16B	4.31688	0.728002
UTBCD1_2660	Cytoplasmic	InnerMembrane	InnerMembrane	Periplasmic	Cytoplasmic	:	0.125702	0.491547	1.00425	1.7119	1.6666	InnerMembrane	hydrolase	S09C	4.21974	0.711621
UTBCD1_1265	Cytoplasmic	Cytoplasmic	Cytoplasmic	Cytoplasmic	Cytoplasmic	:	0.0907547	0.0492699	0.132839	0.315716	4.41142	Cytoplasmic	N-acetylglucosamine-6-phosphate deacetylase	M38	4.21261	0.710419
UTBCD1_2496	OuterMembrane	Periplasmic	Cytoplasmic	Cytoplasmic	OuterMembrane	:	0.534642	1.50574	1.01528	0.0803341	1.86401	Cytoplasmic	peptidase S1 S6 chymotrypsin/Hap	S01C	3.98298	0.671693
UTBCD1_41	Periplasmic	Periplasmic	Periplasmic	OuterMembrane	Periplasmic	:	0.444608	0.961875	2.97944	0.466055	0.14802	Periplasmic	peptidase S9	S09D	3.96982	0.669473
UTBCD1_1687	Periplasmic	Periplasmic	Periplasmic	Periplasmic	Periplasmic	:	0.102082	0.183253	3.95691	0.178504	0.579254	Periplasmic	gamma-glutamyltranspeptidase	T03	3.86421	0.651665
UTBCD1_1151	OuterMembrane	OuterMembrane	OuterMembrane	OuterMembrane	OuterMembrane	:	0.594688	3.62127	0.592429	0.0965525	0.0950597	OuterMembrane	peptidase S9	S09B	3.76236	0.634488
UTBCD1_203	Periplasmic	InnerMembrane	Periplasmic	InnerMembrane	Periplasmic	:	0.296137	0.153724	2.276	1.23975	1.03439	Periplasmic	peptidase M48	M48C	3.74525	0.631602
UTBCD1_430	OuterMembrane	OuterMembrane	OuterMembrane	OuterMembrane	OuterMembrane	:	0.885798	3.78301	0.218923	0.0341563	0.078118	OuterMembrane	hypothetical protein	M23B	3.69736	0.623526
UTBCD1_2829	Cytoplasmic	Cytoplasmic	Cytoplasmic	Cytoplasmic	Cytoplasmic	:	0.0452051	0.0234268	0.497141	0.339881	4.09435	Cytoplasmic	N-acetylglucosamine-6-phosphate deacetylase	M38	3.66064	0.617334
UTBCD1_1509	Extracellular	Cytoplasmic	Cytoplasmic	Extracellular	Cytoplasmic	:	1.36817	0.447257	0.600276	0.189999	2.3943	Cytoplasmic	peptidase M10	M54*/M10*	3.60412	0.607801
UTBCD1_85	Cytoplasmic	Cytoplasmic	Cytoplasmic	Cytoplasmic	Cytoplasmic	:	0.0853813	0.172782	0.231597	0.022118	4.48812	Cytoplasmic	CTP synthetase	C26	3.60084	0.607248
UTBCD1_1975	Cytoplasmic	Cytoplasmic	Periplasmic	Cytoplasmic	Cytoplasmic	:	0.859278	0.522676	0.768838	0.0631701	2.78604	Cytoplasmic	YceI like family protein	U73	3.5649	0.601187
UTBCD1_1186	InnerMembrane	InnerMembrane	InnerMembrane	InnerMembrane	InnerMembrane	:	0.10398	0.0736458	0.102418	4.49763	0.22233	InnerMembrane	peptidase S54	S54	3.55556	0.599612
UTBCD1_3012	Periplasmic	Periplasmic	Periplasmic	OuterMembrane	Periplasmic	:	0.919063	0.965151	2.78935	0.0571173	0.269317	Periplasmic	peptidase S9 Prolyl oligopeptidase family protein precursor	S09C	3.47638	0.58626
UTBCD1_3124	Cytoplasmic	Cytoplasmic	Cytoplasmic	Cytoplasmic	Cytoplasmic	:	0.0632741	0.0319696	0.160017	0.0607966	4.68394	Cytoplasmic	peptidase S16	S16*	3.3663	0.567696
UTBCD1_1812	OuterMembrane	OuterMembrane	OuterMembrane	OuterMembrane	Extracellular	:	1.20492	2.23518	1.23931	0.232269	0.0883136	OuterMembrane	hypothetical protein	S09B	3.34877	0.564739
UTBCD1_2743	OuterMembrane	Extracellular	OuterMembrane	Cytoplasmic	OuterMembrane	:	0.799351	1.8594	0.682123	0.248201	1.41092	OuterMembrane	hypothetical protein	S33	3.34523	0.564142
UTBCD1_178	Cytoplasmic	Cytoplasmic	Cytoplasmic	Cytoplasmic	Cytoplasmic	:	0.0291952	0.0482481	0.147732	0.0441206	4.7307	Cytoplasmic	oligoendopeptidase F	M03B	3.30068	0.556629
UTBCD1_899	Cytoplasmic	Cytoplasmic	Cytoplasmic	Cytoplasmic	Cytoplasmic	:	0.0456763	0.274518	0.286	0.169025	4.22478	Cytoplasmic	asparagine synthase	C44	3.24333	0.546957
UTBCD1_306	OuterMembrane	OuterMembrane	OuterMembrane	OuterMembrane	OuterMembrane	:	0.35709	4.09665	0.25599	0.203955	0.0863125	OuterMembrane	hypothetical protein	C14B	3.16426	0.533623
UTBCD1_1764	Extracellular	Extracellular	OuterMembrane	Cytoplasmic	OuterMembrane	:	1.59762	1.50371	1.03537	0.035089	0.828216	Extracellular	aminopeptidase N	M01*	3.15629	0.53228
UTBCD1_1202	Cytoplasmic	Cytoplasmic	InnerMembrane	Cytoplasmic	Cytoplasmic	:	0.0600083	0.182411	0.15563	1.3901	3.21184	Cytoplasmic	hypothetical protein	S33	3.09186	0.521414
UTBCD1_394	OuterMembrane	Periplasmic	Cytoplasmic	Periplasmic	Extracellular	:	1.35355	0.652053	1.60541	0.388055	1.00094	Periplasmic	alpha/beta hydrolase fold protein	S33	3.03793	0.51232
UTBCD1_1754	OuterMembrane	Extracellular	Extracellular	Extracellular	OuterMembrane	:	1.89145	1.7529	0.62725	0.290835	0.437559	Extracellular	hypothetical protein	M43B	3.01841	0.509027
UTBCD1_2871	OuterMembrane	Cytoplasmic	OuterMembrane	Cytoplasmic	OuterMembrane	:	0.231339	2.15555	0.448298	0.730839	1.43398	OuterMembrane	alpha/beta hydrolase fold protein	S33	2.89295	0.48787
UTBCD1_703	Periplasmic	Extracellular	OuterMembrane	OuterMembrane	Extracellular	:	1.4847	1.45839	1.5572	0.12645	0.373259	Periplasmic	hypothetical protein	M10B	2.86158	0.482579
UTBCD1_2130	Cytoplasmic	Periplasmic	Extracellular	OuterMembrane	Cytoplasmic	:	1.26593	0.627486	1.14931	0.260581	1.6967	Cytoplasmic	peptidase M1 Probable family aminopeptidase precursor	M01	2.55526	0.430921
UTBCD1_3029	Periplasmic	Periplasmic	Periplasmic	Periplasmic	Periplasmic	:	1.18038	0.474701	2.74028	0.160247	0.444395	Periplasmic	X-Pro dipeptidyl-peptidase	S15*/S9*	2.49487	0.420736
UTBCD1_2098	Cytoplasmic	Cytoplasmic	Cytoplasmic	Cytoplasmic	Cytoplasmic	:	0.176672	0.0505204	0.23656	0.0769901	4.45926	Cytoplasmic	methionine aminopeptidase	M24A	2.38405	0.402049
UTBCD1_86	Periplasmic	Cytoplasmic	Periplasmic	Periplasmic	Cytoplasmic	:	0.345521	0.217564	2.14517	0.269723	2.02202	Periplasmic	amidohydrolase	M38	2.2319	0.376389
UTBCD1_2061	Cytoplasmic	Cytoplasmic	Cytoplasmic	Periplasmic	Cytoplasmic	:	0.0325608	0.0714327	0.793691	0.0350026	4.06731	Cytoplasmic	peptidase T	M20B	2.10617	0.355186
UTBCD1_2879	Periplasmic	Extracellular	OuterMembrane	OuterMembrane	Extracellular	:	1.64102	1.80549	1.20837	0.172195	0.172923	OuterMembrane	peptidase S9	S09C	2.09309	0.352981
UTBCD1_504	Cytoplasmic	Cytoplasmic	Cytoplasmic	Cytoplasmic	Cytoplasmic	:	0.142137	0.162107	0.135179	0.0625081	4.49807	Cytoplasmic	peptidase M23	M23B	2.05046	0.345791
UTBCD1_2620	OuterMembrane	Periplasmic	Cytoplasmic	Cytoplasmic	Cytoplasmic	:	0.670478	1.40816	0.633764	0.121326	2.16627	Cytoplasmic	homoserine O-acetyltransferase	S33	1.79593	0.302866
UTBCD1_1713	OuterMembrane	OuterMembrane	Cytoplasmic	Extracellular	Cytoplasmic	:	1.15815	1.83268	0.325087	0.152687	1.5314	OuterMembrane	MULTISPECIES: imidazole glycerol phosphate synthase subunit HisH	C26	1.61025	0.271553
UTBCD1_8	Cytoplasmic	Cytoplasmic	Cytoplasmic	Cytoplasmic	Extracellular	:	1.0335	0.323904	0.330026	0.266989	3.04558	Cytoplasmic	YceI like family protein	U73	1.46011	0.246234
UTBCD1_856	InnerMembrane	Cytoplasmic	InnerMembrane	Periplasmic	OuterMembrane	:	0.191797	0.655954	0.664479	2.32588	1.16189	InnerMembrane	MULTISPECIES: membrane protein	I87	0.90423	0.15249
UTBCD1_2507	Cytoplasmic	Cytoplasmic	Cytoplasmic	Periplasmic	Periplasmic	:	0.37587	0.653335	1.50834	0.400728	2.06173	Cytoplasmic	D-alanyl-D-alanine dipeptidase	M15D	0.655203	0.110494
UTBCD1_1330	InnerMembrane	InnerMembrane	InnerMembrane	InnerMembrane	InnerMembrane	:	0.132123	0.135515	0.439149	4.05741	0.235804	InnerMembrane	membrane protein Probable M48 family membrane-associated zinc metalloprotease precursor	M48*	0	0

## Sheet: CFX1
#SeqName	Comp.Result	Di-pep.Result	part-Comp.Result	chemo-type.Result	Neighbor	#Combined:	extra	outer	peri	inner	cyto	#Most-likely-Location	product	MEROPS family	expression (RPKM)	rel		#Most-likely-Location
UTCFX1_1036	Extracellular	Extracellular	Extracellular	Extracellular	Extracellular	:	4.43673	0.275869	0.264259	0.0195328	0.00361416	Extracellular	hypothetical protein	S01D	26.0893	3.64956		Cytoplasmic	53
UTCFX1_614	Periplasmic	Periplasmic	Periplasmic	Cytoplasmic	Cytoplasmic	:	0.379626	0.57839	1.27326	0.477114	2.29161	Cytoplasmic	Biotin synthesis protein BioH	S33	17.7778	2.48688		Extracellular	10
UTCFX1_348	Cytoplasmic	Cytoplasmic	Cytoplasmic	Cytoplasmic	Cytoplasmic	:	0.0224815	0.019298	0.31132	0.150409	4.49649	Cytoplasmic	Glutamine amidotransferase, class I	C26	16.9889	2.37652		InnerMembrane	20
UTCFX1_1687	Cytoplasmic	Cytoplasmic	Cytoplasmic	Cytoplasmic	Cytoplasmic	:	0.0790164	0.0968725	0.225824	1.14555	3.45274	Cytoplasmic	ATP-dependent Clp protease proteolytic subunit (EC 3.4.21.92)	S14	15.2351	2.13119		OuterMembrane	5
UTCFX1_1035	Cytoplasmic	Cytoplasmic	Cytoplasmic	Cytoplasmic	OuterMembrane	:	0.250678	1.09254	0.736152	0.195054	2.72558	Cytoplasmic	hypothetical protein	M14B	14.0706	1.96829		Periplasmic	12
UTCFX1_620	InnerMembrane	InnerMembrane	InnerMembrane	Cytoplasmic	InnerMembrane	:	0.0567797	0.0804389	0.244971	2.92836	1.68945	InnerMembrane	alpha/beta hydrolase fold	S33	13.9058	1.94524		total	100
UTCFX1_678	Cytoplasmic	Cytoplasmic	Cytoplasmic	Periplasmic	Cytoplasmic	:	0.151266	0.182781	0.783877	0.261612	3.62046	Cytoplasmic	hypothetical protein	M19	13.5077	1.88956
UTCFX1_1630	Cytoplasmic	Cytoplasmic	Cytoplasmic	Cytoplasmic	Cytoplasmic	:	0.00783949	0.0274931	0.0659133	0.0423706	4.85638	Cytoplasmic	Acetylornithine deacetylase (EC 3.5.1.16)	M20A	13.1068	1.83347
UTCFX1_882	Periplasmic	OuterMembrane	Periplasmic	Cytoplasmic	Periplasmic	:	0.656818	0.805358	2.19445	0.0740066	1.26937	Periplasmic	Oligoendopeptidase F	M03B	12.9168	1.8069
UTCFX1_1568	Extracellular	Extracellular	OuterMembrane	OuterMembrane	Extracellular	:	1.85067	1.70139	0.86779	0.208759	0.371384	Extracellular	hypothetical protein	M01	12.8467	1.79709
UTCFX1_871	Cytoplasmic	Cytoplasmic	Cytoplasmic	Cytoplasmic	Cytoplasmic	:	0.0228205	0.0243948	0.149462	0.327829	4.47549	Cytoplasmic	Pyridoxine biosynthesis glutamine amidotransferase, glutaminase subunit (EC 2.4.2.-)	C26	12.7385	1.78195
UTCFX1_2273	Cytoplasmic	OuterMembrane	Cytoplasmic	Cytoplasmic	Cytoplasmic	:	0.261718	0.663439	0.667664	0.14168	3.2655	Cytoplasmic	Protease II (EC 3.4.21.83)	S09A	12.5673	1.75801
UTCFX1_2385	Cytoplasmic	Cytoplasmic	Cytoplasmic	Cytoplasmic	Cytoplasmic	:	0.0414483	0.0580618	0.146598	0.0890993	4.66479	Cytoplasmic	hypothetical protein	C45	12.3548	1.72828
UTCFX1_2456	Cytoplasmic	Cytoplasmic	Cytoplasmic	Cytoplasmic	Cytoplasmic	:	0.0503684	0.0145145	0.473024	0.854678	3.60742	Cytoplasmic	hypothetical protein	S33	12.3174	1.72304
UTCFX1_1633	Cytoplasmic	Cytoplasmic	Cytoplasmic	Cytoplasmic	Cytoplasmic	:	0.0208145	0.0574246	0.439521	0.0681103	4.41413	Cytoplasmic	Guanine deaminase (EC 3.5.4.3) Hydroxydechloroatrazine ethylaminohydrolase 3.5.99.3)	M38	12.2301	1.71083
UTCFX1_1407	Cytoplasmic	Cytoplasmic	Cytoplasmic	Cytoplasmic	Periplasmic	:	0.222278	0.363249	0.82195	0.0555745	3.53695	Cytoplasmic	Carboxypeptidase-related protein	S10	11.9553	1.67239
UTCFX1_1485	OuterMembrane	InnerMembrane	InnerMembrane	InnerMembrane	InnerMembrane	:	0.377046	0.842694	0.607427	2.94513	0.227705	InnerMembrane	hypothetical protein	S01C	11.657	1.63066
UTCFX1_1000	Periplasmic	Cytoplasmic	Cytoplasmic	Cytoplasmic	Cytoplasmic	:	0.058352	0.108374	1.77384	0.051031	3.0084	Cytoplasmic	Oligoendopeptidase F	M03B	11.5537	1.61621
UTCFX1_2382	Periplasmic	Cytoplasmic	Periplasmic	Cytoplasmic	Extracellular	:	0.9705	0.581855	1.00202	0.797774	1.64785	Cytoplasmic	Signal peptidase I (EC 3.4.21.89)	S26A	11.1634	1.56162
UTCFX1_818	InnerMembrane	InnerMembrane	InnerMembrane	InnerMembrane	InnerMembrane	:	0.0217292	0.0242792	0.0408362	4.84186	0.0712953	InnerMembrane	Rhomboid family protein	S54	11.0987	1.55256
UTCFX1_549	Cytoplasmic	Cytoplasmic	Cytoplasmic	Cytoplasmic	Cytoplasmic	:	0.0199007	0.0440885	0.760089	0.114744	4.06118	Cytoplasmic	Acetylornithine deacetylase/Succinyl-diaminopimelate desuccinylase related deacylases	M20F	11.0712	1.54871
UTCFX1_1034	Periplasmic	Periplasmic	Extracellular	InnerMembrane	Periplasmic	:	1.0756	0.391414	2.38371	0.813204	0.336072	Periplasmic	hypothetical protein	C82A	10.956	1.53261
UTCFX1_2229	InnerMembrane	Cytoplasmic	Cytoplasmic	Cytoplasmic	Cytoplasmic	:	0.01708	0.0137327	0.0670422	0.939843	3.9623	Cytoplasmic	hypothetical protein	S33	10.874	1.52113
UTCFX1_448	Periplasmic	Periplasmic	OuterMembrane	Periplasmic	OuterMembrane	:	1.05847	1.52597	1.56315	0.64942	0.202985	Periplasmic	peptidase M23B	M23A	10.8106	1.51227
UTCFX1_2419	Periplasmic	InnerMembrane	Extracellular	OuterMembrane	Periplasmic	:	1.21135	1.30554	1.39468	0.862658	0.225771	Periplasmic	HtrA protease/chaperone protein	S01C	10.7768	1.50753
UTCFX1_2476	Extracellular	Periplasmic	Periplasmic	OuterMembrane	Periplasmic	:	0.952095	0.957212	2.26695	0.390856	0.432888	Periplasmic	Penicillin amidase precursor (EC 3.5.1.11)	S45	10.775	1.50729
UTCFX1_642	InnerMembrane	InnerMembrane	InnerMembrane	InnerMembrane	InnerMembrane	:	0.000330843	0.000880341	0.00163446	4.99113	0.00602886	InnerMembrane	Putative zinc metalloprotease MJ0392 (EC 3.4.24.-)	M50B	10.7263	1.50047
UTCFX1_991	InnerMembrane	InnerMembrane	InnerMembrane	InnerMembrane	InnerMembrane	:	0.0138735	0.00668123	0.0121147	4.94708	0.0202529	InnerMembrane	Sterol-regulatory element binding protein (SREBP) site 2 protease family	M50B	10.6458	1.48921
UTCFX1_802	Cytoplasmic	Cytoplasmic	Cytoplasmic	Cytoplasmic	Cytoplasmic	:	0.0486945	0.10456	0.352851	0.363686	4.13021	Cytoplasmic	SOS-response repressor protease LexA (EC 3.4.21.88)	S24	10.5717	1.47885
UTCFX1_2472	Cytoplasmic	Cytoplasmic	Cytoplasmic	Periplasmic	Cytoplasmic	:	0.324533	0.67052	1.2899	0.310114	2.40494	Cytoplasmic	Acylamino-acid-releasing enzyme	S09C	10.5699	1.47859
UTCFX1_1858	InnerMembrane	InnerMembrane	InnerMembrane	Periplasmic	InnerMembrane	:	0.084662	0.33636	0.651741	3.39209	0.535144	InnerMembrane	transporter, stomatin/podocin/band 7/nephrosis.2/SPFH (Stomatin) family	I87	10.5508	1.47593
UTCFX1_1793	Cytoplasmic	Cytoplasmic	Cytoplasmic	Cytoplasmic	Cytoplasmic	:	0.0113681	0.141271	0.602575	0.0359468	4.20884	Cytoplasmic	Acetylornithine deacetylase/Succinyl-diaminopimelate desuccinylase related deacylases	M20F	10.4707	1.46472
UTCFX1_1372	Cytoplasmic	Cytoplasmic	Cytoplasmic	OuterMembrane	Cytoplasmic	:	0.0940235	0.573287	0.60876	0.0933655	3.63056	Cytoplasmic	Deblocking aminopeptidase (EC 3.4.11.-)	M42	10.2769	1.43761
UTCFX1_737	Cytoplasmic	Cytoplasmic	Cytoplasmic	OuterMembrane	Cytoplasmic	:	0.0221847	0.602804	0.410154	0.15696	3.8079	Cytoplasmic	MG(2+) CHELATASE FAMILY PROTEIN / ComM-related protein	S16	9.90275	1.38527
UTCFX1_1693	OuterMembrane	Periplasmic	Periplasmic	Extracellular	Periplasmic	:	1.48018	1.0256	2.17169	0.0760563	0.246478	Periplasmic	hypothetical protein	M23B	9.69433	1.35611
UTCFX1_1196	OuterMembrane	InnerMembrane	InnerMembrane	OuterMembrane	Extracellular	:	0.633155	1.54778	0.646736	1.85257	0.319762	InnerMembrane	hypothetical protein	M23B	9.69086	1.35563
UTCFX1_2552	InnerMembrane	InnerMembrane	InnerMembrane	InnerMembrane	InnerMembrane	:	0.00748891	0.0264672	0.0341154	4.87017	0.0617622	InnerMembrane	Membrane-associated zinc metalloprotease	M50B	9.34749	1.30759
UTCFX1_2515	Extracellular	Extracellular	Extracellular	InnerMembrane	Extracellular	:	3.42606	0.68859	0.150244	0.592324	0.142784	Extracellular	hypothetical protein	C60A	9.16615	1.28223
UTCFX1_330	Cytoplasmic	Cytoplasmic	Cytoplasmic	InnerMembrane	Cytoplasmic	:	0.073715	0.3289	0.245122	0.675904	3.67636	Cytoplasmic	ATP-dependent protease La (EC 3.4.21.53) Type I	S16	8.71853	1.21961
UTCFX1_562	InnerMembrane	InnerMembrane	InnerMembrane	InnerMembrane	InnerMembrane	:	0.01068	0.0173016	0.0129847	4.90892	0.0501143	InnerMembrane	hypothetical protein	M82	8.69827	1.21678
UTCFX1_1567	OuterMembrane	Extracellular	OuterMembrane	InnerMembrane	Extracellular	:	1.74177	1.44809	0.618394	1.04453	0.147216	Extracellular	hypothetical protein	M01	8.63677	1.20817
UTCFX1_819	OuterMembrane	Extracellular	OuterMembrane	InnerMembrane	Periplasmic	:	0.734848	2.83357	0.643215	0.613573	0.174795	OuterMembrane	hypothetical protein	I39	8.6293	1.20713
UTCFX1_2455	InnerMembrane	InnerMembrane	InnerMembrane	InnerMembrane	InnerMembrane	:	0.0351787	0.302292	0.258182	3.92122	0.483125	InnerMembrane	hypothetical protein	S33	8.58819	1.20138
UTCFX1_1632	Cytoplasmic	Cytoplasmic	Cytoplasmic	Cytoplasmic	Cytoplasmic	:	0.0112503	0.067564	0.498952	0.319285	4.10295	Cytoplasmic	Adenine deaminase (EC 3.5.4.2)	M38	8.50628	1.18992
UTCFX1_1828	Cytoplasmic	Cytoplasmic	Cytoplasmic	Cytoplasmic	Cytoplasmic	:	0.00460365	0.130667	0.112638	0.152186	4.5999	Cytoplasmic	hypothetical protein	M20X	8.42736	1.17888
UTCFX1_1585	OuterMembrane	Periplasmic	Periplasmic	Periplasmic	Periplasmic	:	0.149653	1.07136	2.44236	0.677634	0.658992	Periplasmic	Carboxyl-terminal protease (EC 3.4.21.102)	S41A	8.41267	1.17682
UTCFX1_968	Periplasmic	OuterMembrane	OuterMembrane	OuterMembrane	Periplasmic	:	0.660573	1.99608	1.22868	0.389732	0.724937	OuterMembrane	prolyl oligopeptidase family protein	S09C	8.4031	1.17549
UTCFX1_1078	Extracellular	OuterMembrane	OuterMembrane	OuterMembrane	Extracellular	:	2.07913	2.35546	0.272515	0.0698281	0.223057	OuterMembrane	metal-dependent protease	M30	8.38839	1.17343
UTCFX1_1341	Cytoplasmic	Cytoplasmic	Cytoplasmic	Cytoplasmic	Cytoplasmic	:	0.0309677	0.0363796	0.315234	0.148349	4.46907	Cytoplasmic	Imidazolonepropionase (EC 3.5.2.7)	M38	8.2029	1.14748
UTCFX1_2507	Cytoplasmic	Cytoplasmic	Cytoplasmic	Cytoplasmic	Periplasmic	:	0.102969	0.170365	1.74969	0.0720976	2.90488	Cytoplasmic	Thermostable carboxypeptidase 1 (EC 3.4.17.19)	M32	7.79508	1.09043
UTCFX1_874	InnerMembrane	InnerMembrane	InnerMembrane	InnerMembrane	InnerMembrane	:	0.00985896	0.0210851	0.202057	4.32905	0.437948	InnerMembrane	Putative stomatin/prohibitin-family membrane protease subunit YbbK	I87	7.54803	1.05587
UTCFX1_1929	Extracellular	Extracellular	Extracellular	Periplasmic	Extracellular	:	2.38566	0.64297	1.5759	0.27794	0.117525	Extracellular	dipeptidyl peptidase IV-related protein	S09C	7.48413	1.04693
UTCFX1_1428	InnerMembrane	InnerMembrane	InnerMembrane	Periplasmic	InnerMembrane	:	0.0539874	0.0717978	1.47085	2.81151	0.591846	InnerMembrane	hypothetical protein	S26A	7.44961	1.0421
UTCFX1_354	InnerMembrane	Cytoplasmic	Periplasmic	Cytoplasmic	Cytoplasmic	:	0.0906764	0.220576	1.12713	0.924587	2.63703	Cytoplasmic	leucine aminopeptidase precursor	M28F	7.32413	1.02455
UTCFX1_2187	Cytoplasmic	Cytoplasmic	Cytoplasmic	Cytoplasmic	InnerMembrane	:	0.444347	0.196471	0.530099	0.762859	3.06622	Cytoplasmic	Methionine aminopeptidase (EC 3.4.11.18)	M24A	7.09449	0.992428
UTCFX1_1853	InnerMembrane	Cytoplasmic	InnerMembrane	Periplasmic	InnerMembrane	:	0.0295362	0.0963783	0.973826	2.68566	1.2146	InnerMembrane	Putative stomatin/prohibitin-family membrane protease subunit YbbK	I87	6.91522	0.96735
UTCFX1_757	OuterMembrane	Cytoplasmic	Cytoplasmic	Cytoplasmic	Cytoplasmic	:	0.0666373	0.687597	0.146934	1.0939	3.00493	Cytoplasmic	peptidase C60, sortase A B	C60A	6.89207	0.964111
UTCFX1_447	Periplasmic	Extracellular	Periplasmic	InnerMembrane	Extracellular	:	1.60688	0.973351	1.36268	0.952493	0.104598	Extracellular	hypothetical protein	M23A	6.78603	0.949278
UTCFX1_533	Cytoplasmic	Periplasmic	Cytoplasmic	Cytoplasmic	InnerMembrane	:	0.0458679	0.0607001	1.14624	1.0674	2.6798	Cytoplasmic	acylglycerol lipase	S09C	6.70763	0.938311
UTCFX1_237	Cytoplasmic	Cytoplasmic	Cytoplasmic	Cytoplasmic	Cytoplasmic	:	0.420062	0.169912	0.515702	0.0448419	3.84948	Cytoplasmic	Aminopeptidase YpdF (MP-, MA-, MS-, AP-, NP- specific)	M24B	6.63439	0.928066
UTCFX1_2248	Cytoplasmic	Cytoplasmic	Cytoplasmic	Cytoplasmic	Cytoplasmic	:	0.0393796	0.0416518	0.559125	0.0932715	4.26657	Cytoplasmic	N-acetyl-L,L-diaminopimelate deacetylase homolog (EC 3.5.1.18)	M20D	6.58644	0.921359
UTCFX1_2155	InnerMembrane	InnerMembrane	InnerMembrane	InnerMembrane	InnerMembrane	:	0.0116251	0.0141944	0.0143371	4.93262	0.0272179	InnerMembrane	hypothetical protein	M50B	6.55469	0.916917
UTCFX1_600	Cytoplasmic	Cytoplasmic	Cytoplasmic	OuterMembrane	Cytoplasmic	:	0.483237	0.72892	0.574497	0.0407289	3.17261	Cytoplasmic	peptidase M29, aminopeptidase II	M29	6.55058	0.916341
UTCFX1_1565	Cytoplasmic	Periplasmic	InnerMembrane	InnerMembrane	Cytoplasmic	:	0.0632922	0.0526709	1.27689	1.47264	2.13452	Cytoplasmic	Epoxide hydrolase (EC 3.3.2.9)	S33	6.47023	0.905101
UTCFX1_2337	Cytoplasmic	Cytoplasmic	Cytoplasmic	Cytoplasmic	Cytoplasmic	:	0.291499	0.328606	0.430836	0.866564	3.08249	Cytoplasmic	endo-type 6-aminohexanoate oligomer hydrolase	P01	6.44503	0.901576
UTCFX1_1187	Cytoplasmic	Cytoplasmic	Cytoplasmic	Cytoplasmic	Cytoplasmic	:	0.0117838	0.0526886	0.255245	0.172753	4.50753	Cytoplasmic	Pyrimidine deaminase archaeal predicted (EC 3.5.4.26)	M38	6.38018	0.892505
UTCFX1_1199	Cytoplasmic	InnerMembrane	InnerMembrane	InnerMembrane	InnerMembrane	:	0.0219005	0.185863	0.319636	2.74721	1.72539	InnerMembrane	Cell division protein FtsH (EC 3.4.24.-)	M41	6.37785	0.892179
UTCFX1_1753	Cytoplasmic	Cytoplasmic	Cytoplasmic	Cytoplasmic	Cytoplasmic	:	0.476863	0.0629604	0.691913	0.37074	3.39752	Cytoplasmic	hypothetical protein	M55	6.34132	0.887068
UTCFX1_2313	Cytoplasmic	Cytoplasmic	Cytoplasmic	Cytoplasmic	Cytoplasmic	:	0.0334343	0.333492	0.413434	0.386524	3.83311	Cytoplasmic	GMP synthase (EC 6.3.5.2)	C26	6.24247	0.873241
UTCFX1_1764	Periplasmic	Extracellular	Extracellular	Extracellular	Extracellular	:	2.5483	0.538636	1.14677	0.109378	0.656915	Extracellular	thermolysin metallopeptidase, putative	M04	6.223	0.870517
UTCFX1_969	Periplasmic	Cytoplasmic	Cytoplasmic	Periplasmic	Cytoplasmic	:	0.910934	0.0901234	1.22468	0.274081	2.50018	Cytoplasmic	beta-peptidyl aminopeptidase (EC 3.4.11.25)	P01	6.19787	0.867002
UTCFX1_1420	Cytoplasmic	Cytoplasmic	Cytoplasmic	Cytoplasmic	Cytoplasmic	:	0.12156	0.305967	0.450768	0.135256	3.98645	Cytoplasmic	probable proteinase	M16B	6.09477	0.852579
UTCFX1_2123	InnerMembrane	InnerMembrane	InnerMembrane	InnerMembrane	InnerMembrane	:	0.000124608	0.000252873	0.000994324	4.99682	0.00180612	InnerMembrane	hypothetical protein	M79	5.92133	0.828318
UTCFX1_552	Cytoplasmic	Cytoplasmic	Cytoplasmic	Cytoplasmic	Cytoplasmic	:	0.0133633	0.106908	0.132093	0.0546752	4.69296	Cytoplasmic	CTP synthase (EC 6.3.4.2)	C26	5.91192	0.827001
UTCFX1_515	Periplasmic	Periplasmic	Periplasmic	OuterMembrane	Periplasmic	:	0.700543	1.34779	1.96222	0.340445	0.649	Periplasmic	carboxy-terminal-processing protease	S41A	5.88792	0.823644
UTCFX1_2558	OuterMembrane	Cytoplasmic	OuterMembrane	OuterMembrane	Cytoplasmic	:	0.39252	1.96876	0.946416	0.508179	1.18412	OuterMembrane	hypothetical protein	S41A	5.88732	0.82356
UTCFX1_574	Cytoplasmic	Cytoplasmic	Cytoplasmic	Cytoplasmic	Cytoplasmic	:	0.0213594	0.079433	0.53187	0.210078	4.15726	Cytoplasmic	Deblocking aminopeptidase (EC 3.4.11.-)	M42	5.66064	0.791851
UTCFX1_674	Periplasmic	Extracellular	Periplasmic	Extracellular	Extracellular	:	2.18546	0.296205	1.80903	0.526133	0.183173	Extracellular	hypothetical protein	M23B	5.58062	0.780657
UTCFX1_1590	InnerMembrane	Cytoplasmic	InnerMembrane	Periplasmic	Cytoplasmic	:	0.0870765	0.160786	1.13938	1.51334	2.09942	Cytoplasmic	hypothetical protein	S33	5.37356	0.751691
UTCFX1_171	Periplasmic	Periplasmic	Periplasmic	Periplasmic	Periplasmic	:	0.649274	0.365525	3.46403	0.302825	0.218342	Periplasmic	hypothetical protein	C82A	5.32183	0.744455
UTCFX1_258	Cytoplasmic	Cytoplasmic	Cytoplasmic	Cytoplasmic	Cytoplasmic	:	0.00796285	0.0726539	0.363535	0.0754159	4.48043	Cytoplasmic	putative selenium metabolism protein SsnA	M38	5.30554	0.742176
UTCFX1_1338	InnerMembrane	InnerMembrane	InnerMembrane	InnerMembrane	InnerMembrane	:	0.00245145	0.0256724	0.0127584	4.90906	0.0500588	InnerMembrane	Putative membrane-bound ClpP-class protease associated	S49C	5.23391	0.732156
UTCFX1_1936	InnerMembrane	Periplasmic	InnerMembrane	Cytoplasmic	Cytoplasmic	:	0.194033	0.336756	1.03562	1.67778	1.75581	Cytoplasmic	hypothetical protein	S12	5.22385	0.73075
UTCFX1_897	Cytoplasmic	Cytoplasmic	Periplasmic	Cytoplasmic	Periplasmic	:	0.0369469	0.011356	2.06238	0.225425	2.66389	Cytoplasmic	Carbamoyl-phosphate synthase large chain (EC 6.3.5.5) / small Aspartate carbamoyltransferase 2.1.3.2) Dihydroorotase 3.5.2.3)	M38	4.88341	0.683126
UTCFX1_2227	InnerMembrane	InnerMembrane	InnerMembrane	InnerMembrane	InnerMembrane	:	0.00843302	0.00914963	0.0116006	4.95719	0.0136217	InnerMembrane	hypothetical protein	M79	4.87334	0.681717
UTCFX1_576	Cytoplasmic	Cytoplasmic	Cytoplasmic	Cytoplasmic	Cytoplasmic	:	0.00535776	0.0136659	0.0540967	0.270996	4.65588	Cytoplasmic	endo-1,4-beta-glucanase	M42	4.86975	0.681216
UTCFX1_446	Extracellular	Extracellular	Extracellular	OuterMembrane	Extracellular	:	2.50445	1.50011	0.864417	0.0880364	0.0429843	Extracellular	LasA protease precursor	M23A	4.70469	0.658126
UTCFX1_1421	OuterMembrane	Cytoplasmic	Cytoplasmic	Cytoplasmic	OuterMembrane	:	0.193695	2.37185	0.495019	0.14612	1.79331	OuterMembrane	peptidase M16-like	M16B	4.68279	0.655062
UTCFX1_597	Cytoplasmic	Cytoplasmic	Cytoplasmic	Cytoplasmic	Cytoplasmic	:	0.153601	0.233648	0.745411	0.149562	3.71778	Cytoplasmic	Aminopeptidase S (Leu, Val, Phe, Tyr preference) (EC 3.4.11.24)	M29	4.50614	0.630351
UTCFX1_1604	Cytoplasmic	Cytoplasmic	Cytoplasmic	Cytoplasmic	Cytoplasmic	:	0.101439	0.626592	0.504038	0.93767	2.83026	Cytoplasmic	DNA repair protein RadA	S16	3.96127	0.554131
UTCFX1_575	Cytoplasmic	Cytoplasmic	Cytoplasmic	Cytoplasmic	Cytoplasmic	:	0.00703624	0.0182395	0.0733887	0.103582	4.79775	Cytoplasmic	putative aminopeptidase	M42	3.62267	0.506764
UTCFX1_87	InnerMembrane	InnerMembrane	InnerMembrane	InnerMembrane	InnerMembrane	:	0.0798931	0.0498655	0.191431	4.52267	0.156135	InnerMembrane	Lipoprotein signal peptidase	A08	3.52521	0.493132
UTCFX1_2019	Cytoplasmic	Periplasmic	Cytoplasmic	Cytoplasmic	Cytoplasmic	:	0.0891364	0.0404577	0.829999	0.193573	3.84683	Cytoplasmic	Peptidase, M20/M25/M40 family	M20A	3.46416	0.484591
UTCFX1_1556	Cytoplasmic	Cytoplasmic	Cytoplasmic	Cytoplasmic	Cytoplasmic	:	0.014035	0.0105731	0.541617	0.0695597	4.36422	Cytoplasmic	Dihydropyrimidinase (EC 3.5.2.2)	M38	3.36418	0.470605
UTCFX1_1987	Periplasmic	Periplasmic	Periplasmic	Cytoplasmic	Extracellular	:	0.661327	0.92801	1.83771	0.160107	1.41284	Periplasmic	hypothetical protein	S09X	3.27081	0.457544
UTCFX1_2062	Periplasmic	Periplasmic	Extracellular	Periplasmic	Periplasmic	:	1.20056	0.346681	2.41886	0.736727	0.297178	Periplasmic	peptidase M23B	M23B	3.00901	0.420922
UTCFX1_480	Extracellular	Cytoplasmic	Extracellular	OuterMembrane	Extracellular	:	2.48802	0.876688	0.614414	0.568804	0.452074	Extracellular	peptidase M23B	M23B	2.9742	0.416052
UTCFX1_1188	Periplasmic	Periplasmic	Periplasmic	Periplasmic	Cytoplasmic	:	0.477261	0.059408	2.74317	0.717483	1.00268	Periplasmic	hypothetical protein	M14B	2.93526	0.410604
UTCFX1_2264	Cytoplasmic	Cytoplasmic	Cytoplasmic	Cytoplasmic	Cytoplasmic	:	0.0032856	0.01327	0.0962016	0.448597	4.43865	Cytoplasmic	Glucosamine--fructose-6-phosphate aminotransferase (EC 2.6.1.16)	C44	2.83827	0.397037
UTCFX1_1816	InnerMembrane	InnerMembrane	InnerMembrane	Cytoplasmic	Cytoplasmic	:	0.0154402	0.202109	0.323912	2.86817	1.59037	InnerMembrane	alpha/beta hydrolase	S33	1.34796	0.188563

## Sheet: CFX2
#SeqName	Comp.Result	Di-pep.Result	part-Comp.Result	chemo-type.Result	Neighbor	#Combined:	extra	outer	peri	inner	cyto	#Most-likely-Location	product	MEROPS family	expression (RPKM)	rel		#Most-likely-Location
UTCFX2_1552	InnerMembrane	Cytoplasmic	InnerMembrane	Cytoplasmic	InnerMembrane	:	0.051417	0.286952	0.674332	1.81561	2.17168	Cytoplasmic	ATP-dependent Clp protease proteolytic subunit (EC 3.4.21.92)	S14	16.1598	7.10187		Cytoplasmic	68
UTCFX2_2351	Cytoplasmic	Cytoplasmic	Cytoplasmic	Cytoplasmic	Cytoplasmic	:	0.00747983	0.0294723	0.280565	0.349017	4.33347	Cytoplasmic	S-adenosylhomocysteine deaminase (EC 3.5.4.28) Methylthioadenosine	M38	9.06622	3.98441		Extracellular	8
UTCFX2_1479	OuterMembrane	Cytoplasmic	Cytoplasmic	Cytoplasmic	Cytoplasmic	:	0.104393	1.008	0.139679	0.305471	3.44246	Cytoplasmic	peptidase C60, sortase A B	C60A	7.61086	3.3448		InnerMembrane	19
UTCFX2_2078	InnerMembrane	Cytoplasmic	InnerMembrane	Periplasmic	OuterMembrane	:	0.253574	0.481145	0.79442	1.28362	2.18724	Cytoplasmic	Putative stomatin/prohibitin-family membrane protease subunit YbbK	I87	7.23909	3.18142		OuterMembrane	11
UTCFX2_1177	Cytoplasmic	Cytoplasmic	Cytoplasmic	Cytoplasmic	Cytoplasmic	:	0.0129293	0.00420804	0.176533	0.0375093	4.76882	Cytoplasmic	Lysophospholipase (EC 3.1.1.5) Monoglyceride lipase 3.1.1.23) putative	S33	7.15395	3.144		Periplasmic	14
UTCFX2_341	Periplasmic	Periplasmic	Periplasmic	OuterMembrane	Periplasmic	:	0.277125	0.547835	2.86197	0.570562	0.742508	Periplasmic	Gamma-glutamyltranspeptidase (EC 2.3.2.2)	T03	6.18219	2.71694		total	120
UTCFX2_740	Cytoplasmic	Cytoplasmic	Cytoplasmic	Cytoplasmic	Cytoplasmic	:	0.020019	0.0112696	0.0674533	0.748323	4.15294	Cytoplasmic	Pyridoxine biosynthesis glutamine amidotransferase, glutaminase subunit (EC 2.4.2.-)	C26	5.69376	2.50228
UTCFX2_1664	Extracellular	Extracellular	Extracellular	Extracellular	Extracellular	:	4.11377	0.446576	0.195447	0.0870867	0.157117	Extracellular	hypothetical protein	M23B	5.66346	2.48896
UTCFX2_2054	Periplasmic	Periplasmic	Periplasmic	Periplasmic	Periplasmic	:	0.484913	0.655195	3.12285	0.245019	0.492023	Periplasmic	LasA protease precursor	M23A	5.34439	2.34874
UTCFX2_1454	Extracellular	Extracellular	OuterMembrane	Periplasmic	OuterMembrane	:	1.46495	0.996271	1.71505	0.428919	0.39481	Periplasmic	dipeptidyl peptidase IV-related protein	S09B	4.86975	2.14015
UTCFX2_2254	InnerMembrane	Cytoplasmic	Cytoplasmic	Cytoplasmic	InnerMembrane	:	0.0671768	0.196508	0.828908	1.59525	2.31216	Cytoplasmic	3-oxoadipate enol-lactonase	S33	4.7681	2.09548
UTCFX2_1420	Cytoplasmic	Cytoplasmic	Cytoplasmic	Cytoplasmic	Cytoplasmic	:	0.00936184	0.133742	0.120317	0.0708647	4.66571	Cytoplasmic	CTP synthase (EC 6.3.4.2)	C26	4.53482	1.99295
UTCFX2_1197	Cytoplasmic	Cytoplasmic	Cytoplasmic	Cytoplasmic	Cytoplasmic	:	0.0416535	0.178705	0.149473	0.530824	4.09934	Cytoplasmic	ATP-dependent protease La (EC 3.4.21.53) Type I	S16	4.42567	1.94499
UTCFX2_1204	Cytoplasmic	Cytoplasmic	Cytoplasmic	Cytoplasmic	Cytoplasmic	:	0.0653275	0.016768	0.262695	0.740741	3.91447	Cytoplasmic	D-alanyl-aminopeptidase	M55	4.37137	1.92112
UTCFX2_203	Periplasmic	OuterMembrane	Periplasmic	OuterMembrane	Periplasmic	:	0.928188	1.78721	1.77583	0.258028	0.250739	OuterMembrane	hypothetical protein	S08A	4.30906	1.89374
UTCFX2_1770	Cytoplasmic	Cytoplasmic	Cytoplasmic	Cytoplasmic	Cytoplasmic	:	0.00975339	0.0531873	0.257693	0.145926	4.53344	Cytoplasmic	peptidase M3A M3B, thimet/oligopeptidase F	M03B	4.29641	1.88818
UTCFX2_1472	Cytoplasmic	Cytoplasmic	Cytoplasmic	Cytoplasmic	Cytoplasmic	:	0.0601484	0.0307957	0.231325	0.0599755	4.61776	Cytoplasmic	Xaa-Pro aminopeptidase (EC 3.4.11.9)	M24B	4.23097	1.85942
UTCFX2_1650	InnerMembrane	InnerMembrane	InnerMembrane	Periplasmic	InnerMembrane	:	0.207809	0.452388	1.21188	2.44944	0.678488	InnerMembrane	Carboxyl-terminal protease (EC 3.4.21.102)	S41A	4.13219	1.81601
UTCFX2_760	InnerMembrane	Cytoplasmic	Cytoplasmic	Cytoplasmic	Cytoplasmic	:	0.008768	0.14687	0.106634	1.12181	3.61591	Cytoplasmic	DNA repair protein RadA	S16	4.05851	1.78363
UTCFX2_181	InnerMembrane	Cytoplasmic	InnerMembrane	Cytoplasmic	InnerMembrane	:	0.0761703	0.0357572	1.07435	2.23441	1.57932	InnerMembrane	Biotin synthesis protein BioH	S33	3.91833	1.72202
UTCFX2_98	InnerMembrane	Cytoplasmic	Cytoplasmic	Cytoplasmic	Cytoplasmic	:	0.089413	0.270592	0.402803	0.85705	3.38014	Cytoplasmic	SOS-response repressor protease LexA (EC 3.4.21.88)	S24	3.82056	1.67905
UTCFX2_1486	Cytoplasmic	Cytoplasmic	Cytoplasmic	Cytoplasmic	Cytoplasmic	:	0.281497	0.381443	0.629281	0.69682	3.01096	Cytoplasmic	hypothetical protein	S12	3.71869	1.63428
UTCFX2_178	InnerMembrane	InnerMembrane	Cytoplasmic	InnerMembrane	InnerMembrane	:	0.0562788	0.053594	0.412111	3.15672	1.3213	InnerMembrane	putative aminopeptidase	M28F	3.71723	1.63364
UTCFX2_1448	OuterMembrane	OuterMembrane	OuterMembrane	OuterMembrane	Extracellular	:	1.15923	3.19708	0.196617	0.366763	0.0803081	OuterMembrane	hypothetical protein	S08A	3.62235	1.59194
UTCFX2_438	Cytoplasmic	Cytoplasmic	Cytoplasmic	Cytoplasmic	Cytoplasmic	:	0.0330771	0.158441	0.119614	0.29551	4.39336	Cytoplasmic	ATP-dependent protease La (EC 3.4.21.53) Type I	S16	3.59149	1.57838
UTCFX2_1847	Cytoplasmic	Cytoplasmic	InnerMembrane	InnerMembrane	Cytoplasmic	:	0.0253593	0.0802146	0.445653	1.82251	2.62627	Cytoplasmic	hydrolase, alpha/beta fold family	S09C	3.46043	1.52078
UTCFX2_808	Cytoplasmic	Cytoplasmic	Cytoplasmic	Cytoplasmic	Cytoplasmic	:	0.0545198	0.0282366	0.309111	0.430486	4.17765	Cytoplasmic	Imidazolonepropionase (EC 3.5.2.7)	M38	3.42016	1.50309
UTCFX2_2507	Extracellular	OuterMembrane	Extracellular	OuterMembrane	Extracellular	:	3.51586	1.16232	0.292444	0.0171608	0.0122142	Extracellular	hypothetical protein	M23B	3.39533	1.49217
UTCFX2_2121	InnerMembrane	InnerMembrane	InnerMembrane	InnerMembrane	InnerMembrane	:	0.0725946	0.227266	0.41872	3.38487	0.896551	InnerMembrane	hypothetical protein	S01C	3.33042	1.46364
UTCFX2_2053	Periplasmic	Periplasmic	Cytoplasmic	OuterMembrane	Cytoplasmic	:	0.77622	0.977127	1.84161	0.435217	0.969827	Periplasmic	hypothetical protein	M23A	3.23364	1.42112
UTCFX2_1622	Cytoplasmic	Cytoplasmic	Cytoplasmic	Cytoplasmic	Cytoplasmic	:	0.0421648	0.0145204	0.597583	0.29011	4.05562	Cytoplasmic	Acetylornithine deacetylase (EC 3.5.1.16)	M20A	3.1693	1.39284
UTCFX2_2033	OuterMembrane	OuterMembrane	OuterMembrane	OuterMembrane	Extracellular	:	1.32449	3.18287	0.211867	0.214241	0.066531	OuterMembrane	hypothetical protein	M04	3.16787	1.39221
UTCFX2_1852	Cytoplasmic	InnerMembrane	InnerMembrane	InnerMembrane	Cytoplasmic	:	0.17848	0.30189	0.909011	1.59356	2.01706	Cytoplasmic	hypothetical protein	S45	3.12266	1.37234
UTCFX2_633	OuterMembrane	Extracellular	OuterMembrane	OuterMembrane	OuterMembrane	:	1.21505	2.76429	0.491688	0.217688	0.311277	OuterMembrane	metal-dependent protease	M06	3.02491	1.32938
UTCFX2_1804	OuterMembrane	Extracellular	Periplasmic	InnerMembrane	Periplasmic	:	0.671463	2.12931	1.38149	0.648268	0.169468	OuterMembrane	hypothetical protein	I39	2.94304	1.2934
UTCFX2_2575	Periplasmic	OuterMembrane	OuterMembrane	OuterMembrane	InnerMembrane	:	0.240629	1.89221	1.00279	1.08091	0.783455	OuterMembrane	clostripain family protease	C11	2.92321	1.28469
UTCFX2_1747	InnerMembrane	InnerMembrane	Cytoplasmic	InnerMembrane	InnerMembrane	:	0.128678	0.339346	0.442384	2.96005	1.12955	InnerMembrane	hypothetical protein	S33	2.86823	1.26052
UTCFX2_367	Cytoplasmic	Cytoplasmic	Cytoplasmic	Cytoplasmic	Cytoplasmic	:	0.0402206	0.0990736	0.631091	0.118671	4.11095	Cytoplasmic	Thermostable carboxypeptidase 1 (EC 3.4.17.19) ## Zinc-requiring, any residue but Pro	M32	2.84634	1.2509
UTCFX2_1446	Cytoplasmic	Periplasmic	Cytoplasmic	Cytoplasmic	Cytoplasmic	:	0.123706	0.0292731	1.13181	0.407167	3.30804	Cytoplasmic	hypothetical protein	M38	2.84445	1.25007
UTCFX2_2436	Periplasmic	Periplasmic	Periplasmic	InnerMembrane	Periplasmic	:	0.449407	0.396141	3.38888	0.581164	0.18441	Periplasmic	hypothetical protein	S09C	2.84331	1.24957
UTCFX2_143	Cytoplasmic	Cytoplasmic	Periplasmic	InnerMembrane	Cytoplasmic	:	0.0355261	0.0115926	0.899951	0.612275	3.44066	Cytoplasmic	Carbamoyl-phosphate synthase large chain (EC 6.3.5.5) / small Aspartate carbamoyltransferase 2.1.3.2) Dihydroorotase 3.5.2.3)	M38	2.83011	1.24377
UTCFX2_1192	InnerMembrane	InnerMembrane	Periplasmic	OuterMembrane	Periplasmic	:	0.256197	1.21306	1.85243	1.23888	0.439424	Periplasmic	hypothetical protein	M23B	2.82356	1.24089
UTCFX2_2027	Periplasmic	OuterMembrane	Periplasmic	InnerMembrane	Periplasmic	:	0.401923	0.568918	2.26501	1.37938	0.384771	Periplasmic	hypothetical protein	M14A	2.81341	1.23643
UTCFX2_594	Cytoplasmic	Cytoplasmic	Cytoplasmic	Cytoplasmic	Cytoplasmic	:	0.158893	0.140003	0.247796	0.178577	4.27473	Cytoplasmic	hypothetical protein	S01C	2.78987	1.22609
UTCFX2_1215	Cytoplasmic	Cytoplasmic	Cytoplasmic	Cytoplasmic	Cytoplasmic	:	0.00132603	0.00630285	0.0392974	0.416897	4.53618	Cytoplasmic	Xaa-Pro aminopeptidase (EC 3.4.11.9)	M24B	2.77666	1.22028
UTCFX2_1003	OuterMembrane	Extracellular	OuterMembrane	InnerMembrane	OuterMembrane	:	0.656499	3.37115	0.226233	0.60675	0.13937	OuterMembrane	hypothetical protein	I39	2.7467	1.20711
UTCFX2_2242	Extracellular	Extracellular	Periplasmic	Extracellular	Extracellular	:	3.10902	0.595293	0.746937	0.420263	0.128492	Extracellular	hypothetical protein	M23B	2.73901	1.20373
UTCFX2_978	Cytoplasmic	Cytoplasmic	InnerMembrane	Cytoplasmic	Cytoplasmic	:	0.0732542	0.266306	0.569839	0.84804	3.24256	Cytoplasmic	Aminopeptidase YpdF (MP-, MA-, MS-, AP-, NP- specific)	M24B	2.73243	1.20084
UTCFX2_619	Cytoplasmic	Cytoplasmic	Cytoplasmic	Cytoplasmic	Cytoplasmic	:	0.0314867	0.216084	0.272475	0.0850158	4.39494	Cytoplasmic	Deblocking aminopeptidase (EC 3.4.11.-)	M42	2.72479	1.19749
UTCFX2_306	Cytoplasmic	Cytoplasmic	Cytoplasmic	Cytoplasmic	Cytoplasmic	:	0.00853583	0.0892548	0.179929	0.332427	4.38985	Cytoplasmic	Cytosol aminopeptidase PepA (EC 3.4.11.1)	M17	2.69359	1.18377
UTCFX2_1523	Cytoplasmic	Cytoplasmic	Cytoplasmic	Cytoplasmic	Cytoplasmic	:	0.00529556	0.0304007	0.108385	0.404146	4.45177	Cytoplasmic	N-acetyl-L,L-diaminopimelate deacetylase homolog (EC 3.5.1.18)	M20D	2.63451	1.15781
UTCFX2_296	Cytoplasmic	Cytoplasmic	Cytoplasmic	Cytoplasmic	Cytoplasmic	:	0.0183119	0.00610071	0.295089	0.253091	4.42741	Cytoplasmic	Aminopeptidase YpdF (MP-, MA-, MS-, AP-, NP- specific)	M24B	2.58164	1.13458
UTCFX2_1792	Cytoplasmic	Cytoplasmic	Cytoplasmic	Cytoplasmic	Cytoplasmic	:	0.032339	0.00914246	0.10968	0.58383	4.26501	Cytoplasmic	putative aminopeptidase	M42	2.54249	1.11737
UTCFX2_480	Cytoplasmic	InnerMembrane	Cytoplasmic	Cytoplasmic	Cytoplasmic	:	0.0398924	0.166853	0.175238	1.11806	3.49996	Cytoplasmic	Asparagine synthetase (EC 6.3.5.4)	C44	2.51652	1.10595
UTCFX2_814	Cytoplasmic	Cytoplasmic	Cytoplasmic	Cytoplasmic	Cytoplasmic	:	0.00909674	0.00497719	0.158811	0.0684204	4.7587	Cytoplasmic	N-acetyl-L,L-diaminopimelate deacetylase (EC 3.5.1.47)	M20D	2.45067	1.07702
UTCFX2_1829	Cytoplasmic	Cytoplasmic	Cytoplasmic	Cytoplasmic	Cytoplasmic	:	0.0383395	0.173641	0.905479	0.489695	3.39285	Cytoplasmic	Cytosol aminopeptidase PepA (EC 3.4.11.1)	M17	2.45025	1.07683
UTCFX2_1967	Periplasmic	OuterMembrane	OuterMembrane	Cytoplasmic	OuterMembrane	:	0.222731	2.66087	0.921979	0.303897	0.890525	OuterMembrane	hypothetical protein	M23B	2.44152	1.07299
UTCFX2_1815	Periplasmic	Periplasmic	Periplasmic	InnerMembrane	Periplasmic	:	0.0682988	0.453125	2.58016	0.927971	0.970443	Periplasmic	FIG032621: Hydrolase, alpha/beta hydrolase fold family	S33	2.40558	1.0572
UTCFX2_1067	Periplasmic	Periplasmic	Periplasmic	InnerMembrane	Periplasmic	:	0.315307	0.166526	3.02445	1.21666	0.277065	Periplasmic	hypothetical protein	C82A	2.31458	1.01721
UTCFX2_2378	InnerMembrane	InnerMembrane	InnerMembrane	InnerMembrane	InnerMembrane	:	0.0946869	0.27154	0.0825587	4.38448	0.166732	InnerMembrane	ABC transporter, ATP-binding protein	C39	2.22613	0.978336
UTCFX2_2552	Cytoplasmic	Cytoplasmic	Cytoplasmic	Periplasmic	Cytoplasmic	:	0.0339791	0.047435	0.774811	0.175756	3.96802	Cytoplasmic	probable proteinase	M16B	2.20599	0.969482
UTCFX2_237	InnerMembrane	InnerMembrane	InnerMembrane	InnerMembrane	InnerMembrane	:	0.0701275	0.034942	0.109321	4.62416	0.161445	InnerMembrane	peptidase M50	M50B	2.19241	0.963516
UTCFX2_1378	Extracellular	OuterMembrane	Extracellular	OuterMembrane	Extracellular	:	2.31919	1.47773	0.998994	0.134908	0.0691762	Extracellular	Subtilisin-like serine proteases	S08A	2.12398	0.933443
UTCFX2_1360	Extracellular	OuterMembrane	Extracellular	OuterMembrane	Extracellular	:	2.55553	1.39078	0.520968	0.447458	0.0852682	Extracellular	hypothetical protein	M23B	2.08801	0.917635
UTCFX2_2059	OuterMembrane	OuterMembrane	OuterMembrane	OuterMembrane	OuterMembrane	:	0.561304	2.53502	1.05006	0.607303	0.246317	OuterMembrane	hypothetical protein	M28E	2.07487	0.911858
UTCFX2_2000	OuterMembrane	Cytoplasmic	Cytoplasmic	Cytoplasmic	Cytoplasmic	:	0.279059	1.11136	0.403774	0.309804	2.89601	Cytoplasmic	hypothetical protein	A31	2.06531	0.90766
UTCFX2_1184	Cytoplasmic	InnerMembrane	Cytoplasmic	Cytoplasmic	InnerMembrane	:	0.0076952	0.0558589	0.0918283	2.31533	2.52929	Cytoplasmic	Cell division protein FtsH (EC 3.4.24.-)	M41	2.04421	0.898383
UTCFX2_1276	InnerMembrane	InnerMembrane	InnerMembrane	InnerMembrane	InnerMembrane	:	0.00884248	0.0317876	0.0178086	4.44349	0.498073	InnerMembrane	Putative membrane-bound ClpP-class protease associated	S49C	1.97627	0.868525
UTCFX2_2065	Extracellular	Cytoplasmic	Extracellular	Extracellular	Periplasmic	:	2.57389	0.179027	0.954429	0.259726	1.03293	Extracellular	hypothetical protein	M23B	1.94	0.852586
UTCFX2_2548	Cytoplasmic	Cytoplasmic	Cytoplasmic	Cytoplasmic	Cytoplasmic	:	0.0446606	0.029607	0.410335	0.110161	4.40524	Cytoplasmic	hypothetical protein	M19	1.93799	0.851703
UTCFX2_1828	Periplasmic	Periplasmic	Cytoplasmic	Cytoplasmic	Cytoplasmic	:	0.0302914	0.10072	1.6788	0.292714	2.89748	Cytoplasmic	Acetylornithine deacetylase/Succinyl-diaminopimelate desuccinylase related deacylases	M20F	1.88229	0.827226
UTCFX2_514	Periplasmic	Periplasmic	Periplasmic	OuterMembrane	Extracellular	:	0.706305	1.51266	1.71261	0.565503	0.502912	Periplasmic	hypothetical protein	S41A	1.85828	0.816672
UTCFX2_909	Cytoplasmic	Cytoplasmic	Cytoplasmic	OuterMembrane	Cytoplasmic	:	0.0141503	0.36264	0.209911	0.493565	3.91974	Cytoplasmic	MG(2+) CHELATASE FAMILY PROTEIN / ComM-related protein	S16	1.85314	0.814416
UTCFX2_297	Cytoplasmic	Cytoplasmic	Cytoplasmic	Periplasmic	Cytoplasmic	:	0.290532	0.179318	0.742496	0.018852	3.7688	Cytoplasmic	peptidase M14 carboxypeptidase A	M14A	1.84557	0.811089
UTCFX2_463	Cytoplasmic	InnerMembrane	Cytoplasmic	Cytoplasmic	Cytoplasmic	:	0.0253353	0.105577	0.281364	1.11772	3.47	Cytoplasmic	hypothetical protein	C44	1.79447	0.788631
UTCFX2_2247	Periplasmic	Cytoplasmic	Cytoplasmic	Periplasmic	Periplasmic	:	0.612108	0.178245	1.87413	0.218641	2.11688	Cytoplasmic	Dipeptidase-like	C69	1.78446	0.784229
UTCFX2_721	Cytoplasmic	Cytoplasmic	Cytoplasmic	Periplasmic	Cytoplasmic	:	0.0871883	0.8811	0.656925	0.22398	3.15081	Cytoplasmic	hypothetical protein	S01E	1.76767	0.776854
UTCFX2_1109	InnerMembrane	InnerMembrane	InnerMembrane	InnerMembrane	InnerMembrane	:	0.0164846	0.0113384	0.107733	4.68428	0.180163	InnerMembrane	putative peptidase (S10/S33 family)	S33	1.76053	0.773713
UTCFX2_578	InnerMembrane	InnerMembrane	InnerMembrane	InnerMembrane	InnerMembrane	:	0.00812112	0.0324092	0.0484679	4.90749	0.00351031	InnerMembrane	hypothetical protein	M50B	1.69954	0.746912
UTCFX2_300	Extracellular	Cytoplasmic	Periplasmic	Cytoplasmic	Extracellular	:	2.24068	0.335475	1.03914	0.149717	1.23499	Extracellular	hypothetical protein	C82A	1.64612	0.723432
UTCFX2_2553	OuterMembrane	Cytoplasmic	Periplasmic	Cytoplasmic	Extracellular	:	0.567179	1.29028	1.22227	0.658309	1.26196	OuterMembrane	peptidase M16-like	M16B	1.64304	0.722082
UTCFX2_2052	Periplasmic	Periplasmic	OuterMembrane	InnerMembrane	OuterMembrane	:	0.672223	1.08188	1.71335	0.734711	0.797828	Periplasmic	peptidase M23B	M23A	1.61973	0.711835
UTCFX2_2572	Periplasmic	Periplasmic	Cytoplasmic	Cytoplasmic	Cytoplasmic	:	0.00387704	0.00453741	1.41603	0.0525151	3.52305	Cytoplasmic	Acetylornithine deacetylase (EC 3.5.1.16)	M20A	1.60888	0.707068
UTCFX2_186	Cytoplasmic	Cytoplasmic	Periplasmic	Cytoplasmic	Cytoplasmic	:	0.248885	0.141412	1.29725	0.780759	2.53169	Cytoplasmic	alpha/beta hydrolase fold	S33	1.56601	0.688226
UTCFX2_2500	Periplasmic	InnerMembrane	InnerMembrane	Cytoplasmic	Periplasmic	:	0.629578	0.393867	0.931052	1.48956	1.55594	Cytoplasmic	Signal peptidase I (EC 3.4.21.89)	S26A	1.56257	0.686717
UTCFX2_734	InnerMembrane	InnerMembrane	InnerMembrane	InnerMembrane	InnerMembrane	:	0.0302024	0.0212082	0.0302606	4.89183	0.0264984	InnerMembrane	Rhomboid family protein	S54	1.55439	0.683121
UTCFX2_2227	Cytoplasmic	InnerMembrane	InnerMembrane	InnerMembrane	Cytoplasmic	:	0.16393	0.574211	0.260982	1.51119	2.48969	Cytoplasmic	peptidase M16C associated domain protein	M16C	1.54017	0.676873
UTCFX2_2373	Cytoplasmic	Cytoplasmic	Cytoplasmic	Cytoplasmic	Cytoplasmic	:	0.0678356	0.0434068	0.317079	0.0453081	4.52637	Cytoplasmic	N-acyl-L-amino acid amidohydrolase (EC 3.5.1.14)	M20F	1.54006	0.676822
UTCFX2_931	Cytoplasmic	Cytoplasmic	Cytoplasmic	Periplasmic	Cytoplasmic	:	0.59146	0.158953	0.931766	0.432035	2.88579	Cytoplasmic	hypothetical protein	M67A	1.4891	0.654426
UTCFX2_2257	Cytoplasmic	Cytoplasmic	Cytoplasmic	Cytoplasmic	Cytoplasmic	:	0.0749917	0.0493643	0.874107	0.045717	3.95582	Cytoplasmic	Thermostable carboxypeptidase 1 (EC 3.4.17.19) ## Zinc-requiring, any residue but Pro	M32	1.42033	0.624205
UTCFX2_2578	InnerMembrane	InnerMembrane	InnerMembrane	InnerMembrane	InnerMembrane	:	0.0195947	0.0175338	0.0188412	4.88364	0.0603846	InnerMembrane	peptidase M50	M50B	1.38664	0.609397
UTCFX2_2277	Cytoplasmic	Cytoplasmic	Cytoplasmic	Periplasmic	Cytoplasmic	:	0.0105165	0.108975	0.663178	0.528317	3.68901	Cytoplasmic	GMP synthase (EC 6.3.5.2)	C26	1.3685	0.601427
UTCFX2_1254	Cytoplasmic	InnerMembrane	InnerMembrane	InnerMembrane	InnerMembrane	:	0.15543	0.747839	0.362781	2.68284	1.05111	InnerMembrane	hypothetical protein	M01	1.28038	0.5627
UTCFX2_903	Cytoplasmic	Cytoplasmic	InnerMembrane	Cytoplasmic	Cytoplasmic	:	0.0312881	0.158908	0.180658	1.15933	3.46981	Cytoplasmic	Acetylornithine deacetylase (EC 3.5.1.16)	M20B	1.26785	0.557194
UTCFX2_1983	InnerMembrane	Cytoplasmic	Cytoplasmic	Periplasmic	Periplasmic	:	0.838851	0.467795	1.80583	0.520608	1.36691	Periplasmic	hypothetical protein	M23B	1.25778	0.552768
UTCFX2_2261	Cytoplasmic	Cytoplasmic	Cytoplasmic	Cytoplasmic	Cytoplasmic	:	0.190876	0.27258	0.497613	0.459355	3.57958	Cytoplasmic	hypothetical protein	M67B	1.21179	0.532556
UTCFX2_1462	Cytoplasmic	Cytoplasmic	Cytoplasmic	Cytoplasmic	Cytoplasmic	:	0.333541	0.279918	0.680454	0.434756	3.27133	Cytoplasmic	Aminopeptidase (EC 3.4.11.-)	M29	1.18954	0.522776
UTCFX2_2292	Cytoplasmic	Cytoplasmic	Cytoplasmic	Cytoplasmic	Cytoplasmic	:	0.0150173	0.0321177	0.758251	0.499956	3.69466	Cytoplasmic	Aminopeptidase S (Leu, Val, Phe, Tyr preference) (EC 3.4.11.24)	M29	1.12654	0.495087
UTCFX2_2140	OuterMembrane	OuterMembrane	OuterMembrane	OuterMembrane	OuterMembrane	:	0.371009	3.00102	0.405244	0.697962	0.524762	OuterMembrane	hypothetical protein	S01C	1.11858	0.49159
UTCFX2_1539	InnerMembrane	Cytoplasmic	Periplasmic	InnerMembrane	Periplasmic	:	0.240371	0.966253	0.885096	1.90983	0.99845	InnerMembrane	Serine protease, DegP/HtrA, do-like (EC 3.4.21.-)	S01C	1.02376	0.449918
UTCFX2_1782	Cytoplasmic	Periplasmic	Cytoplasmic	Cytoplasmic	InnerMembrane	:	0.290426	0.197281	1.48328	1.24927	1.77975	Cytoplasmic	hypothetical protein	S26B	1.02082	0.448629
UTCFX2_749	Cytoplasmic	OuterMembrane	Cytoplasmic	Cytoplasmic	Cytoplasmic	:	0.0412909	0.69899	0.264025	0.634683	3.36101	Cytoplasmic	Oligoendopeptidase F	M03B	0.93825	0.41234
UTCFX2_1855	InnerMembrane	InnerMembrane	InnerMembrane	InnerMembrane	InnerMembrane	:	0.166424	0.39216	0.156111	4.19495	0.0903519	InnerMembrane	hypothetical protein	S08A	0.937298	0.411922
UTCFX2_1277	InnerMembrane	InnerMembrane	Cytoplasmic	InnerMembrane	InnerMembrane	:	0.0423819	0.247192	0.341108	3.26175	1.10757	InnerMembrane	hypothetical protein	M48B	0.880758	0.387074
UTCFX2_1893	Extracellular	Periplasmic	Periplasmic	Cytoplasmic	Periplasmic	:	0.919321	0.202603	2.36878	0.322357	1.18694	Periplasmic	hypothetical protein	C82A	0.856668	0.376487
UTCFX2_114	Periplasmic	Periplasmic	Cytoplasmic	InnerMembrane	Cytoplasmic	:	0.475281	0.675565	1.44284	1.38335	1.02297	Periplasmic	hypothetical protein	S41A	0.84644	0.371992
UTCFX2_1795	Extracellular	Extracellular	Periplasmic	OuterMembrane	Extracellular	:	1.70053	0.882606	1.52062	0.595147	0.301098	Extracellular	peptidase M23B	M23B	0.792364	0.348227
UTCFX2_1427	InnerMembrane	InnerMembrane	InnerMembrane	InnerMembrane	InnerMembrane	:	0.020413	0.023087	0.0373187	4.75503	0.164155	InnerMembrane	Membrane-associated zinc metalloprotease	M50B	0.701313	0.308211
UTCFX2_2224	Cytoplasmic	Cytoplasmic	Cytoplasmic	Cytoplasmic	Cytoplasmic	:	0.00917729	0.0799879	0.119225	0.39532	4.39629	Cytoplasmic	Glucosamine--fructose-6-phosphate aminotransferase (EC 2.6.1.16)	C44	0.644011	0.283029
UTCFX2_1560	InnerMembrane	InnerMembrane	InnerMembrane	InnerMembrane	InnerMembrane	:	0.0638651	0.0319506	0.0760249	4.72186	0.106297	InnerMembrane	hypothetical protein	A24A	0.609785	0.267987
UTCFX2_1932	Cytoplasmic	Cytoplasmic	Cytoplasmic	Cytoplasmic	Cytoplasmic	:	0.0121773	0.0830613	0.203512	0.0593262	4.64192	Cytoplasmic	CTP synthase (EC 6.3.4.2)	C26	0.577184	0.25366
UTCFX2_1793	Cytoplasmic	Cytoplasmic	InnerMembrane	Cytoplasmic	Cytoplasmic	:	0.0102497	0.0207966	0.22821	1.70913	3.03161	Cytoplasmic	Deblocking aminopeptidase (EC 3.4.11.-)	M42	0.23516	0.103347
UTCFX2_873	InnerMembrane	InnerMembrane	InnerMembrane	Extracellular	InnerMembrane	:	0.493844	0.267852	0.157557	3.83366	0.247082	InnerMembrane	Lipoprotein signal peptidase	A08	0	0
UTCFX2_1871	Cytoplasmic	Cytoplasmic	Cytoplasmic	Cytoplasmic	Cytoplasmic	:	0.285134	0.192961	0.778925	0.407439	3.33554	Cytoplasmic	carboxypeptidase G2	M20A	0	0
UTCFX2_2420	InnerMembrane	Cytoplasmic	Cytoplasmic	Cytoplasmic	Cytoplasmic	:	0.273751	0.0819321	0.664306	1.06442	2.91559	Cytoplasmic	Coenzyme F420 hydrogenase maturation protease (EC 3.4.24.-)	A31	0	0
UTCFX2_1262	Cytoplasmic	Cytoplasmic	Periplasmic	Cytoplasmic	Cytoplasmic	:	0.0829095	0.0368762	1.28052	0.301804	3.29789	Cytoplasmic	hypothetical protein	S33	0	0
UTCFX2_2131	Cytoplasmic	Cytoplasmic	Cytoplasmic	Cytoplasmic	Cytoplasmic	:	0.167014	0.0845826	0.491495	0.329818	3.92709	Cytoplasmic	hypothetical protein	S33	0	0
UTCFX2_1769	Cytoplasmic	InnerMembrane	Periplasmic	Periplasmic	Cytoplasmic	:	0.153439	0.176244	1.87081	0.760814	2.03869	Cytoplasmic	hypothetical protein	S09X	0	0
UTCFX2_1791	Cytoplasmic	Cytoplasmic	Cytoplasmic	Cytoplasmic	Cytoplasmic	:	0.0469076	0.0788763	0.844565	0.458446	3.57121	Cytoplasmic	endo-1,4-beta-glucanase	M42	0	0
UTCFX2_1759	Cytoplasmic	Cytoplasmic	Cytoplasmic	Cytoplasmic	Cytoplasmic	:	0.394613	0.166107	1.29037	0.47567	2.67324	Cytoplasmic	hypothetical protein	M01	0	0

## Sheet: PRO1
#SeqName	Comp.Result	Di-pep.Result	part-Comp.Result	chemo-type.Result	Neighbor	#Combined:	extra	outer	peri	inner	cyto	#Most-likely-Location	product	MEROPS family	expression (RPKM)	rel		#Most-likely-Location
UTPRO1_675	Cytoplasmic	Cytoplasmic	Cytoplasmic	Periplasmic	Cytoplasmic	:	0.362799	0.366802	1.06305	0.417161	2.79019	Cytoplasmic	hypothetical protein	C82A	14.7552	2.53099		Cytoplasmic	78
UTPRO1_1814	Cytoplasmic	InnerMembrane	Cytoplasmic	InnerMembrane	Cytoplasmic	:	0.0974992	0.225851	0.135278	2.18619	2.35519	Cytoplasmic	hypothetical protein	S33	12.7326	2.18404		Extracellular	4
UTPRO1_2568	Cytoplasmic	Cytoplasmic	Cytoplasmic	Cytoplasmic	Cytoplasmic	:	0.227	0.096336	0.372536	0.852011	3.45212	Cytoplasmic	Pyridoxine biosynthesis glutamine amidotransferase, glutaminase subunit (EC 2.4.2.-)	C26	12.2341	2.09855		InnerMembrane	23
UTPRO1_1365	Cytoplasmic	InnerMembrane	Cytoplasmic	InnerMembrane	OuterMembrane	:	0.232322	0.61738	0.522119	1.57662	2.05156	Cytoplasmic	hypothetical protein	S13	11.8947	2.04033		OuterMembrane	2
UTPRO1_1083	Cytoplasmic	Cytoplasmic	Cytoplasmic	Cytoplasmic	Cytoplasmic	:	0.0178977	0.0655942	0.203754	0.121114	4.59164	Cytoplasmic	Carbamoyl-phosphate synthase small chain (EC 6.3.5.5)	C26	11.8756	2.03704		Periplasmic	9
UTPRO1_1705	Cytoplasmic	Cytoplasmic	Cytoplasmic	Cytoplasmic	Cytoplasmic	:	0.0345012	0.121312	0.213134	0.274032	4.35702	Cytoplasmic	ATP-dependent protease La (EC 3.4.21.53) Type I	S16	11.8416	2.03121		total	116
UTPRO1_1253	Periplasmic	Periplasmic	Periplasmic	InnerMembrane	Cytoplasmic	:	0.142564	0.0981468	1.85954	1.47355	1.42621	Periplasmic	alpha/beta hydrolase fold	S33	11.7121	2.009
UTPRO1_2706	Cytoplasmic	Cytoplasmic	Cytoplasmic	InnerMembrane	Cytoplasmic	:	0.206569	0.0639372	0.300822	1.71871	2.70996	Cytoplasmic	hypothetical protein	S66	11.1333	1.90972
UTPRO1_1732	Cytoplasmic	Cytoplasmic	Cytoplasmic	InnerMembrane	InnerMembrane	:	0.048784	0.277871	0.282367	2.5395	1.85148	InnerMembrane	hypothetical protein	N06	10.7561	1.84501
UTPRO1_2956	Cytoplasmic	Cytoplasmic	Cytoplasmic	Cytoplasmic	Cytoplasmic	:	0.000836667	0.00801742	0.0170117	0.046096	4.92804	Cytoplasmic	FIG007959: peptidase, M16 family	M16B	10.4917	1.79967
UTPRO1_1307	Cytoplasmic	InnerMembrane	Cytoplasmic	InnerMembrane	Cytoplasmic	:	0.0401941	0.0249826	0.779524	1.50088	2.65442	Cytoplasmic	hydrolase, putative	S33	10.3036	1.7674
UTPRO1_688	Cytoplasmic	InnerMembrane	Periplasmic	Periplasmic	InnerMembrane	:	0.241592	0.371529	2.05036	1.51148	0.82504	Periplasmic	hypothetical protein	C82A	9.42193	1.61616
UTPRO1_2149	Cytoplasmic	Cytoplasmic	OuterMembrane	Cytoplasmic	OuterMembrane	:	0.164929	2.0785	0.443613	0.178907	2.13405	Cytoplasmic	Carboxyl-terminal protease (EC 3.4.21.102)	S41A	9.41518	1.615
UTPRO1_3250	Cytoplasmic	Cytoplasmic	Cytoplasmic	Periplasmic	Cytoplasmic	:	0.173648	0.407053	0.954605	0.412954	3.05174	Cytoplasmic	hypothetical protein	M23B	9.18353	1.57527
UTPRO1_1378	Cytoplasmic	InnerMembrane	Cytoplasmic	InnerMembrane	Cytoplasmic	:	0.0817894	0.167515	0.374001	1.88365	2.49304	Cytoplasmic	Penicillin acylase (EC 3.5.1.11)	S45	9.07686	1.55697
UTPRO1_2064	InnerMembrane	InnerMembrane	InnerMembrane	InnerMembrane	InnerMembrane	:	0.00711641	0.0220817	0.0142631	4.93698	0.019556	InnerMembrane	Preprotein translocase secY subunit (TC 3.A.5.1.1)	S54	8.86371	1.52041
UTPRO1_418	OuterMembrane	OuterMembrane	Periplasmic	OuterMembrane	Periplasmic	:	0.667183	1.34481	2.24431	0.589495	0.154198	Periplasmic	hypothetical protein	S45	8.83437	1.51538
UTPRO1_199	Cytoplasmic	OuterMembrane	Cytoplasmic	InnerMembrane	Cytoplasmic	:	0.5069	0.863291	0.242111	1.10562	2.28208	Cytoplasmic	Peptidase, U32 family (EC 3.4.-.-)	U32	8.70037	1.49239
UTPRO1_206	Cytoplasmic	Cytoplasmic	Periplasmic	InnerMembrane	Periplasmic	:	0.0814734	0.358524	1.27613	1.42297	1.8609	Cytoplasmic	hypothetical protein	S11	8.29906	1.42355
UTPRO1_2520	Cytoplasmic	Extracellular	Cytoplasmic	InnerMembrane	Cytoplasmic	:	0.502155	0.604655	0.115025	0.698708	3.07946	Cytoplasmic	Glutamate synthase large chain (EC 1.4.1.13)	C44	8.17558	1.40237
UTPRO1_1136	Cytoplasmic	InnerMembrane	Cytoplasmic	InnerMembrane	Cytoplasmic	:	0.200842	0.46053	0.301568	1.34898	2.68808	Cytoplasmic	hypothetical protein	M01	8.06676	1.38371
UTPRO1_3066	Cytoplasmic	InnerMembrane	Cytoplasmic	InnerMembrane	InnerMembrane	:	0.00941523	0.138486	0.0329191	2.59166	2.22752	InnerMembrane	Cell division protein FtsH (EC 3.4.24.-)	M41	8.03804	1.37878
UTPRO1_2967	Cytoplasmic	Cytoplasmic	Cytoplasmic	Cytoplasmic	Cytoplasmic	:	0.0893039	0.298761	0.332837	0.721661	3.55744	Cytoplasmic	oligoendopeptidase F	M03B	7.92144	1.35878
UTPRO1_2173	Extracellular	Extracellular	OuterMembrane	InnerMembrane	Periplasmic	:	1.7396	1.25685	0.78836	0.660019	0.555181	Extracellular	hypothetical protein	S08A	7.91307	1.35734
UTPRO1_1655	Cytoplasmic	Cytoplasmic	Cytoplasmic	Cytoplasmic	Cytoplasmic	:	0.0841225	0.610473	0.4015	0.861285	3.04262	Cytoplasmic	TldE/PmbA protein, part proposed TldE/TldD proteolytic complex (PMID 12029038)	U62	7.81858	1.34114
UTPRO1_2494	Cytoplasmic	Cytoplasmic	Cytoplasmic	Cytoplasmic	Cytoplasmic	:	0.0241532	0.0924755	0.168302	0.557258	4.15781	Cytoplasmic	hypothetical protein	C44	7.761	1.33126
UTPRO1_1167	OuterMembrane	OuterMembrane	Extracellular	Extracellular	Extracellular	:	2.40262	1.77696	0.502007	0.179808	0.138602	Extracellular	Lipase precursor (EC 3.1.1.3)	S33	7.75037	1.32943
UTPRO1_254	Periplasmic	Extracellular	Periplasmic	InnerMembrane	OuterMembrane	:	1.25911	1.12029	0.96011	0.988335	0.672151	Extracellular	hypothetical protein	S08A	7.71987	1.3242
UTPRO1_1035	Periplasmic	OuterMembrane	Cytoplasmic	InnerMembrane	Periplasmic	:	0.802044	0.709103	1.49063	1.03021	0.968014	Periplasmic	hypothetical protein	S08A	7.67028	1.3157
UTPRO1_2927	Cytoplasmic	Periplasmic	Cytoplasmic	Cytoplasmic	Periplasmic	:	0.482259	0.308316	1.21174	0.605065	2.39262	Cytoplasmic	hypothetical protein	S33	7.66165	1.31422
UTPRO1_427	Cytoplasmic	Cytoplasmic	Periplasmic	Cytoplasmic	Cytoplasmic	:	0.0753566	0.11048	0.991731	0.924304	2.89813	Cytoplasmic	Hydrolases alpha/beta superfamily	S09X	7.51126	1.28842
UTPRO1_3020	Cytoplasmic	Cytoplasmic	Cytoplasmic	Cytoplasmic	Cytoplasmic	:	0.00339494	0.0237417	0.276154	0.899544	3.79717	Cytoplasmic	GMP synthase , amidotransferase subunit (EC 6.3.5.2) / ATP pyrophosphatase	C26	7.42706	1.27398
UTPRO1_2900	Cytoplasmic	Cytoplasmic	Cytoplasmic	Cytoplasmic	Cytoplasmic	:	0.0785766	0.023187	0.256213	0.140374	4.50165	Cytoplasmic	hypothetical protein	S33	7.32273	1.25608
UTPRO1_343	Cytoplasmic	Cytoplasmic	Cytoplasmic	Cytoplasmic	Cytoplasmic	:	0.0524238	0.247165	0.134202	0.867322	3.69889	Cytoplasmic	ATP-dependent protease La (EC 3.4.21.53) Type I	S16	7.23636	1.24127
UTPRO1_1054	Cytoplasmic	Periplasmic	Cytoplasmic	Cytoplasmic	Cytoplasmic	:	0.135177	0.0258057	0.980603	0.358624	3.49979	Cytoplasmic	Alpha/beta hydrolase fold	S33	7.22977	1.24014
UTPRO1_563	Cytoplasmic	InnerMembrane	Cytoplasmic	InnerMembrane	InnerMembrane	:	0.172544	0.318744	0.798176	2.17614	1.53439	InnerMembrane	hypothetical protein	S09X	7.12534	1.22222
UTPRO1_240	Cytoplasmic	Cytoplasmic	Cytoplasmic	Cytoplasmic	Cytoplasmic	:	0.248994	0.17807	0.400511	0.888113	3.28431	Cytoplasmic	hypothetical protein	S01C	7.10954	1.21951
UTPRO1_637	Cytoplasmic	Cytoplasmic	Cytoplasmic	Cytoplasmic	Cytoplasmic	:	0.0148537	0.0445773	0.0966123	0.068621	4.77534	Cytoplasmic	hypothetical protein	M14A	7.0114	1.20268
UTPRO1_2799	Periplasmic	Periplasmic	Cytoplasmic	Cytoplasmic	Periplasmic	:	0.705626	0.110666	2.28023	0.589518	1.31396	Periplasmic	Phospholipid-binding protein	I51	6.97281	1.19606
UTPRO1_346	Periplasmic	Periplasmic	Periplasmic	InnerMembrane	Periplasmic	:	0.338599	0.0707208	2.78746	1.02228	0.780942	Periplasmic	conserved protein unknown function, Phosphatidylethanolamine-binding family, UPF0098	I51	6.89688	1.18303
UTPRO1_2898	Cytoplasmic	Cytoplasmic	Cytoplasmic	Cytoplasmic	Cytoplasmic	:	0.255811	0.134359	1.09478	0.643223	2.87182	Cytoplasmic	hypothetical protein	M67B	6.85599	1.17602
UTPRO1_2211	Cytoplasmic	InnerMembrane	Cytoplasmic	InnerMembrane	Cytoplasmic	:	0.117828	0.684887	0.929222	1.65345	1.61461	InnerMembrane	trypsin domain/PDZ domain protein	S01C	6.81633	1.16922
UTPRO1_2371	Cytoplasmic	Extracellular	Cytoplasmic	InnerMembrane	Cytoplasmic	:	0.953645	1.13216	0.503664	1.18024	1.23029	Cytoplasmic	hypothetical protein	S08A	6.77557	1.16223
UTPRO1_2576	Cytoplasmic	Cytoplasmic	Cytoplasmic	Cytoplasmic	Cytoplasmic	:	0.0313475	0.273851	0.955022	0.503379	3.2364	Cytoplasmic	hypothetical protein	M16B	6.77152	1.16153
UTPRO1_2565	Cytoplasmic	Cytoplasmic	Cytoplasmic	InnerMembrane	Cytoplasmic	:	0.0852838	0.357528	0.397685	1.12709	3.03241	Cytoplasmic	hypothetical protein	M16B	6.73563	1.15538
UTPRO1_1515	Cytoplasmic	InnerMembrane	Cytoplasmic	InnerMembrane	Cytoplasmic	:	0.102049	0.414578	0.191065	1.18746	3.10485	Cytoplasmic	hypothetical protein	M16B	6.44129	1.10489
UTPRO1_211	InnerMembrane	InnerMembrane	InnerMembrane	InnerMembrane	InnerMembrane	:	0.0226768	0.00419233	0.0318764	4.81762	0.123635	InnerMembrane	FIG056164: rhomboid family serine protease	S54	6.36759	1.09225
UTPRO1_2707	Cytoplasmic	Cytoplasmic	InnerMembrane	Periplasmic	InnerMembrane	:	0.0914872	0.165232	0.828047	2.02036	1.89487	InnerMembrane	hypothetical protein	S12	6.28891	1.07875
UTPRO1_1863	Cytoplasmic	Cytoplasmic	Cytoplasmic	Cytoplasmic	Cytoplasmic	:	0.0533411	0.0288634	0.303778	0.174198	4.43982	Cytoplasmic	ATP-dependent protease HslV (EC 3.4.25.-)	T01B	6.13498	1.05234
UTPRO1_2331	InnerMembrane	InnerMembrane	InnerMembrane	InnerMembrane	InnerMembrane	:	0.170479	0.0920204	0.353295	3.97285	0.411354	InnerMembrane	hypothetical protein	M79	6.13196	1.05183
UTPRO1_2154	Cytoplasmic	InnerMembrane	InnerMembrane	InnerMembrane	InnerMembrane	:	0.129067	0.360448	0.483401	2.9514	1.07569	InnerMembrane	hypothetical protein	S33	6.09748	1.04591
UTPRO1_2363	Cytoplasmic	Cytoplasmic	Cytoplasmic	InnerMembrane	Cytoplasmic	:	0.0120132	0.00749352	0.113937	0.975764	3.89079	Cytoplasmic	hypothetical protein	S33	6.05	1.03777
UTPRO1_998	Cytoplasmic	InnerMembrane	OuterMembrane	InnerMembrane	Extracellular	:	0.911492	1.31507	0.904491	0.982341	0.886607	OuterMembrane	hypothetical protein	M10A	5.88147	1.00886
UTPRO1_2880	Extracellular	Extracellular	Extracellular	OuterMembrane	Extracellular	:	2.51024	1.26263	0.98634	0.153131	0.0876549	Extracellular	hypothetical protein	S01A	5.87657	1.00802
UTPRO1_1082	Cytoplasmic	Cytoplasmic	Cytoplasmic	Cytoplasmic	Cytoplasmic	:	0.236122	0.20167	0.434377	0.944545	3.18329	Cytoplasmic	Dihydroorotase (EC 3.5.2.3)	M38	5.85544	1.00439
UTPRO1_1656	Cytoplasmic	Cytoplasmic	Cytoplasmic	Cytoplasmic	Cytoplasmic	:	0.177513	0.318864	0.213367	0.327025	3.96323	Cytoplasmic	TldD protein, part proposed TldE/TldD proteolytic complex (PMID 12029038)	U62	5.84817	1.00315
UTPRO1_2221	Cytoplasmic	InnerMembrane	Cytoplasmic	InnerMembrane	Cytoplasmic	:	0.0448302	0.0955105	0.118069	2.4655	2.27609	InnerMembrane	hypothetical protein	S11	5.82982	1
UTPRO1_1309	Cytoplasmic	Cytoplasmic	Cytoplasmic	Cytoplasmic	Cytoplasmic	:	0.207716	0.0437191	0.419921	1.10929	3.21936	Cytoplasmic	hydrolase, alpha/beta hydrolase fold family	S33	5.80527	0.995789
UTPRO1_2802	Cytoplasmic	Extracellular	Cytoplasmic	InnerMembrane	Cytoplasmic	:	0.636821	0.742511	0.485817	0.948093	2.18676	Cytoplasmic	Large extracellular alpha-helical protein	I39	5.74624	0.985663
UTPRO1_2078	Cytoplasmic	Cytoplasmic	Cytoplasmic	Cytoplasmic	Cytoplasmic	:	0.039884	0.0234917	0.123855	0.326385	4.48638	Cytoplasmic	Para-aminobenzoate synthase, amidotransferase component (EC 2.6.1.85) @ Anthranilate 4.1.3.27) # PabAb@TrpAb	C26	5.71857	0.980917
UTPRO1_2236	Cytoplasmic	Cytoplasmic	Cytoplasmic	Periplasmic	Cytoplasmic	:	0.0726781	0.097073	0.904797	1.20367	2.72179	Cytoplasmic	hypothetical protein	C82A	5.6105	0.96238
UTPRO1_844	Cytoplasmic	Cytoplasmic	InnerMembrane	Periplasmic	InnerMembrane	:	0.018374	0.0216618	0.892129	1.97192	2.09592	Cytoplasmic	Putative stomatin/prohibitin-family membrane protease subunit YbbK	I87	5.55287	0.952493
UTPRO1_3134	Cytoplasmic	InnerMembrane	InnerMembrane	InnerMembrane	Cytoplasmic	:	0.0821009	0.124142	0.49791	2.28342	2.01243	InnerMembrane	Signal peptide peptidase SppA, 36K type (EC 3.4.-.-)	S49B	5.54809	0.951675
UTPRO1_1179	Cytoplasmic	Cytoplasmic	Cytoplasmic	InnerMembrane	Cytoplasmic	:	0.0707297	0.345215	0.216214	0.89752	3.47032	Cytoplasmic	Xaa-Pro aminopeptidase (EC 3.4.11.9)	M24B	5.43622	0.932486
UTPRO1_2432	Cytoplasmic	Cytoplasmic	Cytoplasmic	Cytoplasmic	Cytoplasmic	:	0.0495094	0.103703	0.156037	1.00611	3.68464	Cytoplasmic	hypothetical protein	M48C	5.42617	0.930761
UTPRO1_398	Cytoplasmic	InnerMembrane	Cytoplasmic	InnerMembrane	Cytoplasmic	:	0.153909	0.372814	0.298484	1.25498	2.91982	Cytoplasmic	hypothetical protein	C44	5.41196	0.928323
UTPRO1_1868	Cytoplasmic	Cytoplasmic	Cytoplasmic	Cytoplasmic	Cytoplasmic	:	0.0989052	0.0409236	0.169091	0.474025	4.21706	Cytoplasmic	hypothetical protein	S09X	5.34793	0.917341
UTPRO1_2812	Cytoplasmic	Cytoplasmic	Cytoplasmic	Cytoplasmic	Cytoplasmic	:	0.0862529	0.0518558	0.815956	0.960573	3.08536	Cytoplasmic	hydrolase, putative	S33	5.2839	0.906357
UTPRO1_691	Cytoplasmic	InnerMembrane	Cytoplasmic	Cytoplasmic	Cytoplasmic	:	0.0110275	0.0298841	0.0718141	0.912974	3.9743	Cytoplasmic	Glucosamine--fructose-6-phosphate aminotransferase (EC 2.6.1.16)	C44	5.20287	0.892459
UTPRO1_806	Cytoplasmic	Extracellular	Cytoplasmic	InnerMembrane	Cytoplasmic	:	0.575125	0.675558	0.256391	1.10093	2.39199	Cytoplasmic	hypothetical protein	N10	5.19666	0.891394
UTPRO1_3117	Cytoplasmic	Cytoplasmic	Periplasmic	Cytoplasmic	Periplasmic	:	0.148444	0.206626	1.57662	0.56182	2.50649	Cytoplasmic	Signal peptidase I (EC 3.4.21.89)	S26A	5.17078	0.886954
UTPRO1_368	Cytoplasmic	Cytoplasmic	Cytoplasmic	InnerMembrane	Cytoplasmic	:	0.190649	0.491511	0.358298	1.96785	1.99169	Cytoplasmic	hypothetical protein	S33	5.10488	0.875649
UTPRO1_3211	InnerMembrane	InnerMembrane	InnerMembrane	InnerMembrane	InnerMembrane	:	0.0125128	0.0130242	0.0722808	4.737	0.16518	InnerMembrane	Membrane-associated zinc metalloprotease	M50B	5.09111	0.873287
UTPRO1_1859	Cytoplasmic	Cytoplasmic	Cytoplasmic	InnerMembrane	Cytoplasmic	:	0.0310806	0.145813	0.184442	1.00176	3.6369	Cytoplasmic	Asparagine synthetase (EC 6.3.5.4)	C44	5.01784	0.86072
UTPRO1_2604	Cytoplasmic	InnerMembrane	Cytoplasmic	InnerMembrane	InnerMembrane	:	0.291634	0.478739	0.387618	2.8846	0.957409	InnerMembrane	hypothetical protein	S54	5.00609	0.858704
UTPRO1_1172	Cytoplasmic	InnerMembrane	InnerMembrane	InnerMembrane	InnerMembrane	:	0.0708028	0.0387182	0.432226	3.16951	1.28874	InnerMembrane	hypothetical protein	S09X	4.92913	0.845503
UTPRO1_3301	Cytoplasmic	InnerMembrane	Cytoplasmic	InnerMembrane	Cytoplasmic	:	0.133752	0.522908	0.264448	1.84255	2.23634	Cytoplasmic	hypothetical protein	M17	4.92251	0.844368
UTPRO1_503	Cytoplasmic	InnerMembrane	Cytoplasmic	Cytoplasmic	Cytoplasmic	:	0.0901404	0.0534759	0.37233	1.57299	2.91106	Cytoplasmic	Imidazole glycerol phosphate synthase amidotransferase subunit (EC 2.4.2.-)	C26	4.77225	0.818593
UTPRO1_2892	OuterMembrane	Periplasmic	Cytoplasmic	Periplasmic	OuterMembrane	:	0.301463	1.52079	1.41805	0.737841	1.02185	OuterMembrane	HtrA protease/chaperone protein	S01C	4.66023	0.799379
UTPRO1_485	Cytoplasmic	InnerMembrane	OuterMembrane	InnerMembrane	InnerMembrane	:	0.306085	0.843284	0.576564	1.97126	1.30281	InnerMembrane	hypothetical protein	T03	4.60398	0.789729
UTPRO1_1391	Cytoplasmic	Cytoplasmic	Periplasmic	Periplasmic	Periplasmic	:	0.064363	0.208473	2.05723	0.963727	1.70621	Periplasmic	hypothetical protein	C82A	4.58432	0.786356
UTPRO1_347	InnerMembrane	InnerMembrane	InnerMembrane	InnerMembrane	InnerMembrane	:	0.0850087	0.033818	0.0889125	4.50705	0.28521	InnerMembrane	integral membrane rhomboid family serine protease MJ0610.1	S54	4.57485	0.784733
UTPRO1_2367	OuterMembrane	OuterMembrane	Cytoplasmic	InnerMembrane	Cytoplasmic	:	0.167952	1.37923	0.446543	1.00209	2.00419	Cytoplasmic	hypothetical protein	M48C	4.47809	0.768136
UTPRO1_361	Cytoplasmic	Cytoplasmic	Cytoplasmic	Cytoplasmic	Cytoplasmic	:	0.0665775	0.161373	0.492352	0.361363	3.91833	Cytoplasmic	hypothetical protein	C69	4.46984	0.766721
UTPRO1_2667	Cytoplasmic	InnerMembrane	Cytoplasmic	InnerMembrane	InnerMembrane	:	0.0114429	0.0932324	0.0919757	1.96359	2.83976	Cytoplasmic	Cell division protein FtsH (EC 3.4.24.-)	M41	4.34031	0.744501
UTPRO1_676	InnerMembrane	InnerMembrane	OuterMembrane	Periplasmic	OuterMembrane	:	0.109509	1.44948	0.865545	1.72133	0.854132	InnerMembrane	hypothetical protein	S11	4.29977	0.737548
UTPRO1_1380	Cytoplasmic	Cytoplasmic	Cytoplasmic	Cytoplasmic	Cytoplasmic	:	0.0222534	0.0275731	0.17484	0.642962	4.13237	Cytoplasmic	Beta-lactamase class C other penicillin binding proteins	S12	4.28868	0.735645
UTPRO1_1798	Cytoplasmic	Cytoplasmic	Periplasmic	Periplasmic	Cytoplasmic	:	0.240979	0.332953	1.85018	0.133076	2.44282	Cytoplasmic	Protein yceI precursor	U73	4.27598	0.733467
UTPRO1_607	Cytoplasmic	Cytoplasmic	Cytoplasmic	Cytoplasmic	Cytoplasmic	:	0.10045	0.0655002	0.438472	0.486215	3.90936	Cytoplasmic	N-acyl-L-amino acid amidohydrolase (EC 3.5.1.14)	M20D	4.10564	0.704248
UTPRO1_2213	InnerMembrane	InnerMembrane	InnerMembrane	InnerMembrane	InnerMembrane	:	0.00763913	0.00515574	0.0177374	4.8731	0.0963726	InnerMembrane	Peptidase M48, Ste24p precursor	M48B	4.09973	0.703235
UTPRO1_1720	Cytoplasmic	Cytoplasmic	Cytoplasmic	Cytoplasmic	Cytoplasmic	:	0.375732	0.312149	0.540783	0.696223	3.07511	Cytoplasmic	hypothetical protein	M23B	4.09973	0.703235
UTPRO1_2657	InnerMembrane	InnerMembrane	InnerMembrane	InnerMembrane	InnerMembrane	:	0.00724011	0.00334838	0.0120628	4.95363	0.0237199	InnerMembrane	Leader peptidase (Prepilin peptidase) (EC 3.4.23.43) / N-methyltransferase 2.1.1.-)	A24A	4.04142	0.693232
UTPRO1_3248	Cytoplasmic	Cytoplasmic	Cytoplasmic	Cytoplasmic	Cytoplasmic	:	0.00215738	0.0457311	0.119143	0.0301295	4.80284	Cytoplasmic	CTP synthase (EC 6.3.4.2)	C26	4.01105	0.688022
UTPRO1_581	Cytoplasmic	Cytoplasmic	Cytoplasmic	Cytoplasmic	Cytoplasmic	:	0.0335722	0.0129077	0.301439	1.18269	3.4694	Cytoplasmic	Beta-ketoadipate enol-lactone hydrolase (EC 3.1.1.24)	S33	3.98955	0.684335
UTPRO1_2894	Cytoplasmic	Cytoplasmic	Cytoplasmic	Cytoplasmic	Cytoplasmic	:	0.0232571	0.0287367	0.121744	0.204198	4.62207	Cytoplasmic	Peptidase T (EC 3.4.11.4)	M20B	3.88023	0.665584
UTPRO1_1784	Cytoplasmic	Cytoplasmic	Cytoplasmic	Cytoplasmic	Cytoplasmic	:	0.0909874	0.0488533	0.408874	0.5222	3.92908	Cytoplasmic	hypothetical protein	S33	3.82642	0.656353
UTPRO1_2674	Cytoplasmic	Cytoplasmic	Cytoplasmic	InnerMembrane	Cytoplasmic	:	0.297287	0.134229	0.831874	1.96958	1.76703	InnerMembrane	hypothetical protein	C82A	3.80525	0.652722
UTPRO1_2429	Periplasmic	Periplasmic	Periplasmic	InnerMembrane	Periplasmic	:	0.548758	0.181581	2.19206	1.32539	0.752207	Periplasmic	hypothetical protein	C82A	3.77668	0.647821
UTPRO1_2475	Cytoplasmic	Cytoplasmic	Cytoplasmic	InnerMembrane	Cytoplasmic	:	0.0133944	0.0885556	0.207808	0.846105	3.84414	Cytoplasmic	Asparagine synthetase (EC 6.3.5.4) AsnH	C44	3.76616	0.646017
UTPRO1_1965	Cytoplasmic	Cytoplasmic	Cytoplasmic	Cytoplasmic	Cytoplasmic	:	0.314579	0.584011	0.532397	0.829126	2.73989	Cytoplasmic	hypothetical protein	S33	3.57608	0.613411
UTPRO1_2822	Cytoplasmic	Cytoplasmic	Cytoplasmic	InnerMembrane	Cytoplasmic	:	0.147099	0.086825	0.234081	1.39713	3.13486	Cytoplasmic	hypothetical protein	M20A	3.57458	0.613155
UTPRO1_3313	Cytoplasmic	Cytoplasmic	Cytoplasmic	InnerMembrane	Cytoplasmic	:	0.143278	0.209886	0.728238	1.3771	2.5415	Cytoplasmic	hypothetical protein	S09X	3.53057	0.605606
UTPRO1_1001	Cytoplasmic	Cytoplasmic	Cytoplasmic	InnerMembrane	Cytoplasmic	:	0.118728	0.175581	1.01651	1.15132	2.53787	Cytoplasmic	hypothetical protein	M23B	3.35705	0.575841
UTPRO1_1817	Cytoplasmic	Cytoplasmic	Cytoplasmic	Periplasmic	Cytoplasmic	:	0.0864654	0.0704931	1.00872	0.880458	2.95386	Cytoplasmic	Candidate 1: dienelactone hydrolase	S09X	3.22268	0.552792
UTPRO1_813	Cytoplasmic	Cytoplasmic	Cytoplasmic	Cytoplasmic	Cytoplasmic	:	0.0130339	0.0320307	0.480671	0.788129	3.68614	Cytoplasmic	hypothetical protein	M17	3.20744	0.550179
UTPRO1_625	InnerMembrane	InnerMembrane	InnerMembrane	InnerMembrane	InnerMembrane	:	0.0765881	0.0233183	0.0873643	4.59708	0.215646	InnerMembrane	hypothetical protein	M50B	3.05808	0.524559
UTPRO1_2961	Cytoplasmic	Cytoplasmic	Cytoplasmic	Cytoplasmic	Cytoplasmic	:	0.0163056	0.0537941	0.122442	0.593666	4.21379	Cytoplasmic	Amidophosphoribosyltransferase (EC 2.4.2.14)	C44	2.66867	0.457761
UTPRO1_2044	Cytoplasmic	Cytoplasmic	Cytoplasmic	InnerMembrane	Cytoplasmic	:	0.399579	0.583285	0.559081	1.56861	1.88944	Cytoplasmic	Glutamate N-acetyltransferase (EC 2.3.1.35) / N-acetylglutamate synthase 2.3.1.1)	T05	2.35354	0.403707
UTPRO1_2997	InnerMembrane	Cytoplasmic	InnerMembrane	Cytoplasmic	InnerMembrane	:	0.08778	0.0660711	0.454643	1.99763	2.39387	Cytoplasmic	hypothetical protein	S33	2.29757	0.394106
UTPRO1_1006	Cytoplasmic	Cytoplasmic	Cytoplasmic	Cytoplasmic	Cytoplasmic	:	0.0831027	0.0344914	0.623468	0.346247	3.91269	Cytoplasmic	hypothetical protein	S33	2.28102	0.391268
UTPRO1_3152	InnerMembrane	InnerMembrane	InnerMembrane	InnerMembrane	InnerMembrane	:	0.0901406	0.0475743	0.119083	4.5244	0.218806	InnerMembrane	FIG004556: membrane metalloprotease	M50B	2.10497	0.36107
UTPRO1_2963	InnerMembrane	Cytoplasmic	InnerMembrane	Periplasmic	Periplasmic	:	0.285474	0.460439	1.65386	1.32722	1.273	Periplasmic	lytic transglycosylase domain protein [ (GH23)	M23B	1.7858	0.306321
UTPRO1_736	InnerMembrane	InnerMembrane	InnerMembrane	InnerMembrane	InnerMembrane	:	0.0767348	0.02742	0.106781	3.97266	0.816403	InnerMembrane	Lipoprotein signal peptidase (EC 3.4.23.36)	A08	1.43367	0.24592
UTPRO1_2066	Cytoplasmic	Cytoplasmic	Cytoplasmic	Cytoplasmic	Cytoplasmic	:	0.0216185	0.0167762	0.0517186	0.424815	4.48507	Cytoplasmic	Methionine aminopeptidase (EC 3.4.11.18)	M24A	0.312104	0.0535358
UTPRO1_2428	Cytoplasmic	Cytoplasmic	Cytoplasmic	Cytoplasmic	Cytoplasmic	:	0.527006	0.154558	0.775592	0.54674	2.9961	Cytoplasmic	MULTISPECIES: transpeptidase	C82A	0	0
UTPRO1_3272	Cytoplasmic	Cytoplasmic	Cytoplasmic	Cytoplasmic	Cytoplasmic	:	0.0404133	0.16188	0.345943	0.463775	3.98799	Cytoplasmic	SOS-response repressor protease LexA (EC 3.4.21.88)	S24	0	0

## Sheet: PRO2
#SeqName	Comp.Result	Di-pep.Result	part-Comp.Result	chemo-type.Result	Neighbor	#Combined:	extra	outer	peri	inner	cyto	#Most-likely-Location	product	MEROPS family	expression (RPKM)	rel		#Most-likely-Location
UTPRO2_2261	Periplasmic	Periplasmic	Periplasmic	Periplasmic	Periplasmic	:	0.217226	0.149252	4.01317	0.154127	0.46622	Periplasmic	putative signal peptide protein	U73	12.2024	3.7633		Cytoplasmic	44
UTPRO2_371	Cytoplasmic	Periplasmic	Cytoplasmic	Cytoplasmic	Periplasmic	:	0.16258	0.0153328	1.3349	1.04051	2.44667	Cytoplasmic	Glutamine amidotransferase, class I	C26	10.4142	3.21181		Extracellular	1
UTPRO2_938	Cytoplasmic	Cytoplasmic	Cytoplasmic	Cytoplasmic	Cytoplasmic	:	0.0786191	0.125709	0.264939	0.313627	4.21711	Cytoplasmic	Carbamoyl-phosphate synthase small chain (EC 6.3.5.5)	C26	9.64746	2.97534		InnerMembrane	7
UTPRO2_2138	Periplasmic	Periplasmic	Periplasmic	Periplasmic	Periplasmic	:	0.334918	0.262299	4.23771	0.0271936	0.137883	Periplasmic	Putative periplasmic protein	C82A	8.93646	2.75606		OuterMembrane	6
UTPRO2_539	Cytoplasmic	Cytoplasmic	Cytoplasmic	Cytoplasmic	Cytoplasmic	:	0.0118451	0.0471781	0.458511	0.19756	4.28491	Cytoplasmic	S-adenosylhomocysteine deaminase (EC 3.5.4.28) Methylthioadenosine	M38	8.8435	2.72739		Periplasmic	13
UTPRO2_196	Cytoplasmic	Cytoplasmic	Cytoplasmic	Cytoplasmic	Cytoplasmic	:	0.0845839	0.0385473	0.786774	0.45284	3.63726	Cytoplasmic	Hydrolase, alpha/beta fold family	S33	8.27286	2.5514		total	71
UTPRO2_704	Cytoplasmic	Cytoplasmic	Cytoplasmic	Cytoplasmic	Cytoplasmic	:	0.541904	0.133075	0.740008	0.192765	3.39225	Cytoplasmic	Homoserine O-acetyltransferase (EC 2.3.1.31)	S33	7.9871	2.46327
UTPRO2_1945	OuterMembrane	OuterMembrane	InnerMembrane	Cytoplasmic	OuterMembrane	:	0.179409	1.87412	1.01397	1.01775	0.914744	OuterMembrane	HtrA protease/chaperone protein	S01C	7.52147	2.31967
UTPRO2_1136	Cytoplasmic	Cytoplasmic	Cytoplasmic	Cytoplasmic	Cytoplasmic	:	0.0757105	0.0730349	0.681134	0.913049	3.25707	Cytoplasmic	Cytosol aminopeptidase PepA (EC 3.4.11.1)	M17	7.31783	2.25687
UTPRO2_793	Cytoplasmic	Cytoplasmic	Cytoplasmic	Cytoplasmic	Cytoplasmic	:	0.0148559	0.0218905	0.364248	0.260386	4.33862	Cytoplasmic	ATP-dependent protease La (EC 3.4.21.53) Type I	S16	7.2934	2.24933
UTPRO2_1610	InnerMembrane	InnerMembrane	InnerMembrane	InnerMembrane	InnerMembrane	:	0.0473689	0.0285533	0.0695136	4.53572	0.318842	InnerMembrane	macromolecule metabolism degradation degradation proteins, peptides, glycopeptides	M48A	7.2727	2.24295
UTPRO2_384	Extracellular	Cytoplasmic	Extracellular	Cytoplasmic	Periplasmic	:	1.41806	0.0451636	2.15789	0.0773106	1.30157	Periplasmic	Phospholipid-binding protein	I51	7.24352	2.23395
UTPRO2_738	Cytoplasmic	Periplasmic	InnerMembrane	InnerMembrane	Cytoplasmic	:	0.0806735	0.365076	1.19841	1.53321	1.82262	Cytoplasmic	Gamma-glutamyltranspeptidase (EC 2.3.2.2)	T03	7.05764	2.17662
UTPRO2_2406	Cytoplasmic	Cytoplasmic	Periplasmic	Periplasmic	Periplasmic	:	0.0820399	0.282641	2.24481	0.989904	1.4006	Periplasmic	ipr002886 peptidase m23b family protein	M23B	7.04482	2.17267
UTPRO2_2013	Cytoplasmic	Periplasmic	Cytoplasmic	Cytoplasmic	Cytoplasmic	:	0.0377324	0.0581359	1.33626	0.135173	3.43269	Cytoplasmic	CTP synthase (EC 6.3.4.2)	C26	6.66958	2.05694
UTPRO2_1820	Cytoplasmic	Cytoplasmic	Cytoplasmic	Cytoplasmic	InnerMembrane	:	0.284059	0.1044	0.643339	1.58381	2.38439	Cytoplasmic	Peptidase M48, Ste24p precursor	M48B	6.53272	2.01473
UTPRO2_773	OuterMembrane	OuterMembrane	OuterMembrane	Cytoplasmic	OuterMembrane	:	0.153061	2.0118	0.780771	1.0764	0.977969	OuterMembrane	Exported zinc metalloprotease YfgC precursor	M48C	6.42367	1.9811
UTPRO2_210	InnerMembrane	InnerMembrane	InnerMembrane	InnerMembrane	InnerMembrane	:	0.00298621	0.00896537	0.0662216	4.69177	0.230058	InnerMembrane	Membrane-associated zinc metalloprotease	M50B	6.08112	1.87546
UTPRO2_987	InnerMembrane	InnerMembrane	InnerMembrane	InnerMembrane	InnerMembrane	:	0.110283	0.115486	0.454579	2.99565	1.324	InnerMembrane	alpha/beta hydrolase	S33	5.95131	1.83542
UTPRO2_1025	Cytoplasmic	Cytoplasmic	Cytoplasmic	Cytoplasmic	Cytoplasmic	:	0.0258741	0.0763747	0.0873783	0.419275	4.3911	Cytoplasmic	ATP-dependent protease La (EC 3.4.21.53) Type II	S16	5.87709	1.81253
UTPRO2_2627	Cytoplasmic	Cytoplasmic	Cytoplasmic	Cytoplasmic	Cytoplasmic	:	0.0140878	0.0701313	0.573041	0.343604	3.99913	Cytoplasmic	FIG015547: peptidase, M16 family	M16B	5.77163	1.78001
UTPRO2_1901	Cytoplasmic	Cytoplasmic	Cytoplasmic	Cytoplasmic	Cytoplasmic	:	0.12214	0.059119	0.465192	0.38437	3.96918	Cytoplasmic	ATP-dependent protease HslV (EC 3.4.25.-)	T01B	5.76053	1.77659
UTPRO2_2383	Cytoplasmic	Cytoplasmic	Cytoplasmic	Cytoplasmic	Cytoplasmic	:	0.0314111	0.0504725	0.399869	0.173455	4.34479	Cytoplasmic	Xaa-Pro aminopeptidase (EC 3.4.11.9)	M24B	5.64635	1.74137
UTPRO2_1819	Periplasmic	Periplasmic	Periplasmic	InnerMembrane	Periplasmic	:	0.586231	0.144544	2.28972	1.43468	0.544829	Periplasmic	Peptidase M48, Ste24p precursor	M48B	5.54933	1.71145
UTPRO2_831	Periplasmic	Periplasmic	Cytoplasmic	Cytoplasmic	Cytoplasmic	:	0.192068	0.776376	1.6364	0.534133	1.86102	Cytoplasmic	Murein-DD-endopeptidase (EC 3.4.99.-)	S11	5.34826	1.64944
UTPRO2_1928	Cytoplasmic	Cytoplasmic	Cytoplasmic	Cytoplasmic	InnerMembrane	:	0.0173208	0.0432956	0.28291	1.03072	3.62575	Cytoplasmic	macromolecule metabolism degradation degradation proteins, peptides, glycopeptides	S49B	5.23372	1.61411
UTPRO2_882	Periplasmic	Periplasmic	OuterMembrane	Periplasmic	Periplasmic	:	0.0779522	0.850592	3.06799	0.637554	0.365908	Periplasmic	D-alanyl-D-alanine carboxypeptidase (EC 3.4.16.4)	S11	5.07141	1.56406
UTPRO2_268	Cytoplasmic	Cytoplasmic	Cytoplasmic	Periplasmic	Cytoplasmic	:	0.0546839	0.045328	1.10638	0.357159	3.43645	Cytoplasmic	Dihydroorotase (EC 3.5.2.3)	M38	5.05343	1.55851
UTPRO2_2469	Cytoplasmic	Cytoplasmic	Cytoplasmic	Cytoplasmic	Cytoplasmic	:	0.333498	0.256861	0.580236	0.519779	3.30963	Cytoplasmic	Flagellar biosynthesis protein FlhB	N06	4.91402	1.51552
UTPRO2_74	Cytoplasmic	Cytoplasmic	OuterMembrane	InnerMembrane	Cytoplasmic	:	0.21459	0.810808	0.415891	1.78387	1.77484	InnerMembrane	Glutamate N-acetyltransferase (EC 2.3.1.35) / N-acetylglutamate synthase 2.3.1.1)	T05	4.84197	1.49329
UTPRO2_1983	Periplasmic	Periplasmic	Periplasmic	Periplasmic	Periplasmic	:	0.0938432	0.172371	4.39413	0.214305	0.125347	Periplasmic	Lipoprotein NlpD	M23B	4.8036	1.48146
UTPRO2_1887	Periplasmic	Periplasmic	Periplasmic	Periplasmic	Periplasmic	:	0.325807	0.0625229	3.63893	0.662045	0.310692	Periplasmic	UPF0098 protein ybcL precursor	I51	4.76756	1.47035
UTPRO2_1455	Cytoplasmic	Cytoplasmic	Cytoplasmic	Cytoplasmic	Cytoplasmic	:	0.0756171	0.0549899	0.4062	0.343436	4.11976	Cytoplasmic	benzoate degradation ring-cleavage hydrolase	S33	4.6654	1.43884
UTPRO2_1865	Cytoplasmic	Cytoplasmic	Periplasmic	Cytoplasmic	InnerMembrane	:	0.0705718	0.134176	2.03326	0.736182	2.02581	Periplasmic	Zn-dependent protease chaperone function PA4632	M48C	4.6628	1.43804
UTPRO2_394	Cytoplasmic	Cytoplasmic	Cytoplasmic	Cytoplasmic	Cytoplasmic	:	0.131654	0.100533	0.246932	0.316574	4.20431	Cytoplasmic	Anthranilate synthase, amidotransferase component (EC 4.1.3.27) @ Para-aminobenzoate 2.6.1.85)	C26	4.54369	1.4013
UTPRO2_2581	Cytoplasmic	Cytoplasmic	InnerMembrane	Periplasmic	InnerMembrane	:	0.0149225	0.0672902	0.851629	2.11735	1.94881	InnerMembrane	Putative stomatin/prohibitin-family membrane protease subunit YbbK	I87	4.43428	1.36756
UTPRO2_215	Periplasmic	Cytoplasmic	Periplasmic	Cytoplasmic	Cytoplasmic	:	0.0491497	0.282012	1.38496	0.478838	2.80504	Cytoplasmic	Soluble lytic murein transglycosylase precursor (EC 3.2.1.-)	M23B	4.4211	1.3635
UTPRO2_954	Cytoplasmic	Cytoplasmic	Cytoplasmic	Cytoplasmic	Cytoplasmic	:	0.100311	0.106403	0.335538	0.0326847	4.42506	Cytoplasmic	N-succinyl-L,L-diaminopimelate desuccinylase (EC 3.5.1.18)	M20A	4.41392	1.36128
UTPRO2_1910	Cytoplasmic	Cytoplasmic	Cytoplasmic	InnerMembrane	Cytoplasmic	:	0.0324348	0.153961	0.433239	0.846302	3.53406	Cytoplasmic	Aminopeptidase PepA-related protein	M17	4.16957	1.28592
UTPRO2_755	Cytoplasmic	InnerMembrane	Cytoplasmic	Cytoplasmic	Cytoplasmic	:	0.0113432	0.0488039	0.134602	0.967365	3.83788	Cytoplasmic	Glutamate synthase large chain (EC 1.4.1.13)	C44	3.88765	1.19898
UTPRO2_2266	InnerMembrane	Periplasmic	Periplasmic	Periplasmic	OuterMembrane	:	0.883782	0.762526	2.35627	0.690944	0.306476	Periplasmic	hypothetical protein	C14B	3.80453	1.17334
UTPRO2_1906	OuterMembrane	Cytoplasmic	Cytoplasmic	Cytoplasmic	OuterMembrane	:	0.521407	1.39643	0.289099	0.153313	2.63975	Cytoplasmic	TldE/PmbA protein, part proposed TldE/TldD proteolytic complex (PMID 12029038)	U62	3.78203	1.1664
UTPRO2_1731	Cytoplasmic	Cytoplasmic	Cytoplasmic	Cytoplasmic	Cytoplasmic	:	0.00853962	0.00677789	0.080593	0.298463	4.60563	Cytoplasmic	Glutamine amidotransferase, class I	C26	3.67285	1.13273
UTPRO2_2628	Cytoplasmic	Cytoplasmic	Cytoplasmic	InnerMembrane	Cytoplasmic	:	0.023356	0.190184	0.416641	1.06515	3.30467	Cytoplasmic	FIG015287: Zinc protease	M16B	3.50094	1.07971
UTPRO2_1513	InnerMembrane	InnerMembrane	InnerMembrane	InnerMembrane	InnerMembrane	:	0.0923528	0.0905023	0.189451	4.33584	0.29185	InnerMembrane	Lipoprotein signal peptidase (EC 3.4.23.36)	A08	3.49281	1.07721
UTPRO2_745	Cytoplasmic	Cytoplasmic	Cytoplasmic	InnerMembrane	Periplasmic	:	0.140432	0.0417293	0.990318	1.37904	2.44848	Cytoplasmic	Alpha/beta hydrolase fold protein	S33	3.25358	1.00342
UTPRO2_2646	Cytoplasmic	Cytoplasmic	Cytoplasmic	Cytoplasmic	Cytoplasmic	:	0.192028	0.135457	0.770424	0.162597	3.73949	Cytoplasmic	Ni,Fe-hydrogenase maturation factor HoxW	A31	3.19522	0.985426
UTPRO2_2329	Cytoplasmic	Cytoplasmic	Cytoplasmic	InnerMembrane	Cytoplasmic	:	0.0497025	0.0342644	0.413173	1.50705	2.99581	Cytoplasmic	alpha/beta hydrolase fold containing protein	S09C	3.17066	0.977852
UTPRO2_2143	Cytoplasmic	Cytoplasmic	Cytoplasmic	Cytoplasmic	Cytoplasmic	:	0.0786142	0.122578	0.366697	0.250906	4.18121	Cytoplasmic	Amidophosphoribosyltransferase (EC 2.4.2.14)	C44	3.12515	0.963816
UTPRO2_603	OuterMembrane	Periplasmic	OuterMembrane	InnerMembrane	OuterMembrane	:	0.413054	2.1292	0.87056	0.924507	0.662675	OuterMembrane	hypothetical protein	C14B	3.01495	0.929831
UTPRO2_1795	Cytoplasmic	Periplasmic	Periplasmic	Cytoplasmic	InnerMembrane	:	0.0908053	0.0434812	1.81875	0.985369	2.06159	Cytoplasmic	Cell division protein FtsH (EC 3.4.24.-)	M41	3.00267	0.926043
UTPRO2_2260	Periplasmic	Periplasmic	Periplasmic	Periplasmic	Periplasmic	:	0.224706	0.250395	4.11472	0.0716924	0.338486	Periplasmic	Protein yceI precursor	U73	2.93742	0.905919
UTPRO2_1106	Cytoplasmic	Cytoplasmic	Cytoplasmic	Cytoplasmic	Cytoplasmic	:	0.00924521	0.0556016	0.109225	0.382113	4.44381	Cytoplasmic	DNA repair protein RadA	S16	2.7922	0.861132
UTPRO2_370	Extracellular	Extracellular	Cytoplasmic	Periplasmic	InnerMembrane	:	1.62384	0.41932	0.899296	0.803963	1.25358	Extracellular	CblY, non-orthologous displasment Alpha-ribazole-5'-phosphate phosphatase	A32	2.40315	0.741147
UTPRO2_2226	Cytoplasmic	Cytoplasmic	Cytoplasmic	Cytoplasmic	Cytoplasmic	:	0.0706131	0.0364113	0.247643	0.259091	4.38624	Cytoplasmic	Hydrogenase maturation protease (EC 3.4.24.-)	A31	2.38945	0.736922
UTPRO2_1892	Cytoplasmic	Cytoplasmic	Cytoplasmic	Cytoplasmic	Cytoplasmic	:	0.00544778	0.0252074	0.189002	0.283491	4.49685	Cytoplasmic	Glucosamine--fructose-6-phosphate aminotransferase (EC 2.6.1.16)	C44	2.38021	0.734073
UTPRO2_410	Cytoplasmic	Cytoplasmic	Cytoplasmic	Cytoplasmic	Cytoplasmic	:	0.328118	0.218809	0.919925	0.209531	3.32362	Cytoplasmic	FIG139552: Putative protease	U32	2.09261	0.645374
UTPRO2_440	OuterMembrane	Periplasmic	InnerMembrane	Periplasmic	OuterMembrane	:	0.122598	2.06516	1.26413	0.98682	0.561296	OuterMembrane	HflK protein	I87	1.71833	0.529944
UTPRO2_463	Periplasmic	Periplasmic	Cytoplasmic	Cytoplasmic	Cytoplasmic	:	0.0717943	0.100886	1.89295	0.141805	2.79257	Cytoplasmic	Oligopeptidase A (EC 3.4.24.70)	M03A	1.60326	0.494455
UTPRO2_1742	OuterMembrane	Extracellular	OuterMembrane	Cytoplasmic	Cytoplasmic	:	0.488597	2.07719	0.470605	0.216534	1.74708	OuterMembrane	peptidase C14 caspase catalytic subunit p20	C14*	1.47131	0.453761
UTPRO2_2184	Cytoplasmic	Cytoplasmic	Cytoplasmic	Cytoplasmic	Cytoplasmic	:	0.039468	0.0561226	0.228763	0.439341	4.2363	Cytoplasmic	Inner membrane protein	M90	1.41657	0.436879
UTPRO2_897	OuterMembrane	Cytoplasmic	OuterMembrane	Periplasmic	InnerMembrane	:	0.515301	1.35478	1.16831	1.06623	0.895379	OuterMembrane	Lipoprotein spr precursor	C40	1.27238	0.392411
UTPRO2_905	Cytoplasmic	Cytoplasmic	Cytoplasmic	Periplasmic	Cytoplasmic	:	0.197893	0.0642066	0.692498	0.21011	3.83529	Cytoplasmic	Error-prone repair protein UmuD	S24	1.1337	0.349642
UTPRO2_193	InnerMembrane	InnerMembrane	InnerMembrane	InnerMembrane	InnerMembrane	:	0.0263245	0.0111997	0.0378016	4.84747	0.077203	InnerMembrane	FIG004556: membrane metalloprotease	M50B	0.720823	0.222307
UTPRO2_853	Cytoplasmic	InnerMembrane	Cytoplasmic	InnerMembrane	Periplasmic	:	0.0415339	0.237168	1.61951	1.03415	2.06764	Cytoplasmic	hypothetical protein	M13	0.673154	0.207605
UTPRO2_411	Cytoplasmic	Cytoplasmic	Cytoplasmic	Cytoplasmic	Cytoplasmic	:	0.0161442	0.0760375	0.114391	0.60856	4.18487	Cytoplasmic	FIG139928: Putative protease	U32	0.58285	0.179755
UTPRO2_202	Cytoplasmic	Cytoplasmic	Cytoplasmic	Cytoplasmic	Cytoplasmic	:	0.223963	0.0740224	0.324455	0.377918	3.99964	Cytoplasmic	Methionine aminopeptidase (EC 3.4.11.18)	M24A	0.433415	0.133668
UTPRO2_46	Cytoplasmic	Cytoplasmic	Periplasmic	Cytoplasmic	Periplasmic	:	0.33637	0.251657	2.13137	0.204016	2.07659	Periplasmic	macromolecule metabolism degradation degradation proteins, peptides, glycopeptides	S01C	0.413063	0.127391
UTPRO2_73	Cytoplasmic	Cytoplasmic	Cytoplasmic	Periplasmic	Cytoplasmic	:	0.452396	0.252193	0.938451	0.606968	2.74999	Cytoplasmic	Glutamate N-acetyltransferase (EC 2.3.1.35) / N-acetylglutamate synthase 2.3.1.1)	T05	0	0
UTPRO2_2666	Cytoplasmic	Periplasmic	Cytoplasmic	Cytoplasmic	Cytoplasmic	:	0.0830397	0.046867	1.06178	0.396587	3.41173	Cytoplasmic	Phage prohead protease, HK97 family	S78	0	0
UTPRO2_443	Cytoplasmic	Periplasmic	Periplasmic	Cytoplasmic	Periplasmic	:	0.407882	0.201697	2.68624	0.673738	1.03044	Periplasmic	hypothetical protein	S33	0	0
