# Supplementary material for: Metabolic network analysis reveals microbial community interactions in anammox granules
Source: Nat Commun. 2017 May 31;8:15416. doi: 10.1038/ncomms15416 (PMC5460018; doi:10.1038/ncomms15416)
Supplement: Supplementary Data 6 — Summary of genes predicted to be involved in carbohydrate metabolism based on annotations against the CAZy database. [file ncomms15416-s7.xlsx]

## Sheet: summary
Supplementary Data 6 - CAZy annotations
CAZy database	AMX1	CHB1	CHB2	BCD1	CFX1	CFX2	PRO1	PRO2
Auxiliary Activities
AA6	1	0	0	0	0	0	0	0
Carbohydrate Esterases
CE1	0	0	2	1	0	0	0	0
CE10	0	0	0	0	0	0	0	0
CE11	2	1	1	1	0	0	0	1
CE14	1	1	2	4	3	6	0	0
CE4	0	0	2	4	0	0	0	0
CE9	0	0	0	2	0	0	0	0
CE8	0	0	1	0	0	0	0	0
Glycoside Hydrolases
GH1	0	0	0	0	1	0	5	0
GH10	0	0	0	0	0	0	0	0
GH102	1	0	0	0	0	0	0	0
GH103	0	0	0	0	0	0	0	1
GH105	0	0	1	2	0	0	0	0
GH114	0	0	0	0	0	0	0	0
GH13	2	0	9	2	2	5	0	0
GH130	0	1	1	2	0	0	0	0
GH15	3	0	0	1	0	0	0	2
GH2	0	1	1	2	0	0	0	0
GH23	1	0	2	0	0	0	2	3
GH28	1	0	0	0	0	1	0	1
GH3	0	0	1	2	1	0	3	1
GH36	0	0	1	1	1	0	0	0
GH38	0	0	0	0	0	0	0	0
GH4	0	0	0	0	0	0	0	0
GH57	2	1	0	0	0	1	0	2
GH73	0	0	0	1	0	0	0	1
GH77	1	0	1	0	1	5	1	0
GH5	0	0	0	0	0	0	0	0
GH109	0	0	1	2	0	0	0	0
GH127	0	0	0	1	0	0	0	0
GH13_11	1	0	1	0	0	0	0	1
GH13_14	0	0	0	1	0	0	0	0
GH16	0	0	0	2	0	0	0	0
GH18	0	0	1	2	0	0	0	0
GH20	0	0	1	7	0	0	0	0
GH25	0	0	0	1	0	0	0	0
GH29	0	0	1	3	0	0	0	0
GH30_1	0	0	0	1	0	0	0	0
GH30_3	0	0	0	1	0	0	0	0
GH33	0	0	0	1	0	0	0	0
GH35	0	0	0	1	0	0	0	0
GH43	0	0	0	1	0	0	0	0
GH53	0	0	0	1	0	0	0	0
GH88	0	0	0	1	0	0	0	0
GH9	0	0	1	1	0	0	0	0
GH95	0	0	0	2	0	0	0	0
GH72	0	1	0	0	0	0	0	0
GH13_18	0	0	0	0	1	0	0	0
GH97	0	0	1	0	0	0	0	0
GH94	0	0	0	0	0	0	1	0
GH26	0	0	0	0	0	0	2	0
GH13_3	0	0	0	0	0	0	5	0
GlycosylTransferases
GT11	1	0	0	0	0	0	0	0
GT19	1	0	1	1	0	0	0	0
GT2	17	8	22	12	17	16	14	5
GT20	1	0	0	1	0	0	0	1
GT26	0	0	0	1	0	1	0	0
GT28	1	0	1	1	2	0	5	2
GT30	1	0	1	1	0	0	0	1
GT35	3	1	2	1	1	5	0	1
GT4	10	3	16	8	12	8	0	8
GT47	1	0	1	0	0	1	0	0
GT5	1	1	2	2	1	2	5	1
GT51	0	1	3	3	1	0	0	3
GT83	2	0	0	0	0	0	0	1
GT9	3	2	10	2	0	0	1	2
GT81	0	0	0	0	1	0	0	0
Polysaccharide Lyases
PL1	0	0	0	0	0	0	0	0
PL6	0	0	0	0	0	0	0	0
PL1_2	0	1	1	0	0	0	0	0
Carbohydrate-Binding Modules
CBM48	2	1	2	1	0	0	10	2
CBM4	0	1	0	0	0	0	0	0
CBM50	0	0	2	1	0	1	0	3
CBM20	0	0	0	1	0	0	0	0
CBM32	0	0	0	1	0	0	1	0
CBM35	0	0	3	0	0	0	0	0
CBM3	0	0	1	0	0	0	0	0
total	60	25	96	91	45	52	55	43
Cazy class	AMX1	CHB1	CHB2	BCD1	CFX1	CFX2	PRO1	PRO2
Auxiliary Activities	1	0	0	0	0	0	0	0
Carbohydrate Esterases	3	2	8	12	3	6	0	1
Glycoside Hydrolases	12	4	24	42	7	12	19	12
GlycosylTransferases	42	16	59	33	35	33	25	25
Polysaccharide Lyases	0	1	1	0	0	0	0	0
Carbohydrate-Binding Modules	2	2	8	4	0	1	11	5
total	60	25	100	91	45	52	55	43
location	AMX1	CHB1	CHB2	BCD1	CFX1	CFX2	PRO1	PRO2
Cytoplasmic	48	17	72	44	27	38	40	30
Extracellular	0	0	3	7	0	0	0	0
InnerMembrane	11	1	8	7	17	12	12	9
OuterMembrane	0	6	9	13	0	0	1	0
Periplasmic	2	0	8	20	1	2	2	3
total	61	24	100	91	45	52	55	42

## Sheet: AMX1
#query	target	q_length	bitscore	bsr	expect	aln_length	identity	ec	product	category			#query	location	product	group	expression (RPKM)
UTAMX1_1542	gi|91200166|emb|CAJ73210.1|	487	723	0.649345	3.07e-218	486	62		strongly similar to glycogen synthase [Candidatus Kuenenia stuttgartiensis] [[CAJ73210.1]]	GT5			UTAMX1_2479	Cytoplasmic	hypothetical protein VITISV_002009 [Vitis vinifera] [[CAN65674.1]]	GH28	1201.66
UTAMX1_1542	gi|283439432|gb|ADB17874.1|	487	557	0.500256	1.57e-168	492	50		glycogen/starch synthase, ADP-glucose type [Pirellula staleyi DSM 6068] [[ADB17874.1]]	GT5			UTAMX1_527	Cytoplasmic	alpha amylase catalytic region [Eubacterium limosum KIST612] [[ADO37723.1]]	GH13	542.126
UTAMX1_1542	gi|296013730|gb|ADG66969.1|	484	519	0.466128	7.38e-157	485	48		glycogen/starch synthase, ADP-glucose type [Planctomyces limnophilus DSM 3776] [[ADG66969.1]]	GT5			UTAMX1_2627	Cytoplasmic	similar to lipopolysaccharide core biosynthesis protein [Candidatus Kuenenia stuttgartiensis] [[CAJ74349.1]]	GT4	332.977
UTAMX1_1542	gi|217036272|gb|ACJ74794.1|	484	498	0.447267	1.46e-150	479	49		glycogen synthase [Thermosipho africanus TCF52B] [[ACJ74794.1]]	GT5			UTAMX1_1680	Cytoplasmic	glycosyl transferase group 1 [Cyanothece sp. PCC 7425] [[ACL46046.1]]	GT4	246.86
UTAMX1_1542	gi|409105276|gb|AFV11401.1|	484	493	0.442776	5.46e-149	469	45		glycogen synthase GlgA [Thermacetogenium phaeum DSM 12270] [[AFV11401.1]]	GT5			UTAMX1_86	Cytoplasmic	hypothetical protein kuste3103 [Candidatus Kuenenia stuttgartiensis] [[CAJ73860.1]]	GT2	230.133
UTAMX1_1577	gi|91204575|emb|CAJ70803.1|	401	535	0.590081	7.66e-162	399	59		similar to glycosyltransferase fused to TPR-repeat domain [Candidatus Kuenenia stuttgartiensis] [[CAJ70803.1]]	GT2			UTAMX1_2707	Cytoplasmic	glycogen debranching protein [Salmonella enterica subsp. enterica serovar Enteritidis str. EC20121179] [[AHO16406.1]]	GH13_11	209.68
UTAMX1_1622	gi|147846684|emb|CAN80640.1|	420	431	0.43964	2.3e-130	420	45		hypothetical protein VITISV_016911 [Vitis vinifera] [[CAN80640.1]]	GT47			UTAMX1_91	Cytoplasmic	unknown protein [Candidatus Kuenenia stuttgartiensis] [[CAJ73864.1]]	GT4	208.127
UTAMX1_1303	gi|91200086|emb|CAJ73129.1|	374	566	0.677388	5.05e-171	373	64		similar to undecaprenyldiphospho-muramoylpentapeptide beta-N-acetylglucosaminyl transferase [Candidatus Kuenenia stuttgartiensis] [[CAJ73129.1]]	GT28			UTAMX1_2180	Cytoplasmic	putative glycosyltransferase [Chamaesiphon minutus PCC 6605] [[AFY91600.1]]	GT2	197.922
UTAMX1_1315	gi|91201815|emb|CAJ74875.1|	244	372	0.670154	8.63e-113	245	63		conserved hypothtical protein [Candidatus Kuenenia stuttgartiensis] [[CAJ74875.1]]	GT2			UTAMX1_2530	Cytoplasmic	hypothetical protein HL41_00600 [Thermodesulfobacterium commune DSM 2178] [[AIH03450.1]]	AA6	172.189
UTAMX1_1315	gi|118503813|gb|ABL00296.1|	230	252	0.453975	1.36e-76	230	50		glycosyl transferase, family 2 [Pelobacter propionicus DSM 2379] [[ABL00296.1]]	GT2			UTAMX1_84	Cytoplasmic	hypothetical protein kuste3102 [Candidatus Kuenenia stuttgartiensis] [[CAJ73859.1]]	GT2	171.086
UTAMX1_1315	gi|510021985|emb|CCW34002.1|	236	249	0.448571	8.35e-76	236	47		Glycosyltransferases involved in cell wall biogenesis [Chthonomonas calidirosea T49] [[CCW34002.1]]	GT2			UTAMX1_2623	Cytoplasmic	similar to glycosyltransferase family 2 [Candidatus Kuenenia stuttgartiensis] [[CAJ74985.1]]	GT2	167.226
UTAMX1_1315	gi|77545439|gb|ABA89001.1|	237	245	0.441365	1.71e-74	236	50		UDP-glucose--undecaprenyl-phosphate glucosyltransferase [Pelobacter carbinolicus DSM 2380] [[ABA89001.1]]	GT2			UTAMX1_2217	Cytoplasmic	conserved hypothetical protein [Candidatus Kuenenia stuttgartiensis] [[CAJ73357.1]]	GT4	162.74
UTAMX1_1315	gi|451906962|gb|AGF78556.1|	240	242	0.43596	1.05e-73	241	45		glycosyl transferase [Desulfocapsa sulfexigens DSM 10523] [[AGF78556.1]]	GT2			UTAMX1_2568	Cytoplasmic	glycogen/starch/alpha-glucan phosphorylase [Geobacter uraniireducens Rf4] [[ABQ26836.1]]	GT35	161.352
UTAMX1_1321	gi|428253003|gb|AFZ18962.1|	282	320	0.504394	4.73e-97	280	49		glycosyl transferase [Microcoleus sp. PCC 7113] [[AFZ18962.1]]	GT2			UTAMX1_1315	Cytoplasmic	conserved hypothtical protein [Candidatus Kuenenia stuttgartiensis] [[CAJ74875.1]]	GT2	159.83
UTAMX1_1321	gi|427357755|gb|AFY40478.1|	281	299	0.471293	1.26e-90	279	46		glycosyl transferase family 2 [Leptolyngbya sp. PCC 7376] [[AFY40478.1]]	GT2			UTAMX1_1960	Cytoplasmic	conserved hypothetical protein [Candidatus Kuenenia stuttgartiensis] [[CAJ73822.1]]	GH13_16	158.03
UTAMX1_1321	gi|301637879|gb|ADK83306.1|	281	292	0.46026	1.58e-88	290	47		glycosyl transferase family 2 [Spirochaeta smaragdinae DSM 11293] [[ADK83306.1]]	GT2			UTAMX1_2177	Cytoplasmic	glycosyl transferase, family 11 [Geobacter uraniireducens Rf4] [[ABQ25874.1]]	GT11	155.328
UTAMX1_1321	gi|169885701|gb|ACA99414.1|	281	290	0.457107	5.3e-88	280	46		glycosyl transferase, group 2 family domain protein [Synechococcus sp. PCC 7002] [[ACA99414.1]]	GT2			UTAMX1_1958	Cytoplasmic	glycoside hydrolase, family 57, DUF3536 domain-containing [Geobacter daltonii FRC-32] [[ACM19576.1]]	GH57	154.828
UTAMX1_1267	gi|91202742|emb|CAJ72381.1|	343	538	0.673946	9.25e-163	342	66		similar to ADP-heptose:LPS heptosyltransferase II [Candidatus Kuenenia stuttgartiensis] [[CAJ72381.1]]	GT9			UTAMX1_842	InnerMembrane	similar to mannosyltransferase B [Candidatus Kuenenia stuttgartiensis] [[CAJ71390.1]]	GT4	152.035
UTAMX1_1175	gi|91200858|emb|CAJ73912.1|	231	451	0.825362	2.13e-136	230	80		conserved hypothetical protein [Candidatus Kuenenia stuttgartiensis] [[CAJ73912.1]]	GT2			UTAMX1_739	Cytoplasmic	similar to glucan 1,4-alpha-glucosidase	GH15	149.899
UTAMX1_1175	gi|336478759|emb|CCB85357.1|	229	270	0.494119	5.72e-82	230	51		undecaprenyl-phosphate 4-deoxy-4-formamido-L-arabinose transferase [Parachlamydia acanthamoebae UV-7] [[CCB85357.1]]	GT2			UTAMX1_1464	Cytoplasmic	conserved hypothetical protein [Candidatus Kuenenia stuttgartiensis] [[CAJ71922.1]]	GH57	148.186
UTAMX1_1175	gi|300607416|emb|CBK43749.1|	232	261	0.477649	2.4e-79	237	46		Glycosyl transferase, family 2 [Candidatus Nitrospira defluvii] [[CBK43749.1]]	GT2			UTAMX1_573	Cytoplasmic	glycosyl transferase family 1 [Coprothermobacter proteolyticus DSM 5265] [[ACI17528.1]]	GT4	145.097
UTAMX1_1175	gi|297375953|gb|ADI37783.1|	231	252	0.461178	1.01e-76	232	48		putative Undecaprenyl-phosphate 4-deoxy-4- formamido-L-arabinose transferase [Waddlia chondrophila WSU 86-1044] [[ADI37783.1]]	GT2			UTAMX1_2229	Cytoplasmic	alpha-glucan phosphorylase [Pelobacter carbinolicus DSM 2380] [[ABA88974.1]]	GT35	144.214
UTAMX1_1175	gi|337293847|emb|CCB91834.1|	231	252	0.461178	1.01e-76	232	48		Undecaprenyl-phosphate 4-deoxy-4-formamido-L-arabinose transferase [Waddlia chondrophila 2032/99] [[CCB91834.1]]	GT2			UTAMX1_85	Cytoplasmic	hypothetical protein kuste3102 [Candidatus Kuenenia stuttgartiensis] [[CAJ73859.1]]	GT2	144.151
UTAMX1_1464	gi|91204269|emb|CAJ71922.1|	529	955	0.770426	3.82e-288	528	73		conserved hypothetical protein [Candidatus Kuenenia stuttgartiensis] [[CAJ71922.1]]	GH57			UTAMX1_328	Cytoplasmic	similar to UDP-3-O-acyl-N-acetylglucosamine deacetylase [Candidatus Kuenenia stuttgartiensis] [[CAJ70780.1]]	CE11	143.55
UTAMX1_1464	gi|296030984|gb|ADG81752.1|	528	833	0.672005	2.02e-251	525	64		Domain of unknown function DUF1957 [Thermincola potens JR] [[ADG81752.1]]	GH57			UTAMX1_1992	Cytoplasmic	Alpha,alpha-trehalose-phosphate synthase (UDP-forming) [Rhodopseudomonas palustris DX-1] [[ADU46301.1]]	GT20	143.252
UTAMX1_1464	gi|409105020|gb|AFV11145.1|	529	817	0.659097	1.06e-246	526	63		glycoside hydrolase/deacetylase [Thermacetogenium phaeum DSM 12270] [[AFV11145.1]]	GH57			UTAMX1_1957	Cytoplasmic	strongly similar to 4-alpha-glucanotransferase [Candidatus Kuenenia stuttgartiensis] [[CAJ73815.1]]	GH77	142.463
UTAMX1_1464	gi|333822583|gb|AEG15246.1|	529	804	0.64861	6.77e-243	525	63		Domain of unknown function DUF1957 [Desulfotomaculum kuznetsovii DSM 6115] [[AEG15246.1]]	GH57			UTAMX1_2434	InnerMembrane	putative Cellulose synthase (UDP-forming) [Candidatus Methylomirabilis oxyfera] [[CBE67290.1]]	GT2	142.023
UTAMX1_1464	gi|146274660|dbj|BAF60409.1|	529	798	0.64377	4.64e-241	527	62		uncharacterized conserved protein [Pelotomaculum thermopropionicum SI] [[BAF60409.1]]	GH57			UTAMX1_1959	Cytoplasmic	strongly similar to 1,4-alpha-glucan branching enzyme [Candidatus Kuenenia stuttgartiensis] [[CAJ73819.1]]	CBM48	140.087
UTAMX1_1475	gi|300606350|emb|CBK42683.1|	378	443	0.498379	4.89e-134	381	51		putative Glycosyl transferase, group 1 [Candidatus Nitrospira defluvii] [[CBK42683.1]]	GT4			UTAMX1_1475	Cytoplasmic	putative Glycosyl transferase, group 1 [Candidatus Nitrospira defluvii] [[CBK42683.1]]	GT4	137.304
UTAMX1_1475	gi|258591066|emb|CBE67361.1|	381	435	0.489379	1.12e-131	389	47		Glycosyltransferase [Candidatus Methylomirabilis oxyfera] [[CBE67361.1]]	GT4			UTAMX1_2201	Cytoplasmic	glycosyl transferase family 2 [Chroococcidiopsis thermalis PCC 7203] [[AFY87865.1]]	GT2	136.187
UTAMX1_1475	gi|206740463|gb|ACI19521.1|	380	394	0.443253	2.39e-119	360	46		mannosyl transferase [Dictyoglomus thermophilum H-6-12] [[ACI19521.1]]	GT4			UTAMX1_1303	InnerMembrane	similar to undecaprenyldiphospho-muramoylpentapeptide beta-N-acetylglucosaminyl transferase [Candidatus Kuenenia stuttgartiensis] [[CAJ73129.1]]	GT28	135.983
UTAMX1_1475	gi|440042259|gb|AGB74237.1|	381	386	0.434253	5.48e-117	358	46		glycosyl transferase group 1 [Rhizobium tropici CIAT 899] [[AGB74237.1]]	GT4			UTAMX1_720	Cytoplasmic	similar to 3-deoxy-D-manno-octulosonic acid transferase [Candidatus Kuenenia stuttgartiensis] [[CAJ70916.1]]	GT30	135.872
UTAMX1_1475	gi|647796696|gb|AIC31402.1|	379	385	0.433128	1.36e-116	356	46		glycosyltransferase family 1 protein [Rhizobium etli bv. mimosae str. IE4771] [[AIC31402.1]]	GT4			UTAMX1_2035	InnerMembrane	conserved hypothetical protein [Candidatus Kuenenia stuttgartiensis] [[CAJ70909.1]]	GT2	134.083
UTAMX1_490	gi|91201626|emb|CAJ74686.1|	315	365	0.499253	1.46e-110	315	47		hypothetical protein kuste3923 [Candidatus Kuenenia stuttgartiensis] [[CAJ74686.1]]	GT9			UTAMX1_2170	Cytoplasmic	similar to glucoamylase [Candidatus Kuenenia stuttgartiensis] [[CAJ71684.1]]	GH15	133.427
UTAMX1_328	gi|91204552|emb|CAJ70780.1|	281	423	0.676921	5.27e-128	282	66		similar to UDP-3-O-acyl-N-acetylglucosamine deacetylase [Candidatus Kuenenia stuttgartiensis] [[CAJ70780.1]]	CE11			UTAMX1_2181	Cytoplasmic	glycosyltransferase [Chamaesiphon minutus PCC 6605] [[AFY91599.1]]	GT4	132.503
UTAMX1_389	gi|91199988|emb|CAJ73030.1|	534	690	0.55509	2.11e-208	534	54		hypothetical protein kuste2285 [Candidatus Kuenenia stuttgartiensis] [[CAJ73030.1]]	GT83			UTAMX1_830	Cytoplasmic	alpha amylase catalytic region [Chloroherpeton thalassium ATCC 35110] [[ACF14875.1]]	GH13	132.305
UTAMX1_390	gi|91199979|emb|CAJ73021.1|	473	629	0.566908	3.59e-190	470	57		hypothetical protein kuste2276 [Candidatus Kuenenia stuttgartiensis] [[CAJ73021.1]]	GT83			UTAMX1_490	Cytoplasmic	hypothetical protein kuste3923 [Candidatus Kuenenia stuttgartiensis] [[CAJ74686.1]]	GT9	129.822
UTAMX1_385	gi|256580090|gb|ACU91226.1|	240	238	0.425103	2.15e-72	237	46		glycosyl transferase family 2 [Desulfomicrobium baculatum DSM 4028] [[ACU91226.1]]	GT2			UTAMX1_2203	Cytoplasmic	glycosyltransferase [Rivularia sp. PCC 7116] [[AFY56673.1]]	GT4	129.171
UTAMX1_385	gi|336478759|emb|CCB85357.1|	239	229	0.409027	1.61e-69	235	41		undecaprenyl-phosphate 4-deoxy-4-formamido-L-arabinose transferase [Parachlamydia acanthamoebae UV-7] [[CCB85357.1]]	GT2			UTAMX1_2621	Cytoplasmic	similar to glycosyltransferase family 2 [Candidatus Kuenenia stuttgartiensis] [[CAJ74986.1]]	GT2	128.319
UTAMX1_437	gi|91202853|emb|CAJ72492.1|	262	442	0.639858	6.61e-134	261	68		similar to glucosyl-transferase [Candidatus Kuenenia stuttgartiensis] [[CAJ72492.1]]	GT2			UTAMX1_2349	Cytoplasmic	similar to membrane-bound lytic murein transglycosylase A [Candidatus Kuenenia stuttgartiensis] [[CAJ70755.1]]	GH102	126.383
UTAMX1_84	gi|91200805|emb|CAJ73859.1|	579	748	0.565651	5.62e-226	579	55		hypothetical protein kuste3102 [Candidatus Kuenenia stuttgartiensis] [[CAJ73859.1]]	GT2			UTAMX1_437	Cytoplasmic	similar to glucosyl-transferase [Candidatus Kuenenia stuttgartiensis] [[CAJ72492.1]]	GT2	125.398
UTAMX1_85	gi|91200805|emb|CAJ73859.1|	571	740	0.564598	2.36e-223	570	56		hypothetical protein kuste3102 [Candidatus Kuenenia stuttgartiensis] [[CAJ73859.1]]	GT2			UTAMX1_1542	Cytoplasmic	strongly similar to glycogen synthase [Candidatus Kuenenia stuttgartiensis] [[CAJ73210.1]]	GT5	123.818
UTAMX1_91	gi|91200810|emb|CAJ73864.1|	501	700	0.595313	2.03e-211	487	62		unknown protein [Candidatus Kuenenia stuttgartiensis] [[CAJ73864.1]]	GT4			UTAMX1_2652	InnerMembrane	similar to lipid-A-disaccharide synthase [Candidatus Kuenenia stuttgartiensis] [[CAJ75038.1]]	GT19	123.544
UTAMX1_86	gi|91200806|emb|CAJ73860.1|	457	597	0.535764	1.82e-180	446	55		hypothetical protein kuste3103 [Candidatus Kuenenia stuttgartiensis] [[CAJ73860.1]]	GT2			UTAMX1_1321	InnerMembrane	glycosyl transferase [Microcoleus sp. PCC 7113] [[AFZ18962.1]]	GT2	123.312
UTAMX1_720	gi|91204416|emb|CAJ70916.1|	437	600	0.619978	2.97e-181	436	60		similar to 3-deoxy-D-manno-octulosonic acid transferase [Candidatus Kuenenia stuttgartiensis] [[CAJ70916.1]]	GT30			UTAMX1_1622	Cytoplasmic	hypothetical protein VITISV_016911 [Vitis vinifera] [[CAN80640.1]]	GT47	122.559
UTAMX1_739	gi|91203274|emb|CAJ72913.1|	774	1400	0.771983	0	773	75		similar to glucan 1,4-alpha-glucosidase	GH15			UTAMX1_2222	InnerMembrane	3-hydroxyacyl-[acyl-carrier-protein] dehydratase [Chlorobium luteolum DSM 273] [[ABB24494.1]]	CE11	122.559
UTAMX1_739	gi|91204031|emb|CAJ71684.1|	678	821	0.452713	7.03e-248	666	52		similar to glucoamylase [Candidatus Kuenenia stuttgartiensis] [[CAJ71684.1]] (glucoamylase) [Candidatus Kuenenia stuttgartiensis] [[CAJ72913.1]]	GH15			UTAMX1_2394	Cytoplasmic	conserved hypothetical protein [Candidatus Kuenenia stuttgartiensis] [[CAJ71967.1]]	CE14	121.769
UTAMX1_739	gi|390623537|gb|AFM24744.1|	673	767	0.422936	1.74e-231	659	49		glycosyl hydrolase, glucoamylase [Desulfomonile tiedjei DSM 6799] [[AFM24744.1]]	GH15			UTAMX1_389	InnerMembrane	hypothetical protein kuste2285 [Candidatus Kuenenia stuttgartiensis] [[CAJ73030.1]]	GT83	121.374
UTAMX1_739	gi|226096319|dbj|BAH44761.1|	663	745	0.410805	6.29e-225	652	49		conserved hypothetical protein [Brevibacillus brevis NBRC 100599] [[BAH44761.1]]	GH15			UTAMX1_1175	Cytoplasmic	conserved hypothetical protein [Candidatus Kuenenia stuttgartiensis] [[CAJ73912.1]]	GT2	120.26
UTAMX1_739	gi|378568448|gb|AFC28758.1|	661	742	0.409151	5.21e-224	654	48		glucan 1,4-alpha-glucosidase [Paenibacillus mucilaginosus 3016] [[AFC28758.1]]	GH15			UTAMX1_2214	Cytoplasmic	similar to beta-1,4-galactosyltransferase [Candidatus Kuenenia stuttgartiensis] [[CAJ73355.1]]	GT2	118.825
UTAMX1_527	gi|308740063|gb|ADO37723.1|	142	156	0.436984	1.96e-44	141	46		alpha amylase catalytic region [Eubacterium limosum KIST612] [[ADO37723.1]]	GH13			UTAMX1_2569	Periplasmic	isoamylase [Pelobacter propionicus DSM 2379] [[ABK98053.1]]	CBM48	118.099
UTAMX1_573	gi|206738450|gb|ACI17528.1|	400	574	0.622091	1.2e-173	398	61		glycosyl transferase family 1 [Coprothermobacter proteolyticus DSM 5265] [[ACI17528.1]]	GT4			UTAMX1_1577	Cytoplasmic	similar to glycosyltransferase fused to TPR-repeat domain [Candidatus Kuenenia stuttgartiensis] [[CAJ70803.1]]	GT2	115.474
UTAMX1_573	gi|390621034|gb|AFM22181.1|	403	574	0.622091	1.63e-173	401	60		glycosyltransferase [Anaerobaculum mobile DSM 13181] [[AFM22181.1]]	GT4			UTAMX1_2565	InnerMembrane	maltodextrin phosphorylase [Azospirillum brasilense] [[AIB12643.1]]	GT35	113.6
UTAMX1_573	gi|381363966|dbj|BAL80795.1|	408	551	0.597164	1.45e-166	406	57		trehalose synthase [Caldisericum exile AZM16c01] [[BAL80795.1]]	GT4			UTAMX1_2624	Cytoplasmic	conserved hypothetical protein [Candidatus Kuenenia stuttgartiensis] [[CAJ74983.1]]	GT4	113.562
UTAMX1_573	gi|116665559|gb|ABK14586.1|	405	537	0.581991	2.29e-162	402	58		trehalose synthase (ADP-glucose) [Methanosaeta thermophila PT] [[ABK14586.1]]	GT4			UTAMX1_1982	InnerMembrane	similar to heptosyl transferase I [Candidatus Kuenenia stuttgartiensis] [[CAJ73470.1]]	GT9	108.511
UTAMX1_573	gi|269099547|gb|ACZ18534.1|	400	445	0.482283	1.46e-134	402	49		glycosyl transferase group 1 [Thermanaerovibrio acidaminovorans DSM 6589] [[ACZ18534.1]]	GT4			UTAMX1_1267	Cytoplasmic	similar to ADP-heptose:LPS heptosyltransferase II [Candidatus Kuenenia stuttgartiensis] [[CAJ72381.1]]	GT9	107.703
UTAMX1_830	gi|193089600|gb|ACF14875.1|	386	626	0.580301	4.02e-189	388	64		alpha amylase catalytic region [Chloroherpeton thalassium ATCC 35110] [[ACF14875.1]]	GH13			UTAMX1_390	InnerMembrane	hypothetical protein kuste2276 [Candidatus Kuenenia stuttgartiensis] [[CAJ73021.1]]	GT83	107.038
UTAMX1_830	gi|319925910|gb|ADV82985.1|	442	577	0.534878	2.66e-174	440	53		alpha amylase catalytic region [Terriglobus saanensis SP1PR4] [[ADV82985.1]]	GH13			UTAMX1_1813	Cytoplasmic	similar to dolichyl-phosphate mannosyltransferase [Candidatus Kuenenia stuttgartiensis] [[CAJ74415.1]]	GT2	104.896
UTAMX1_830	gi|390412251|gb|AFL87755.1|	442	576	0.533951	4.86e-174	443	54		glycosidase [Terriglobus roseus DSM 18391] [[AFL87755.1]]	GH13			UTAMX1_2540	Cytoplasmic	similar to glucoamylase [Candidatus Kuenenia stuttgartiensis] [[CAJ71684.1]]	GH15	98.3322
UTAMX1_830	gi|321162688|gb|ADW68393.1|	442	557	0.516338	2.12e-168	449	52		alpha amylase catalytic region [Granulicella tundricola MP5ACTX9] [[ADW68393.1]]	GH13			UTAMX1_385	Periplasmic	glycosyl transferase family 2 [Desulfomicrobium baculatum DSM 4028] [[ACU91226.1]]	GT2	90.4299
UTAMX1_842	gi|91203737|emb|CAJ71390.1|	377	382	0.448795	1.12e-115	376	45		similar to mannosyltransferase B [Candidatus Kuenenia stuttgartiensis] [[CAJ71390.1]]	GT4			UTAMX1_2066	Cytoplasmic	transglycosylase SLT domain-containing protein [Pseudomonas alkylphenolia] [[AIL61730.1]]	GH23	47.832
UTAMX1_2066	gi|675321401|gb|AIL61730.1|	78	87.8	0.496996	1.44e-22	83	49		transglycosylase SLT domain-containing protein [Pseudomonas alkylphenolia] [[AIL61730.1]]	GH23
UTAMX1_2170	gi|91204031|emb|CAJ71684.1|	517	927	0.756301	9.47e-280	516	75		similar to glucoamylase [Candidatus Kuenenia stuttgartiensis] [[CAJ71684.1]]	GH15
UTAMX1_2170	gi|91203274|emb|CAJ72913.1|	507	634	0.517254	1.75e-191	516	51		similar to glucan 1,4-alpha-glucosidase (glucoamylase) [Candidatus Kuenenia stuttgartiensis] [[CAJ72913.1]]	GH15
UTAMX1_2170	gi|390623537|gb|AFM24744.1|	503	610	0.497674	2.12e-184	500	52		glycosyl hydrolase, glucoamylase [Desulfomonile tiedjei DSM 6799] [[AFM24744.1]]	GH15
UTAMX1_2170	gi|226096319|dbj|BAH44761.1|	493	604	0.492779	1.45e-182	493	52		conserved hypothetical protein [Brevibacillus brevis NBRC 100599] [[BAH44761.1]]	GH15
UTAMX1_2170	gi|221156466|gb|ACM05593.1|	501	597	0.487068	2.46e-180	502	52		Glycosyl hydrolase, family 15 [Thermomicrobium roseum DSM 5159] [[ACM05593.1]]	GH15
UTAMX1_1680	gi|219865707|gb|ACL46046.1|	158	185	0.4348	4.94e-54	158	54		glycosyl transferase group 1 [Cyanothece sp. PCC 7425] [[ACL46046.1]]	GT4
UTAMX1_1680	gi|326551980|gb|ADZ80365.1|	159	180	0.423048	2.07e-52	159	50		Phosphoheptose isomerase [Sphingobacterium sp. 21] [[ADZ80365.1]]	GT4
UTAMX1_1680	gi|324972843|gb|ADY51827.1|	156	172	0.404246	1.24e-49	156	48		glycosyl transferase group 1 [Pedobacter saltans DSM 12145] [[ADY51827.1]]	GT4
UTAMX1_1813	gi|91201355|emb|CAJ74415.1|	236	330	0.579556	3.36e-100	235	61		similar to dolichyl-phosphate mannosyltransferase [Candidatus Kuenenia stuttgartiensis] [[CAJ74415.1]]	GT2
UTAMX1_1960	gi|91200769|emb|CAJ73822.1|	1098	1700	0.66542	0	1099	65		conserved hypothetical protein [Candidatus Kuenenia stuttgartiensis] [[CAJ73822.1]]	GH13_16
UTAMX1_1960	gi|320124047|gb|ADW11607.1|	1097	1430	0.559736	0	1097	55		trehalose synthase [Geobacter sp. M18] [[ADW11607.1]]	GH13_16
UTAMX1_1960	gi|251773622|gb|ACT16203.1|	1095	1420	0.555822	0	1097	54		trehalose synthase [Geobacter sp. M21] [[ACT16203.1]]	GH13_16
UTAMX1_1960	gi|197085896|gb|ACH37167.1|	1095	1420	0.555822	0	1097	54		trehalose/maltose transglucosylase and maltokinase, putative [Geobacter bemidjiensis Bem] [[ACH37167.1]]	GH13_16
UTAMX1_1960	gi|269786385|gb|ACZ38528.1|	1095	1400	0.547993	0	1100	55		trehalose synthase [Sphaerobacter thermophilus DSM 20745] [[ACZ38528.1]]	GH13_16
UTAMX1_1959	gi|91200766|emb|CAJ73819.1|	630	1190	0.774044	0	629	74		strongly similar to 1,4-alpha-glucan branching enzyme [Candidatus Kuenenia stuttgartiensis] [[CAJ73819.1]]	CBM48
UTAMX1_1959	gi|91200766|emb|CAJ73819.1|	630	1190	0.774044	0	629	74		strongly similar to 1,4-alpha-glucan branching enzyme [Candidatus Kuenenia stuttgartiensis] [[CAJ73819.1]]	CBM48
UTAMX1_1959	gi|390619846|gb|AFM20993.1|	630	1130	0.735017	0	627	71		alpha-1,4-glucan:alpha-1,4-glucan 6-glycosyltransferase [Anaerobaculum mobile DSM 13181] [[AFM20993.1]]	CBM48
UTAMX1_1959	gi|390619846|gb|AFM20993.1|	630	1130	0.735017	0	627	71		alpha-1,4-glucan:alpha-1,4-glucan 6-glycosyltransferase [Anaerobaculum mobile DSM 13181] [[AFM20993.1]]	CBM48
UTAMX1_1959	gi|291581117|gb|ADE15574.1|	630	1130	0.735017	0	629	71		1,4-alpha-glucan branching enzyme [Nitrosococcus halophilus Nc 4] [[ADE15574.1]]	CBM48
UTAMX1_1958	gi|221563604|gb|ACM19576.1|	813	1120	0.597865	0	812	57		glycoside hydrolase, family 57, DUF3536 domain-containing [Geobacter daltonii FRC-32] [[ACM19576.1]]	GH57
UTAMX1_1958	gi|41152708|gb|AAR35733.2|	811	1120	0.597865	0	811	56		glycoside hydrolase, family 57, DUF3536 domain-containing [Geobacter sulfurreducens PCA] [[AAR35733.2]]	GH57
UTAMX1_1958	gi|298506391|gb|ADI85114.1|	811	1120	0.597865	0	811	56		glycoside hydrolase, family 57, DUF3536 domain-containing [Geobacter sulfurreducens KN400] [[ADI85114.1]]	GH57
UTAMX1_1958	gi|197085893|gb|ACH37164.1|	812	1060	0.565836	1.13980944496e-320	808	54		glycoside hydrolase, family 57, DUF3536 domain-containing [Geobacter bemidjiensis Bem] [[ACH37164.1]]	GH57
UTAMX1_1958	gi|251773619|gb|ACT16200.1|	812	1060	0.565836	6.96978406588e-320	808	54		glycoside hydrolase family 57 [Geobacter sp. M21] [[ACT16200.1]]	GH57
UTAMX1_1957	gi|91200762|emb|CAJ73815.1|	496	778	0.661161	6.78e-235	495	61		strongly similar to 4-alpha-glucanotransferase [Candidatus Kuenenia stuttgartiensis] [[CAJ73815.1]]	GH77
UTAMX1_1957	gi|116699935|gb|ABK19123.1|	496	674	0.572779	1.5e-203	495	54		4-alpha-glucanotransferase [Syntrophobacter fumaroxidans MPOB] [[ABK19123.1]]	GH77
UTAMX1_1957	gi|85723722|gb|ABC78665.1|	496	643	0.546435	3.08e-194	496	53		4-alpha-glucanotransferase [Syntrophus aciditrophicus SB] [[ABC78665.1]]	GH77
UTAMX1_1957	gi|125861798|gb|ABN56987.1|	497	630	0.535387	1.96e-190	495	51		4-alpha-glucanotransferase [Methanoculleus marisnigri JR1] [[ABN56987.1]]	GH77
UTAMX1_1957	gi|125862004|gb|ABN57193.1|	499	618	0.525189	9.22e-187	498	51		4-alpha-glucanotransferase [Methanoculleus marisnigri JR1] [[ABN57193.1]]	GH77
UTAMX1_1982	gi|91200423|emb|CAJ73470.1|	358	552	0.634622	7.95e-167	357	63		similar to heptosyl transferase I [Candidatus Kuenenia stuttgartiensis] [[CAJ73470.1]]	GT9
UTAMX1_1992	gi|315603766|gb|ADU46301.1|	476	569	0.503005	6.1e-172	475	48		Alpha,alpha-trehalose-phosphate synthase (UDP-forming) [Rhodopseudomonas palustris DX-1] [[ADU46301.1]]	GT20
UTAMX1_1992	gi|291585090|gb|ADE12748.1|	478	568	0.502121	1.12e-171	477	49		Alpha,alpha-trehalose-phosphate synthase	GT20
UTAMX1_1992	gi|300603598|emb|CBK39928.1|	491	566	0.500353	3.73e-171	490	47		Alpha,alpha-trehalose-phosphate synthase	GT20
UTAMX1_1992	gi|152028824|gb|ABS26592.1|	489	565	0.499469	6.83e-171	489	48		Alpha,alpha-trehalose-phosphate synthase	GT20
UTAMX1_1992	gi|196172673|gb|ACG73646.1|	471	565	0.499469	6.83e-171	470	49		Alpha,alpha-trehalose-phosphate synthase	GT20
UTAMX1_2035	gi|91204409|emb|CAJ70909.1|	335	535	0.683173	7.66e-162	334	66		conserved hypothetical protein [Candidatus Kuenenia stuttgartiensis] [[CAJ70909.1]]	GT2
UTAMX1_2349	gi|91204527|emb|CAJ70755.1|	385	557	0.628776	2.87e-168	381	63		similar to membrane-bound lytic murein transglycosylase A [Candidatus Kuenenia stuttgartiensis] [[CAJ70755.1]]	GH102
UTAMX1_2394	gi|91204314|emb|CAJ71967.1|	229	386	0.734978	5.48e-117	228	70		conserved hypothetical protein [Candidatus Kuenenia stuttgartiensis] [[CAJ71967.1]]	CE14
UTAMX1_2394	gi|283440919|gb|ADB19361.1|	226	242	0.460789	1.42e-73	225	48		LmbE family protein [Pirellula staleyi DSM 6068] [[ADB19361.1]]	CE14
UTAMX1_2394	gi|430014238|gb|AGA25952.1|	229	227	0.432228	1.38e-68	229	44		bacillithiol biosynthesis deacetylase BshB1 [Singulisphaera acidiphila DSM 18658] [[AGA25952.1]]	CE14
UTAMX1_2394	gi|32446757|emb|CAD76593.1|	225	223	0.424612	3.42e-67	225	44		conserved hypothetical protein [Rhodopirellula baltica SH 1] [[CAD76593.1]]	CE14
UTAMX1_2394	gi|381388362|dbj|BAM05178.1|	226	218	0.415091	1.7e-65	228	45		putative deacetylase [Phycisphaera mikurensis NBRC 102666] [[BAM05178.1]]	CE14
UTAMX1_2434	gi|258590995|emb|CBE67290.1|	703	845	0.491314	5.81e-255	696	51		putative Cellulose synthase (UDP-forming) [Candidatus Methylomirabilis oxyfera] [[CBE67290.1]]	GT2
UTAMX1_2177	gi|146397241|gb|ABQ25874.1|	292	359	0.531375	7.42e-109	295	51		glycosyl transferase, family 11 [Geobacter uraniireducens Rf4] [[ABQ25874.1]]	GT11
UTAMX1_2181	gi|428015505|gb|AFY91599.1|	371	350	0.409947	5.7e-106	375	46		glycosyltransferase [Chamaesiphon minutus PCC 6605] [[AFY91599.1]]	GT4
UTAMX1_2177	gi|664787973|gb|AIF50646.1|	292	307	0.454407	4.07e-93	271	48		glycosyl transferase family 11 [Pelosinus sp. UFO1] [[AIF50646.1]]	GT11
UTAMX1_2180	gi|428015506|gb|AFY91600.1|	272	305	0.485729	1.84e-92	269	49		putative glycosyltransferase [Chamaesiphon minutus PCC 6605] [[AFY91600.1]]	GT2
UTAMX1_2177	gi|219547040|gb|ACL17490.1|	292	302	0.447006	1.52e-91	295	46		glycosyl transferase family 11 [Methanosphaerula palustris E1-9c] [[ACL17490.1]]	GT11
UTAMX1_2177	gi|253983082|gb|ACT47940.1|	292	300	0.444046	6.9e-91	288	44		glycosyl transferase family 11 [Methylotenera mobilis JLW8] [[ACT47940.1]]	GT11
UTAMX1_2177	gi|85723552|gb|ABC78495.1|	292	297	0.439605	4.22e-90	294	45		alpha-1,2-fucosyltransferase [Syntrophus aciditrophicus SB] [[ABC78495.1]]	GT11
UTAMX1_2203	gi|427372717|gb|AFY56673.1|	389	496	0.535043	4.88e-150	385	54		glycosyltransferase [Rivularia sp. PCC 7116] [[AFY56673.1]]	GT4
UTAMX1_2201	gi|428009302|gb|AFY87865.1|	249	293	0.508001	4.73e-89	249	54		glycosyl transferase family 2 [Chroococcidiopsis thermalis PCC 7203] [[AFY87865.1]]	GT2
UTAMX1_2201	gi|219863758|gb|ACL44097.1|	233	278	0.481994	1.84e-84	231	50		glycosyl transferase family 2 [Cyanothece sp. PCC 7425] [[ACL44097.1]]	GT2
UTAMX1_2214	gi|91200310|emb|CAJ73355.1|	334	564	0.737347	2.29e-170	333	74		similar to beta-1,4-galactosyltransferase [Candidatus Kuenenia stuttgartiensis] [[CAJ73355.1]]	GT2
UTAMX1_2217	gi|91200312|emb|CAJ73357.1|	383	426	0.49197	4.71e-129	383	49		conserved hypothetical protein [Candidatus Kuenenia stuttgartiensis] [[CAJ73357.1]]	GT4
UTAMX1_2217	gi|427981152|gb|AFY78752.1|	382	404	0.466563	2.3e-122	382	45		glycosyltransferase [Pleurocapsa sp. PCC 7327] [[AFY78752.1]]	GT4
UTAMX1_2217	gi|428263238|gb|AFZ29184.1|	379	397	0.458479	3.9e-120	385	45		glycosyl transferase group 1 [Gloeocapsa sp. PCC 7428] [[AFZ29184.1]]	GT4
UTAMX1_2217	gi|428264051|gb|AFZ29997.1|	383	392	0.452704	1.08e-118	385	47		glycosyl transferase group 1 [Gloeocapsa sp. PCC 7428] [[AFZ29997.1]]	GT4
UTAMX1_2217	gi|428679838|gb|AFZ58604.1|	379	390	0.450395	4.9e-118	380	45		glycosyl transferase group 1 [Anabaena cylindrica PCC 7122] [[AFZ58604.1]]	GT4
UTAMX1_2222	gi|78167396|gb|ABB24494.1|	142	130	0.401176	8.54e-36	139	43		3-hydroxyacyl-[acyl-carrier-protein] dehydratase [Chlorobium luteolum DSM 273] [[ABB24494.1]]	CE11
UTAMX1_2229	gi|77545412|gb|ABA88974.1|	561	804	0.623534	6.77e-243	559	59		alpha-glucan phosphorylase [Pelobacter carbinolicus DSM 2380] [[ABA88974.1]]	GT35
UTAMX1_2229	gi|217337283|gb|ACK43076.1|	566	797	0.618105	8.5e-241	560	57		alpha-glucan phosphorylase [Dictyoglomus turgidum DSM 6724] [[ACK43076.1]]	GT35
UTAMX1_2229	gi|206740506|gb|ACI19564.1|	566	794	0.615778	9.52e-240	560	57		glycogen phosphorylase [Dictyoglomus thermophilum H-6-12] [[ACI19564.1]]	GT35
UTAMX1_2229	gi|206741849|gb|ACI20906.1|	563	791	0.613452	5.83e-239	556	58		alpha-glucan phosphorylase [Thermodesulfovibrio yellowstonii DSM 11347] [[ACI20906.1]]	GT35
UTAMX1_2229	gi|357209681|gb|AET64301.1|	560	769	0.59639	3.85e-232	546	58		Glycogen phosphorylase [Methanosaeta harundinacea 6Ac] [[AET64301.1]]	GT35
UTAMX1_2479	gi|147835149|emb|CAN65674.1|	551	620	0.424846	2.04e-187	531	49		hypothetical protein VITISV_002009 [Vitis vinifera] [[CAN65674.1]]	GH28
UTAMX1_2530	gi|668351236|gb|AIH03450.1|	203	337	0.748569	3.63e-102	202	71		hypothetical protein HL41_00600 [Thermodesulfobacterium commune DSM 2178] [[AIH03450.1]]	AA6
UTAMX1_2530	gi|428267147|gb|AFZ33093.1|	202	229	0.508672	2.3e-69	203	49		flavoprotein WrbA [Gloeocapsa sp. PCC 7428] [[AFZ33093.1]]	AA6
UTAMX1_2530	gi|582005254|emb|CDM41347.1|	201	218	0.484238	2.43e-65	193	50		Flavoprotein wrbA [Pseudomonas pseudoalcaligenes CECT 5344] [[CDM41347.1]]	AA6
UTAMX1_2530	gi|652792376|emb|CDR91975.1|	201	218	0.484238	2.43e-65	193	50		Flavoprotein wrbA [Pseudomonas pseudoalcaligenes] [[CDR91975.1]]	AA6
UTAMX1_2530	gi|530670275|dbj|BAN68691.1|	199	207	0.459804	1.6e-61	191	49		Trp repressor binding protein [endosymbiont of unidentified scaly snail isolate Monju] [[BAN68691.1]]	AA6
UTAMX1_2707	gi|602772139|gb|AHO16406.1|	366	443	0.478318	3.61e-134	365	55		glycogen debranching protein [Salmonella enterica subsp. enterica serovar Enteritidis str. EC20121179] [[AHO16406.1]]	GH13_11
UTAMX1_2540	gi|91204031|emb|CAJ71684.1|	163	339	0.833244	8.01e-103	162	81		similar to glucoamylase [Candidatus Kuenenia stuttgartiensis] [[CAJ71684.1]]	GH15
UTAMX1_2540	gi|578035413|emb|CCQ72404.1|	163	224	0.55058	1.68e-67	162	56		putative GH15 : related to glucoamylase [Magnetospira sp. QH-2] [[CCQ72404.1]]	GH15
UTAMX1_2540	gi|91203274|emb|CAJ72913.1|	163	220	0.540749	4.12e-66	163	52		similar to glucan 1,4-alpha-glucosidase (glucoamylase) [Candidatus Kuenenia stuttgartiensis] [[CAJ72913.1]]	GH15
UTAMX1_2540	gi|390623537|gb|AFM24744.1|	154	212	0.521085	1.68e-63	153	54		glycosyl hydrolase, glucoamylase [Desulfomonile tiedjei DSM 6799] [[AFM24744.1]]	GH15
UTAMX1_2540	gi|510024132|emb|CCW36196.1|	164	198	0.486674	1.19e-58	164	47	3.2.1.3	glucoamylase (EC:3.2.1.3) [Chthonomonas calidirosea T49] [[CCW36196.1]]	GH15
UTAMX1_2627	gi|91201289|emb|CAJ74349.1|	381	591	0.673086	1.25e-178	380	63		similar to lipopolysaccharide core biosynthesis protein [Candidatus Kuenenia stuttgartiensis] [[CAJ74349.1]]	GT4
UTAMX1_2624	gi|91201923|emb|CAJ74983.1|	327	567	0.734608	1.51e-171	326	70		conserved hypothetical protein [Candidatus Kuenenia stuttgartiensis] [[CAJ74983.1]]	GT4
UTAMX1_2621	gi|91201926|emb|CAJ74986.1|	321	469	0.630294	6.6e-142	318	60		similar to glycosyltransferase family 2 [Candidatus Kuenenia stuttgartiensis] [[CAJ74986.1]]	GT2
UTAMX1_2623	gi|91201925|emb|CAJ74985.1|	292	458	0.671875	1.25e-138	291	64		similar to glycosyltransferase family 2 [Candidatus Kuenenia stuttgartiensis] [[CAJ74985.1]]	GT2
UTAMX1_2652	gi|91201978|emb|CAJ75038.1|	375	550	0.644202	3.6e-166	375	62		similar to lipid-A-disaccharide synthase [Candidatus Kuenenia stuttgartiensis] [[CAJ75038.1]]	GT19
UTAMX1_2565	gi|646258170|gb|AIB12643.1|	818	1430	0.748451	0	822	74		maltodextrin phosphorylase [Azospirillum brasilense] [[AIB12643.1]]	GT35
UTAMX1_2565	gi|356878385|emb|CCC99270.1|	818	1420	0.743217	0	822	73		glycogen phosphorylase [Azospirillum brasilense Sp245] [[CCC99270.1]]	GT35
UTAMX1_2565	gi|94549901|gb|ABF39825.1|	816	1400	0.732749	0	815	72		glycogen phosphorylase [Candidatus Koribacter versatilis Ellin345] [[ABF39825.1]]	GT35
UTAMX1_2565	gi|365178271|emb|CCE95126.1|	837	1370	0.717047	0	835	70		glycogen phosphorylase [Sinorhizobium fredii HH103] [[CCE95126.1]]	GT35
UTAMX1_2568	gi|146398203|gb|ABQ26836.1|	813	1320	0.695771	0	811	70		glycogen/starch/alpha-glucan phosphorylase [Geobacter uraniireducens Rf4] [[ABQ26836.1]]	GT35
UTAMX1_2568	gi|85722873|gb|ABC77816.1|	813	1290	0.679958	0	812	68		glycogen phosphorylase [Syntrophus aciditrophicus SB] [[ABC77816.1]]	GT35
UTAMX1_2568	gi|118501567|gb|ABK98049.1|	813	1260	0.664145	0	811	67		glycogen/starch/alpha-glucan phosphorylase [Pelobacter propionicus DSM 2379] [[ABK98049.1]]	GT35
UTAMX1_2568	gi|428270929|gb|AFZ36870.1|	813	1260	0.664145	0	811	65		glycogen/starch/alpha-glucan phosphorylase [Stanieria cyanosphaera PCC 7437] [[AFZ36870.1]]	GT35
UTAMX1_2568	gi|35211561|dbj|BAC88939.1|	809	1250	0.658874	0	807	67		glycogen phosphorylase [Gloeobacter violaceus PCC 7421] [[BAC88939.1]]	GT35
UTAMX1_2569	gi|118501571|gb|ABK98053.1|	680	1130	0.697082	0	679	67		isoamylase [Pelobacter propionicus DSM 2379] [[ABK98053.1]]	CBM48
UTAMX1_2569	gi|118501571|gb|ABK98053.1|	680	1130	0.697082	0	679	67		isoamylase [Pelobacter propionicus DSM 2379] [[ABK98053.1]]	CBM48
UTAMX1_2569	gi|146396380|gb|ABQ25013.1|	678	1120	0.690913	0	677	67		isoamylase [Geobacter uraniireducens Rf4] [[ABQ25013.1]]	CBM48
UTAMX1_2569	gi|146396380|gb|ABQ25013.1|	678	1120	0.690913	0	677	67		isoamylase [Geobacter uraniireducens Rf4] [[ABQ25013.1]]	CBM48
UTAMX1_2569	gi|320124639|gb|ADW12199.1|	680	1100	0.678575	0	677	67		glycogen debranching enzyme GlgX [Geobacter sp. M18] [[ADW12199.1]]	CBM48
UTAMX1_2565	gi|383106460|gb|AFG36793.1|	797	1020	0.53386	0	796	56		glycogen/starch/alpha-glucan phosphorylase [Spirochaeta africana DSM 8902] [[AFG36793.1]]	GT35

## Sheet: CHB1
#query	target	q_length	bitscore	bsr	expect	aln_length	identity	ec	product	group			#query	location	product	group	expression (RPKM)
UTCHB1_1471	gi|395812572|gb|AFN75321.1|	61	72.8	0.51431	8.21e-18	60	51		xylanase [Melioribacter roseus P3M-2] [[AFN75321.1]]	CBM4			UTCHB1_16	Cytoplasmic	alpha-1,4-glucan:alpha-1,4-glucan 6-glycosyltransferase [Marinitoga piezophila KA3] [[AEX85112.1]]	CBM48	130.219
UTCHB1_1471	gi|395812572|gb|AFN75321.1|	61	72.8	0.51431	8.21e-18	60	51		xylanase [Melioribacter roseus P3M-2] [[AFN75321.1]]	CBM4			UTCHB1_714	Cytoplasmic	Glycosyltransferase [Ignavibacterium album JCM 16511] [[AFH50594.1]]	GT2	120.477
UTCHB1_16	gi|372101208|gb|AEX85112.1|	719	921	0.522081	5.9e-278	718	54		alpha-1,4-glucan:alpha-1,4-glucan 6-glycosyltransferase [Marinitoga piezophila KA3] [[AEX85112.1]]	CBM48			UTCHB1_1692	OuterMembrane	Beta-galactosidase/beta-glucuronidase [Ignavibacterium album JCM 16511] [[AFH50289.1]]	GH2	106.138
UTCHB1_16	gi|372101208|gb|AEX85112.1|	719	921	0.522081	5.9e-278	718	54		alpha-1,4-glucan:alpha-1,4-glucan 6-glycosyltransferase [Marinitoga piezophila KA3] [[AEX85112.1]]	CBM48			UTCHB1_2054	Cytoplasmic	Alpha-glucan phosphorylase [Ignavibacterium album JCM 16511] [[AFH50564.1]]	GT35	105.528
UTCHB1_16	gi|319751956|gb|ADV63716.1|	673	857	0.485802	9.97e-259	672	52		glycogen branching enzyme [Isosphaera pallida ATCC 43644] [[ADV63716.1]]	CBM48			UTCHB1_17	Cytoplasmic	glycosyl hydrolase, family 57 [Synechococcus sp. JA-3-3Ab] [[ABD00117.1]]	GH57	102.433
UTCHB1_16	gi|319751956|gb|ADV63716.1|	673	857	0.485802	9.97e-259	672	52		glycogen branching enzyme [Isosphaera pallida ATCC 43644] [[ADV63716.1]]	CBM48			UTCHB1_704	Cytoplasmic	glycosyl transferase group 1 [Melioribacter roseus P3M-2] [[AFN73618.1]]	GT4	100.363
UTCHB1_16	gi|428683674|gb|AFZ53141.1|	721	850	0.481834	1.67e-256	742	49		glycogen branching enzyme [Cyanobacterium aponinum PCC 10605] [[AFZ53141.1]]	CBM48			UTCHB1_1325	OuterMembrane	penicillin-binding protein, 1A family [Melioribacter roseus P3M-2] [[AFN76060.1]]	GT51	98.4807
UTCHB1_1694	gi|383801210|gb|AFH48290.1|	469	636	0.60966	2.8e-192	464	59		UDP-3-O-[3-hydroxymyristoyl] N-acetylglucosamine deacetylase [Ignavibacterium album JCM 16511] [[AFH48290.1]]	CE11			UTCHB1_696	Cytoplasmic	gll2778 [Gloeobacter violaceus PCC 7421] [[BAC90719.1]]	GT2	96.3699
UTCHB1_1694	gi|395812364|gb|AFN75113.1|	469	628	0.601992	8.55e-190	464	58		UDP-3-O-[3-hydroxymyristoyl] N-acetylglucosamine deacetylase [Melioribacter roseus P3M-2] [[AFN75113.1]]	CE11			UTCHB1_346	Cytoplasmic	UDP-galactopyranose mutase [Phenylobacterium zucineum HLK1] [[ACG78479.1]]	GT4	96.2589
UTCHB1_1694	gi|189494960|gb|ACE03508.1|	469	621	0.595282	1.43e-187	465	56		beta-hydroxyacyl-(acyl-carrier-protein) dehydratase FabZ [Chlorobium phaeobacteroides BS1] [[ACE03508.1]]	CE11			UTCHB1_1316	Cytoplasmic	lmbe family protein [Melioribacter roseus P3M-2] [[AFN74937.1]]	CE14	92.0025
UTCHB1_1694	gi|145206397|gb|ABP37440.1|	469	602	0.577068	8.14e-182	465	53		3-hydroxyacyl-[acyl-carrier-protein] dehydratase [Chlorobium phaeovibrioides DSM 265] [[ABP37440.1]]	CE11			UTCHB1_2026	OuterMembrane	Glycosyltransferase [Ignavibacterium album JCM 16511] [[AFH48974.1]]	GT2	90.5452
UTCHB1_1694	gi|194308259|gb|ACF42959.1|	469	595	0.570358	5.52e-180	465	55		beta-hydroxyacyl-(acyl-carrier-protein) dehydratase FabZ [Pelodictyon phaeoclathratiforme BU-1] [[ACF42959.1]]	CE11			UTCHB1_1253	Cytoplasmic	ADP-heptose:LPS heptosyltransferase [Ignavibacterium album JCM 16511] [[AFH47939.1]]	GT9	87.7019
UTCHB1_1316	gi|395812188|gb|AFN74937.1|	230	246	0.457456	8.08e-75	227	47		lmbe family protein [Melioribacter roseus P3M-2] [[AFN74937.1]]	CE14			UTCHB1_699	Cytoplasmic	glycosyltransferase [Solitalea canadensis DSM 3403] [[AFD06051.1]]	GT4	81.565
UTCHB1_1316	gi|383801772|gb|AFH48852.1|	227	232	0.431422	4.2e-70	229	47		LmbE-like protein [Ignavibacterium album JCM 16511] [[AFH48852.1]]	CE14			UTCHB1_1811	Cytoplasmic	glycosyltransferases [Pelotomaculum thermopropionicum SI] [[BAF59647.1]]	GT2	81.327
UTCHB1_1973	gi|324972948|gb|ADY51932.1|	220	303	0.599709	4.38e-92	219	57		glycosidase related protein [Pedobacter saltans DSM 12145] [[ADY51932.1]]	GH130			UTCHB1_126	Cytoplasmic	Rab1 family GTPase (PiYpt1) putative [Albugo laibachii Nc14] [[CCA15473.1]]	GH72	80.2364
UTCHB1_1692	gi|383803209|gb|AFH50289.1|	113	120	0.419727	1.44e-32	116	46		Beta-galactosidase/beta-glucuronidase [Ignavibacterium album JCM 16511] [[AFH50289.1]]	GH2			UTCHB1_1694	Cytoplasmic	UDP-3-O-[3-hydroxymyristoyl] N-acetylglucosamine deacetylase [Ignavibacterium album JCM 16511] [[AFH48290.1]]	CE11	76.0791
UTCHB1_1507	gi|383803209|gb|AFH50289.1|	60	61	0.450251	3.43e-14	59	47		Beta-galactosidase/beta-glucuronidase [Ignavibacterium album JCM 16511] [[AFH50289.1]]	GH2			UTCHB1_1773	OuterMembrane	Dolichol-phosphate mannosyltransferase [Ignavibacterium album JCM 16511] [[AFH48457.1]]	GT2	66.9289
UTCHB1_17	gi|86555159|gb|ABD00117.1|	501	529	0.446594	4.21e-160	496	46		glycosyl hydrolase, family 57 [Synechococcus sp. JA-3-3Ab] [[ABD00117.1]]	GH57			UTCHB1_1538	Cytoplasmic	putative heptosyltransferase [Melioribacter roseus P3M-2] [[AFN75722.1]]	GT9	66.2661
UTCHB1_17	gi|428251371|gb|AFZ17330.1|	488	520	0.438996	3.17e-157	490	47		alpha-amylase/alpha-mannosidase [Microcoleus sp. PCC 7113] [[AFZ17330.1]]	GH57			UTCHB1_464	OuterMembrane	Glycogen synthase [Ignavibacterium album JCM 16511] [[AFH47756.1]]	GT5	60.1211
UTCHB1_17	gi|428000787|gb|AFY81630.1|	492	518	0.437308	1.43e-156	500	46		alpha-amylase/alpha-mannosidase [Oscillatoria acuminata PCC 6304] [[AFY81630.1]]	GH57			UTCHB1_1568	OuterMembrane	glycosyl transferase [Melioribacter roseus P3M-2] [[AFN74887.1]]	GT2	58.5067
UTCHB1_17	gi|218170419|gb|ACK69152.1|	493	515	0.434775	1.18e-155	495	46		glycoside hydrolase family 57 [Cyanothece sp. PCC 7424] [[ACK69152.1]]	GH57			UTCHB1_1973	Cytoplasmic	glycosidase related protein [Pedobacter saltans DSM 12145] [[ADY51932.1]]	GH130	51.7102
UTCHB1_17	gi|328453226|gb|AEB09055.1|	492	512	0.432242	5.31e-155	500	44		glycoside hydrolase family 57 [Desulfobacca acetoxidans DSM 11109] [[AEB09055.1]]	GH57			UTCHB1_1806	InnerMembrane	Glycosyltransferase [Ignavibacterium album JCM 16511] [[AFH48327.1]]	GT2	50.2403
UTCHB1_126	gi|325181064|emb|CCA15473.1|	366	326	0.402691	9.34e-99	368	44		Rab1 family GTPase (PiYpt1) putative [Albugo laibachii Nc14] [[CCA15473.1]]	GH72			UTCHB1_1471	Cytoplasmic	xylanase [Melioribacter roseus P3M-2] [[AFN75321.1]]	CBM4	27.93
UTCHB1_1773	gi|383801377|gb|AFH48457.1|	241	343	0.636296	7.4e-104	238	60		Dolichol-phosphate mannosyltransferase [Ignavibacterium album JCM 16511] [[AFH48457.1]]	GT2			UTCHB1_1776	#N/A	Putative glycosyltransferase [Ignavibacterium album JCM 16511] [[AFH48455.1]]	GT2	5.22005
UTCHB1_1773	gi|395810791|gb|AFN73540.1|	235	313	0.580643	5.8e-95	232	59		glycosyl transferase, group 2 family protein [Melioribacter roseus P3M-2] [[AFN73540.1]]	GT2			UTCHB1_1507	Cytoplasmic	hypothetical protein MROS_2344 [Melioribacter roseus P3M-2] [[AFN75574.1]]	PL1_2	3.72144
UTCHB1_1773	gi|221565015|gb|ACM20987.1|	237	310	0.575078	4.78e-94	234	55		GDP-mannose--undecaprenyl-phosphate mannosyltransferase [Geobacter daltonii FRC-32] [[ACM20987.1]]	GT2
UTCHB1_1773	gi|146397476|gb|ABQ26109.1|	238	310	0.575078	6.46e-94	235	54		Dolichyl-phosphate beta-D-mannosyltransferase [Geobacter uraniireducens Rf4] [[ABQ26109.1]]	GT2
UTCHB1_1773	gi|193088599|gb|ACF13874.1|	239	303	0.562092	4.38e-92	239	56		Dolichyl-phosphate beta-D-mannosyltransferase [Chloroherpeton thalassium ATCC 35110] [[ACF13874.1]]	GT2
UTCHB1_1776	gi|383801375|gb|AFH48455.1|	211	258	0.502877	1.76e-78	210	51		Putative glycosyltransferase [Ignavibacterium album JCM 16511] [[AFH48455.1]]	GT2
UTCHB1_1806	gi|383801247|gb|AFH48327.1|	488	684	0.60606	1.55e-206	482	60		Glycosyltransferase [Ignavibacterium album JCM 16511] [[AFH48327.1]]	GT2
UTCHB1_1806	gi|395812099|gb|AFN74848.1|	486	672	0.595427	7.1e-203	480	59		glycosyl transferase family 2 [Melioribacter roseus P3M-2] [[AFN74848.1]]	GT2
UTCHB1_1806	gi|390419438|gb|AFL80195.1|	484	494	0.43771	2.24e-149	492	46		glycosyl transferase [Aequorivita sublithincola DSM 14238] [[AFL80195.1]]	GT2
UTCHB1_1806	gi|88785803|gb|EAR16972.1|	484	494	0.43771	2.24e-149	488	47		glycosyltransferase [Robiginitalea biformata HTCC2501] [[EAR16972.1]]	GT2
UTCHB1_1806	gi|225793996|gb|ACO34086.1|	483	492	0.435938	7.47e-149	479	46		glycosyl transferase, group 2 family [Acidobacterium capsulatum ATCC 51196] [[ACO34086.1]]	GT2
UTCHB1_1811	gi|146273898|dbj|BAF59647.1|	227	225	0.410789	1.89e-67	225	44		glycosyltransferases [Pelotomaculum thermopropionicum SI] [[BAF59647.1]]	GT2
UTCHB1_1568	gi|395812138|gb|AFN74887.1|	204	230	0.475202	1.78e-69	203	48		glycosyl transferase [Melioribacter roseus P3M-2] [[AFN74887.1]]	GT2
UTCHB1_1568	gi|383803599|gb|AFH50679.1|	204	206	0.425616	7.37e-61	203	45		Glycosyltransferase [Ignavibacterium album JCM 16511] [[AFH50679.1]]	GT2
UTCHB1_696	gi|35213347|dbj|BAC90719.1|	471	513	0.482138	2.91e-155	465	47		gll2778 [Gloeobacter violaceus PCC 7421] [[BAC90719.1]]	GT2
UTCHB1_696	gi|553881860|gb|AGY57302.1|	458	506	0.475559	3.6e-153	451	48		glycosyl transferase family 2 [Gloeobacter kilaueensis JS1] [[AGY57302.1]]	GT2
UTCHB1_696	gi|116696665|gb|ABK15853.1|	456	506	0.475559	4.87e-153	469	50		Methyltransferase type 12 [Syntrophobacter fumaroxidans MPOB] [[ABK15853.1]]	GT2
UTCHB1_696	gi|145046928|gb|ABP33555.1|	457	500	0.46992	3.3e-151	449	51		glycosyl transferase, family 2 [Polynucleobacter necessarius subsp. asymbioticus QLW-P1DMWA-1] [[ABP33555.1]]	GT2
UTCHB1_696	gi|646262215|gb|AIB16683.1|	457	484	0.454882	2.28e-146	452	48		glycosyl transferase [Azospirillum brasilense] [[AIB16683.1]]	GT2
UTCHB1_714	gi|383803514|gb|AFH50594.1|	368	438	0.526382	1.24e-132	355	53		Glycosyltransferase [Ignavibacterium album JCM 16511] [[AFH50594.1]]	GT2
UTCHB1_714	gi|395811794|gb|AFN74543.1|	304	416	0.499943	4.29e-126	304	57		glycosyl transferase family 2 [Melioribacter roseus P3M-2] [[AFN74543.1]]	GT2
UTCHB1_714	gi|256037041|gb|ACU60585.1|	306	378	0.454275	1.39e-114	309	53		glycosyl transferase family 2 [Chitinophaga pinensis DSM 2588] [[ACU60585.1]]	GT2
UTCHB1_714	gi|374852170|dbj|BAL55110.1|	306	378	0.454275	1.88e-114	306	52		glycosyl transferase family 2 [uncultured Bacteroidetes bacterium] [[BAL55110.1]]	GT2
UTCHB1_714	gi|379652994|gb|AFD06050.1|	306	376	0.451871	4.64e-114	313	51		glycosyl transferase [Solitalea canadensis DSM 3403] [[AFD06050.1]]	GT2
UTCHB1_2026	gi|383801894|gb|AFH48974.1|	248	284	0.493509	3.37e-86	245	50		Glycosyltransferase [Ignavibacterium album JCM 16511] [[AFH48974.1]]	GT2
UTCHB1_2026	gi|219994032|gb|ACL70635.1|	243	237	0.411837	7.78e-72	243	43		glycosyl transferase family 2 [Halothermothrix orenii H 168] [[ACL70635.1]]	GT2
UTCHB1_2026	gi|206742799|gb|ACI21856.1|	245	235	0.408362	3.33e-71	246	44		lipopolysaccharide biosynthesis glycosyltransferase [Thermodesulfovibrio yellowstonii DSM 11347] [[ACI21856.1]]	GT2
UTCHB1_2026	gi|433671457|gb|AGB42272.1|	241	235	0.408362	4.78e-71	239	44		glycosyl transferase [Halobacteroides halobius DSM 5150] [[AGB42272.1]]	GT2
UTCHB1_2054	gi|383803484|gb|AFH50564.1|	818	1170	0.623545	0	818	59		Alpha-glucan phosphorylase [Ignavibacterium album JCM 16511] [[AFH50564.1]]	GT35
UTCHB1_2054	gi|167730749|emb|CAO81661.1|	815	1100	0.586239	0	816	59		glycogen phosphorylase [Candidatus Cloacimonas acidaminovorans str. Evry] [[CAO81661.1]]	GT35
UTCHB1_2054	gi|91200401|emb|CAJ73447.1|	805	1080	0.57558	0	805	57		strongly similar to glycogen phosphorylase [Candidatus Kuenenia stuttgartiensis] [[CAJ73447.1]]	GT35
UTCHB1_2054	gi|193088497|gb|ACF13772.1|	807	1050	0.559592	4.1199985987e-318	827	55		glycogen/starch/alpha-glucan phosphorylase [Chloroherpeton thalassium ATCC 35110] [[ACF13772.1]]	GT35
UTCHB1_2054	gi|146397267|gb|ABQ25900.1|	798	1040	0.554262	1.73e-312	799	54		glycogen phosphorylase [Geobacter uraniireducens Rf4] [[ABQ25900.1]]	GT35
UTCHB1_704	gi|395810869|gb|AFN73618.1|	381	585	0.686242	7.61e-177	374	66		glycosyl transferase group 1 [Melioribacter roseus P3M-2] [[AFN73618.1]]	GT4
UTCHB1_704	gi|383803334|gb|AFH50414.1|	380	575	0.674511	5.74e-174	372	66		Glycosyltransferase [Ignavibacterium album JCM 16511] [[AFH50414.1]]	GT4
UTCHB1_704	gi|193087729|gb|ACF13004.1|	382	501	0.587705	1.34e-151	377	57		glycosyl transferase group 1 [Chloroherpeton thalassium ATCC 35110] [[ACF13004.1]]	GT4
UTCHB1_704	gi|342353717|gb|AEL26247.1|	382	501	0.587705	1.81e-151	373	57		glycosyl transferase group 1 [Cyclobacterium marinum DSM 745] [[AEL26247.1]]	GT4
UTCHB1_704	gi|672716591|emb|CDT09117.1|	382	497	0.583012	2.72e-150	374	56		Uncharacterized glycosyltransferase YpjH [Sphingobacterium sp. PM2-P1-29] [[CDT09117.1]]	GT4
UTCHB1_699	gi|379652995|gb|AFD06051.1|	381	400	0.45243	2.97e-121	378	45		glycosyltransferase [Solitalea canadensis DSM 3403] [[AFD06051.1]]	GT4
UTCHB1_699	gi|610422495|gb|AHW59699.1|	384	366	0.413974	6.39e-111	375	46		glycosyl transferase family 1 [Draconibacterium orientale] [[AHW59699.1]]	GT4
UTCHB1_699	gi|672713855|emb|CDS92341.1|	381	357	0.403794	3.57e-108	372	45		conserved hypothetical protein [Sphingobacterium sp. PM2-P1-29] [[CDS92341.1]]	GT4
UTCHB1_346	gi|196478951|gb|ACG78479.1|	363	457	0.541876	2.94e-138	363	52		UDP-galactopyranose mutase [Phenylobacterium zucineum HLK1] [[ACG78479.1]]	GT4
UTCHB1_346	gi|428257240|gb|AFZ23190.1|	363	454	0.538319	2.42e-137	360	52		UDP-galactopyranose mutase [Cylindrospermum stagnale PCC 7417] [[AFZ23190.1]]	GT4
UTCHB1_346	gi|306985856|gb|ADN17736.1|	363	451	0.534762	1.47e-136	360	51		UDP-galactopyranose mutase [Cyanothece sp. PCC 7822] [[ADN17736.1]]	GT4
UTCHB1_346	gi|219864044|gb|ACL44383.1|	363	449	0.532391	8.98e-136	360	53		UDP-galactopyranose mutase [Cyanothece sp. PCC 7425] [[ACL44383.1]]	GT4
UTCHB1_346	gi|292676870|dbj|BAI98387.1|	362	448	0.531205	1.21e-135	361	50		UDP-galactopyranose mutase [Sphingobium japonicum UT26S] [[BAI98387.1]]	GT4
UTCHB1_464	gi|383800676|gb|AFH47756.1|	478	607	0.552694	2.19e-183	481	53		Glycogen synthase [Ignavibacterium album JCM 16511] [[AFH47756.1]]	GT5
UTCHB1_464	gi|395811609|gb|AFN74358.1|	481	585	0.532662	7.61e-177	489	51		glycogen/starch synthase, ADP-glucose type [Melioribacter roseus P3M-2] [[AFN74358.1]]	GT5
UTCHB1_464	gi|395810548|gb|AFN73297.1|	479	489	0.445251	4.55e-148	488	44		Glycogen synthase [Melioribacter roseus P3M-2] [[AFN73297.1]]	GT5
UTCHB1_464	gi|91200166|emb|CAJ73210.1|	481	469	0.42704	4.73e-142	485	43		strongly similar to glycogen synthase [Candidatus Kuenenia stuttgartiensis] [[CAJ73210.1]]	GT5
UTCHB1_464	gi|4981430|gb|AAD35976.1|AE001754_13	481	463	0.421577	3.21e-140	481	44		glycogen synthase [Thermotoga maritima MSB8] [[AAD35976.1]]	GT5
UTCHB1_1325	gi|395813311|gb|AFN76060.1|	666	708	0.435127	7.31e-214	670	49		penicillin-binding protein, 1A family [Melioribacter roseus P3M-2] [[AFN76060.1]]	GT51
UTCHB1_1325	gi|383801796|gb|AFH48876.1|	696	693	0.425908	2.77e-209	703	46		Penicillin-binding protein 1A [Ignavibacterium album JCM 16511] [[AFH48876.1]]	GT51
UTCHB1_1325	gi|193088308|gb|ACF13583.1|	674	658	0.404397	8.06e-199	673	46		penicillin-binding protein, 1A family [Chloroherpeton thalassium ATCC 35110] [[ACF13583.1]]	GT51
UTCHB1_1538	gi|395812973|gb|AFN75722.1|	374	496	0.553684	4.96e-150	366	54		putative heptosyltransferase [Melioribacter roseus P3M-2] [[AFN75722.1]]	GT9
UTCHB1_1538	gi|383802155|gb|AFH49235.1|	381	473	0.528009	3.14e-143	373	53		Hypothetical protein IALB_1527 [Ignavibacterium album JCM 16511] [[AFH49235.1]]	GT9
UTCHB1_1253	gi|383800859|gb|AFH47939.1|	310	317	0.409098	3.86e-96	310	45		ADP-heptose:LPS heptosyltransferase [Ignavibacterium album JCM 16511] [[AFH47939.1]]	GT9
UTCHB1_1507	gi|395812825|gb|AFN75574.1|	60	61.9	0.456894	1.85e-14	59	45		hypothetical protein MROS_2344 [Melioribacter roseus P3M-2] [[AFN75574.1]]	PL1_2

## Sheet: CHB2
#query	target	q_length	bitscore	bsr	expect	aln_length	identity	ec	product	group			#query	product	location	group	RPKM
UTCHB2_2039	gi|142663|gb|AAA22303.1|	516	641	0.44239	1.38e-193	517	54		endo-beta-1,4-glucanase [Paenibacillus lautus] [[AAA22303.1]]	CBM3			UTCHB2_3250	Enterochelin esterase-like protein [Ignavibacterium album JCM 16511] [[AFH47934.1]]	Periplasmic	CE1	32.7612
UTCHB2_2039	gi|142663|gb|AAA22303.1|	516	641	0.44239	1.38e-193	517	54		endo-beta-1,4-glucanase [Paenibacillus lautus] [[AAA22303.1]]	CBM3			UTCHB2_1840	1,4-Alpha-glucan branching enzyme [Ignavibacterium album JCM 16511] [[AFH48672.1]]	Extracellular	GH13	18.3764
UTCHB2_3250	gi|56675038|emb|CAF22221.1|	86	109	0.466048	3.37e-29	85	54		cellulase [uncultured bacterium] [[CAF22221.1]]	CBM32			UTCHB2_2376	Putative alpha/beta superfamily hydrolase [Ignavibacterium album JCM 16511] [[AFH47869.1]]	Cytoplasmic	CE1	14.1636
UTCHB2_3250	gi|56675038|emb|CAF22221.1|	86	109	0.466048	3.37e-29	85	54		cellulase [uncultured bacterium] [[CAF22221.1]]	CBM32			UTCHB2_1258	LmbE-like protein [Ignavibacterium album JCM 16511] [[AFH48852.1]]	Cytoplasmic	CE14	13.3903
UTCHB2_251	gi|395812806|gb|AFN75555.1|	62	67.8	0.492563	2.5e-16	62	51		peptidoglycan-binding LysM [Melioribacter roseus P3M-2] [[AFN75555.1]]	CBM32			UTCHB2_2790	alpha amylase catalytic region [Eubacterium limosum KIST612] [[ADO37723.1]]	Cytoplasmic	GH13	12.2546
UTCHB2_1562	gi|56675038|emb|CAF22221.1|	86	113	0.498869	2.02e-30	85	55		cellulase [uncultured bacterium] [[CAF22221.1]]	CBM32			UTCHB2_1562	5'-nucleotidase domain-containing protein [Melioribacter roseus P3M-2] [[AFN75857.1]]	Periplasmic	CBM35	10.466
UTCHB2_1562	gi|56675038|emb|CAF22221.1|	86	113	0.498869	2.02e-30	85	55		cellulase [uncultured bacterium] [[CAF22221.1]]	CBM32			UTCHB2_2286	glycosidase related protein [Pedobacter saltans DSM 12145] [[ADY51932.1]]	Cytoplasmic	GH130	10.0939
UTCHB2_3250	gi|395813108|gb|AFN75857.1|	105	111	0.474599	7.06e-30	102	50		5'-nucleotidase domain-containing protein [Melioribacter roseus P3M-2] [[AFN75857.1]]	CBM35			UTCHB2_251	1,4-Alpha-glucan branching enzyme [Ignavibacterium album JCM 16511] [[AFH48672.1]]	Cytoplasmic	GH13	9.60712
UTCHB2_3462	gi|395813108|gb|AFN75857.1|	96	109	0.433133	2.46e-29	94	52		5'-nucleotidase domain-containing protein [Melioribacter roseus P3M-2] [[AFN75857.1]]	CBM35			UTCHB2_1964	ADP-heptose:LPS heptosyltransferase [Ignavibacterium album JCM 16511] [[AFH50366.1]]	Cytoplasmic	GT9	9.12405
UTCHB2_1840	gi|395810582|gb|AFN73331.1|	95	115	0.452301	5.78e-31	95	54		Carbohydrate binding module	CBM35			UTCHB2_1253	Glycosyltransferase [Ignavibacterium album JCM 16511] [[AFH48708.1]]	Cytoplasmic	GT2	9.08613
UTCHB2_1840	gi|395810582|gb|AFN73331.1|	95	115	0.452301	5.78e-31	95	54		Carbohydrate binding module	CBM35			UTCHB2_616	Glycosyltransferase [Ignavibacterium album JCM 16511] [[AFH48327.1]]	InnerMembrane	GT2	8.55768
UTCHB2_1840	gi|395813108|gb|AFN75857.1|	95	108	0.424769	6.28e-29	88	53		5'-nucleotidase domain-containing protein [Melioribacter roseus P3M-2] [[AFN75857.1]]	CBM35			UTCHB2_1517	putative LmbE-like protein [Solitalea canadensis DSM 3403] [[AFD06321.1]]	OuterMembrane	CE14	8.05005
UTCHB2_1562	gi|395813108|gb|AFN75857.1|	88	113	0.498869	2.02e-30	87	55		5'-nucleotidase domain-containing protein [Melioribacter roseus P3M-2] [[AFN75857.1]]	CBM35			UTCHB2_918	Dolichol-phosphate mannosyltransferase [Ignavibacterium album JCM 16511] [[AFH48457.1]]	Cytoplasmic	GT2	7.81742
UTCHB2_2634	gi|395810582|gb|AFN73331.1|	89	85	0.420299	1.16e-21	90	45		Carbohydrate binding module	CBM35			UTCHB2_619	ADP-heptose:LPS heptosyltransferase [Ignavibacterium album JCM 16511] [[AFH48330.1]]	Cytoplasmic	GT9	7.81502
UTCHB2_2634	gi|395810582|gb|AFN73331.1|	89	85	0.420299	1.16e-21	90	45		Carbohydrate binding module	CBM35			UTCHB2_1902	Glycosyltransferase [Ignavibacterium album JCM 16511] [[AFH49507.1]]	InnerMembrane	GT2	7.35333
UTCHB2_1218	gi|395810582|gb|AFN73331.1|	66	88	0.587509	1.34e-22	65	56		Carbohydrate binding module	CBM35			UTCHB2_936	ADP-heptose:LPS heptosyltransferase [Ignavibacterium album JCM 16511] [[AFH50076.1]]	Cytoplasmic	GT9	7.34866
UTCHB2_1218	gi|395810582|gb|AFN73331.1|	66	88	0.587509	1.34e-22	65	56		Carbohydrate binding module	CBM35			UTCHB2_3527	hypothetical protein VITISV_039575 [Vitis vinifera] [[CAN61133.1]]	Cytoplasmic	GH36	7.19577
UTCHB2_3250	gi|395811245|gb|AFN73994.1|	86	109	0.466048	3.37e-29	85	54		Carbohydrate-binding CenC domain protein [Melioribacter roseus P3M-2] [[AFN73994.1]]	CBM4			UTCHB2_952	LysM domain protein [Ignavibacterium album JCM 16511] [[AFH48527.1]]	Periplasmic	CBM50	7.03429
UTCHB2_251	gi|395812572|gb|AFN75321.1|	60	80.3	0.583375	3.41e-20	59	59		xylanase [Melioribacter roseus P3M-2] [[AFN75321.1]]	CBM4			UTCHB2_2845	hypothetical protein MROS_2344 [Melioribacter roseus P3M-2] [[AFN75574.1]]	Periplasmic	PL1_2	6.87118
UTCHB2_251	gi|395812572|gb|AFN75321.1|	60	80.3	0.583375	3.41e-20	59	59		xylanase [Melioribacter roseus P3M-2] [[AFN75321.1]]	CBM4			UTCHB2_1087	Lipid A disaccharide synthetase [Ignavibacterium album JCM 16511] [[AFH48056.1]]	Cytoplasmic	GT19	6.86521
UTCHB2_251	gi|395811245|gb|AFN73994.1|	62	77.7	0.564486	2.16e-19	61	55		Carbohydrate-binding CenC domain protein [Melioribacter roseus P3M-2] [[AFN73994.1]]	CBM4			UTCHB2_339	N-acetyl-beta-hexosaminidase [Ignavibacterium album JCM 16511] [[AFH50886.1]]	Cytoplasmic	GH20	6.84444
UTCHB2_2845	gi|395811245|gb|AFN73994.1|	77	67.8	0.415382	2.5e-16	71	47		Carbohydrate-binding CenC domain protein [Melioribacter roseus P3M-2] [[AFN73994.1]]	CBM4			UTCHB2_230	Hypothetical protein IALB_1527 [Ignavibacterium album JCM 16511] [[AFH49235.1]]	Cytoplasmic	GT9	6.56171
UTCHB2_1218	gi|395812572|gb|AFN75321.1|	60	75.5	0.504056	1e-18	59	59		xylanase [Melioribacter roseus P3M-2] [[AFN75321.1]]	CBM4			UTCHB2_1489	UDP-3-O-[3-hydroxymyristoyl] N-acetylglucosamine deacetylase [Ignavibacterium album JCM 16511] [[AFH48290.1]]	Cytoplasmic	CE11	6.55556
UTCHB2_1218	gi|395812572|gb|AFN75321.1|	60	75.5	0.504056	1e-18	59	59		xylanase [Melioribacter roseus P3M-2] [[AFN75321.1]]	CBM4			UTCHB2_628	Glycosyl transferase group 1 [Ignavibacterium album JCM 16511] [[AFH50583.1]]	Cytoplasmic	GT4	6.54142
UTCHB2_1218	gi|395811245|gb|AFN73994.1|	62	70.8	0.472677	2.92e-17	61	52		Carbohydrate-binding CenC domain protein [Melioribacter roseus P3M-2] [[AFN73994.1]]	CBM4			UTCHB2_1952	Glycosidase [Ignavibacterium album JCM 16511] [[AFH47894.1]]	Cytoplasmic	GH13	6.44778
UTCHB2_1501	gi|383803354|gb|AFH50434.1|	696	1210	0.747632	0	697	73		Glycogen metabolism protein GlgX [Ignavibacterium album JCM 16511] [[AFH50434.1]]	CBM48			UTCHB2_2883	Putative xylanase/chitin deacetylase [Ignavibacterium album JCM 16511] [[AFH48961.1]]	Cytoplasmic	CE4	6.3997
UTCHB2_1501	gi|383803354|gb|AFH50434.1|	696	1210	0.747632	0	697	73		Glycogen metabolism protein GlgX [Ignavibacterium album JCM 16511] [[AFH50434.1]]	CBM48			UTCHB2_758	Membrane-bound lytic murein transglycosylase D [Ignavibacterium album JCM 16511] [[AFH49458.1]]	OuterMembrane	CBM50	6.3092
UTCHB2_1274	gi|383801741|gb|AFH48821.1|	104	180	0.739467	2.86e-52	103	68		Glycoside hydrolase family 13 domain protein [Ignavibacterium album JCM 16511] [[AFH48821.1]]	CBM48			UTCHB2_734	Alpha-N-acetylgalactosaminidase [Runella slithyformis DSM 19594] [[AEI46689.1]]	Cytoplasmic	GH109	5.7439
UTCHB2_1274	gi|395811550|gb|AFN74299.1|	96	121	0.497086	5.21e-33	94	51		glycoside hydrolase family 13 domain protein [Melioribacter roseus P3M-2] [[AFN74299.1]]	CBM48			UTCHB2_3020	Multimodular transpeptidase-transglycosylase [Castellaniella defragrans 65Phen] [[CDM22846.1]]	Cytoplasmic	GT51	5.72468
UTCHB2_1274	gi|328449524|gb|AEB15240.1|	103	103	0.42314	2.63e-27	101	44		glycoside hydrolase family 13 domain protein [Treponema succinifaciens DSM 2489] [[AEB15240.1]]	CBM48			UTCHB2_1107	Glycosyltransferase [Ignavibacterium album JCM 16511] [[AFH47925.1]]	Cytoplasmic	GT4	5.70016
UTCHB2_1274	gi|257797169|gb|ACV68106.1|	104	103	0.42314	3.59e-27	101	47		glycoside hydrolase family 13 domain protein [Desulfohalobium retbaense DSM 5692] [[ACV68106.1]]	CBM48			UTCHB2_3528	Glycosidase [Ignavibacterium album JCM 16511] [[AFH50384.1]]	Cytoplasmic	GH13	5.63564
UTCHB2_758	gi|383802378|gb|AFH49458.1|	883	1230	0.623953	0	861	62		Membrane-bound lytic murein transglycosylase D [Ignavibacterium album JCM 16511] [[AFH49458.1]]	CBM50			UTCHB2_1218	Carbohydrate binding module	Cytoplasmic	CBM35	5.56077
UTCHB2_758	gi|383802378|gb|AFH49458.1|	883	1230	0.623953	0	861	62		Membrane-bound lytic murein transglycosylase D [Ignavibacterium album JCM 16511] [[AFH49458.1]]	CBM50			UTCHB2_1106	SpoIID/LytB domain protein [Prevotella denticola F0289] [[AEA20835.1]]	Cytoplasmic	GT2	5.51059
UTCHB2_758	gi|395813074|gb|AFN75823.1|	880	858	0.435245	3.96e-259	845	45		Membrane-bound lytic murein transglycosylase D [Melioribacter roseus P3M-2] [[AFN75823.1]]	CBM50			UTCHB2_302	Penicillin-binding protein 1A [Ignavibacterium album JCM 16511] [[AFH48876.1]]	Periplasmic	GT51	5.47929
UTCHB2_758	gi|395813074|gb|AFN75823.1|	880	858	0.435245	3.96e-259	845	45		Membrane-bound lytic murein transglycosylase D [Melioribacter roseus P3M-2] [[AFN75823.1]]	CBM50			UTCHB2_3093	glycoside hydrolase family 9 [Emticicia oligotrophica DSM 17448] [[AFK03766.1]]	OuterMembrane	CE4	5.04354
UTCHB2_952	gi|383801447|gb|AFH48527.1|	222	403	0.790175	4.23e-122	221	79		LysM domain protein [Ignavibacterium album JCM 16511] [[AFH48527.1]]	CBM50			UTCHB2_1300	1,4-Alpha-glucan branching enzyme [Ignavibacterium album JCM 16511] [[AFH48672.1]]	OuterMembrane	GH13	4.97146
UTCHB2_952	gi|395812777|gb|AFN75526.1|	218	331	0.649002	2.98e-100	221	66		LysM domain protein [Melioribacter roseus P3M-2] [[AFN75526.1]]	CBM50			UTCHB2_1082	Beta-galactosidase/beta-glucuronidase domain protein [Ignavibacterium album JCM 16511] [[AFH48061.1]]	InnerMembrane	GH2	4.8683
UTCHB2_1840	gi|383803201|gb|AFH50281.1|	95	106	0.416903	4.07e-28	90	50		Endoglucanase [Ignavibacterium album JCM 16511] [[AFH50281.1]]	CBM6			UTCHB2_590	Glycosyltransferase [Ignavibacterium album JCM 16511] [[AFH50414.1]]	Cytoplasmic	GT4	4.80782
UTCHB2_3250	gi|383800854|gb|AFH47934.1|	97	132	0.564388	1.92e-36	96	58		Enterochelin esterase-like protein [Ignavibacterium album JCM 16511] [[AFH47934.1]]	CE1			UTCHB2_2039	endo-beta-1,4-glucanase [Paenibacillus lautus] [[AAA22303.1]]	OuterMembrane	CBM3	4.65376
UTCHB2_2376	gi|383800789|gb|AFH47869.1|	263	462	0.750791	1.11e-139	262	73		Putative alpha/beta superfamily hydrolase [Ignavibacterium album JCM 16511] [[AFH47869.1]]	CE1			UTCHB2_2645	Alpha-glucan phosphorylase [Ignavibacterium album JCM 16511] [[AFH50564.1]]	Cytoplasmic	GT35	4.6018
UTCHB2_2634	gi|383800854|gb|AFH47934.1|	89	88.4	0.437111	9.81e-23	83	46		Enterochelin esterase-like protein [Ignavibacterium album JCM 16511] [[AFH47934.1]]	CE1			UTCHB2_1098	Alpha-glucan phosphorylase [Ignavibacterium album JCM 16511] [[AFH50564.1]]	Cytoplasmic	GT35	4.55895
UTCHB2_1489	gi|383801210|gb|AFH48290.1|	471	874	0.846598	8.78e-264	470	81		UDP-3-O-[3-hydroxymyristoyl] N-acetylglucosamine deacetylase [Ignavibacterium album JCM 16511] [[AFH48290.1]]	CE11			UTCHB2_2508	beta-lactamase [Rhodothermus marinus DSM 4252] [[ACY47819.1]]	Extracellular	GH3	4.54698
UTCHB2_1489	gi|395812364|gb|AFN75113.1|	471	773	0.748765	2.1e-233	470	71		UDP-3-O-[3-hydroxymyristoyl] N-acetylglucosamine deacetylase [Melioribacter roseus P3M-2] [[AFN75113.1]]	CE11			UTCHB2_3469	Alpha amylase [Ignavibacterium album JCM 16511] [[AFH48991.1]]	OuterMembrane	GH13	4.44952
UTCHB2_1489	gi|145206397|gb|ABP37440.1|	462	674	0.652869	1.14e-203	462	61		3-hydroxyacyl-[acyl-carrier-protein] dehydratase [Chlorobium phaeovibrioides DSM 265] [[ABP37440.1]]	CE11			UTCHB2_1188	3-Deoxy-D-manno-octulosonic-acid transferase [Ignavibacterium album JCM 16511] [[AFH50337.1]]	Cytoplasmic	GT30	4.41988
UTCHB2_1489	gi|194308259|gb|ACF42959.1|	467	672	0.650932	6.78e-203	467	60		beta-hydroxyacyl-	CE11			UTCHB2_1482	Alpha-amylase [Ignavibacterium album JCM 16511] [[AFH49447.1]]	Cytoplasmic	GH13	4.41479
UTCHB2_1489	gi|78167396|gb|ABB24494.1|	462	665	0.644151	5.89e-201	462	61		3-hydroxyacyl-[acyl-carrier-protein] dehydratase [Chlorobium luteolum DSM 273] [[ABB24494.1]]	CE11			UTCHB2_3145	spore coat protein: peroxiredoxin/chitinase [Peptoclostridium difficile 630] [[CAJ68298.1]]	Periplasmic	GH18	4.39602
UTCHB2_1517	gi|379653265|gb|AFD06321.1|	808	834	0.449986	6.86e-252	809	47		putative LmbE-like protein [Solitalea canadensis DSM 3403] [[AFD06321.1]]	CE14			UTCHB2_2310	FHA domain-containing protein [Desulfocapsa sulfexigens DSM 10523] [[AGF79229.1]]	Cytoplasmic	GH23	4.26839
UTCHB2_1517	gi|387857051|gb|AFK05148.1|	819	804	0.433799	7.69e-243	819	44		LmbE family protein [Emticicia oligotrophica DSM 17448] [[AFK05148.1]]	CE14			UTCHB2_2586	hypothetical protein VITISV_016911 [Vitis vinifera] [[CAN80640.1]]	Cytoplasmic	GT47	4.25307
UTCHB2_1517	gi|305666683|ref|YP_003862970.1|	822	783	0.422468	1.66e-236	830	44		hypothetical protein FB2170_10489 [Maribacter sp. HTCC2170] [[YP_003862970]]	CE14			UTCHB2_696	ADP-heptose:LPS heptosyltransferase [Ignavibacterium album JCM 16511] [[AFH50775.1]]	Cytoplasmic	GT9	4.21637
UTCHB2_1517	gi|255344266|gb|ACU03592.1|	818	782	0.421929	3.01e-236	804	46		LmbE family protein [Pedobacter heparinus DSM 2366] [[ACU03592.1]]	CE14			UTCHB2_917	Putative glycosyltransferase [Ignavibacterium album JCM 16511] [[AFH48458.1]]	InnerMembrane	GT2	4.10693
UTCHB2_1517	gi|110281927|gb|ABG60113.1|	819	782	0.421929	4.05e-236	822	44		conserved hypothetical protein [Cytophaga hutchinsonii ATCC 33406] [[ABG60113.1]]	CE14			UTCHB2_1189	ADP-heptose:LPS heptosyltransferase [Ignavibacterium album JCM 16511] [[AFH50338.1]]	Cytoplasmic	GT9	4.05975
UTCHB2_1258	gi|383801772|gb|AFH48852.1|	238	429	0.781382	7.41e-130	237	74		LmbE-like protein [Ignavibacterium album JCM 16511] [[AFH48852.1]]	CE14			UTCHB2_1956	hypothetical protein B649_08415 [uncultured Sulfuricurvum sp. RIFRC-1] [[AFV97995.1]]	Cytoplasmic	GT2	4.02258
UTCHB2_1258	gi|395812188|gb|AFN74937.1|	239	330	0.601063	4.01e-100	233	58		lmbe family protein [Melioribacter roseus P3M-2] [[AFN74937.1]]	CE14			UTCHB2_291	Monofunctional biosynthetic peptidoglycan transglycosylase [Ignavibacterium album JCM 16511] [[AFH50482.1]]	InnerMembrane	GT51	3.9986
UTCHB2_1258	gi|83755966|gb|ABC44079.1|	222	233	0.424387	6.58e-71	226	45		GlcNAc-PI de-N-acetylase family [Salinibacter ruber DSM 13855] [[ABC44079.1]]	CE14			UTCHB2_2335	Glycosyltransferase [Ignavibacterium album JCM 16511] [[AFH48553.1]]	InnerMembrane	GT2	3.95353
UTCHB2_1258	gi|294343270|emb|CBH24048.1|	222	231	0.420744	5.12e-70	226	44		Uncharacterized proteins, LmbE homolog [Salinibacter ruber M8] [[CBH24048.1]]	CE14			UTCHB2_691	Glycosyltransferase [Ignavibacterium album JCM 16511] [[AFH50770.1]]	Cytoplasmic	GT4	3.89962
UTCHB2_1258	gi|570744694|gb|AHF15206.1|	222	227	0.413458	8.86e-69	226	47		GlcNAc-PI de-N-acetylase [Niabella soli DSM 19437] [[AHF15206.1]]	CE14			UTCHB2_1704	Soluble lytic murein transglycosylase-like protein [Ignavibacterium album JCM 16511] [[AFH50875.1]]	OuterMembrane	GH23	3.89254
UTCHB2_2883	gi|383801881|gb|AFH48961.1|	183	266	0.554048	7.32e-81	182	62		Putative xylanase/chitin deacetylase [Ignavibacterium album JCM 16511] [[AFH48961.1]]	CE4			UTCHB2_2983	UDP-galactopyranose mutase [Nostoc punctiforme PCC 73102] [[ACC79008.1]]	Cytoplasmic	GT4	3.88901
UTCHB2_3093	gi|387855669|gb|AFK03766.1|	793	1080	0.564623	0	794	58		glycoside hydrolase family 9 [Emticicia oligotrophica DSM 17448] [[AFK03766.1]]	CE4			UTCHB2_1122	Glycogen synthase [Ignavibacterium album JCM 16511] [[AFH47756.1]]	Cytoplasmic	GT5	3.85795
UTCHB2_3093	gi|387855669|gb|AFK03766.1|	793	1080	0.564623	0	794	58		glycoside hydrolase family 9 [Emticicia oligotrophica DSM 17448] [[AFK03766.1]]	CE4			UTCHB2_377	Glycogen synthase [Ignavibacterium album JCM 16511] [[AFH49162.1]]	Cytoplasmic	GT5	3.77285
UTCHB2_3093	gi|332331854|gb|AEE48955.1|	809	1050	0.548939	1.09000021687e-317	815	56		glycoside hydrolase family 9 [Haliscomenobacter hydrossis DSM 1100] [[AEE48955.1]]	CE4			UTCHB2_1860	ADP-heptose:LPS heptosyltransferase [Ignavibacterium album JCM 16511] [[AFH47939.1]]	Periplasmic	GT9	3.75496
UTCHB2_3093	gi|332331854|gb|AEE48955.1|	809	1050	0.548939	1.09000021687e-317	815	56		glycoside hydrolase family 9 [Haliscomenobacter hydrossis DSM 1100] [[AEE48955.1]]	CE4			UTCHB2_1858	4-Alpha-glucanotransferase [Ignavibacterium album JCM 16511] [[AFH47944.1]]	Cytoplasmic	GH77	3.70596
UTCHB2_3093	gi|610423601|gb|AHW60805.1|	816	1040	0.543711	1.38000000018e-314	812	56		cellulase [Draconibacterium orientale] [[AHW60805.1]]	CE4			UTCHB2_229	Heptosyltransferase III [Ignavibacterium album JCM 16511] [[AFH49237.1]]	Cytoplasmic	GT9	3.7011
UTCHB2_3138	gi|395811371|gb|AFN74120.1|	77	74.2	0.437177	2.51e-18	75	46		Pectinesterase [Melioribacter roseus P3M-2] [[AFN74120.1]]	CE8			UTCHB2_1662	Glycosyltransferase [Ignavibacterium album JCM 16511] [[AFH49734.1]]	InnerMembrane	GT2	3.63122
UTCHB2_2634	gi|395810575|gb|AFN73324.1|	89	89.3	0.441561	5.29e-23	88	44		glycosyl hydrolase family 88 [Melioribacter roseus P3M-2] [[AFN73324.1]]	GH105			UTCHB2_2670	Hypothetical protein IALB_2597 [Ignavibacterium album JCM 16511] [[AFH50300.1]]	Periplasmic	GH97	3.54946
UTCHB2_734	gi|336303587|gb|AEI46689.1|	471	617	0.565145	2.39e-186	466	59		Alpha-N-acetylgalactosaminidase [Runella slithyformis DSM 19594] [[AEI46689.1]]	GH109			UTCHB2_810	glycosyltransferase [Solitalea canadensis DSM 3403] [[AFD06051.1]]	Cytoplasmic	GT4	3.42377
UTCHB2_734	gi|315014695|gb|ADT68033.1|	465	446	0.408517	5e-135	452	45		Twin-arginine translocation pathway signal [Pseudoalteromonas sp. SM9913] [[ADT68033.1]]	GH109			UTCHB2_1501	Glycogen metabolism protein GlgX [Ignavibacterium album JCM 16511] [[AFH50434.1]]	OuterMembrane	CBM48	3.35351
UTCHB2_734	gi|117612208|gb|ABK47662.1|	420	438	0.401189	1.43e-132	417	49		oxidoreductase domain protein [Shewanella sp. ANA-3] [[ABK47662.1]]	GH109			UTCHB2_459	WblI protein [Dictyoglomus thermophilum H-6-12] [[ACI19561.1]]	Cytoplasmic	GT4	3.32282
UTCHB2_3469	gi|383801911|gb|AFH48991.1|	1167	1610	0.576938	0	1207	60		Alpha amylase [Ignavibacterium album JCM 16511] [[AFH48991.1]]	GH13			UTCHB2_372	glycogen debranching protein [Salmonella enterica subsp. enterica serovar Enteritidis str. EC20121179] [[AHO16406.1]]	Cytoplasmic	GH13_11	3.31241
UTCHB2_3469	gi|395812419|gb|AFN75168.1|	1159	1120	0.401348	0	1183	46		alpha amylase catalytic domain-containing protein [Melioribacter roseus P3M-2] [[AFN75168.1]]	GH13			UTCHB2_1659	Glycoside hydrolase family 9 protein [Ignavibacterium album JCM 16511] [[AFH49737.1]]	OuterMembrane	GH9	2.82767
UTCHB2_251	gi|383801592|gb|AFH48672.1|	60	102	0.741024	6.69e-27	59	71		1,4-Alpha-glucan branching enzyme [Ignavibacterium album JCM 16511] [[AFH48672.1]]	GH13			UTCHB2_2872	Glycosyltransferase [Ignavibacterium album JCM 16511] [[AFH48974.1]]	Cytoplasmic	GT2	2.702
UTCHB2_1840	gi|383801592|gb|AFH48672.1|	100	127	0.499497	6.28e-35	97	56		1,4-Alpha-glucan branching enzyme [Ignavibacterium album JCM 16511] [[AFH48672.1]]	GH13			UTCHB2_1153	Hypothetical protein IALB_0480 [Ignavibacterium album JCM 16511] [[AFH48192.1]]	Cytoplasmic	GT2	2.63952
UTCHB2_1952	gi|383800814|gb|AFH47894.1|	793	1360	0.74441	0	792	72		Glycosidase [Ignavibacterium album JCM 16511] [[AFH47894.1]]	GH13			UTCHB2_1023	Glycosyltransferase [Ignavibacterium album JCM 16511] [[AFH50679.1]]	Cytoplasmic	GT2	2.48877
UTCHB2_2790	gi|308740063|gb|ADO37723.1|	143	154	0.427232	1.09e-43	142	45		alpha amylase catalytic region [Eubacterium limosum KIST612] [[ADO37723.1]]	GH13			UTCHB2_3494	Heptosyltransferase II [Ignavibacterium album JCM 16511] [[AFH48474.1]]	Cytoplasmic	GT9	2.18344
UTCHB2_1482	gi|383802367|gb|AFH49447.1|	611	982	0.680993	2.33e-296	610	66		Alpha-amylase [Ignavibacterium album JCM 16511] [[AFH49447.1]]	GH13			UTCHB2_1274	Glycoside hydrolase family 13 domain protein [Ignavibacterium album JCM 16511] [[AFH48821.1]]	Cytoplasmic	CBM48	2.17782
UTCHB2_1562	gi|383801592|gb|AFH48672.1|	86	112	0.494454	5.17e-30	89	56		1,4-Alpha-glucan branching enzyme [Ignavibacterium album JCM 16511] [[AFH48672.1]]	GH13			UTCHB2_732	Group 1 glycosyl transferase protein [Ignavibacterium album JCM 16511] [[AFH49484.1]]	Cytoplasmic	GT4	1.93113
UTCHB2_2032	gi|383803557|gb|AFH50637.1|	489	719	0.631253	4.08e-217	487	60		Glycosidase [Ignavibacterium album JCM 16511] [[AFH50637.1]]	GH13			UTCHB2_2032	Glycosidase [Ignavibacterium album JCM 16511] [[AFH50637.1]]	Cytoplasmic	GH13	1.82931
UTCHB2_2032	gi|395811818|gb|AFN74567.1|	484	616	0.540823	3.21e-186	483	54		alpha amylase, catalytic region [Melioribacter roseus P3M-2] [[AFN74567.1]]	GH13			UTCHB2_2871	ADP-heptose:LPS heptosyltransferase [Ignavibacterium album JCM 16511] [[AFH48975.1]]	Cytoplasmic	GT9	1.32156
UTCHB2_1300	gi|383801592|gb|AFH48672.1|	954	1570	0.715975	0	948	70		1,4-Alpha-glucan branching enzyme [Ignavibacterium album JCM 16511] [[AFH48672.1]]	GH13			UTCHB2_2665	glycosyl transferase group 1 [Niastella koreensis GR20-10] [[AEW03003.1]]	Cytoplasmic	GT4	1.14139
UTCHB2_1300	gi|395811251|gb|AFN74000.1|	952	1030	0.469716	8.36e-310	950	50		alpha amylase catalytic region [Melioribacter roseus P3M-2] [[AFN74000.1]]	GH13			UTCHB2_3282	glycosyl transferase family 2 [Runella slithyformis DSM 19594] [[AEI49057.1]]	Cytoplasmic	GT2	1.04643
UTCHB2_3528	gi|383803304|gb|AFH50384.1|	441	642	0.613881	5.63e-194	441	60		Glycosidase [Ignavibacterium album JCM 16511] [[AFH50384.1]]	GH13			UTCHB2_809	Glycosyltransferase [Ignavibacterium album JCM 16511] [[AFH50594.1]]	Cytoplasmic	GT2	0.996325
UTCHB2_3528	gi|395812681|gb|AFN75430.1|	437	562	0.537385	8.41e-170	444	53		alpha amylase catalytic region [Melioribacter roseus P3M-2] [[AFN75430.1]]	GH13			UTCHB2_2098	Glycosyltransferase [Ignavibacterium album JCM 16511] [[AFH49300.1]]	Cytoplasmic	GT2	0.996032
UTCHB2_3528	gi|312941550|gb|ADR20740.1|	417	480	0.458977	4.13e-145	421	50		alpha amylase catalytic region [Marivirga tractuosa DSM 4126] [[ADR20740.1]]	GH13			UTCHB2_1021	glycosyl transferase group 1 [Cyanothece sp. PCC 7425] [[ACL46046.1]]	Cytoplasmic	GT4	0.773175
UTCHB2_3528	gi|430735437|gb|AGA59382.1|	417	477	0.456108	3.32e-144	418	47		1,4-alpha-glucan branching enzyme [Thermobacillus composti KWC4] [[AGA59382.1]]	GH13			UTCHB2_3304	hypothetical protein B649_08415 [uncultured Sulfuricurvum sp. RIFRC-1] [[AFV97995.1]]	Cytoplasmic	GT2	0.500593
UTCHB2_3528	gi|247534045|gb|ACS97291.1|	414	470	0.449415	2.88e-142	414	47		alpha amylase, catalytic region [Aggregatibacter aphrophilus NJ8700] [[ACS97291.1]]	GH13			UTCHB2_1717	Alpha-L-fucosidase, family GH29 / Acetylesterase [Zobellia galactanivorans] [[CAZ97589.1]]	Cytoplasmic	GH29	0.332011
UTCHB2_372	gi|602772139|gb|AHO16406.1|	361	421	0.43796	2.12e-127	344	53		glycogen debranching protein [Salmonella enterica subsp. enterica serovar Enteritidis str. EC20121179] [[AHO16406.1]]	GH13_11			UTCHB2_695	glycosyl transferase group 1 [Anabaena cylindrica PCC 7122] [[AFZ56948.1]]	Cytoplasmic	GT4	0.287602
UTCHB2_1501	gi|395811142|gb|AFN73891.1|	667	898	0.554854	5.06e-271	675	56		pullulanase [Melioribacter roseus P3M-2] [[AFN73891.1]]	GH13_14			UTCHB2_3462	5'-nucleotidase domain-containing protein [Melioribacter roseus P3M-2] [[AFN75857.1]]	Cytoplasmic	CBM35	0
UTCHB2_2286	gi|324972948|gb|ADY51932.1|	217	268	0.529981	2.23e-81	216	57		glycosidase related protein [Pedobacter saltans DSM 12145] [[ADY51932.1]]	GH130			UTCHB2_3138	Pectinesterase [Melioribacter roseus P3M-2] [[AFN74120.1]]	Cytoplasmic	CE8	0
UTCHB2_3145	gi|115250474|emb|CAJ68298.1|	227	226	0.412614	2.57e-68	221	45		spore coat protein: peroxiredoxin/chitinase [Peptoclostridium difficile 630] [[CAJ68298.1]]	GH18			UTCHB2_2634	glycosyl hydrolase family 88 [Melioribacter roseus P3M-2] [[AFN73324.1]]	Extracellular	GH105	0
UTCHB2_3145	gi|260209212|emb|CBA62479.1|	227	226	0.412614	2.57e-68	221	45		putative bifunctional protein: peroxiredoxin/chitinase [Peptoclostridium difficile CD196] [[CBA62479.1]]	GH18			UTCHB2_154	hypothetical protein B649_08415 [uncultured Sulfuricurvum sp. RIFRC-1] [[AFV97995.1]]	Cytoplasmic	GT2	0
UTCHB2_3145	gi|260212663|emb|CBE03719.1|	227	226	0.412614	2.57e-68	221	45		putative bifunctional protein: peroxiredoxin/chitinase [Peptoclostridium difficile R20291] [[CBE03719.1]]	GH18			UTCHB2_84	hypothetical protein B649_08415 [uncultured Sulfuricurvum sp. RIFRC-1] [[AFV97995.1]]	Cytoplasmic	GT2	0
UTCHB2_3145	gi|662029513|emb|CDS86408.1|	227	226	0.412614	2.57e-68	221	45		putative peroxiredoxin [Peptoclostridium difficile] [[CDS86408.1]]	GH18			UTCHB2_2657	glycosyl transferase family 2 [Pseudanabaena sp. PCC 7367] [[AFY71825.1]]	Cytoplasmic	GT2	0
UTCHB2_3145	gi|662025654|emb|CDS86862.1|	227	226	0.412614	2.57e-68	221	45		Spore coat protein CotE; peroxiredoxin/chitinase [Peptoclostridium difficile] [[CDS86862.1]]	GH18			UTCHB2_1169	Glycosyltransferase [Ignavibacterium album JCM 16511] [[AFH50423.1]]	Cytoplasmic	GT2	0
UTCHB2_1562	gi|383803209|gb|AFH50289.1|	88	110	0.485625	1.32e-29	91	50		Beta-galactosidase/beta-glucuronidase [Ignavibacterium album JCM 16511] [[AFH50289.1]]	GH2			UTCHB2_1174	Glycosyltransferase [Ignavibacterium album JCM 16511] [[AFH50423.1]]	Cytoplasmic	GT2	0
UTCHB2_1082	gi|383800981|gb|AFH48061.1|	860	1140	0.59925	0	859	55		Beta-galactosidase/beta-glucuronidase domain protein [Ignavibacterium album JCM 16511] [[AFH48061.1]]	GH2			UTCHB2_2882	Glycosyltransferase [Ignavibacterium album JCM 16511] [[AFH48962.1]]	InnerMembrane	GT2	0
UTCHB2_339	gi|383803806|gb|AFH50886.1|	733	941	0.535788	5.98e-284	722	56		N-acetyl-beta-hexosaminidase [Ignavibacterium album JCM 16511] [[AFH50886.1]]	GH20			UTCHB2_3199	N-acetylglucosaminyl transferase [Melioribacter roseus P3M-2] [[AFN73557.1]]	Cytoplasmic	GT28	0
UTCHB2_339	gi|395812077|gb|AFN74826.1|	750	714	0.406538	1.45e-215	741	45		beta-hexosaminidase precursor [Melioribacter roseus P3M-2] [[AFN74826.1]]	GH20			UTCHB2_250	glycosyl transferase group 1 [Niastella koreensis GR20-10] [[AEW03003.1]]	Cytoplasmic	GT4	0
UTCHB2_2310	gi|451907635|gb|AGF79229.1|	461	483	0.433964	2.83e-146	458	46		FHA domain-containing protein [Desulfocapsa sulfexigens DSM 10523] [[AGF79229.1]]	GH23			UTCHB2_110	glycosyl transferase group 1 [Niastella koreensis GR20-10] [[AEW03003.1]]	Cytoplasmic	GT4	0
UTCHB2_2310	gi|300605411|emb|CBK41744.1|	475	453	0.40701	4.27e-137	476	43		protein of unknown function, contains FHA and Transglycosylase SLT domain [Candidatus Nitrospira defluvii] [[CBK41744.1]]	GH23			UTCHB2_2120	glycosyltransferase [Sulfurihydrogenibium azorense Az-Fu1] [[ACN99508.1]]	Cytoplasmic	GT4	0
UTCHB2_1704	gi|383803795|gb|AFH50875.1|	283	471	0.635946	1.59e-142	282	70		Soluble lytic murein transglycosylase-like protein [Ignavibacterium album JCM 16511] [[AFH50875.1]]	GH23			UTCHB2_2119	glycosyl transferase group 1 [Meiothermus ruber DSM 1279] [[ADD27131.1]]	Cytoplasmic	GT4	0
UTCHB2_1704	gi|395813306|gb|AFN76055.1|	306	341	0.460419	1.74e-103	305	47		Lytic transglycosylase catalytic [Melioribacter roseus P3M-2] [[AFN76055.1]]	GH23			UTCHB2_824	Glycosyltransferase [Ignavibacterium album JCM 16511] [[AFH50466.1]]	Cytoplasmic	GT4	0
UTCHB2_1704	gi|256581772|gb|ACU92907.1|	291	340	0.459069	3.16e-103	290	49		Lytic transglycosylase catalytic [Capnocytophaga ochracea DSM 7271] [[ACU92907.1]]	GH23
UTCHB2_1704	gi|297181612|gb|ADI17796.1|	309	340	0.459069	5.74e-103	305	47		soluble lytic murein transglycosylase and related regulatory proteins	GH23
UTCHB2_1704	gi|343953325|gb|AEM69124.1|	311	334	0.450968	2.04e-101	312	47		Lytic transglycosylase catalytic [Muricauda ruestringensis DSM 13258] [[AEM69124.1]]	GH23
UTCHB2_1717	gi|339734212|emb|CAZ97589.1|	205	290	0.572505	4.22e-88	205	62		Alpha-L-fucosidase, family GH29 / Acetylesterase [Zobellia galactanivorans] [[CAZ97589.1]]	GH29
UTCHB2_2508	gi|262334022|gb|ACY47819.1|	340	350	0.407464	4.53e-106	342	49		beta-lactamase [Rhodothermus marinus DSM 4252] [[ACY47819.1]]	GH3
UTCHB2_2508	gi|345113020|gb|AEN73852.1|	340	348	0.405136	2.01e-105	342	48		Beta-N-acetylhexosaminidase., Beta-lactamase [Rhodothermus marinus SG0.5JP17-172] [[AEN73852.1]]	GH3
UTCHB2_3527	gi|147838354|emb|CAN61133.1|	82	85.8	0.472911	6.24e-22	81	45		hypothetical protein VITISV_039575 [Vitis vinifera] [[CAN61133.1]]	GH36
UTCHB2_2039	gi|15023815|gb|AAK78891.1|AE007607_5	507	585	0.403741	6.53e-177	509	50		Endoglucanase A precursor	GH44
UTCHB2_2039	gi|325508330|gb|ADZ19966.1|	507	585	0.403741	6.53e-177	509	50		Endoglucanase A precursor	GH44
UTCHB2_2039	gi|336293151|gb|AEI34285.1|	507	585	0.403741	6.53e-177	509	50		endoglucanase A [Clostridium acetobutylicum DSM 1731] [[AEI34285.1]]	GH44
UTCHB2_1858	gi|383800864|gb|AFH47944.1|	508	998	0.829781	3.83e-301	507	82		4-Alpha-glucanotransferase [Ignavibacterium album JCM 16511] [[AFH47944.1]]	GH77
UTCHB2_1858	gi|395812682|gb|AFN75431.1|	501	743	0.617763	2.35e-224	496	62		4-Alpha-glucanotransferase [Melioribacter roseus P3M-2] [[AFN75431.1]]	GH77
UTCHB2_1858	gi|333748721|gb|AEF93828.1|	483	623	0.517989	3.7e-188	480	54		4-alpha-glucanotransferase [Desulfotomaculum carboxydivorans CO-1-SRB] [[AEF93828.1]]	GH77
UTCHB2_1858	gi|428238229|gb|AFZ04019.1|	508	620	0.515495	2.21e-187	506	53		4-alpha-glucanotransferase [Calothrix sp. PCC 6303] [[AFZ04019.1]]	GH77
UTCHB2_1858	gi|194306046|dbj|BAG55480.1|	501	614	0.510506	1.06e-185	500	50		putative glycoside hydrolase [uncultured bacterium] [[BAG55480.1]]	GH77
UTCHB2_1659	gi|383802657|gb|AFH49737.1|	504	582	0.496976	5.24e-176	501	51		Glycoside hydrolase family 9 protein [Ignavibacterium album JCM 16511] [[AFH49737.1]]	GH9
UTCHB2_1659	gi|395812722|gb|AFN75471.1|	447	530	0.452573	2.3e-160	446	50		glycoside hydrolase family 9 [Melioribacter roseus P3M-2] [[AFN75471.1]]	GH9
UTCHB2_2670	gi|383803220|gb|AFH50300.1|	678	1130	0.687703	0	677	68		Hypothetical protein IALB_2597 [Ignavibacterium album JCM 16511] [[AFH50300.1]]	GH97
UTCHB2_2670	gi|146153387|gb|ABQ04241.1|	694	964	0.586678	4.64e-291	694	60		hypothetical protein Fjoh_1209 [Flavobacterium johnsoniae UW101] [[ABQ04241.1]]	GH97
UTCHB2_2670	gi|586954322|gb|AHJ96056.1|	664	930	0.565986	1.37e-280	661	59		glycoside hydrolase family protein [Hymenobacter swuensis DY53] [[AHJ96056.1]]	GH97
UTCHB2_2670	gi|670937638|gb|AII53597.1|	663	926	0.563551	2e-279	660	59		hypothetical protein N008_16650 [Hymenobacter sp. APR13] [[AII53597.1]]	GH97
UTCHB2_2670	gi|312943027|gb|ADR22217.1|	695	912	0.555031	2.74e-275	693	56		Glycoside hydrolase 97 [Marivirga tractuosa DSM 4126] [[ADR22217.1]]	GH97
UTCHB2_1087	gi|383800976|gb|AFH48056.1|	380	518	0.614206	9.58e-157	377	59		Lipid A disaccharide synthetase [Ignavibacterium album JCM 16511] [[AFH48056.1]]	GT19
UTCHB2_1087	gi|395812322|gb|AFN75071.1|	380	435	0.51579	1.15e-131	376	50		lipid-A-disaccharide synthase [Melioribacter roseus P3M-2] [[AFN75071.1]]	GT19
UTCHB2_3282	gi|336305955|gb|AEI49057.1|	287	408	0.602742	1.6e-123	285	58		glycosyl transferase family 2 [Runella slithyformis DSM 19594] [[AEI49057.1]]	GT2
UTCHB2_3282	gi|410996530|gb|AFV97995.1|	285	399	0.589446	6.16e-121	284	57		hypothetical protein B649_08415 [uncultured Sulfuricurvum sp. RIFRC-1] [[AFV97995.1]]	GT2
UTCHB2_3282	gi|254946823|gb|ACT91523.1|	287	387	0.571719	3.46e-117	285	55		glycosyl transferase family 2 [Dyadobacter fermentans DSM 18053] [[ACT91523.1]]	GT2
UTCHB2_3282	gi|384069635|emb|CCH02845.1|	285	374	0.552514	2.61e-113	289	54		glycosyl transferase family 2 [Fibrella aestuarina BUZ 2] [[CCH02845.1]]	GT2
UTCHB2_3282	gi|283816770|gb|ADB38608.1|	281	372	0.549559	8.59e-113	279	54		glycosyl transferase family 2 [Spirosoma linguale DSM 74] [[ADB38608.1]]	GT2
UTCHB2_616	gi|383801247|gb|AFH48327.1|	483	913	0.84567	1.51e-275	482	81		Glycosyltransferase [Ignavibacterium album JCM 16511] [[AFH48327.1]]	GT2
UTCHB2_616	gi|395812099|gb|AFN74848.1|	484	789	0.730815	2.57e-238	483	70		glycosyl transferase family 2 [Melioribacter roseus P3M-2] [[AFN74848.1]]	GT2
UTCHB2_616	gi|390419438|gb|AFL80195.1|	477	503	0.465906	3.21e-152	490	47		glycosyl transferase [Aequorivita sublithincola DSM 14238] [[AFL80195.1]]	GT2
UTCHB2_616	gi|441490904|gb|AGC47599.1|	482	502	0.46498	5.81e-152	482	46		group 2 glycosyl transferase [Myxococcus stipitatus DSM 14675] [[AGC47599.1]]	GT2
UTCHB2_616	gi|108462043|gb|ABF87228.1|	482	496	0.459422	5.05e-150	482	45		glycosyl transferase, group 2 [Myxococcus xanthus DK 1622] [[ABF87228.1]]	GT2
UTCHB2_695	gi|110168265|gb|ABG52805.1|	227	247	0.402531	3.57e-75	227	46		Methyltransferase type 11 [Trichodesmium erythraeum IMS101] [[ABG52805.1]]	GT2
UTCHB2_695	gi|110168265|gb|ABG52805.1|	227	247	0.402531	3.57e-75	227	46		Methyltransferase type 11 [Trichodesmium erythraeum IMS101] [[ABG52805.1]]	GT2
UTCHB2_695	gi|110168265|gb|ABG52805.1|	227	247	0.402531	3.57e-75	227	46		Methyltransferase type 11 [Trichodesmium erythraeum IMS101] [[ABG52805.1]]	GT2
UTCHB2_695	gi|291568768|dbj|BAI91040.1|	259	247	0.402531	3.57e-75	260	42		probable glycosyl transferase [Arthrospira platensis NIES-39] [[BAI91040.1]]	GT2
UTCHB2_3304	gi|410996530|gb|AFV97995.1|	299	310	0.441292	4.77e-94	299	44		hypothetical protein B649_08415 [uncultured Sulfuricurvum sp. RIFRC-1] [[AFV97995.1]]	GT2
UTCHB2_3304	gi|149933608|gb|ABR40306.1|	293	306	0.435598	9.36e-93	294	45		glycosyltransferase family 2 [Bacteroides vulgatus ATCC 8482] [[ABR40306.1]]	GT2
UTCHB2_3304	gi|88783473|gb|EAR14645.1|	297	283	0.402857	4.94e-86	297	43		spsA-like protein [Robiginitalea biformata HTCC2501] [[EAR14645.1]]	GT2
UTCHB2_1902	gi|383802427|gb|AFH49507.1|	379	524	0.627448	2e-158	378	58		Glycosyltransferase [Ignavibacterium album JCM 16511] [[AFH49507.1]]	GT2
UTCHB2_1956	gi|410996530|gb|AFV97995.1|	146	216	0.612492	1.23e-64	145	59		hypothetical protein B649_08415 [uncultured Sulfuricurvum sp. RIFRC-1] [[AFV97995.1]]	GT2
UTCHB2_1956	gi|342354295|gb|AEL26825.1|	146	194	0.550109	5.74e-57	144	56		glycosyl transferase family 2 [Cyclobacterium marinum DSM 745] [[AEL26825.1]]	GT2
UTCHB2_1956	gi|383802042|gb|AFH49122.1|	146	186	0.527424	1.84e-54	144	53		Glycosyltransferase [Ignavibacterium album JCM 16511] [[AFH49122.1]]	GT2
UTCHB2_1956	gi|149933608|gb|ABR40306.1|	149	185	0.524588	3.62e-54	147	52		glycosyltransferase family 2 [Bacteroides vulgatus ATCC 8482] [[ABR40306.1]]	GT2
UTCHB2_1956	gi|339731907|emb|CAZ95175.1|	148	182	0.516082	7.47e-53	146	52		Glycosyltransferase, family 2 [Zobellia galactanivorans] [[CAZ95175.1]]	GT2
UTCHB2_2882	gi|383801882|gb|AFH48962.1|	364	658	0.799101	9.28e-199	363	75		Glycosyltransferase [Ignavibacterium album JCM 16511] [[AFH48962.1]]	GT2
UTCHB2_2882	gi|395812547|gb|AFN75296.1|	364	430	0.522209	3.04e-130	362	52		family 2 glycosyl transferase [Melioribacter roseus P3M-2] [[AFN75296.1]]	GT2
UTCHB2_2872	gi|383801894|gb|AFH48974.1|	249	348	0.606092	2.01e-105	246	60		Glycosyltransferase [Ignavibacterium album JCM 16511] [[AFH48974.1]]	GT2
UTCHB2_2335	gi|383801473|gb|AFH48553.1|	323	347	0.437773	4.9e-105	320	47		Glycosyltransferase [Ignavibacterium album JCM 16511] [[AFH48553.1]]	GT2
UTCHB2_154	gi|410996530|gb|AFV97995.1|	299	443	0.622174	5.41e-134	297	60		hypothetical protein B649_08415 [uncultured Sulfuricurvum sp. RIFRC-1] [[AFV97995.1]]	GT2
UTCHB2_154	gi|336305955|gb|AEI49057.1|	296	402	0.564592	1.03e-121	293	57		glycosyl transferase family 2 [Runella slithyformis DSM 19594] [[AEI49057.1]]	GT2
UTCHB2_154	gi|384069635|emb|CCH02845.1|	296	385	0.540716	1.53e-116	299	55		glycosyl transferase family 2 [Fibrella aestuarina BUZ 2] [[CCH02845.1]]	GT2
UTCHB2_154	gi|254946823|gb|ACT91523.1|	296	378	0.530885	1.79e-114	293	54		glycosyl transferase family 2 [Dyadobacter fermentans DSM 18053] [[ACT91523.1]]	GT2
UTCHB2_154	gi|383802042|gb|AFH49122.1|	299	366	0.514031	5.55e-111	295	52		Glycosyltransferase [Ignavibacterium album JCM 16511] [[AFH49122.1]]	GT2
UTCHB2_84	gi|410996530|gb|AFV97995.1|	291	420	0.611463	2.85e-127	290	60		hypothetical protein B649_08415 [uncultured Sulfuricurvum sp. RIFRC-1] [[AFV97995.1]]	GT2
UTCHB2_84	gi|336305955|gb|AEI49057.1|	294	405	0.589625	9.55e-123	292	58		glycosyl transferase family 2 [Runella slithyformis DSM 19594] [[AEI49057.1]]	GT2
UTCHB2_84	gi|254946823|gb|ACT91523.1|	289	399	0.58089	6.16e-121	287	58		glycosyl transferase family 2 [Dyadobacter fermentans DSM 18053] [[ACT91523.1]]	GT2
UTCHB2_84	gi|384069635|emb|CCH02845.1|	294	397	0.577979	3.68e-120	298	57		glycosyl transferase family 2 [Fibrella aestuarina BUZ 2] [[CCH02845.1]]	GT2
UTCHB2_84	gi|283816770|gb|ADB38608.1|	289	386	0.561964	4.66e-117	287	55		glycosyl transferase family 2 [Spirosoma linguale DSM 74] [[ADB38608.1]]	GT2
UTCHB2_2098	gi|383802220|gb|AFH49300.1|	222	292	0.577937	9.52e-89	221	57		Glycosyltransferase [Ignavibacterium album JCM 16511] [[AFH49300.1]]	GT2
UTCHB2_1253	gi|383801628|gb|AFH48708.1|	487	727	0.659356	1.06e-219	482	64		Glycosyltransferase [Ignavibacterium album JCM 16511] [[AFH48708.1]]	GT2
UTCHB2_1253	gi|548725987|gb|AGX07415.1|	488	607	0.550521	1.67e-183	485	54		glycosyl transferase [Bacteroides sp. CF50] [[AGX07415.1]]	GT2
UTCHB2_1253	gi|610423598|gb|AHW60802.1|	484	607	0.550521	2.24e-183	482	54		glycosyl transferase [Draconibacterium orientale] [[AHW60802.1]]	GT2
UTCHB2_1253	gi|319415311|gb|ADV42422.1|	485	604	0.5478	1.8e-182	482	54		glycosyl transferase family 2 [Bacteroides helcogenes P 36-108] [[ADV42422.1]]	GT2
UTCHB2_1253	gi|363407576|gb|AEW21262.1|	489	602	0.545986	7.99e-182	485	55		glycosyltransferase, group 2 family protein [Tannerella forsythia ATCC 43037] [[AEW21262.1]]	GT2
UTCHB2_2657	gi|427991570|gb|AFY71825.1|	222	254	0.410459	3.05e-77	225	46		glycosyl transferase family 2 [Pseudanabaena sp. PCC 7367] [[AFY71825.1]]	GT2
UTCHB2_2657	gi|428003822|gb|AFY84665.1|	236	251	0.405611	3.3e-76	239	45		glycosyl transferase [Oscillatoria acuminata PCC 6304] [[AFY84665.1]]	GT2
UTCHB2_1153	gi|383801112|gb|AFH48192.1|	424	518	0.539842	9.58e-157	423	54		Hypothetical protein IALB_0480 [Ignavibacterium album JCM 16511] [[AFH48192.1]]	GT2
UTCHB2_1153	gi|395811230|gb|AFN73979.1|	424	389	0.405402	1.05e-117	443	44		hypothetical protein MROS_0737 [Melioribacter roseus P3M-2] [[AFN73979.1]]	GT2
UTCHB2_1169	gi|383803343|gb|AFH50423.1|	268	423	0.698234	6.44e-128	267	70		Glycosyltransferase [Ignavibacterium album JCM 16511] [[AFH50423.1]]	GT2
UTCHB2_1169	gi|119862720|gb|ABM02197.1|	268	293	0.483646	5.25e-89	267	48		glycosyl transferase, family 2 [Psychromonas ingrahamii 37] [[ABM02197.1]]	GT2
UTCHB2_1169	gi|208007743|emb|CAQ77861.1|	266	253	0.41762	5.53e-77	272	43		putative glycosyl transferase [Aliivibrio salmonicida LFI1238] [[CAQ77861.1]]	GT2
UTCHB2_1169	gi|18653292|gb|AAL77363.1|AF449194_3	265	246	0.406065	1.17e-74	265	43		putative glycosyl transferase [Vibrio cholerae] [[AAL77363.1]]	GT2
UTCHB2_1174	gi|383803343|gb|AFH50423.1|	92	169	0.804609	1.62e-48	91	81		Glycosyltransferase [Ignavibacterium album JCM 16511] [[AFH50423.1]]	GT2
UTCHB2_1174	gi|119862720|gb|ABM02197.1|	92	109	0.518949	2.46e-29	91	48		glycosyl transferase, family 2 [Psychromonas ingrahamii 37] [[ABM02197.1]]	GT2
UTCHB2_1174	gi|208007743|emb|CAQ77861.1|	80	106	0.504666	4.07e-28	79	54		putative glycosyl transferase [Aliivibrio salmonicida LFI1238] [[CAQ77861.1]]	GT2
UTCHB2_1174	gi|18653292|gb|AAL77363.1|AF449194_3	79	99.6	0.474196	3.16e-26	78	51		putative glycosyl transferase [Vibrio cholerae] [[AAL77363.1]]	GT2
UTCHB2_1174	gi|37197223|dbj|BAC93063.1|	89	98.7	0.469911	5.87e-26	88	43		putative glycosyl transferase [Vibrio vulnificus YJ016] [[BAC93063.1]]	GT2
UTCHB2_1106	gi|326944950|gb|AEA20835.1|	448	501	0.490441	1.42e-151	440	52		SpoIID/LytB domain protein [Prevotella denticola F0289] [[AEA20835.1]]	GT2
UTCHB2_1106	gi|532126232|gb|AGT63958.1|	445	499	0.488483	6.29e-151	434	53		SpoIID/LytB domain-containing protein [Prevotella sp. oral taxon 299 str. F0039] [[AGT63958.1]]	GT2
UTCHB2_1106	gi|302149165|gb|ADK95427.1|	448	495	0.484568	9.16e-150	440	52		SpoIID/LytB domain protein [Prevotella melaninogenica ATCC 25845] [[ADK95427.1]]	GT2
UTCHB2_1106	gi|294473365|gb|ADE82754.1|	447	480	0.469884	2.28e-145	405	51		glycosyltransferase, group 2 family [Prevotella ruminicola 23] [[ADE82754.1]]	GT2
UTCHB2_1023	gi|383803599|gb|AFH50679.1|	202	316	0.655234	7.39e-96	201	64		Glycosyltransferase [Ignavibacterium album JCM 16511] [[AFH50679.1]]	GT2
UTCHB2_1023	gi|395812138|gb|AFN74887.1|	204	254	0.526676	3.05e-77	203	49		glycosyl transferase [Melioribacter roseus P3M-2] [[AFN74887.1]]	GT2
UTCHB2_1023	gi|427359094|gb|AFY41816.1|	196	205	0.425073	5.33e-61	196	44		glycosyl transferase family 2 [Nostoc sp. PCC 7107] [[AFY41816.1]]	GT2
UTCHB2_1023	gi|585119976|gb|AHJ26918.1|	199	205	0.425073	7.53e-61	199	46		glycosyl transferase [Nodularia spumigena CCY9414] [[AHJ26918.1]]	GT2
UTCHB2_1023	gi|194312017|gb|ACF46412.1|	201	196	0.406411	1.04e-57	200	43		glycosyl transferase family 2 [Prosthecochloris aestuarii DSM 271] [[ACF46412.1]]	GT2
UTCHB2_917	gi|383801378|gb|AFH48458.1|	659	1010	0.694564	7.4e-304	660	66		Putative glycosyltransferase [Ignavibacterium album JCM 16511] [[AFH48458.1]]	GT2
UTCHB2_917	gi|395810790|gb|AFN73539.1|	656	838	0.576281	6.35e-253	660	57		glycosyl transferase family 2 [Melioribacter roseus P3M-2] [[AFN73539.1]]	GT2
UTCHB2_918	gi|383801377|gb|AFH48457.1|	233	410	0.763658	3.61e-124	232	75		Dolichol-phosphate mannosyltransferase [Ignavibacterium album JCM 16511] [[AFH48457.1]]	GT2
UTCHB2_918	gi|395810791|gb|AFN73540.1|	236	372	0.69288	8.59e-113	235	68		glycosyl transferase, group 2 family protein [Melioribacter roseus P3M-2] [[AFN73540.1]]	GT2
UTCHB2_918	gi|118503545|gb|ABL00028.1|	234	334	0.622102	2.04e-101	233	61		Dolichyl-phosphate beta-D-mannosyltransferase [Pelobacter propionicus DSM 2379] [[ABL00028.1]]	GT2
UTCHB2_918	gi|221565015|gb|ACM20987.1|	230	327	0.609063	4.34e-99	229	59		GDP-mannose--undecaprenyl-phosphate mannosyltransferase [Geobacter daltonii FRC-32] [[ACM20987.1]]	GT2
UTCHB2_918	gi|146397476|gb|ABQ26109.1|	234	326	0.607201	5.84e-99	233	57		Dolichyl-phosphate beta-D-mannosyltransferase [Geobacter uraniireducens Rf4] [[ABQ26109.1]]	GT2
UTCHB2_1662	gi|383802654|gb|AFH49734.1|	414	712	0.677446	6.44e-215	414	74		Glycosyltransferase [Ignavibacterium album JCM 16511] [[AFH49734.1]]	GT2
UTCHB2_1662	gi|395812727|gb|AFN75476.1|	455	684	0.650805	8.97e-207	454	62		glucosaminyltransferase [Melioribacter roseus P3M-2] [[AFN75476.1]]	GT2
UTCHB2_1662	gi|550800507|gb|AGX86478.1|	391	429	0.40818	9.99e-130	395	49		cell wall biogenesis glycosyltransferase [Candidatus Symbiobacter mobilis CR] [[AGX86478.1]]	GT2
UTCHB2_809	gi|383803514|gb|AFH50594.1|	363	621	0.724787	9.03e-188	360	72		Glycosyltransferase [Ignavibacterium album JCM 16511] [[AFH50594.1]]	GT2
UTCHB2_809	gi|395811794|gb|AFN74543.1|	338	519	0.605739	5.28e-157	334	65		glycosyl transferase family 2 [Melioribacter roseus P3M-2] [[AFN74543.1]]	GT2
UTCHB2_809	gi|193088129|gb|ACF13404.1|	303	400	0.466851	3.4e-121	311	57		glycosyl transferase family 2 [Chloroherpeton thalassium ATCC 35110] [[ACF13404.1]]	GT2
UTCHB2_809	gi|262335790|gb|ACY49587.1|	292	375	0.437673	1.44e-113	293	55		glycosyl transferase family 2 [Rhodothermus marinus DSM 4252] [[ACY49587.1]]	GT2
UTCHB2_809	gi|345113784|gb|AEN74616.1|	292	373	0.435339	4.74e-113	293	55		glycosyl transferase family 2 [Rhodothermus marinus SG0.5JP17-172] [[AEN74616.1]]	GT2
UTCHB2_3199	gi|395810808|gb|AFN73557.1|	364	491	0.611418	1.8e-148	363	60		N-acetylglucosaminyl transferase [Melioribacter roseus P3M-2] [[AFN73557.1]]	GT28
UTCHB2_3199	gi|83850525|gb|EAP88393.1|	349	338	0.420895	1.89e-102	350	44		N-acetylglucosaminyl transferase [Croceibacter atlanticus HTCC2559] [[EAP88393.1]]	GT28
UTCHB2_3199	gi|334726262|gb|AEH00400.1|	350	336	0.418404	6.21e-102	351	44		UDP-N-acetylglucosamine--N-acetylmuramyl-	GT28
UTCHB2_3199	gi|312944077|gb|ADR23267.1|	351	335	0.417159	1.13e-101	354	44		UDP-N-acetylglucosamine--N-acetylmuramyl-	GT28
UTCHB2_3199	gi|365736514|gb|AEW85607.1|	360	332	0.413423	1.22e-100	361	43		undecaprenyldiphospho-muramoylpentapeptide beta-N- acetylglucosaminyltransferase [Flavobacterium columnare ATCC 49512] [[AEW85607.1]]	GT28
UTCHB2_1188	gi|383803257|gb|AFH50337.1|	423	689	0.732277	3.39e-208	422	69		3-Deoxy-D-manno-octulosonic-acid transferase [Ignavibacterium album JCM 16511] [[AFH50337.1]]	GT30
UTCHB2_1188	gi|395812047|gb|AFN74796.1|	426	544	0.578169	2.26e-164	424	56		3-deoxy-D-manno-octulosonic-acid transferase domain-containing protein [Melioribacter roseus P3M-2] [[AFN74796.1]]	GT30
UTCHB2_2645	gi|383803484|gb|AFH50564.1|	539	948	0.785942	3.8e-286	538	76		Alpha-glucan phosphorylase [Ignavibacterium album JCM 16511] [[AFH50564.1]]	GT35
UTCHB2_2645	gi|91200401|emb|CAJ73447.1|	540	737	0.611012	1.52e-222	541	60		strongly similar to glycogen phosphorylase [Candidatus Kuenenia stuttgartiensis] [[CAJ73447.1]]	GT35
UTCHB2_2645	gi|110168215|gb|ABG52755.1|	538	736	0.610183	3.71e-222	537	58		glycogen/starch/alpha-glucan phosphorylases [Trichodesmium erythraeum IMS101] [[ABG52755.1]]	GT35
UTCHB2_2645	gi|564738927|gb|AHB89325.1|	538	732	0.606867	4.01e-221	538	59		glycogen phosphorylase GlgP [Thermosynechococcus sp. NK55a] [[AHB89325.1]]	GT35
UTCHB2_2645	gi|22294503|dbj|BAC08333.1|	538	730	0.605209	2.39e-220	538	59		glycogen phosphorylase [Thermosynechococcus elongatus BP-1] [[BAC08333.1]]	GT35
UTCHB2_1098	gi|383803484|gb|AFH50564.1|	371	678	0.778706	1.05e-204	370	78		Alpha-glucan phosphorylase [Ignavibacterium album JCM 16511] [[AFH50564.1]]	GT35
UTCHB2_1098	gi|347587016|gb|AEP11546.1|	358	514	0.590346	2.53e-155	357	60		glycogen/starch/alpha-glucan phosphorylase [Candidatus Chloracidobacterium thermophilum B] [[AEP11546.1]]	GT35
UTCHB2_1098	gi|91200401|emb|CAJ73447.1|	358	507	0.582306	2.96e-153	357	61		strongly similar to glycogen phosphorylase [Candidatus Kuenenia stuttgartiensis] [[CAJ73447.1]]	GT35
UTCHB2_1098	gi|167730749|emb|CAO81661.1|	371	497	0.570821	2.79e-150	370	57		glycogen phosphorylase [Candidatus Cloacimonas acidaminovorans str. Evry] [[CAO81661.1]]	GT35
UTCHB2_1098	gi|193088497|gb|ACF13772.1|	356	471	0.540959	1.59e-142	372	56		glycogen/starch/alpha-glucan phosphorylase [Chloroherpeton thalassium ATCC 35110] [[ACF13772.1]]	GT35
UTCHB2_732	gi|383802404|gb|AFH49484.1|	425	635	0.651474	6.59e-192	423	63		Group 1 glycosyl transferase protein [Ignavibacterium album JCM 16511] [[AFH49484.1]]	GT4
UTCHB2_732	gi|395812921|gb|AFN75670.1|	426	528	0.541698	1.02e-159	424	53		glycosyl transferase group 1 [Melioribacter roseus P3M-2] [[AFN75670.1]]	GT4
UTCHB2_590	gi|383803334|gb|AFH50414.1|	375	664	0.799235	1.44e-200	373	78		Glycosyltransferase [Ignavibacterium album JCM 16511] [[AFH50414.1]]	GT4
UTCHB2_590	gi|395810869|gb|AFN73618.1|	376	599	0.720996	6.42e-181	375	70		glycosyl transferase group 1 [Melioribacter roseus P3M-2] [[AFN73618.1]]	GT4
UTCHB2_590	gi|193087729|gb|ACF13004.1|	375	471	0.566927	1.18e-142	376	55		glycosyl transferase group 1 [Chloroherpeton thalassium ATCC 35110] [[ACF13004.1]]	GT4
UTCHB2_590	gi|326549790|gb|ADZ78175.1|	374	470	0.565723	3.88e-142	372	56		glycosyl transferase group 1 [Sphingobacterium sp. 21] [[ADZ78175.1]]	GT4
UTCHB2_590	gi|672716591|emb|CDT09117.1|	374	467	0.562112	3.12e-141	372	57		Uncharacterized glycosyltransferase YpjH [Sphingobacterium sp. PM2-P1-29] [[CDT09117.1]]	GT4
UTCHB2_628	gi|383803503|gb|AFH50583.1|	423	569	0.584802	5.34e-172	421	57		Glycosyl transferase group 1 [Ignavibacterium album JCM 16511] [[AFH50583.1]]	GT4
UTCHB2_691	gi|383803690|gb|AFH50770.1|	367	557	0.678228	2.22e-168	366	66		Glycosyltransferase [Ignavibacterium album JCM 16511] [[AFH50770.1]]	GT4
UTCHB2_691	gi|312939888|gb|ADR19080.1|	366	498	0.606387	1.54e-150	364	60		glycosyl transferase group 1 [Calditerrivibrio nitroreducens DSM 19672] [[ADR19080.1]]	GT4
UTCHB2_691	gi|319419558|gb|ADV46668.1|	366	487	0.592993	1.95e-147	362	59		glycosyl transferase group 1 [Nitratifractor salsuginis DSM 16511] [[ADV46668.1]]	GT4
UTCHB2_691	gi|221242797|gb|ACM15507.1|	366	487	0.592993	3.53e-147	368	57		alpha-D-mannose-alpha	GT4
UTCHB2_691	gi|333119443|gb|AEF19917.1|	365	487	0.592993	3.53e-147	363	58		glycosyl transferase group 1 [Hydrogenobaculum sp. 3684] [[AEF19917.1]]	GT4
UTCHB2_695	gi|428678182|gb|AFZ56948.1|	221	251	0.40905	2.45e-76	222	50		glycosyl transferase group 1 [Anabaena cylindrica PCC 7122] [[AFZ56948.1]]	GT4
UTCHB2_459	gi|206740503|gb|ACI19561.1|	407	485	0.523421	8.62e-147	407	51		WblI protein [Dictyoglomus thermophilum H-6-12] [[ACI19561.1]]	GT4
UTCHB2_459	gi|253783242|emb|CAQ86407.1|	407	420	0.453272	3.84e-127	408	48		probable glycosyltransferase [Photorhabdus asymbiotica] [[CAQ86407.1]]	GT4
UTCHB2_459	gi|507174034|gb|AGM38866.1|	407	414	0.446797	2.48e-125	409	47		UDP-N-acetylglucosamine 2-epimerase [Haemophilus parasuis] [[AGM38866.1]]	GT4
UTCHB2_459	gi|36788057|emb|CAE17177.1|	407	411	0.443559	1.99e-124	408	46		WblI protein [Photorhabdus luminescens subsp. laumondii TTO1] [[CAE17177.1]]	GT4
UTCHB2_459	gi|297627696|emb|CBJ88222.1|	407	410	0.44248	3.61e-124	408	46		putative glycosyltransferase [Xenorhabdus nematophila ATCC 19061] [[CBJ88222.1]]	GT4
UTCHB2_250	gi|361064011|gb|AEW03003.1|	206	224	0.482692	1.06e-67	206	51		glycosyl transferase group 1 [Niastella koreensis GR20-10] [[AEW03003.1]]	GT4
UTCHB2_250	gi|332333656|gb|AEE50757.1|	207	209	0.450369	3.31e-62	206	47		glycosyl transferase group 1 [Haliscomenobacter hydrossis DSM 1100] [[AEE50757.1]]	GT4
UTCHB2_250	gi|431828711|gb|AGA89824.1|	203	201	0.43313	1.2e-59	202	43		glycosyltransferase [Thioflavicoccus mobilis 8321] [[AGA89824.1]]	GT4
UTCHB2_250	gi|537742980|emb|CDF80623.1|	207	201	0.43313	2.38e-59	206	44		mannosyltransferase	GT4
UTCHB2_2983	gi|186463207|gb|ACC79008.1|	359	471	0.551391	1.18e-142	356	55		UDP-galactopyranose mutase [Nostoc punctiforme PCC 73102] [[ACC79008.1]]	GT4
UTCHB2_2983	gi|219864044|gb|ACL44383.1|	359	470	0.55022	3.88e-142	356	55		UDP-galactopyranose mutase [Cyanothece sp. PCC 7425] [[ACL44383.1]]	GT4
UTCHB2_2983	gi|428257240|gb|AFZ23190.1|	359	467	0.546708	3.12e-141	356	56		UDP-galactopyranose mutase [Cylindrospermum stagnale PCC 7417] [[AFZ23190.1]]	GT4
UTCHB2_2983	gi|428248583|gb|AFZ14363.1|	362	463	0.542026	3.37e-140	359	55		UDP-galactopyranose mutase [Crinalium epipsammum PCC 9333] [[AFZ14363.1]]	GT4
UTCHB2_2983	gi|428678658|gb|AFZ57424.1|	359	456	0.533831	3.95e-138	356	54		UDP-galactopyranose mutase [Anabaena cylindrica PCC 7122] [[AFZ57424.1]]	GT4
UTCHB2_110	gi|361064011|gb|AEW03003.1|	203	222	0.474394	6.25e-67	203	49		glycosyl transferase group 1 [Niastella koreensis GR20-10] [[AEW03003.1]]	GT4
UTCHB2_110	gi|332333656|gb|AEE50757.1|	202	218	0.465847	1.5e-65	201	46		glycosyl transferase group 1 [Haliscomenobacter hydrossis DSM 1100] [[AEE50757.1]]	GT4
UTCHB2_110	gi|390528270|gb|AFM04000.1|	207	207	0.442341	9.4e-62	211	45		glycosyltransferase [Flexibacter litoralis DSM 6794] [[AFM04000.1]]	GT4
UTCHB2_110	gi|431828711|gb|AGA89824.1|	203	203	0.433793	3.01e-60	202	41		glycosyltransferase [Thioflavicoccus mobilis 8321] [[AGA89824.1]]	GT4
UTCHB2_110	gi|631784914|dbj|BAO76201.1|	207	201	0.429519	1.69e-59	206	43		mannosyltransferase [Winogradskyella sp. PG-2] [[BAO76201.1]]	GT4
UTCHB2_2665	gi|361064011|gb|AEW03003.1|	327	358	0.479166	2.13e-108	327	49		glycosyl transferase group 1 [Niastella koreensis GR20-10] [[AEW03003.1]]	GT4
UTCHB2_2665	gi|390528270|gb|AFM04000.1|	328	303	0.405551	7.52e-92	344	43		glycosyltransferase [Flexibacter litoralis DSM 6794] [[AFM04000.1]]	GT4
UTCHB2_2120	gi|225644458|gb|ACN99508.1|	218	267	0.524854	3e-81	216	52		glycosyltransferase [Sulfurihydrogenibium azorense Az-Fu1] [[ACN99508.1]]	GT4
UTCHB2_2120	gi|206740647|gb|ACI19705.1|	222	239	0.469813	1.02e-72	223	49		WbpH [Dictyoglomus thermophilum H-6-12] [[ACI19705.1]]	GT4
UTCHB2_2120	gi|560939781|gb|AHB32358.1|	223	234	0.459984	2.7e-71	223	47		WahL [Acinetobacter baumannii] [[AHB32358.1]]	GT4
UTCHB2_2120	gi|602249488|gb|AHN92834.1|	223	234	0.459984	2.7e-71	223	47		Gtr35 [Acinetobacter baumannii] [[AHN92834.1]]	GT4
UTCHB2_2120	gi|157698796|gb|ABV66956.1|	222	234	0.459984	4.89e-71	222	44		glycosyltransferase [Arcobacter butzleri RM4018] [[ABV66956.1]]	GT4
UTCHB2_2119	gi|290469712|gb|ADD27131.1|	101	121	0.444806	3.8e-33	100	52		glycosyl transferase group 1 [Meiothermus ruber DSM 1279] [[ADD27131.1]]	GT4
UTCHB2_2119	gi|428000552|gb|AFY81395.1|	101	118	0.433778	6.44e-32	100	51		glycosyltransferase [Oscillatoria acuminata PCC 6304] [[AFY81395.1]]	GT4
UTCHB2_2119	gi|289176620|emb|CBJ83429.1|	101	109	0.400693	4.6e-29	101	52		putative Glycosyl transferases group 1 [Xenorhabdus bovienii SS-2004] [[CBJ83429.1]]	GT4
UTCHB2_1107	gi|383800845|gb|AFH47925.1|	370	449	0.553146	8.39e-136	369	53		Glycosyltransferase [Ignavibacterium album JCM 16511] [[AFH47925.1]]	GT4
UTCHB2_1107	gi|395811207|gb|AFN73956.1|	369	359	0.44227	6.49e-109	369	45		glycosyl transferase, group 1 [Melioribacter roseus P3M-2] [[AFN73956.1]]	GT4
UTCHB2_1021	gi|219865707|gb|ACL46046.1|	166	186	0.439388	2.58e-54	164	50		glycosyl transferase group 1 [Cyanothece sp. PCC 7425] [[ACL46046.1]]	GT4
UTCHB2_1021	gi|326551980|gb|ADZ80365.1|	194	178	0.42049	1.09e-51	192	45		Phosphoheptose isomerase [Sphingobacterium sp. 21] [[ADZ80365.1]]	GT4
UTCHB2_1021	gi|428009130|gb|AFY87693.1|	171	175	0.413403	1.12e-50	169	48		glycosyl transferase group 1 [Chroococcidiopsis thermalis PCC 7203] [[AFY87693.1]]	GT4
UTCHB2_1021	gi|428266488|gb|AFZ32434.1|	183	175	0.413403	1.12e-50	181	46		Phosphoheptose isomerase [Gloeocapsa sp. PCC 7428] [[AFZ32434.1]]	GT4
UTCHB2_1021	gi|553881748|gb|AGY57190.1|	177	173	0.408678	4.24e-50	175	46		glycosyl transferase group 1 [Gloeobacter kilaueensis JS1] [[AGY57190.1]]	GT4
UTCHB2_824	gi|383803386|gb|AFH50466.1|	344	357	0.450882	2.87e-108	344	45		Glycosyltransferase [Ignavibacterium album JCM 16511] [[AFH50466.1]]	GT4
UTCHB2_810	gi|379652995|gb|AFD06051.1|	371	391	0.469409	1.76e-118	379	46		glycosyltransferase [Solitalea canadensis DSM 3403] [[AFD06051.1]]	GT4
UTCHB2_810	gi|610422495|gb|AHW59699.1|	373	383	0.459805	6.78e-116	375	47		glycosyl transferase family 1 [Draconibacterium orientale] [[AHW59699.1]]	GT4
UTCHB2_810	gi|193087628|gb|ACF12903.1|	371	352	0.422588	1.02e-106	375	44		glycosyl transferase group 1 [Chloroherpeton thalassium ATCC 35110] [[ACF12903.1]]	GT4
UTCHB2_810	gi|516557328|gb|AGO87934.1|	374	349	0.418987	8.22e-106	369	44		hypothetical protein [uncultured bacterium FPPZ_5C6] [[AGO87934.1]]	GT4
UTCHB2_810	gi|670937161|gb|AII53120.1|	368	341	0.409382	2.35e-103	369	42		hypothetical protein N008_14200 [Hymenobacter sp. APR13] [[AII53120.1]]	GT4
UTCHB2_2586	gi|147846684|emb|CAN80640.1|	419	438	0.455851	1.93e-132	421	48		hypothetical protein VITISV_016911 [Vitis vinifera] [[CAN80640.1]]	GT47
UTCHB2_377	gi|383802082|gb|AFH49162.1|	499	893	0.794909	1.8e-269	498	75		Glycogen synthase [Ignavibacterium album JCM 16511] [[AFH49162.1]]	GT5
UTCHB2_377	gi|395810548|gb|AFN73297.1|	491	727	0.647143	1.06e-219	490	62		Glycogen synthase [Melioribacter roseus P3M-2] [[AFN73297.1]]	GT5
UTCHB2_377	gi|193088855|gb|ACF14130.1|	499	565	0.502938	7.77e-171	493	50		glycogen/starch synthase, ADP-glucose type [Chloroherpeton thalassium ATCC 35110] [[ACF14130.1]]	GT5
UTCHB2_377	gi|383800676|gb|AFH47756.1|	488	499	0.444188	8.47e-151	481	46		Glycogen synthase [Ignavibacterium album JCM 16511] [[AFH47756.1]]	GT5
UTCHB2_377	gi|395811609|gb|AFN74358.1|	497	489	0.435286	7.96e-148	495	45		glycogen/starch synthase, ADP-glucose type [Melioribacter roseus P3M-2] [[AFN74358.1]]	GT5
UTCHB2_1122	gi|383800676|gb|AFH47756.1|	488	928	0.820996	4.52e-280	487	80		Glycogen synthase [Ignavibacterium album JCM 16511] [[AFH47756.1]]	GT5
UTCHB2_1122	gi|395811609|gb|AFN74358.1|	484	699	0.618401	3.61e-211	488	61		glycogen/starch synthase, ADP-glucose type [Melioribacter roseus P3M-2] [[AFN74358.1]]	GT5
UTCHB2_1122	gi|193088855|gb|ACF14130.1|	481	471	0.416691	2.14e-142	481	45		glycogen/starch synthase, ADP-glucose type [Chloroherpeton thalassium ATCC 35110] [[ACF14130.1]]	GT5
UTCHB2_1122	gi|395810548|gb|AFN73297.1|	481	462	0.408728	8.24e-140	486	43		Glycogen synthase [Melioribacter roseus P3M-2] [[AFN73297.1]]	GT5
UTCHB2_302	gi|383801796|gb|AFH48876.1|	737	1240	0.74231	0	737	73		Penicillin-binding protein 1A [Ignavibacterium album JCM 16511] [[AFH48876.1]]	GT51
UTCHB2_302	gi|395813311|gb|AFN76060.1|	718	909	0.544161	2.2e-274	725	57		penicillin-binding protein, 1A family [Melioribacter roseus P3M-2] [[AFN76060.1]]	GT51
UTCHB2_291	gi|383803402|gb|AFH50482.1|	240	380	0.695427	5.45e-115	239	66		Monofunctional biosynthetic peptidoglycan transglycosylase [Ignavibacterium album JCM 16511] [[AFH50482.1]]	GT51
UTCHB2_291	gi|308270610|emb|CBX27222.1|	219	286	0.523401	8.28e-87	219	55		Monofunctional biosynthetic peptidoglycan transglycosylase [uncultured Desulfobacterium sp.] [[CBX27222.1]]	GT51
UTCHB2_291	gi|116699859|gb|ABK19047.1|	223	267	0.488629	3e-81	223	53		monofunctional biosynthetic peptidoglycan transglycosylase [Syntrophobacter fumaroxidans MPOB] [[ABK19047.1]]	GT51
UTCHB2_291	gi|661905594|gb|AIE19328.1|	223	267	0.488629	3e-81	223	54		peptidoglycan transglycosylase [Desulfonatronum thiodismutans] [[AIE19328.1]]	GT51
UTCHB2_291	gi|345094968|gb|AEN66604.1|	215	250	0.457518	4.44e-76	222	52		Monofunctional biosynthetic peptidoglycan transglycosylase [Enterobacter asburiae LF7a] [[AEN66604.1]]	GT51
UTCHB2_3020	gi|589264910|emb|CDM22846.1|	405	376	0.401653	7.94e-114	406	44		Multimodular transpeptidase-transglycosylase [Castellaniella defragrans 65Phen] [[CDM22846.1]]	GT51
UTCHB2_619	gi|383801250|gb|AFH48330.1|	345	446	0.569839	6.74e-135	343	56		ADP-heptose:LPS heptosyltransferase [Ignavibacterium album JCM 16511] [[AFH48330.1]]	GT9
UTCHB2_619	gi|395811378|gb|AFN74127.1|	337	411	0.52512	1.48e-124	335	54		glycosyl transferase, family 9 [Melioribacter roseus P3M-2] [[AFN74127.1]]	GT9
UTCHB2_696	gi|383803695|gb|AFH50775.1|	365	475	0.535685	1.09e-143	364	55		ADP-heptose:LPS heptosyltransferase [Ignavibacterium album JCM 16511] [[AFH50775.1]]	GT9
UTCHB2_1964	gi|383803286|gb|AFH50366.1|	349	544	0.682946	1.68e-164	348	66		ADP-heptose:LPS heptosyltransferase [Ignavibacterium album JCM 16511] [[AFH50366.1]]	GT9
UTCHB2_1964	gi|395812141|gb|AFN74890.1|	352	484	0.607621	2.1e-146	351	58		ADP-heptose:LPS heptosyltransferase II, putative [Melioribacter roseus P3M-2] [[AFN74890.1]]	GT9
UTCHB2_1860	gi|383800859|gb|AFH47939.1|	313	409	0.574773	6.56e-124	312	55		ADP-heptose:LPS heptosyltransferase [Ignavibacterium album JCM 16511] [[AFH47939.1]]	GT9
UTCHB2_230	gi|383802155|gb|AFH49235.1|	371	677	0.432793	1.41e-204	370	76		Hypothetical protein IALB_1527 [Ignavibacterium album JCM 16511] [[AFH49235.1]]	GT9
UTCHB2_229	gi|383802157|gb|AFH49237.1|	336	432	0.54175	9.23e-131	334	55		Heptosyltransferase III [Ignavibacterium album JCM 16511] [[AFH49237.1]]	GT9
UTCHB2_229	gi|395812975|gb|AFN75724.1|	329	333	0.417599	4.99e-101	331	45		glycosyl transferase, family 9 [Melioribacter roseus P3M-2] [[AFN75724.1]]	GT9
UTCHB2_2871	gi|383801895|gb|AFH48975.1|	334	435	0.55888	1.15e-131	332	57		ADP-heptose:LPS heptosyltransferase [Ignavibacterium album JCM 16511] [[AFH48975.1]]	GT9
UTCHB2_2871	gi|395812556|gb|AFN75305.1|	337	410	0.52676	3.61e-124	332	54		glycosyl transferase family protein [Melioribacter roseus P3M-2] [[AFN75305.1]]	GT9
UTCHB2_3494	gi|383801394|gb|AFH48474.1|	337	449	0.573037	8.39e-136	335	57		Heptosyltransferase II [Ignavibacterium album JCM 16511] [[AFH48474.1]]	GT9
UTCHB2_3494	gi|395810776|gb|AFN73525.1|	338	334	0.426268	3.7e-101	333	46		ADP-heptose:LPS heptosyltransferase II [Melioribacter roseus P3M-2] [[AFN73525.1]]	GT9
UTCHB2_1189	gi|383803258|gb|AFH50338.1|	329	455	0.609349	1.3e-137	328	58		ADP-heptose:LPS heptosyltransferase [Ignavibacterium album JCM 16511] [[AFH50338.1]]	GT9
UTCHB2_1189	gi|395812046|gb|AFN74795.1|	323	359	0.480783	1.18e-108	319	48		family 9 glycosyl transferase [Melioribacter roseus P3M-2] [[AFN74795.1]]	GT9
UTCHB2_936	gi|383802996|gb|AFH50076.1|	369	493	0.595895	5.47e-149	367	55		ADP-heptose:LPS heptosyltransferase [Ignavibacterium album JCM 16511] [[AFH50076.1]]	GT9
UTCHB2_936	gi|395810636|gb|AFN73385.1|	354	424	0.512494	1.96e-128	350	51		Lipopolysaccharide heptosyltransferase [Melioribacter roseus P3M-2] [[AFN73385.1]]	GT9
UTCHB2_2845	gi|395812825|gb|AFN75574.1|	77	72.1	0.441726	1.17e-17	71	48		hypothetical protein MROS_2344 [Melioribacter roseus P3M-2] [[AFN75574.1]]	PL1_2
UTCHB2_2634	gi|395811849|gb|AFN74598.1|	70	81.5	0.402992	1.36e-20	71	49		poly	PL6_1

## Sheet: BCD1
#query	target	q_length	bitscore	bsr	expect	aln_length	identity	ec	product				#query	location	product	group	RPKM
UTBCD1_1608	gi|570744573|gb|AHF15085.1|	414	439	0.461682	8.4e-133	414	49		3-deoxy-D-manno-octulosonic acid transferase [Niabella soli DSM 19437] [[AHF15085.1]]	GT30			UTBCD1_1216	Cytoplasmic	glycosidase related protein [Pedobacter saltans DSM 12145] [[ADY51932.1]]	GH130	13.857
UTBCD1_1781	gi|379652994|gb|AFD06050.1|	311	474	0.662888	1.87e-143	314	64		glycosyl transferase [Solitalea canadensis DSM 3403] [[AFD06050.1]]	GT2			UTBCD1_1237	Periplasmic	glycoside hydrolase, family 29	GH29	13.8293
UTBCD1_1993	gi|110684450|gb|ABG87820.1|	245	285	0.493759	2.01e-86	244	50		putative beta-1,4-N-acetyl-mannosaminyltransferase [Clostridium perfringens SM101] [[ABG87820.1]]	GT26			UTBCD1_1902	OuterMembrane	glycosyl transferase family 2 [Niastella koreensis GR20-10] [[AEV98269.1]]	GT2	10.9544
UTBCD1_1645	gi|255342110|gb|ACU08223.1|	417	476	0.477518	4.18e-144	419	48		1,4-alpha-glucan branching enzyme [Flavobacteriaceae bacterium 3519-10] [[ACU08223.1]]	GH13			UTBCD1_452	Periplasmic	coagulation factor 5/8 type domain protein [Chitinophaga pinensis DSM 2588] [[ACU63962.1]]	GH29	10.0518
UTBCD1_2092	gi|361058912|gb|AEV97903.1|	429	721	0.701045	6.77e-218	429	69		Alpha-N-acetylgalactosaminidase [Niastella koreensis GR20-10] [[AEV97903.1]]	GH109			UTBCD1_904	Cytoplasmic	glycosyl transferase group 1 [Fluviicola taffensis DSM 16823] [[AEA44041.1]]	GT4	9.90535
UTBCD1_1780	gi|672713855|emb|CDS92341.1|	370	465	0.543264	9.99e-141	371	53		conserved hypothetical protein [Sphingobacterium sp. PM2-P1-29] [[CDS92341.1]]	GT4			UTBCD1_300	Extracellular	Glycoside hydrolase precursor, family 30 [Flavobacterium branchiophilum FL-15] [[CCB69400.1]]	GH30_3	9.82975
UTBCD1_997	gi|570746129|gb|AHF16641.1|	468	824	0.771912	8.16e-249	467	74		hydroxymyristoyl-ACP dehydratase [Niabella soli DSM 19437] [[AHF16641.1]]	CE11			UTBCD1_2676	Cytoplasmic	a-glycosyltransferase [Draconibacterium orientale] [[AHW59403.1]]	GT4	9.81597
UTBCD1_1652	gi|427352523|gb|AFY35247.1|	204	237	0.482747	1.08e-71	202	51		glycosyl transferase family 2 [Calothrix sp. PCC 7507] [[AFY35247.1]]	GT2			UTBCD1_599	Periplasmic	Mannosyl-glycoprotein endo-beta-N-acetylglucosamidase [Niastella koreensis GR20-10] [[AEW01742.1]]	CBM50	9.78712
UTBCD1_3080	gi|332336989|gb|AEE54090.1|	369	445	0.480477	1.27e-134	358	53		glycosyl hydrolase BNR repeat-containing protein [Haliscomenobacter hydrossis DSM 1100] [[AEE54090.1]]	GH33			UTBCD1_3137	OuterMembrane	glycoside hydrolase family 9 [Niastella koreensis GR20-10] [[AEW02787.1]]	CE4	9.78085
UTBCD1_1073	gi|324974714|gb|ADY53698.1|	293	486	0.698731	5.8e-147	292	66		Arabinogalactan endo-1,4-beta-galactosidase [Pedobacter saltans DSM 12145] [[ADY53698.1]]	GH53			UTBCD1_2532	Cytoplasmic	glycosyl transferase family 2 [Niabella soli DSM 19437] [[AHF14522.1]]	GT2	9.7745
UTBCD1_1781	gi|570744750|gb|AHF15262.1|	313	574	0.802737	1.82e-173	312	78		glycosyl transferase family 2 [Niabella soli DSM 19437] [[AHF15262.1]]	GT2			UTBCD1_219	Periplasmic	alpha amylase [Hymenobacter swuensis DY53] [[AHJ97398.1]]	GH13	9.7272
UTBCD1_1736	gi|149936365|gb|ABR43062.1|	243	355	0.572871	9.94e-108	242	61		glycosyltransferase family 2, candidate dolichyl-phosphate beta-D-mannosyltransferase [Parabacteroides distasonis ATCC 8503] [[ABR43062.1]]	GT2			UTBCD1_175	Cytoplasmic	Lysozyme [Niastella koreensis GR20-10] [[AEW02471.1]]	GH25	9.60093
UTBCD1_2092	gi|570744962|gb|AHF15474.1|	439	688	0.668958	9.21e-208	437	66		glycosyl hydrolase family 109 [Niabella soli DSM 19437] [[AHF15474.1]]	GH109			UTBCD1_902	Cytoplasmic	a-glycosyltransferase-related protein, glycosyltransferase family 4 protein [Cytophaga hutchinsonii ATCC 33406] [[ABG57357.1]]	GT4	9.38958
UTBCD1_3137	gi|361063795|gb|AEW02787.1|	835	1230	0.623405	0	818	62		glycoside hydrolase family 9 [Niastella koreensis GR20-10] [[AEW02787.1]]	CE4			UTBCD1_2092	Cytoplasmic	Alpha-N-acetylgalactosaminidase [Niastella koreensis GR20-10] [[AEV97903.1]]	GH109	9.07177
UTBCD1_1534	gi|361064545|gb|AEW03537.1|	360	553	0.664587	4.24e-167	359	67		UDP-N-acetylglucosamine--N-acetylmuramyl-	GT28			UTBCD1_2822	Cytoplasmic	glycosidase related protein [Pedobacter saltans DSM 12145] [[ADY51932.1]]	GH130	8.78735
UTBCD1_1780	gi|256037040|gb|ACU60584.1|	370	462	0.539759	6.01e-140	368	53		glycosyl transferase group 1 [Chitinophaga pinensis DSM 2588] [[ACU60584.1]]	GT4			UTBCD1_222	Cytoplasmic	1,4-alpha-glucan-branching enzyme [Niastella koreensis GR20-10] [[AEV98463.1]]	CBM48	8.57626
UTBCD1_1685	gi|361057814|gb|AEV96805.1|	826	989	0.522017	1.93e-298	829	53		LmbE family protein [Niastella koreensis GR20-10] [[AEV96805.1]]	CE14			UTBCD1_747	Cytoplasmic	lipid-A-disaccharide synthase [Niastella koreensis GR20-10] [[AEW01514.1]]	GT19	8.48142
UTBCD1_1780	gi|361059895|gb|AEV98886.1|	371	609	0.711501	4.06e-184	368	69		glycosyl transferase group 1 [Niastella koreensis GR20-10] [[AEV98886.1]]	GT4			UTBCD1_303	Extracellular	xylosidase [Niabella soli DSM 19437] [[AHF16239.1]]	GH43	8.47893
UTBCD1_1534	gi|570746274|gb|AHF16786.1|	361	535	0.642955	1.21e-161	360	67		UDP-diphospho-muramoylpentapeptide beta-N- acetylglucosaminyltransferase [Niabella soli DSM 19437] [[AHF16786.1]]	GT28			UTBCD1_2889	Periplasmic	N-acetyl-beta-hexosaminidase [Solitalea canadensis DSM 3403] [[AFD06089.1]]	GH20	8.44173
UTBCD1_2092	gi|311905795|gb|ADQ16236.1|	439	598	0.581449	7.18e-181	438	57		oxidoreductase domain protein [Leadbetterella byssophila DSM 17132] [[ADQ16236.1]]	GH109			UTBCD1_997	Cytoplasmic	UDP-3-O-	CE11	8.34985
UTBCD1_3137	gi|570745785|gb|AHF16297.1|	833	1180	0.598063	0	824	61		polysaccharide deacetylase [Niabella soli DSM 19437] [[AHF16297.1]]	CE4			UTBCD1_1685	OuterMembrane	GlcNAc-PI de-N-acetylase [Niabella soli DSM 19437] [[AHF14586.1]]	CE14	8.33491
UTBCD1_1652	gi|413970484|gb|AFW94573.1|	195	233	0.4746	1.82e-70	194	52		glycosyl transferase [Anabaena sp. 90] [[AFW94573.1]]	GT2			UTBCD1_674	Cytoplasmic	glycosyl transferase family 2 [Niabella soli DSM 19437] [[AHF15811.1]]	CE4	8.24491
UTBCD1_3137	gi|361063795|gb|AEW02787.1|	835	1230	0.623405	0	818	62		glycoside hydrolase family 9 [Niastella koreensis GR20-10] [[AEW02787.1]]	CE4			UTBCD1_2127	InnerMembrane	glycosyl transferase family 2 [Niastella koreensis GR20-10] [[AEW01696.1]]	GT2	8.05592
UTBCD1_997	gi|342352166|gb|AEL24696.1|	460	618	0.578934	1.02e-186	459	58			CE11			UTBCD1_2193	Cytoplasmic	a-glycosyltransferase-related protein, glycosyltransferase family 4 protein [Cytophaga hutchinsonii ATCC 33406] [[ABG60030.1]]	GT4	7.9797
UTBCD1_3080	gi|254949535|gb|ACT94235.1|	368	560	0.604646	3.53e-169	363	62		Exo-alpha-sialidase [Dyadobacter fermentans DSM 18053] [[ACT94235.1]]	GH33			UTBCD1_3090	Extracellular	F5/8 type C domain-containing protein [Belliella baltica DSM 15883] [[AFL85768.1]]	CBM32	7.95432
UTBCD1_935	gi|390527677|gb|AFM03407.1|	271	306	0.477111	8.66e-93	279	51		nicotinate-nucleotide pyrophosphorylase	GT4			UTBCD1_1275	Cytoplasmic	glucosamine/galactosamine-6-phosphate isomerase [Cyclobacterium marinum DSM 745] [[AEL24242.1]]	CE9	7.88579
UTBCD1_1645	gi|570744709|gb|AHF15221.1|	420	527	0.528681	2.64e-159	429	53		1,4-alpha-glucan branching protein [Niabella soli DSM 19437] [[AHF15221.1]]	GH13			UTBCD1_429	Cytoplasmic	glycosyl transferase group 1 [Niastella koreensis GR20-10] [[AEW03222.1]]	GT4	7.81271
UTBCD1_1916	gi|666884006|gb|AIG31831.1|	240	322	0.59022	1e-97	238	59		GlcNAc-PI de-N-acetylase [Flavobacterium psychrophilum] [[AIG31831.1]]	CE14			UTBCD1_100	Cytoplasmic	alpha-L-fucosidase [Fibrella aestuarina BUZ 2] [[CCH02078.1]]	GH29	7.81201
UTBCD1_1993	gi|315014878|gb|ADT68216.1|	242	281	0.486829	2.97e-85	240	51		UDP-N-acetyl-D-mannosamine transferase [Pseudoalteromonas sp. SM9913] [[ADT68216.1]]	GT26			UTBCD1_1736	Cytoplasmic	Dolichyl-phosphate beta-D-mannosyltransferase [Niastella koreensis GR20-10] [[AEW00680.1]]	GT2	7.78508
UTBCD1_1534	gi|256040835|gb|ACU64379.1|	359	470	0.564839	3.72e-142	359	58		UDP-N-acetylglucosamine--N-acetylmuramyl-	GT28			UTBCD1_2870	InnerMembrane	beta-lactamase regulatory protein [Niabella soli DSM 19437] [[AHF16426.1]]	GT2	7.49183
UTBCD1_1997	gi|339732777|emb|CAZ96074.1|	342	377	0.483017	4.28e-114	341	48		Glycosyltransferase, family GT2 [Zobellia galactanivorans] [[CAZ96074.1]]	GT2			UTBCD1_1534	Cytoplasmic	UDP-N-acetylglucosamine--N-acetylmuramyl-	GT28	7.47313
UTBCD1_997	gi|379656019|gb|AFD09075.1|	460	630	0.590175	2.36e-190	460	58		UDP-3-0-acyl N-acetylglucosamine deacetylase [Solitalea canadensis DSM 3403] [[AFD09075.1]]	CE11			UTBCD1_2207	Cytoplasmic	starch synthase [Niabella soli DSM 19437] [[AHF14940.1]]	GT5	7.45197
UTBCD1_2127	gi|570744547|gb|AHF15059.1|	374	467	0.547542	2.24e-141	373	52		glycosyl transferase family 2 [Niabella soli DSM 19437] [[AHF15059.1]]	GT2			UTBCD1_1073	Extracellular	Arabinogalactan endo-1,4-beta-galactosidase [Pedobacter saltans DSM 12145] [[ADY53698.1]]	GH53	7.40639
UTBCD1_1781	gi|256037041|gb|ACU60585.1|	310	504	0.704842	1.5e-152	309	68		glycosyl transferase family 2 [Chitinophaga pinensis DSM 2588] [[ACU60585.1]]	GT2			UTBCD1_1478	Periplasmic	putative esterase [Chitinophaga pinensis DSM 2588] [[ACU59379.1]]	CE1	7.34423
UTBCD1_1066	gi|256037940|gb|ACU61484.1|	588	758	0.554843	6.14e-229	587	54		glycoside hydrolase 15-related [Chitinophaga pinensis DSM 2588] [[ACU61484.1]]	GH15			UTBCD1_2584	OuterMembrane	penicillin-binding protein 1C [Niastella koreensis GR20-10] [[AEW01300.1]]	GT51	7.28595
UTBCD1_1066	gi|110279503|gb|ABG57689.1|	590	761	0.557039	1.02e-229	588	53		glucoamylase-related protein, possible trehalase [Cytophaga hutchinsonii ATCC 33406] [[ABG57689.1]]	GH15			UTBCD1_2284	OuterMembrane	glycosyl hydrolase, family 9 [Niastella koreensis GR20-10] [[AEW00325.1]]	GH9	7.10424
UTBCD1_1781	gi|363406778|gb|AEW20464.1|	312	478	0.668482	1.26e-144	316	64		glycosyltransferase, group 2 family protein [Tannerella forsythia ATCC 43037] [[AEW20464.1]]	GT2			UTBCD1_1323	Periplasmic	beta-lactamase [Niabella soli DSM 19437] [[AHF16547.1]]	GH3	6.9921
UTBCD1_1781	gi|361059894|gb|AEV98885.1|	313	553	0.773369	4.24e-167	312	75		glycosyl transferase family 2 [Niastella koreensis GR20-10] [[AEV98885.1]]	GT2			UTBCD1_1464	OuterMembrane	glycoside hydrolase family 18 [Emticicia oligotrophica DSM 17448] [[AFK03581.1]]	GH18	6.95928
UTBCD1_1916	gi|666888525|gb|AIG36348.1|	240	322	0.59022	1e-97	238	59		GlcNAc-PI de-N-acetylase [Flavobacterium psychrophilum] [[AIG36348.1]]	CE14			UTBCD1_98	Periplasmic	glycosyl hydrolase family 88 [Bacteroides salanitronis DSM 18170] [[ADY36172.1]]	GH105	6.89366
UTBCD1_1652	gi|395812138|gb|AFN74887.1|	213	265	0.539781	1.9e-80	211	52		glycosyl transferase [Melioribacter roseus P3M-2] [[AFN74887.1]]	GT2			UTBCD1_580	Cytoplasmic	Beta-N-acetylhexosaminidase [Pedobacter heparinus DSM 2366] [[ACU05847.1]]	GH20	6.85552
UTBCD1_3080	gi|387855375|gb|AFK03472.1|	367	573	0.618682	2.46e-173	363	65		exo-alpha-sialidase [Emticicia oligotrophica DSM 17448] [[AFK03472.1]]	GH33			UTBCD1_3080	Extracellular	exo-alpha-sialidase [Emticicia oligotrophica DSM 17448] [[AFK03472.1]]	GH33	6.81276
UTBCD1_1736	gi|311907872|gb|ADQ18313.1|	243	353	0.569643	4.44e-107	242	61		Dolichyl-phosphate beta-D-mannosyltransferase [Leadbetterella byssophila DSM 17132] [[ADQ18313.1]]	GT2			UTBCD1_305	OuterMembrane	beta-D-glucoside glucohydrolase [Niabella soli DSM 19437] [[AHF16236.1]]	GH3	6.44766
UTBCD1_1780	gi|570744751|gb|AHF15263.1|	374	592	0.69164	6.38e-179	393	67		glycosyltransferase [Niabella soli DSM 19437] [[AHF15263.1]]	GT4			UTBCD1_216	Cytoplasmic	glycogen synthase [Niabella soli DSM 19437] [[AHF15230.1]]	GT5	6.34178
UTBCD1_1645	gi|675103721|gb|AIL45014.1|	421	480	0.481531	3.82e-145	423	47		1,4-alpha-glucan branching enzyme [Elizabethkingia anophelis NUHP1] [[AIL45014.1]]	GH13			UTBCD1_456	Periplasmic	hypothetical protein Halhy_6264 [Haliscomenobacter hydrossis DSM 1100] [[AEE54084.1]]	GH95	6.34011
UTBCD1_1534	gi|324318696|gb|ADY36587.1|	362	422	0.507154	9.79e-128	364	53		UDP-N-acetylglucosamine--N-acetylmuramyl-	GT28			UTBCD1_3025	OuterMembrane	Beta-N-acetylhexosaminidase [Niastella koreensis GR20-10] [[AEW00242.1]]	GH20	6.24104
UTBCD1_2092	gi|343780618|gb|AEM53171.1|	420	591	0.574643	1.16e-178	423	59		Alpha-N-acetylgalactosaminidase [Stenotrophomonas maltophilia JV3] [[AEM53171.1]]	GH109			UTBCD1_1072	Extracellular	Beta-galactosidase., Arabinogalactan endo-1,4-beta-galactosidase [Haliscomenobacter hydrossis DSM 1100] [[AEE52727.1]]	GH2	6.24061
UTBCD1_1072	gi|332335626|gb|AEE52727.1|	1129	1860	0.687455	0	1112	68		Beta-galactosidase., Arabinogalactan endo-1,4-beta-galactosidase [Haliscomenobacter hydrossis DSM 1100] [[AEE52727.1]]	GH2			UTBCD1_2271	Cytoplasmic	4-alpha-glucanotransferase [Niastella koreensis GR20-10] [[AEV98902.1]]	CBM20	6.18311
UTBCD1_2127	gi|256040776|gb|ACU64320.1|	365	393	0.460779	6.68e-119	370	48		glycosyl transferase family 2 [Chitinophaga pinensis DSM 2588] [[ACU64320.1]]	GT2			UTBCD1_1067	Cytoplasmic	trehalose 6-phosphatase, trehalose 6-phosphate synthase [Niastella koreensis GR20-10] [[AEV98552.1]]	GT20	6.15729
UTBCD1_902	gi|110279171|gb|ABG57357.1|	354	388	0.470212	1.33e-117	353	50		a-glycosyltransferase-related protein, glycosyltransferase family 4 protein [Cytophaga hutchinsonii ATCC 33406] [[ABG57357.1]]	GT4			UTBCD1_1268	Periplasmic	Beta-N-acetylhexosaminidase [Niastella koreensis GR20-10] [[AEW00633.1]]	GH20	6.15621
UTBCD1_1685	gi|570744074|gb|AHF14586.1|	813	1020	0.53838	4.69e-308	805	56		GlcNAc-PI de-N-acetylase [Niabella soli DSM 19437] [[AHF14586.1]]	CE14			UTBCD1_675	Cytoplasmic	Alpha-N-acetylgalactosaminidase [Haliscomenobacter hydrossis DSM 1100] [[AEE48681.1]]	GH109	5.94948
UTBCD1_1072	gi|332335626|gb|AEE52727.1|	1129	1860	0.687455	0	1112	68		Beta-galactosidase., Arabinogalactan endo-1,4-beta-galactosidase [Haliscomenobacter hydrossis DSM 1100] [[AEE52727.1]]	GH2			UTBCD1_2235	OuterMembrane	pullulanase, type I [Haliscomenobacter hydrossis DSM 1100] [[AEE48362.1]]	GH13_14	5.94124
UTBCD1_1916	gi|666881728|gb|AIG29554.1|	240	322	0.59022	1e-97	238	59		GlcNAc-PI de-N-acetylase [Flavobacterium psychrophilum] [[AIG29554.1]]	CE14			UTBCD1_97	OuterMembrane	glycoside hydrolase [[Clostridium] stercorarium subsp. stercorarium DSM 8532] [[AGI38207.1]]	GH95	5.90498
UTBCD1_3119	gi|575460564|gb|AHG91681.1|	207	246	0.431048	9.89e-75	202	51		LmbE family protein [Gemmatimonadetes bacterium KBS708] [[AHG91681.1]]	CE14			UTBCD1_2016	Cytoplasmic	Glycosyltransferase, family GT4 [Zobellia galactanivorans] [[CAZ96058.1]]	GT4	5.90374
UTBCD1_1736	gi|361061688|gb|AEW00680.1|	270	433	0.698741	4.1e-131	265	68		Dolichyl-phosphate beta-D-mannosyltransferase [Niastella koreensis GR20-10] [[AEW00680.1]]	GT2			UTBCD1_119	InnerMembrane	dolichol-p-glucose synthetase [Winogradskyella sp. PG-2] [[BAO76628.1]]	GT2	5.83881
UTBCD1_997	gi|256035233|gb|ACU58777.1|	464	730	0.683854	1.27e-220	465	67		UDP-3-0-acyl N-acetylglucosamine deacetylase [Chitinophaga pinensis DSM 2588] [[ACU58777.1]]	CE11			UTBCD1_2171	Cytoplasmic	riboflavin biosynthesis protein RibF [Haliscomenobacter hydrossis DSM 1100] [[AEE54321.1]]	GT2	5.83252
UTBCD1_3137	gi|255343571|gb|ACU02897.1|	833	1180	0.598063	0	822	60		Cellulase [Pedobacter heparinus DSM 2366] [[ACU02897.1]]	CE4			UTBCD1_1652	Cytoplasmic	glycosyl transferase [Melioribacter roseus P3M-2] [[AFN74887.1]]	GT2	5.63538
UTBCD1_1685	gi|379653265|gb|AFD06321.1|	825	831	0.438621	9.18e-251	823	49		putative LmbE-like protein [Solitalea canadensis DSM 3403] [[AFD06321.1]]	CE14			UTBCD1_2745	Cytoplasmic	alpha-glucan phosphorylase [Niastella koreensis GR20-10] [[AEW00624.1]]	GT35	5.59302
UTBCD1_3080	gi|336303512|gb|AEI46614.1|	368	452	0.488036	7.88e-137	363	53		glycosyl hydrolase [Runella slithyformis DSM 19594] [[AEI46614.1]]	GH33			UTBCD1_3119	Cytoplasmic	LmbE family protein [Gemmatimonadetes bacterium KBS708] [[AHG91681.1]]	CE14	5.42565
UTBCD1_1993	gi|335342455|gb|AEH33738.1|	242	273	0.47297	4.8e-83	240	48		beta-D-Glcp beta-1,4-N-acetylmannosaminyltransferase [Vibrio anguillarum 775] [[AEH33738.1]]	GT26			UTBCD1_1780	Cytoplasmic	glycosyl transferase group 1 [Niastella koreensis GR20-10] [[AEV98886.1]]	GT4	5.4088
UTBCD1_1780	gi|610422495|gb|AHW59699.1|	370	472	0.551442	1.12e-142	371	54		glycosyl transferase family 1 [Draconibacterium orientale] [[AHW59699.1]]	GT4			UTBCD1_301	Periplasmic	glycoside hydrolase family 30 [Chitinophaga pinensis DSM 2588] [[ACU64136.1]]	GH30_1	5.26842
UTBCD1_1993	gi|342352013|gb|AEL24543.1|	246	368	0.637556	1.26e-111	245	64		glycosyl transferase, WecB/TagA/CpsF family [Cyclobacterium marinum DSM 745] [[AEL24543.1]]	GT26			UTBCD1_1608	Cytoplasmic	Three-deoxy-D-manno-octulosonic-acid transferase domain-containing protein [Niastella koreensis GR20-10] [[AEW01268.1]]	GT30	5.21278
UTBCD1_1916	gi|378574970|gb|AFC23971.1|	239	324	0.593886	3.03e-98	237	56		LmbE family protein [Saprospira grandis str. Lewin] [[AFC23971.1]]	CE14			UTBCD1_87	Cytoplasmic	glycosyl transferase family 9 [Niastella koreensis GR20-10] [[AEV96697.1]]	GT9	5.18746
UTBCD1_1645	gi|361057720|gb|AEV96711.1|	423	484	0.485544	1.92e-146	422	49		alpha amylase catalytic region [Niastella koreensis GR20-10] [[AEV96711.1]]	GH13			UTBCD1_458	Periplasmic	beta-galactosidase [Niabella soli DSM 19437] [[AHF16258.1]]	GH35	5.11972
UTBCD1_1608	gi|361062276|gb|AEW01268.1|	417	472	0.496387	8.33e-143	451	47		Three-deoxy-D-manno-octulosonic-acid transferase domain-containing protein [Niastella koreensis GR20-10] [[AEW01268.1]]	GT30			UTBCD1_3026	Periplasmic	Beta-N-acetylhexosaminidase [Pedobacter heparinus DSM 2366] [[ACU03393.1]]	GH20	5.08612
UTBCD1_1685	gi|110281927|gb|ABG60113.1|	825	858	0.452872	6e-259	824	48		conserved hypothetical protein [Cytophaga hutchinsonii ATCC 33406] [[ABG60113.1]]	CE14			UTBCD1_2709	Cytoplasmic	LmbE family protein [Niastella koreensis GR20-10] [[AEW00642.1]]	CE14	5.07642
UTBCD1_1066	gi|586955636|gb|AHJ97370.1|	590	755	0.552647	6.72e-228	591	53		glycoside hydrolase family protein [Hymenobacter swuensis DY53] [[AHJ97370.1]]	GH15			UTBCD1_2510	Periplasmic	peptidoglycan glycosyltransferase [Niabella soli DSM 19437] [[AHF15587.1]]	GT51	5.00655
UTBCD1_1736	gi|256036286|gb|ACU59830.1|	248	400	0.645488	3.06e-121	247	66		glycosyl transferase family 2 [Chitinophaga pinensis DSM 2588] [[ACU59830.1]]	GT2			UTBCD1_141	Periplasmic	Cellulase [Pedobacter heparinus DSM 2366] [[ACU02897.1]]	CE4	4.98447
UTBCD1_2127	gi|361062704|gb|AEW01696.1|	369	540	0.633132	2.48e-163	368	60		glycosyl transferase family 2 [Niastella koreensis GR20-10] [[AEW01696.1]]	GT2			UTBCD1_1066	OuterMembrane	glucoamylase-related protein, possible trehalase [Cytophaga hutchinsonii ATCC 33406] [[ABG57689.1]]	GH15	4.94381
UTBCD1_1916	gi|666886161|gb|AIG33985.1|	240	322	0.59022	1e-97	238	59		GlcNAc-PI de-N-acetylase [Flavobacterium psychrophilum] [[AIG33985.1]]	CE14			UTBCD1_101	Periplasmic	glycosyl hydrolase family 88 [Sphingobacterium sp. 21] [[ADZ77307.1]]	GH88	4.92032
UTBCD1_3080	gi|672716164|emb|CDT04528.1|	374	485	0.523666	7.82e-147	369	56		putative neuramidase [Sphingobacterium sp. PM2-P1-29] [[CDT04528.1]]	GH33			UTBCD1_3099	Cytoplasmic	glycosyltransferase [Sulfurospirillum multivorans DSM 12446] [[AHJ13716.1]]	GT2	4.83605
UTBCD1_1608	gi|149932465|gb|ABR39163.1|	408	412	0.433287	7.06e-125	404	45		glycosyltransferase family 30 [Bacteroides vulgatus ATCC 8482] [[ABR39163.1]]	GT30			UTBCD1_3174	Periplasmic	glycoside hydrolase family 2 sugar binding [Chitinophaga pinensis DSM 2588] [[ACU63581.1]]	GH2	4.80618
UTBCD1_997	gi|361064189|gb|AEW03181.1|	468	843	0.789711	1.57e-254	467	76		UDP-3-O-	CE11			UTBCD1_1361	Cytoplasmic	glycosyl transferase family 9 [Niastella koreensis GR20-10] [[AEV98342.1]]	GT9	4.76494
UTBCD1_1608	gi|671709793|gb|AII62066.1|	408	411	0.432235	2.34e-124	404	45		3-deoxy-D-manno-octulosonic acid transferase [Bacteroides dorei] [[AII62066.1]]	GT30			UTBCD1_3177	Cytoplasmic	N-acetyl-beta-hexosaminidase [Echinicola vietnamensis DSM 17526] [[AGA80141.1]]	GH20	4.74845
UTBCD1_1902	gi|361059278|gb|AEV98269.1|	241	321	0.493494	1.82e-97	241	57		glycosyl transferase family 2 [Niastella koreensis GR20-10] [[AEV98269.1]]	GT2			UTBCD1_99	Periplasmic	glycosyl hydrolase family 88 [Bacteroides salanitronis DSM 18170] [[ADY36172.1]]	GH105	4.65131
UTBCD1_2016	gi|339732769|emb|CAZ96058.1|	362	357	0.431963	3e-108	362	44		Glycosyltransferase, family GT4 [Zobellia galactanivorans] [[CAZ96058.1]]	GT4			UTBCD1_1781	Cytoplasmic	glycosyl transferase family 2 [Niabella soli DSM 19437] [[AHF15262.1]]	GT2	4.55853
UTBCD1_1608	gi|671715344|gb|AII67616.1|	408	409	0.430132	5.73e-124	404	45		3-deoxy-D-manno-octulosonic acid transferase [Bacteroides dorei] [[AII67616.1]]	GT30			UTBCD1_82	Periplasmic	protein of unknown function DUF1680 [Emticicia oligotrophica DSM 17448] [[AFK03348.1]]	GH127	4.17071
UTBCD1_3077	gi|255346119|gb|ACU05445.1|	624	866	0.435473	1.51e-261	624	56		Beta-N-acetylhexosaminidase [Pedobacter heparinus DSM 2366] [[ACU05445.1]]	GH20			UTBCD1_3077	InnerMembrane	Beta-N-acetylhexosaminidase [Pedobacter heparinus DSM 2366] [[ACU05445.1]]	GH20	4.04097
UTBCD1_3137	gi|255343571|gb|ACU02897.1|	833	1180	0.598063	0	822	60		Cellulase [Pedobacter heparinus DSM 2366] [[ACU02897.1]]	CE4			UTBCD1_1645	Cytoplasmic	1,4-alpha-glucan branching protein [Niabella soli DSM 19437] [[AHF15221.1]]	GH13	3.7127
UTBCD1_1736	gi|570744355|gb|AHF14867.1|	247	409	0.660012	5.73e-124	245	69		dolichyl-phosphate beta-D-mannosyltransferase [Niabella soli DSM 19437] [[AHF14867.1]]	GT2			UTBCD1_150	InnerMembrane	Monofunctional biosynthetic peptidoglycan transglycosylase [Niastella koreensis GR20-10] [[AEW02537.1]]	GT51	3.7011
UTBCD1_2092	gi|123987750|gb|EAY27441.1|	421	630	0.612563	1.75e-190	420	62		oxidoreductase, Gfo/Idh/MocA family [Microscilla marina ATCC 23134] [[EAY27441.1]]	GH109			UTBCD1_935	Cytoplasmic	nicotinate-nucleotide pyrophosphorylase	GT4	3.67528
UTBCD1_1685	gi|256039366|gb|ACU62910.1|	799	806	0.425425	3.15e-243	796	47		LmbE family protein [Chitinophaga pinensis DSM 2588] [[ACU62910.1]]	CE14			UTBCD1_2829	Cytoplasmic	N-acetylglucosamine-6-phosphate deacetylase [Niastella koreensis GR20-10] [[AEW02546.1]]	CE9	3.47964
UTBCD1_1652	gi|298235078|gb|ADI66214.1|	201	236	0.48071	2.19e-71	199	50		glycosyl transferase family 2 ['Nostoc azollae' 0708] [[ADI66214.1]]	GT2			UTBCD1_610	InnerMembrane	glycosyl transferase family 2 [Chitinophaga pinensis DSM 2588] [[ACU61167.1]]	GT2	3.03553
UTBCD1_1066	gi|326549500|gb|ADZ77885.1|	592	758	0.554843	8.28e-229	591	53		glycoside hydrolase 15-related protein [Sphingobacterium sp. 21] [[ADZ77885.1]]	GH15			UTBCD1_2283	OuterMembrane	Chitinase [Spirosoma linguale DSM 74] [[ADB39366.1]]	GH18	2.5768
UTBCD1_3090	gi|390418190|gb|AFL85768.1|	404	451	0.428229	1.93e-136	398	48		F5/8 type C domain-containing protein [Belliella baltica DSM 15883] [[AFL85768.1]]	CBM32			UTBCD1_1997	InnerMembrane	Glycosyltransferase, family GT2 [Zobellia galactanivorans] [[CAZ96074.1]]	GT2	2.56069
UTBCD1_904	gi|327319549|gb|AEA44041.1|	396	393	0.441053	4.95e-119	386	47		glycosyl transferase group 1 [Fluviicola taffensis DSM 16823] [[AEA44041.1]]	GT4			UTBCD1_1226	Cytoplasmic	Beta-glucanase [Elizabethkingia anophelis NUHP1] [[AIL45505.1]]	GH16	2.30081
UTBCD1_1645	gi|674273476|dbj|BAP32869.1|	421	496	0.497582	4.42e-150	421	49		alpha amylase catalytic region protein [Chryseobacterium sp. StRB126] [[BAP32869.1]]	GH13			UTBCD1_440	Periplasmic	polysaccharide deacetylase [Niastella koreensis GR20-10] [[AEW01854.1]]	CE4	2.28377
UTBCD1_3099	gi|584603064|gb|AHJ13716.1|	284	283	0.41701	6.65e-86	282	45		glycosyltransferase [Sulfurospirillum multivorans DSM 12446] [[AHJ13716.1]]	GT2			UTBCD1_1993	Cytoplasmic	glycosyl transferase, WecB/TagA/CpsF family [Cyclobacterium marinum DSM 745] [[AEL24543.1]]	GT26	1.75923
UTBCD1_1652	gi|585119976|gb|AHJ26918.1|	206	242	0.492932	1.08e-73	204	52		glycosyl transferase [Nodularia spumigena CCY9414] [[AHJ26918.1]]	GT2			UTBCD1_578	Extracellular	Licheninase [Runella slithyformis DSM 19594] [[AEI51225.1]]	GH16	1.13737
UTBCD1_1993	gi|390419936|gb|AFL80693.1|	243	322	0.557861	1.35e-97	243	58		exopolysaccharide biosynthesis protein, WecB/TagA/CpsF family [Aequorivita sublithincola DSM 14238] [[AFL80693.1]]	GT26			UTBCD1_1916	Cytoplasmic	LmbE family protein [Saprospira grandis str. Lewin] [[AFC23971.1]]	CE14	0.628003
UTBCD1_1534	gi|387854883|gb|AFK02980.1|	361	430	0.516768	4.49e-130	362	54		UDP-N-acetylglucosamine--N-acetylmuramyl-	GT28			UTBCD1_2902	OuterMembrane	Mannosyl-glycoprotein endo-beta-N-acetylglucosamidase [Sphingobacterium sp. 21] [[ADZ79870.1]]	GH73	0.45426
UTBCD1_1066	gi|379654056|gb|AFD07112.1|	590	758	0.554843	8.28e-229	588	53		glycosyl hydrolase, glucoamylase [Solitalea canadensis DSM 3403] [[AFD07112.1]]	GH15			UTBCD1_2287	Cytoplasmic	hypothetical protein VITISV_039575 [Vitis vinifera] [[CAN61133.1]]	GH36	0
UTBCD1_1073	gi|332335627|gb|AEE52728.1|	294	483	0.694418	4.71e-146	293	67		Arabinogalactan endo-1,4-beta-galactosidase [Haliscomenobacter hydrossis DSM 1100] [[AEE52728.1]]	GH53
UTBCD1_1073	gi|125714139|gb|ABN52631.1|	294	460	0.66135	3.62e-139	292	62		glycosyl hydrolase 53 domain protein [Ruminiclostridium thermocellum ATCC 27405] [[ABN52631.1]]	GH53
UTBCD1_1073	gi|316939884|gb|ADU73918.1|	294	460	0.66135	3.62e-139	292	62		glycosyl hydrolase 53 domain protein [Ruminiclostridium thermocellum DSM 1313] [[ADU73918.1]]	GH53
UTBCD1_1073	gi|256040033|gb|ACU63577.1|	294	445	0.639785	9.45e-135	293	60		Arabinogalactan endo-1,4-beta-galactosidase [Chitinophaga pinensis DSM 2588] [[ACU63577.1]]	GH53
UTBCD1_1067	gi|361059561|gb|AEV98552.1|	236	271	0.475215	2.14e-82	235	51		trehalose 6-phosphatase, trehalose 6-phosphate synthase [Niastella koreensis GR20-10] [[AEV98552.1]]	GT20
UTBCD1_429	gi|361064230|gb|AEW03222.1|	376	654	0.783112	1.25e-197	375	75		glycosyl transferase group 1 [Niastella koreensis GR20-10] [[AEW03222.1]]	GT4
UTBCD1_429	gi|570745974|gb|AHF16486.1|	374	630	0.754374	1.75e-190	373	73		N-acetyl-alpha-D-glucosaminyl L-malate synthase [Niabella soli DSM 19437] [[AHF16486.1]]	GT4
UTBCD1_429	gi|256035143|gb|ACU58687.1|	375	598	0.716057	9.68e-181	376	68		glycosyl transferase group 1 [Chitinophaga pinensis DSM 2588] [[ACU58687.1]]	GT4
UTBCD1_429	gi|379656300|gb|AFD09356.1|	375	557	0.666962	2.87e-168	374	64		N-acetyl-alpha-D-glucosaminyl L-malate synthase BshA [Solitalea canadensis DSM 3403] [[AFD09356.1]]	GT4
UTBCD1_429	gi|332333948|gb|AEE51049.1|	374	555	0.664568	7.04e-168	373	62		glycosyl transferase group 1 [Haliscomenobacter hydrossis DSM 1100] [[AEE51049.1]]	GT4
UTBCD1_440	gi|361062862|gb|AEW01854.1|	209	303	0.568031	7.03e-92	211	58		polysaccharide deacetylase [Niastella koreensis GR20-10] [[AEW01854.1]]	CE4
UTBCD1_440	gi|379652340|gb|AFD05396.1|	207	278	0.521163	2.41e-84	201	54		putative xylanase/chitin deacetylase [Solitalea canadensis DSM 3403] [[AFD05396.1]]	CE4
UTBCD1_440	gi|256034200|gb|ACU57744.1|	209	263	0.493043	6.29e-80	206	53		polysaccharide deacetylase [Chitinophaga pinensis DSM 2588] [[ACU57744.1]]	CE4
UTBCD1_440	gi|324974003|gb|ADY52987.1|	207	263	0.493043	6.29e-80	205	52		polysaccharide deacetylase [Pedobacter saltans DSM 12145] [[ADY52987.1]]	CE4
UTBCD1_440	gi|359349283|gb|AEV33702.1|	207	260	0.487419	6.89e-79	202	52		putative xylanase/chitin deacetylase [Owenweeksia hongkongensis DSM 17368] [[AEV33702.1]]	CE4
UTBCD1_458	gi|570745746|gb|AHF16258.1|	599	1010	0.711098	2.04e-304	601	69		beta-galactosidase [Niabella soli DSM 19437] [[AHF16258.1]]	GH35
UTBCD1_456	gi|332336983|gb|AEE54084.1|	728	931	0.523888	6.65e-281	725	54		hypothetical protein Halhy_6264 [Haliscomenobacter hydrossis DSM 1100] [[AEE54084.1]]	GH95
UTBCD1_458	gi|256039296|gb|ACU62840.1|	584	920	0.647733	8.73e-278	582	65		Beta-galactosidase [Chitinophaga pinensis DSM 2588] [[ACU62840.1]]	GH35
UTBCD1_456	gi|675106018|gb|AIL47311.1|	705	851	0.47887	5.33e-257	710	52		hypothetical protein BD94_3536 [Elizabethkingia anophelis NUHP1] [[AIL47311.1]]	GH95
UTBCD1_456	gi|336305915|gb|AEI49017.1|	706	767	0.431602	1.55e-231	716	49		hypothetical protein Runsl_2617 [Runella slithyformis DSM 19594] [[AEI49017.1]]	GH95
UTBCD1_456	gi|379655852|gb|AFD08908.1|	742	749	0.421473	2.44e-226	758	46		hypothetical protein Solca_3913 [Solitalea canadensis DSM 3403] [[AFD08908.1]]	GH95
UTBCD1_456	gi|301161940|emb|CBW21484.1|	688	747	0.420348	1.47e-225	697	47		conserved hypothetical protein [Bacteroides fragilis 638R] [[CBW21484.1]]	GH95
UTBCD1_458	gi|184197607|gb|ACC75570.1|	569	637	0.448485	1.46e-192	600	49		Beta-galactosidase [Burkholderia phymatum STM815] [[ACC75570.1]]	GH35
UTBCD1_458	gi|295440733|gb|ADG19901.1|	571	620	0.436516	3.09e-187	604	48		Beta-galactosidase [Burkholderia sp. CCGE1002] [[ADG19901.1]]	GH35
UTBCD1_458	gi|134138551|gb|ABO54294.1|	573	593	0.417506	2.6e-179	593	46		Beta-galactosidase [Burkholderia vietnamiensis G4] [[ABO54294.1]]	GH35
UTBCD1_452	gi|256040418|gb|ACU63962.1|	455	554	0.496595	1.73e-167	460	52		coagulation factor 5/8 type domain protein [Chitinophaga pinensis DSM 2588] [[ACU63962.1]]	GH29
UTBCD1_452	gi|387856365|gb|AFK04462.1|	467	539	0.48315	4.51e-163	440	53		glycoside hydrolase family 29	GH29
UTBCD1_452	gi|663073605|gb|AIE85760.1|	457	494	0.442812	2.66e-149	459	48		coagulation factor 5/8 type domain protein [Fimbriimonas ginsengisoli Gsoil 348] [[AIE85760.1]]	GH29
UTBCD1_452	gi|283818046|gb|ADB39884.1|	441	480	0.430263	2.83e-145	443	46		coagulation factor 5/8 type domain protein [Spirosoma linguale DSM 74] [[ADB39884.1]]	GH29
UTBCD1_452	gi|283814534|gb|ADB36372.1|	452	457	0.409646	2.18e-138	436	45		Alpha-L-fucosidase [Spirosoma linguale DSM 74] [[ADB36372.1]]	GH29
UTBCD1_580	gi|255346521|gb|ACU05847.1|	623	891	0.601786	5.96e-269	610	61		Beta-N-acetylhexosaminidase [Pedobacter heparinus DSM 2366] [[ACU05847.1]]	GH20
UTBCD1_580	gi|534500985|gb|AGU10321.1|	622	855	0.577471	4.87e-258	608	59		Glycosyl hydrolase family 20, catalytic domain [uncultured organism] [[AGU10321.1]]	GH20
UTBCD1_580	gi|570744384|gb|AHF14896.1|	630	819	0.553157	2.19e-247	614	56		beta-N-acetylhexosaminidase [Niabella soli DSM 19437] [[AHF14896.1]]	GH20
UTBCD1_580	gi|361061641|gb|AEW00633.1|	644	819	0.553157	3.98e-247	629	56		Beta-N-acetylhexosaminidase [Niastella koreensis GR20-10] [[AEW00633.1]]	GH20
UTBCD1_580	gi|387854334|gb|AFK02431.1|	620	705	0.47616	5.86e-213	599	52		Glycoside hydrolase, family 20, catalytic core [Emticicia oligotrophica DSM 17448] [[AFK02431.1]]	GH20
UTBCD1_578	gi|336308123|gb|AEI51225.1|	239	386	0.60801	8.01e-117	236	62		Licheninase [Runella slithyformis DSM 19594] [[AEI51225.1]]	GH16
UTBCD1_578	gi|384068247|emb|CCH01457.1|	239	339	0.533978	6.37e-103	238	58		glycoside hydrolase family 16 [Fibrella aestuarina BUZ 2] [[CCH01457.1]]	GH16
UTBCD1_578	gi|379653219|gb|AFD06275.1|	245	335	0.527677	1.27e-101	242	56		glycerophosphoryl diester phosphodiesterase [Solitalea canadensis DSM 3403] [[AFD06275.1]]	GH16
UTBCD1_578	gi|283815554|gb|ADB37392.1|	239	328	0.516651	2.05e-99	238	56		glycoside hydrolase family 16 [Spirosoma linguale DSM 74] [[ADB37392.1]]	GH16
UTBCD1_578	gi|149938069|gb|ABR44766.1|	242	317	0.499324	4.89e-96	241	51		glycoside hydrolase family 16, candidate beta-glycosidase [Parabacteroides distasonis ATCC 8503] [[ABR44766.1]]	GH16
UTBCD1_599	gi|361062750|gb|AEW01742.1|	436	424	0.417188	2.19e-128	392	49		Mannosyl-glycoprotein endo-beta-N-acetylglucosamidase [Niastella koreensis GR20-10] [[AEW01742.1]]	CBM50
UTBCD1_599	gi|361062750|gb|AEW01742.1|	436	424	0.417188	2.19e-128	392	49		Mannosyl-glycoprotein endo-beta-N-acetylglucosamidase [Niastella koreensis GR20-10] [[AEW01742.1]]	CBM50
UTBCD1_610	gi|256037623|gb|ACU61167.1|	385	399	0.446917	7.52e-121	385	45		glycosyl transferase family 2 [Chitinophaga pinensis DSM 2588] [[ACU61167.1]]	GT2
UTBCD1_610	gi|254946757|gb|ACT91457.1|	388	389	0.435716	7.31e-118	387	46		glycosyl transferase family 2 [Dyadobacter fermentans DSM 18053] [[ACT91457.1]]	GT2
UTBCD1_610	gi|193087572|gb|ACF12847.1|	388	380	0.425635	3.91e-115	387	43		glycosyl transferase family 2 [Chloroherpeton thalassium ATCC 35110] [[ACF12847.1]]	GT2
UTBCD1_610	gi|387856866|gb|AFK04963.1|	386	380	0.425635	5.27e-115	381	44		glycosyl transferase family 2 [Emticicia oligotrophica DSM 17448] [[AFK04963.1]]	GT2
UTBCD1_610	gi|570744406|gb|AHF14918.1|	387	377	0.422275	3.17e-114	388	44		glycosyl transferase [Niabella soli DSM 19437] [[AHF14918.1]]	GT2
UTBCD1_674	gi|570745299|gb|AHF15811.1|	1020	1380	0.584818	0	1028	58		glycosyl transferase family 2 [Niabella soli DSM 19437] [[AHF15811.1]]	CE4
UTBCD1_674	gi|570745299|gb|AHF15811.1|	1020	1380	0.584818	0	1028	58		glycosyl transferase family 2 [Niabella soli DSM 19437] [[AHF15811.1]]	CE4
UTBCD1_674	gi|570745299|gb|AHF15811.1|	1020	1380	0.584818	0	1028	58		glycosyl transferase family 2 [Niabella soli DSM 19437] [[AHF15811.1]]	CE4
UTBCD1_674	gi|361058387|gb|AEV97378.1|	1015	1170	0.495824	0	1049	52		polysaccharide deacetylase [Niastella koreensis GR20-10] [[AEV97378.1]]	CE4
UTBCD1_674	gi|361058387|gb|AEV97378.1|	1015	1170	0.495824	0	1049	52		polysaccharide deacetylase [Niastella koreensis GR20-10] [[AEV97378.1]]	CE4
UTBCD1_675	gi|332331580|gb|AEE48681.1|	476	704	0.629341	1.07e-212	472	63		Alpha-N-acetylgalactosaminidase [Haliscomenobacter hydrossis DSM 1100] [[AEE48681.1]]	GH109
UTBCD1_675	gi|672715249|emb|CDS95601.1|	426	630	0.563189	2.36e-190	423	62		Glycosyl hydrolase family 109 protein 1 [Sphingobacterium sp. PM2-P1-29] [[CDS95601.1]]	GH109
UTBCD1_675	gi|326548569|gb|ADZ76954.1|	476	622	0.556037	6.93e-188	481	57		Alpha-N-acetylgalactosaminidase [Sphingobacterium sp. 21] [[ADZ76954.1]]	GH109
UTBCD1_675	gi|324973363|gb|ADY52347.1|	475	619	0.553355	5.63e-187	470	57		oxidoreductase domain protein [Pedobacter saltans DSM 12145] [[ADY52347.1]]	GH109
UTBCD1_675	gi|610423319|gb|AHW60523.1|	478	616	0.550673	4.57e-186	483	57		acetylgalactosaminidase [Draconibacterium orientale] [[AHW60523.1]]	GH109
UTBCD1_747	gi|361062522|gb|AEW01514.1|	371	607	0.727211	1.81e-183	369	71		lipid-A-disaccharide synthase [Niastella koreensis GR20-10] [[AEW01514.1]]	GT19
UTBCD1_747	gi|570746116|gb|AHF16628.1|	365	578	0.692468	1.24e-174	371	68		lipid-A-disaccharide synthase [Niabella soli DSM 19437] [[AHF16628.1]]	GT19
UTBCD1_747	gi|256040914|gb|ACU64458.1|	361	533	0.638556	2.97e-161	358	65		lipid-A-disaccharide synthase [Chitinophaga pinensis DSM 2588] [[ACU64458.1]]	GT19
UTBCD1_747	gi|319421132|gb|ADV48241.1|	371	473	0.566673	3.4e-143	373	56		lipid-A-disaccharide synthase [Cellulophaga algicola DSM 14237] [[ADV48241.1]]	GT19
UTBCD1_747	gi|343954124|gb|AEM69923.1|	366	471	0.564277	2.04e-142	368	58		lipid-A-disaccharide synthase [Muricauda ruestringensis DSM 13258] [[AEM69923.1]]	GT19
UTBCD1_2709	gi|361061650|gb|AEW00642.1|	246	436	0.685364	6.82e-132	245	75		LmbE family protein [Niastella koreensis GR20-10] [[AEW00642.1]]	CE14
UTBCD1_2709	gi|570744694|gb|AHF15206.1|	246	403	0.63349	5.09e-122	247	70		GlcNAc-PI de-N-acetylase [Niabella soli DSM 19437] [[AHF15206.1]]	CE14
UTBCD1_2709	gi|255344100|gb|ACU03426.1|	238	325	0.510879	1.66e-98	234	59		LmbE family protein [Pedobacter heparinus DSM 2366] [[ACU03426.1]]	CE14
UTBCD1_2709	gi|324973586|gb|ADY52570.1|	238	320	0.503019	6.03e-97	236	58		LmbE family protein [Pedobacter saltans DSM 12145] [[ADY52570.1]]	CE14
UTBCD1_2709	gi|326551159|gb|ADZ79544.1|	238	318	0.499875	1.48e-96	236	58		LmbE family protein [Sphingobacterium sp. 21] [[ADZ79544.1]]	CE14
UTBCD1_2745	gi|361061632|gb|AEW00624.1|	552	1080	0.834217	0	551	80		alpha-glucan phosphorylase [Niastella koreensis GR20-10] [[AEW00624.1]]	GT35
UTBCD1_2745	gi|570744711|gb|AHF15223.1|	551	1050	0.811044	2.08000006483e-317	550	78		hypothetical protein NIASO_08725 [Niabella soli DSM 19437] [[AHF15223.1]]	GT35
UTBCD1_2745	gi|255341960|gb|ACU08073.1|	551	870	0.672008	1.38e-262	550	65		Glycogen phosphorylase [Flavobacteriaceae bacterium 3519-10] [[ACU08073.1]]	GT35
UTBCD1_2745	gi|675103680|gb|AIL44973.1|	551	870	0.672008	1.38e-262	549	66		Glycogen phosphorylase [Elizabethkingia anophelis NUHP1] [[AIL44973.1]]	GT35
UTBCD1_2745	gi|674270642|dbj|BAP30035.1|	527	838	0.647291	4.21e-253	526	66		A-glucan phosphorylase [Chryseobacterium sp. StRB126] [[BAP30035.1]]	GT35
UTBCD1_2829	gi|361063554|gb|AEW02546.1|	352	395	0.480462	1.11e-119	351	50		N-acetylglucosamine-6-phosphate deacetylase [Niastella koreensis GR20-10] [[AEW02546.1]]	CE9
UTBCD1_2829	gi|256034979|gb|ACU58523.1|	352	393	0.47803	3.67e-119	352	49		N-acetylglucosamine-6-phosphate deacetylase [Chitinophaga pinensis DSM 2588] [[ACU58523.1]]	CE9
UTBCD1_2829	gi|379653411|gb|AFD06467.1|	356	345	0.419644	1.76e-104	356	44		N-acetylglucosamine-6-phosphate deacetylase [Solitalea canadensis DSM 3403] [[AFD06467.1]]	CE9
UTBCD1_2829	gi|586954571|gb|AHJ96305.1|	352	340	0.413562	4.72e-103	351	44		N-acetylglucosamine-6-phosphate deacetylase [Hymenobacter swuensis DY53] [[AHJ96305.1]]	CE9
UTBCD1_2822	gi|324972948|gb|ADY51932.1|	220	284	0.558271	3.66e-86	219	57		glycosidase related protein [Pedobacter saltans DSM 12145] [[ADY51932.1]]	GH130
UTBCD1_2889	gi|379653033|gb|AFD06089.1|	766	1130	0.641343	0	765	63		N-acetyl-beta-hexosaminidase [Solitalea canadensis DSM 3403] [[AFD06089.1]]	GH20
UTBCD1_2889	gi|570744206|gb|AHF14718.1|	762	982	0.557344	2.31e-296	767	56		beta-N-acetylhexosaminidase [Niabella soli DSM 19437] [[AHF14718.1]]	GH20
UTBCD1_2889	gi|610423332|gb|AHW60536.1|	766	755	0.428508	6.72e-228	767	45		beta-N-acetylhexosaminidase [Draconibacterium orientale] [[AHW60536.1]]	GH20
UTBCD1_2870	gi|570745914|gb|AHF16426.1|	372	475	0.561776	1.38e-143	380	58		beta-lactamase regulatory protein [Niabella soli DSM 19437] [[AHF16426.1]]	GT2
UTBCD1_2870	gi|361063724|gb|AEW02716.1|	371	452	0.534574	1.06e-136	379	54		glycosyl transferase family 2 [Niastella koreensis GR20-10] [[AEW02716.1]]	GT2
UTBCD1_2870	gi|256034994|gb|ACU58538.1|	371	350	0.41394	3.6e-106	378	46		glycosyl transferase family 2 [Chitinophaga pinensis DSM 2588] [[ACU58538.1]]	GT2
UTBCD1_2902	gi|326551485|gb|ADZ79870.1|	152	184	0.494405	2.58e-53	152	52		Mannosyl-glycoprotein endo-beta-N-acetylglucosamidase [Sphingobacterium sp. 21] [[ADZ79870.1]]	GH73
UTBCD1_2902	gi|379654840|gb|AFD07896.1|	143	180	0.483657	3.71e-52	142	55		muramidase	GH73
UTBCD1_3025	gi|361061250|gb|AEW00242.1|	525	818	0.461201	7.25e-247	522	64		Beta-N-acetylhexosaminidase [Niastella koreensis GR20-10] [[AEW00242.1]]	GH20
UTBCD1_3025	gi|380501411|emb|CCG52453.1|	754	784	0.442031	9.85e-237	756	47		Glycoside hydrolase family 20 [Flavobacterium indicum GPTSA100-9 = DSM 17447] [[CCG52453.1]]	GH20
UTBCD1_3025	gi|534501055|gb|AGU10374.1|	539	741	0.417787	7.16e-224	549	58		Glycosyl hydrolase family 20, catalytic domain [uncultured organism] [[AGU10374.1]]	GH20
UTBCD1_3026	gi|255344067|gb|ACU03393.1|	524	726	0.586506	3.4e-219	520	59		Beta-N-acetylhexosaminidase [Pedobacter heparinus DSM 2366] [[ACU03393.1]]	GH20
UTBCD1_3025	gi|586956701|gb|AHJ98435.1|	739	722	0.407074	3.72e-218	749	45		glycoside hydrolase family protein [Hymenobacter swuensis DY53] [[AHJ98435.1]]	GH20
UTBCD1_3026	gi|534501055|gb|AGU10374.1|	530	713	0.576003	2.69e-215	535	56		Glycosyl hydrolase family 20, catalytic domain [uncultured organism] [[AGU10374.1]]	GH20
UTBCD1_3025	gi|674271299|dbj|BAP30692.1|	656	711	0.400873	6.59e-215	656	49		beta-hexosaminidase precursor [Chryseobacterium sp. StRB126] [[BAP30692.1]]	GH20
UTBCD1_3026	gi|361061250|gb|AEW00242.1|	531	692	0.559038	6.24e-209	523	57		Beta-N-acetylhexosaminidase [Niastella koreensis GR20-10] [[AEW00242.1]]	GH20
UTBCD1_3026	gi|570746186|gb|AHF16698.1|	513	636	0.513798	3.58e-192	530	53		beta-N-acetylhexosaminidase [Niabella soli DSM 19437] [[AHF16698.1]]	GH20
UTBCD1_3026	gi|570743719|gb|AHF14231.1|	522	629	0.508143	3.18e-190	535	53		beta-N-acetylhexosaminidase [Niabella soli DSM 19437] [[AHF14231.1]]	GH20
UTBCD1_1216	gi|324972948|gb|ADY51932.1|	217	264	0.513271	4.67e-80	216	53		glycosidase related protein [Pedobacter saltans DSM 12145] [[ADY51932.1]]	GH130
UTBCD1_3174	gi|256040037|gb|ACU63581.1|	590	903	0.630377	1.85e-272	590	62		glycoside hydrolase family 2 sugar binding [Chitinophaga pinensis DSM 2588] [[ACU63581.1]]	GH2
UTBCD1_3174	gi|361062242|gb|AEW01234.1|	585	901	0.628981	4.54e-272	585	63		glycoside hydrolase family 2 sugar binding protein [Niastella koreensis GR20-10] [[AEW01234.1]]	GH2
UTBCD1_3174	gi|254946818|gb|ACT91518.1|	589	870	0.60734	1.38e-262	590	62		glycoside hydrolase family 2 sugar binding [Dyadobacter fermentans DSM 18053] [[ACT91518.1]]	GH2
UTBCD1_3174	gi|255342984|gb|ACU02310.1|	586	855	0.596869	4.87e-258	589	61		glycoside hydrolase family 2 sugar binding [Pedobacter heparinus DSM 2366] [[ACU02310.1]]	GH2
UTBCD1_3174	gi|326548791|gb|ADZ77176.1|	603	848	0.591982	4.33e-256	604	59		glycoside hydrolase family 2 sugar binding protein [Sphingobacterium sp. 21] [[ADZ77176.1]]	GH2
UTBCD1_3177	gi|430790012|gb|AGA80141.1|	346	526	0.645936	4.8e-159	351	64		N-acetyl-beta-hexosaminidase [Echinicola vietnamensis DSM 17526] [[AGA80141.1]]	GH20
UTBCD1_3177	gi|256037862|gb|ACU61406.1|	315	524	0.64348	2.14e-158	314	66		Glycoside hydrolase, family 20, catalytic core [Chitinophaga pinensis DSM 2588] [[ACU61406.1]]	GH20
UTBCD1_3177	gi|570745356|gb|AHF15868.1|	339	508	0.623832	1.37e-153	343	60		glycoside hydrolase [Niabella soli DSM 19437] [[AHF15868.1]]	GH20
UTBCD1_3177	gi|149936487|gb|ABR43184.1|	341	477	0.585763	3.1e-144	339	59		glycoside hydrolase family 20 [Parabacteroides distasonis ATCC 8503] [[ABR43184.1]]	GH20
UTBCD1_82	gi|387855251|gb|AFK03348.1|	654	982	0.617002	2.31e-296	652	64		protein of unknown function DUF1680 [Emticicia oligotrophica DSM 17448] [[AFK03348.1]]	GH127
UTBCD1_82	gi|254947198|gb|ACT91898.1|	633	923	0.579932	1.45e-278	632	63		protein of unknown function DUF1680 [Dyadobacter fermentans DSM 18053] [[ACT91898.1]]	GH127
UTBCD1_82	gi|326552833|gb|ADZ81218.1|	636	906	0.569251	1.69e-273	635	62		protein of unknown function DUF1680 [Sphingobacterium sp. 21] [[ADZ81218.1]]	GH127
UTBCD1_82	gi|332335373|gb|AEE52474.1|	652	858	0.539092	6e-259	655	57		protein of unknown function DUF1680 [Haliscomenobacter hydrossis DSM 1100] [[AEE52474.1]]	GH127
UTBCD1_82	gi|336306239|gb|AEI49341.1|	620	710	0.446101	2.18e-214	592	53		protein of unknown function DUF1680 [Runella slithyformis DSM 19594] [[AEI49341.1]]	GH127
UTBCD1_87	gi|361057706|gb|AEV96697.1|	325	402	0.527349	1.25e-121	330	52		glycosyl transferase family 9 [Niastella koreensis GR20-10] [[AEV96697.1]]	GT9
UTBCD1_87	gi|254949139|gb|ACT93839.1|	314	341	0.447328	1.93e-103	310	47		glycosyl transferase family 9 [Dyadobacter fermentans DSM 18053] [[ACT93839.1]]	GT9
UTBCD1_87	gi|610422215|gb|AHW59419.1|	317	337	0.442081	3.83e-102	313	47		glycosyl transferase [Draconibacterium orientale] [[AHW59419.1]]	GT9
UTBCD1_87	gi|384068892|emb|CCH02102.1|	314	332	0.435522	1.39e-100	309	45		glycosyl transferase family 9 [Fibrella aestuarina BUZ 2] [[CCH02102.1]]	GT9
UTBCD1_87	gi|332332489|gb|AEE49590.1|	320	326	0.427651	6.78e-99	328	46		glycosyl transferase family 9 [Haliscomenobacter hydrossis DSM 1100] [[AEE49590.1]]	GT9
UTBCD1_97	gi|472398008|gb|AGI38207.1|	750	778	0.443855	6.49e-235	740	50		glycoside hydrolase [[Clostridium] stercorarium subsp. stercorarium DSM 8532] [[AGI38207.1]]	GH95
UTBCD1_97	gi|302576348|gb|ADL50360.1|	732	744	0.424458	1.19e-224	720	48		Alpha-L-fucosidase [Clostridium cellulovorans 743B] [[ADL50360.1]]	GH95
UTBCD1_97	gi|528527262|emb|CCQ34551.1|	737	743	0.423887	1.6e-224	738	46		alpha-1,2-fucosidase, family GH95 [Halorhabdus tiamatea SARL4B] [[CCQ34551.1]]	GH95
UTBCD1_97	gi|219998781|gb|ACL75382.1|	731	743	0.423887	2.16e-224	718	48		conserved hypothetical protein [Clostridium cellulolyticum H10] [[ACL75382.1]]	GH95
UTBCD1_97	gi|261283550|gb|ACX65521.1|	748	740	0.422176	1.3e-223	735	47		Alpha-L-fucosidase [Paenibacillus sp. Y412MC10] [[ACX65521.1]]	GH95
UTBCD1_100	gi|384068868|emb|CCH02078.1|	451	652	0.566607	5.58e-197	448	59		alpha-L-fucosidase [Fibrella aestuarina BUZ 2] [[CCH02078.1]]	GH29
UTBCD1_101	gi|326548922|gb|ADZ77307.1|	398	626	0.677493	2.58e-189	397	64		glycosyl hydrolase family 88 [Sphingobacterium sp. 21] [[ADZ77307.1]]	GH88
UTBCD1_100	gi|430788304|gb|AGA78433.1|	437	617	0.536191	2.51e-186	437	56		alpha-L-fucosidase [Echinicola vietnamensis DSM 17526] [[AGA78433.1]]	GH29
UTBCD1_101	gi|675103888|gb|AIL45181.1|	371	614	0.664506	2.04e-185	370	69		Glucuronyl hydrolase [Elizabethkingia anophelis NUHP1] [[AIL45181.1]]	GH88
UTBCD1_101	gi|311905395|gb|ADQ15836.1|	371	586	0.634203	4.2e-177	369	66		glycosyl hydrolase family 88 [Leadbetterella byssophila DSM 17132] [[ADQ15836.1]]	GH88
UTBCD1_100	gi|29340283|gb|AAO78076.1|	474	538	0.467538	1.11e-162	473	48		alpha-L-fucosidase precursor [Bacteroides thetaiotaomicron VPI-5482] [[AAO78076.1]]	GH29
UTBCD1_100	gi|52214185|dbj|BAD46778.1|	459	518	0.450157	1.41e-156	456	46		alpha-L-fucosidase precursor [Bacteroides fragilis YCH46] [[BAD46778.1]]	GH29
UTBCD1_100	gi|60491059|emb|CAH05807.1|	459	517	0.449288	1.9e-156	456	46		putative alpha-L-fucosidase protein [Bacteroides fragilis NCTC 9343] [[CAH05807.1]]	GH29
UTBCD1_101	gi|570744180|gb|AHF14692.1|	393	503	0.544375	2.74e-152	391	56		glycoside hydrolase [Niabella soli DSM 19437] [[AHF14692.1]]	GH88
UTBCD1_101	gi|430788282|gb|AGA78411.1|	367	487	0.527059	2.36e-147	366	55		thioredoxin domain protein [Echinicola vietnamensis DSM 17526] [[AGA78411.1]]	GH88
UTBCD1_98	gi|324318281|gb|ADY36172.1|	376	462	0.459477	1.09e-139	379	53		glycosyl hydrolase family 88 [Bacteroides salanitronis DSM 18170] [[ADY36172.1]]	GH105
UTBCD1_98	gi|324318287|gb|ADY36178.1|	383	450	0.447543	2.61e-136	384	51		glycoside hydrolase family 16 [Bacteroides salanitronis DSM 18170] [[ADY36178.1]]	GH16
UTBCD1_98	gi|149931526|gb|ABR38224.1|	377	446	0.443565	5.19e-135	380	52		conserved hypothetical protein [Bacteroides vulgatus ATCC 8482] [[ABR38224.1]]	GH105
UTBCD1_98	gi|671713374|gb|AII65647.1|	377	446	0.443565	7.01e-135	380	52		glycosyl hydrolase [Bacteroides dorei] [[AII65647.1]]	GH105
UTBCD1_99	gi|324318281|gb|ADY36172.1|	378	444	0.455519	2.32e-134	379	51		glycosyl hydrolase family 88 [Bacteroides salanitronis DSM 18170] [[ADY36172.1]]	GH105
UTBCD1_98	gi|671714429|gb|AII66701.1|	377	442	0.439586	7.67e-134	380	51		glycosyl hydrolase [Bacteroides dorei] [[AII66701.1]]	GH105
UTBCD1_99	gi|149931526|gb|ABR38224.1|	378	433	0.444233	5.53e-131	379	50		conserved hypothetical protein [Bacteroides vulgatus ATCC 8482] [[ABR38224.1]]	GH105
UTBCD1_99	gi|198271148|gb|EDY95418.1|	384	433	0.444233	5.53e-131	385	51		glycosyl hydrolase, family 88 [Bacteroides plebeius DSM 17135] [[EDY95418.1]]	GH105
UTBCD1_99	gi|671713374|gb|AII65647.1|	378	432	0.443207	7.46e-131	379	50		glycosyl hydrolase [Bacteroides dorei] [[AII65647.1]]	GH105
UTBCD1_99	gi|324318287|gb|ADY36178.1|	380	430	0.441156	4.49e-130	379	51		glycoside hydrolase family 16 [Bacteroides salanitronis DSM 18170] [[ADY36178.1]]	GH16
UTBCD1_119	gi|631785341|dbj|BAO76628.1|	377	484	0.55589	1.92e-146	375	52		dolichol-p-glucose synthetase [Winogradskyella sp. PG-2] [[BAO76628.1]]	GT2
UTBCD1_119	gi|430783699|gb|AGA68982.1|	377	478	0.548999	1.71e-144	375	53		glycosyl transferase [Desulfitobacterium dichloroeliminans LMG P-21439] [[AGA68982.1]]	GT2
UTBCD1_119	gi|427981851|gb|AFY79451.1|	380	466	0.535217	5.49e-141	374	54		glycosyl transferase [Pleurocapsa sp. PCC 7327] [[AFY79451.1]]	GT2
UTBCD1_119	gi|428243199|gb|AFZ08985.1|	379	465	0.534068	9.99e-141	377	54		glycosyl transferase family 2 [Oscillatoria nigro-viridis PCC 7112] [[AFZ08985.1]]	GT2
UTBCD1_119	gi|428684973|gb|AFZ54440.1|	380	463	0.531771	3.3e-140	370	53		glycosyl transferase family 2 [Cyanobacterium aponinum PCC 10605] [[AFZ54440.1]]	GT2
UTBCD1_150	gi|361063545|gb|AEW02537.1|	224	365	0.718722	1.86e-110	223	67		Monofunctional biosynthetic peptidoglycan transglycosylase [Niastella koreensis GR20-10] [[AEW02537.1]]	GT51
UTBCD1_141	gi|255343571|gb|ACU02897.1|	234	364	0.603869	2.51e-110	233	65		Cellulase [Pedobacter heparinus DSM 2366] [[ACU02897.1]]	CE4
UTBCD1_141	gi|255343571|gb|ACU02897.1|	234	364	0.603869	2.51e-110	233	65		Cellulase [Pedobacter heparinus DSM 2366] [[ACU02897.1]]	CE4
UTBCD1_150	gi|570745776|gb|AHF16288.1|	224	344	0.67737	3.2e-104	223	66		peptidoglycan transglycosylase [Niabella soli DSM 19437] [[AHF16288.1]]	GT51
UTBCD1_150	gi|256034672|gb|ACU58216.1|	222	309	0.608452	7.91e-94	224	59		monofunctional biosynthetic peptidoglycan transglycosylase [Chitinophaga pinensis DSM 2588] [[ACU58216.1]]	GT51
UTBCD1_150	gi|323437761|gb|ADX68225.1|	223	273	0.537564	6.47e-83	221	53		Monofunctional biosynthetic peptidoglycan transglycosylase [Weeksella virosa DSM 16922] [[ADX68225.1]]	GT51
UTBCD1_150	gi|403313819|gb|AFR36660.1|	213	248	0.488337	2.22e-75	211	51		Membrane carboxypeptidase	GT51
UTBCD1_175	gi|361063479|gb|AEW02471.1|	255	343	0.56618	7.85e-104	254	56		Lysozyme [Niastella koreensis GR20-10] [[AEW02471.1]]	GH25
UTBCD1_175	gi|570746041|gb|AHF16553.1|	242	314	0.518311	3.97e-95	241	54		glycosyl hydrolase family 25 [Niabella soli DSM 19437] [[AHF16553.1]]	GH25
UTBCD1_175	gi|256034751|gb|ACU58295.1|	248	303	0.500153	5.21e-92	250	53		glycoside hydrolase family 25 [Chitinophaga pinensis DSM 2588] [[ACU58295.1]]	GH25
UTBCD1_175	gi|379653223|gb|AFD06279.1|	246	258	0.425873	1.69e-78	244	47		lysozyme M1	GH25
UTBCD1_175	gi|255344327|gb|ACU03653.1|	215	244	0.402764	3.27e-74	215	47		glycoside hydrolase family 25 [Pedobacter heparinus DSM 2366] [[ACU03653.1]]	GH25
UTBCD1_305	gi|570745724|gb|AHF16236.1|	751	1200	0.709345	0	750	71		beta-D-glucoside glucohydrolase [Niabella soli DSM 19437] [[AHF16236.1]]	GH3
UTBCD1_305	gi|430788609|gb|AGA78738.1|	720	1190	0.703434	0	720	71		beta-glucosidase-like glycosyl hydrolase [Echinicola vietnamensis DSM 17526] [[AGA78738.1]]	GH3
UTBCD1_305	gi|29340883|gb|AAO78673.1|	757	1180	0.697522	0	768	68		periplasmic beta-glucosidase precursor [Bacteroides thetaiotaomicron VPI-5482] [[AAO78673.1]]	GH3
UTBCD1_305	gi|295086360|emb|CBK67883.1|	732	1180	0.697522	0	740	70		Beta-glucosidase-related glycosidases [Bacteroides xylanisolvens XB1A] [[CBK67883.1]]	GH3
UTBCD1_305	gi|146155681|gb|ABQ06535.1|	740	1180	0.697522	0	742	70		Candidate beta-glucosidase; Glycoside hydrolase family 3 [Flavobacterium johnsoniae UW101] [[ABQ06535.1]]	GH3
UTBCD1_303	gi|570745727|gb|AHF16239.1|	570	1050	0.734775	2.27000002467e-316	563	76		xylosidase [Niabella soli DSM 19437] [[AHF16239.1]]	GH43
UTBCD1_303	gi|387855783|gb|AFK03880.1|	592	1020	0.713782	2.09e-307	579	71		coagulation factor 5/8 type domain protein [Emticicia oligotrophica DSM 17448] [[AFK03880.1]]	GH43
UTBCD1_303	gi|361063337|gb|AEW02329.1|	570	1020	0.713782	2.82e-307	578	73		coagulation factor 5/8 type domain protein [Niastella koreensis GR20-10] [[AEW02329.1]]	GH43
UTBCD1_303	gi|332333439|gb|AEE50540.1|	587	1000	0.699786	2.44e-302	572	70		coagulation factor 5/8 type domain protein [Haliscomenobacter hydrossis DSM 1100] [[AEE50540.1]]	GH43
UTBCD1_303	gi|379655621|gb|AFD08677.1|	579	958	0.670395	3.22e-289	570	69		beta-xylosidase [Solitalea canadensis DSM 3403] [[AFD08677.1]]	GH43
UTBCD1_216	gi|570744718|gb|AHF15230.1|	473	880	0.776743	1.05e-265	472	76		glycogen synthase [Niabella soli DSM 19437] [[AHF15230.1]]	GT5
UTBCD1_301	gi|256040592|gb|ACU64136.1|	460	749	0.660861	4.43e-226	458	66		glycoside hydrolase family 30 [Chitinophaga pinensis DSM 2588] [[ACU64136.1]]	GH30_1
UTBCD1_301	gi|361063402|gb|AEW02394.1|	461	712	0.628215	4.89e-215	459	61		Glucosylceramidase [Niastella koreensis GR20-10] [[AEW02394.1]]	GH30_1
UTBCD1_301	gi|379653123|gb|AFD06179.1|	485	709	0.625568	2.94e-214	479	61		O-glycosyl hydrolase [Solitalea canadensis DSM 3403] [[AFD06179.1]]	GH30_1
UTBCD1_216	gi|255345957|gb|ACU05283.1|	471	705	0.622277	5.86e-213	467	62		glycogen/starch synthase, ADP-glucose type [Pedobacter heparinus DSM 2366] [[ACU05283.1]]	GT5
UTBCD1_216	gi|361059514|gb|AEV98505.1|	473	700	0.617864	2.12e-211	470	62		Glycogen synthase [Niastella koreensis GR20-10] [[AEV98505.1]]	GT5
UTBCD1_301	gi|670934765|gb|AII50724.1|	454	699	0.616745	2.86e-211	452	61		hypothetical protein N008_01840 [Hymenobacter sp. APR13] [[AII50724.1]]	GH30_1
UTBCD1_301	gi|586955688|gb|AHJ97422.1|	485	699	0.616745	3.86e-211	485	60		glycoside hydrolase family protein [Hymenobacter swuensis DY53] [[AHJ97422.1]]	GH30_1
UTBCD1_216	gi|256038616|gb|ACU62160.1|	473	659	0.581675	4.66e-199	470	58		glycogen/starch synthase, ADP-glucose type [Chitinophaga pinensis DSM 2588] [[ACU62160.1]]	GT5
UTBCD1_300	gi|345529370|emb|CCB69400.1|	472	652	0.599585	5.58e-197	477	59		Glycoside hydrolase precursor, family 30 [Flavobacterium branchiophilum FL-15] [[CCB69400.1]]	GH30_3
UTBCD1_300	gi|570745723|gb|AHF16235.1|	468	618	0.568318	7.59e-187	475	57		glucosylceramidase [Niabella soli DSM 19437] [[AHF16235.1]]	GH30_3
UTBCD1_300	gi|379652402|gb|AFD05458.1|	464	609	0.560041	5.47e-184	472	56		O-glycosyl hydrolase [Solitalea canadensis DSM 3403] [[AFD05458.1]]	GH30_3
UTBCD1_216	gi|146154910|gb|ABQ05764.1|	470	607	0.535776	1.81e-183	466	55		Candidate glycogen synthase; Glycosyltransferase family 5 [Flavobacterium johnsoniae UW101] [[ABQ05764.1]]	GT5
UTBCD1_300	gi|674271919|dbj|BAP31312.1|	448	607	0.558202	1.81e-183	448	60		glucosylceramidase [Chryseobacterium sp. StRB126] [[BAP31312.1]]	GH30_3
UTBCD1_300	gi|146153744|gb|ABQ04598.1|	472	592	0.544408	8.61e-179	467	57		Candidate beta-glycosidase; Glycoside hydrolase family 30 [Flavobacterium johnsoniae UW101] [[ABQ04598.1]]	GH30_3
UTBCD1_222	gi|361059472|gb|AEV98463.1|	646	1210	0.743451	0	645	75		1,4-alpha-glucan-branching enzyme [Niastella koreensis GR20-10] [[AEV98463.1]]	CBM48
UTBCD1_222	gi|361059472|gb|AEV98463.1|	646	1210	0.743451	0	645	75		1,4-alpha-glucan-branching enzyme [Niastella koreensis GR20-10] [[AEV98463.1]]	CBM48
UTBCD1_222	gi|570744712|gb|AHF15224.1|	654	1200	0.737306	0	653	74		glycogen branching protein [Niabella soli DSM 19437] [[AHF15224.1]]	CBM48
UTBCD1_222	gi|570744712|gb|AHF15224.1|	654	1200	0.737306	0	653	74		glycogen branching protein [Niabella soli DSM 19437] [[AHF15224.1]]	CBM48
UTBCD1_222	gi|256037019|gb|ACU60563.1|	629	956	0.587387	1.94e-288	628	62		1,4-alpha-glucan branching enzyme [Chitinophaga pinensis DSM 2588] [[ACU60563.1]]	CBM48
UTBCD1_219	gi|586955664|gb|AHJ97398.1|	627	798	0.542787	5.09e-241	627	54		alpha amylase [Hymenobacter swuensis DY53] [[AHJ97398.1]]	GH13
UTBCD1_219	gi|670937635|gb|AII53594.1|	627	794	0.540066	7.51e-240	627	53		hypothetical protein N008_16625 [Hymenobacter sp. APR13] [[AII53594.1]]	GH13
UTBCD1_219	gi|570744715|gb|AHF15227.1|	623	771	0.524422	1.05e-232	607	52		alpha-amylase [Niabella soli DSM 19437] [[AHF15227.1]]	GH13
UTBCD1_219	gi|384068154|emb|CCH01364.1|	603	759	0.51626	4.55e-229	597	52		alpha amylase catalytic region [Fibrella aestuarina BUZ 2] [[CCH01364.1]]	GH13
UTBCD1_219	gi|387857068|gb|AFK05165.1|	619	755	0.513539	6.72e-228	614	50		alpha amylase catalytic region [Emticicia oligotrophica DSM 17448] [[AFK05165.1]]	GH13
UTBCD1_1464	gi|387855484|gb|AFK03581.1|	355	455	0.547383	9.71e-138	354	53		glycoside hydrolase family 18 [Emticicia oligotrophica DSM 17448] [[AFK03581.1]]	GH18
UTBCD1_1464	gi|361061745|gb|AEW00737.1|	338	446	0.536555	5.19e-135	337	54		Chitinase [Niastella koreensis GR20-10] [[AEW00737.1]]	GH18
UTBCD1_1464	gi|326550862|gb|ADZ79247.1|	358	439	0.528134	8.4e-133	357	50		Chitinase [Sphingobacterium sp. 21] [[ADZ79247.1]]	GH18
UTBCD1_1464	gi|379652678|gb|AFD05734.1|	343	428	0.514901	1.49e-129	342	52		chitinase [Solitalea canadensis DSM 3403] [[AFD05734.1]]	GH18
UTBCD1_1464	gi|146156902|gb|ABQ07756.1|	365	428	0.514901	2e-129	364	50		Candidate chitinase; Glycoside hydrolase family 18 [Flavobacterium johnsoniae UW101] [[ABQ07756.1]]	GH18
UTBCD1_1478	gi|256035835|gb|ACU59379.1|	263	334	0.513822	2.31e-101	263	52		putative esterase [Chitinophaga pinensis DSM 2588] [[ACU59379.1]]	CE1
UTBCD1_1478	gi|283820387|gb|ADB42225.1|	272	333	0.512284	7.63e-101	270	51		putative esterase [Spirosoma linguale DSM 74] [[ADB42225.1]]	CE1
UTBCD1_1478	gi|336304327|gb|AEI47429.1|	264	333	0.512284	7.63e-101	262	51		esterase [Runella slithyformis DSM 19594] [[AEI47429.1]]	CE1
UTBCD1_1478	gi|254952201|gb|ACT96901.1|	272	331	0.509207	2.53e-100	271	50		putative esterase [Dyadobacter fermentans DSM 18053] [[ACT96901.1]]	CE1
UTBCD1_1478	gi|312441848|gb|ADQ78204.1|	272	325	0.499977	1.66e-98	270	49		esterase [Paludibacter propionicigenes WB4] [[ADQ78204.1]]	CE1
UTBCD1_1323	gi|570746035|gb|AHF16547.1|	967	1270	0.582272	0	971	59		beta-lactamase [Niabella soli DSM 19437] [[AHF16547.1]]	GH3
UTBCD1_1323	gi|361063874|gb|AEW02866.1|	959	1150	0.527254	0	963	53		Beta-N-acetylhexosaminidase [Niastella koreensis GR20-10] [[AEW02866.1]]	GH3
UTBCD1_1323	gi|379653101|gb|AFD06157.1|	965	1110	0.508915	0	968	52		beta-glucosidase-like glycosyl hydrolase [Solitalea canadensis DSM 3403] [[AFD06157.1]]	GH3
UTBCD1_1323	gi|256034793|gb|ACU58337.1|	938	1050	0.481406	1.69000000944e-316	951	50		beta-lactamase [Chitinophaga pinensis DSM 2588] [[ACU58337.1]]	GH3
UTBCD1_1237	gi|116225728|gb|ABJ84437.1|	406	591	0.549402	1.57e-178	404	58		glycoside hydrolase, family 29	GH29
UTBCD1_1226	gi|675104212|gb|AIL45505.1|	252	399	0.64163	7.52e-121	251	64		Beta-glucanase [Elizabethkingia anophelis NUHP1] [[AIL45505.1]]	GH16
UTBCD1_1226	gi|671713957|gb|AII66229.1|	244	343	0.551577	4.31e-104	242	59		beta-glucanase [Bacteroides dorei] [[AII66229.1]]	GH16
UTBCD1_1226	gi|656328954|emb|CDN32442.1|	261	340	0.546753	4.72e-103	259	56		Beta-glucanase [Rikenellaceae bacterium M3] [[CDN32442.1]]	GH16
UTBCD1_1226	gi|363408358|gb|AEW22044.1|	258	339	0.545144	6.37e-103	258	58		glycosyl hydrolase family 16 [Tannerella forsythia ATCC 43037] [[AEW22044.1]]	GH16
UTBCD1_1226	gi|149931076|gb|ABR37774.1|	244	336	0.54032	5.17e-102	242	58		glycoside hydrolase family 16, candidate beta-glycosidase [Bacteroides vulgatus ATCC 8482] [[ABR37774.1]]	GH16
UTBCD1_1268	gi|361061641|gb|AEW00633.1|	610	815	0.553534	4.36e-246	606	57		Beta-N-acetylhexosaminidase [Niastella koreensis GR20-10] [[AEW00633.1]]	GH20
UTBCD1_1268	gi|255346521|gb|ACU05847.1|	609	734	0.49852	1.56e-221	608	51		Beta-N-acetylhexosaminidase [Pedobacter heparinus DSM 2366] [[ACU05847.1]]	GH20
UTBCD1_1268	gi|534500985|gb|AGU10321.1|	609	727	0.493766	1.87e-219	607	50		Glycosyl hydrolase family 20, catalytic domain [uncultured organism] [[AGU10321.1]]	GH20
UTBCD1_1268	gi|570744384|gb|AHF14896.1|	627	701	0.476107	8.65e-212	623	48		beta-N-acetylhexosaminidase [Niabella soli DSM 19437] [[AHF14896.1]]	GH20
UTBCD1_1268	gi|256035750|gb|ACU59294.1|	608	661	0.44894	1.41e-199	591	48		Beta-N-acetylhexosaminidase [Chitinophaga pinensis DSM 2588] [[ACU59294.1]]	GH20
UTBCD1_1275	gi|342351712|gb|AEL24242.1|	241	265	0.452316	1.9e-80	239	50		glucosamine/galactosamine-6-phosphate isomerase [Cyclobacterium marinum DSM 745] [[AEL24242.1]]	CE9
UTBCD1_1361	gi|361059351|gb|AEV98342.1|	329	510	0.668265	4.15e-154	328	65		glycosyl transferase family 9 [Niastella koreensis GR20-10] [[AEV98342.1]]	GT9
UTBCD1_1361	gi|110280765|gb|ABG58951.1|	331	434	0.56868	1.67e-131	328	57		heptosyltransferase-related protein, glycosyltransferase family 9 protein [Cytophaga hutchinsonii ATCC 33406] [[ABG58951.1]]	GT9
UTBCD1_1361	gi|586957141|gb|AHJ98875.1|	327	396	0.518888	4.52e-120	324	53		heptosyltransferase family protein [Hymenobacter swuensis DY53] [[AHJ98875.1]]	GT9
UTBCD1_1361	gi|384066313|emb|CCG99523.1|	327	396	0.518888	4.52e-120	325	51		glycosyl transferase family 9 [Fibrella aestuarina BUZ 2] [[CCG99523.1]]	GT9
UTBCD1_1361	gi|390528852|gb|AFM04582.1|	329	389	0.509716	7.31e-118	345	51		ADP-heptose:LPS heptosyltransferase [Flexibacter litoralis DSM 6794] [[AFM04582.1]]	GT9
UTBCD1_2676	gi|610422199|gb|AHW59403.1|	375	381	0.440663	1.59e-115	373	44		a-glycosyltransferase [Draconibacterium orientale] [[AHW59403.1]]	GT4
UTBCD1_2676	gi|110280021|gb|ABG58207.1|	373	366	0.423314	5.62e-111	371	44		a-glycosyltransferase, glycosyltransferase family 4 protein [Cytophaga hutchinsonii ATCC 33406] [[ABG58207.1]]	GT4
UTBCD1_2676	gi|378575511|gb|AFC24512.1|	372	360	0.416374	3.7e-109	370	43		a-glycosyltransferase [Saprospira grandis str. Lewin] [[AFC24512.1]]	GT4
UTBCD1_2676	gi|359348408|gb|AEV32827.1|	375	355	0.410591	9.94e-108	371	42		glycosyltransferase [Owenweeksia hongkongensis DSM 17368] [[AEV32827.1]]	GT4
UTBCD1_2171	gi|332337220|gb|AEE54321.1|	310	325	0.4696	1.66e-98	308	45		riboflavin biosynthesis protein RibF [Haliscomenobacter hydrossis DSM 1100] [[AEE54321.1]]	GT2
UTBCD1_2207	gi|570744428|gb|AHF14940.1|	271	513	0.823805	5.12e-155	270	80		starch synthase [Niabella soli DSM 19437] [[AHF14940.1]]	GT5
UTBCD1_2207	gi|361058905|gb|AEV97896.1|	269	504	0.809352	2.03e-152	268	82		Starch synthase [Niastella koreensis GR20-10] [[AEV97896.1]]	GT5
UTBCD1_2207	gi|256037608|gb|ACU61152.1|	269	425	0.682489	1.21e-128	269	68		Starch synthase [Chitinophaga pinensis DSM 2588] [[ACU61152.1]]	GT5
UTBCD1_2193	gi|110281844|gb|ABG60030.1|	373	383	0.442089	6.5e-116	373	43		a-glycosyltransferase-related protein, glycosyltransferase family 4 protein [Cytophaga hutchinsonii ATCC 33406] [[ABG60030.1]]	GT4
UTBCD1_2193	gi|327319091|gb|AEA43583.1|	369	365	0.421312	1.38e-110	369	45		glycosyl transferase group 1 [Fluviicola taffensis DSM 16823] [[AEA43583.1]]	GT4
UTBCD1_2207	gi|255343033|gb|ACU02359.1|	268	317	0.509057	4.89e-96	265	50		Starch synthase [Pedobacter heparinus DSM 2366] [[ACU02359.1]]	GT5
UTBCD1_2207	gi|324974375|gb|ADY53359.1|	270	311	0.499422	1.77e-94	267	47		glycogen synthase	GT5
UTBCD1_2235	gi|332331261|gb|AEE48362.1|	618	827	0.54562	1e-249	615	55		pullulanase, type I [Haliscomenobacter hydrossis DSM 1100] [[AEE48362.1]]	GH13_14
UTBCD1_2235	gi|326542781|gb|ADZ84640.1|	615	755	0.498118	6.72e-228	611	52		pullulanase, type I [Clostridium lentocellum DSM 5427] [[ADZ84640.1]]	CBM41
UTBCD1_2235	gi|326542781|gb|ADZ84640.1|	615	755	0.498118	6.72e-228	611	52		pullulanase, type I [Clostridium lentocellum DSM 5427] [[ADZ84640.1]]	CBM41
UTBCD1_2235	gi|326542781|gb|ADZ84640.1|	615	755	0.498118	6.72e-228	611	52		pullulanase, type I [Clostridium lentocellum DSM 5427] [[ADZ84640.1]]	CBM41
UTBCD1_2235	gi|312442645|gb|ADQ79001.1|	608	744	0.49086	8.82e-225	606	52		pullulanase, type I [Paludibacter propionicigenes WB4] [[ADQ79001.1]]	GH13_14
UTBCD1_2271	gi|361059911|gb|AEV98902.1|	900	1220	0.577601	0	895	57		4-alpha-glucanotransferase [Niastella koreensis GR20-10] [[AEV98902.1]]	CBM20
UTBCD1_2271	gi|361059911|gb|AEV98902.1|	900	1220	0.577601	0	895	57		4-alpha-glucanotransferase [Niastella koreensis GR20-10] [[AEV98902.1]]	CBM20
UTBCD1_2271	gi|312442689|gb|ADQ79045.1|	900	1030	0.487647	2.65e-311	897	50		4-alpha-glucanotransferase [Paludibacter propionicigenes WB4] [[ADQ79045.1]]	CBM20
UTBCD1_2271	gi|312442689|gb|ADQ79045.1|	900	1030	0.487647	2.65e-311	897	50		4-alpha-glucanotransferase [Paludibacter propionicigenes WB4] [[ADQ79045.1]]	CBM20
UTBCD1_2271	gi|570744477|gb|AHF14989.1|	900	1030	0.487647	5.28e-310	894	50		4-alpha-glucanotransferase [Niabella soli DSM 19437] [[AHF14989.1]]	CBM20
UTBCD1_2284	gi|361061333|gb|AEW00325.1|	816	1530	0.80905	0	815	79		glycosyl hydrolase, family 9 [Niastella koreensis GR20-10] [[AEW00325.1]]	GH9
UTBCD1_2584	gi|361062308|gb|AEW01300.1|	761	1270	0.715171	0	764	70		penicillin-binding protein 1C [Niastella koreensis GR20-10] [[AEW01300.1]]	GT51
UTBCD1_2584	gi|387855096|gb|AFK03193.1|	771	906	0.510193	1.69e-273	774	51		penicillin-binding protein 1C [Emticicia oligotrophica DSM 17448] [[AFK03193.1]]	GT51
UTBCD1_2584	gi|254950407|gb|ACT95107.1|	753	889	0.50062	1.97e-268	754	52		penicillin-binding protein 1C [Dyadobacter fermentans DSM 18053] [[ACT95107.1]]	GT51
UTBCD1_2284	gi|319418047|gb|ADV45158.1|	795	886	0.468509	2.16e-267	797	48		glycosyl hydrolase, family 9 [Bacteroides helcogenes P 36-108] [[ADV45158.1]]	GH9
UTBCD1_2584	gi|336304827|gb|AEI47929.1|	748	867	0.488231	1.12e-261	745	51		penicillin-binding protein 1C [Runella slithyformis DSM 19594] [[AEI47929.1]]	GT51
UTBCD1_2284	gi|610423403|gb|AHW60607.1|	794	853	0.451059	1.2e-257	794	48		glycosyl hydrolase family 9 [Draconibacterium orientale] [[AHW60607.1]]	GH9
UTBCD1_2584	gi|586954550|gb|AHJ96284.1|	756	838	0.4719	4.21e-253	759	48		penicillin-binding protein 1C [Hymenobacter swuensis DY53] [[AHJ96284.1]]	GT51
UTBCD1_2284	gi|333494672|gb|AEF56867.1|	773	822	0.434666	4.91e-248	769	46		putative glycosyl hydrolase [synthetic construct] [[AEF56867.1]]	GH9
UTBCD1_2283	gi|283817528|gb|ADB39366.1|	367	427	0.493124	3.64e-129	364	49		Chitinase [Spirosoma linguale DSM 74] [[ADB39366.1]]	GH18
UTBCD1_2283	gi|254949601|gb|ACT94301.1|	346	420	0.48504	4.37e-127	342	54		glycoside hydrolase family 18 [Dyadobacter fermentans DSM 18053] [[ACT94301.1]]	GH18
UTBCD1_2283	gi|384069532|emb|CCH02742.1|	348	410	0.473492	4.25e-124	345	50		Chitinase [Fibrella aestuarina BUZ 2] [[CCH02742.1]]	GH18
UTBCD1_2287	gi|147838354|emb|CAN61133.1|	83	91.8	0.414802	9.57e-24	82	45		hypothetical protein VITISV_039575 [Vitis vinifera] [[CAN61133.1]]	GH36
UTBCD1_2510	gi|570745075|gb|AHF15587.1|	797	1140	0.625326	0	804	62		peptidoglycan glycosyltransferase [Niabella soli DSM 19437] [[AHF15587.1]]	GT51
UTBCD1_2510	gi|361057778|gb|AEV96769.1|	796	1050	0.575958	5.09000015151e-317	795	58		Peptidoglycan glycosyltransferase [Niastella koreensis GR20-10] [[AEV96769.1]]	GT51
UTBCD1_2510	gi|361063605|gb|AEW02597.1|	703	829	0.454733	2.25e-250	711	53		Peptidoglycan glycosyltransferase [Niastella koreensis GR20-10] [[AEW02597.1]]	GT51
UTBCD1_2510	gi|256040469|gb|ACU64013.1|	740	752	0.412496	3e-227	747	48		glycosyl transferase family 51 [Chitinophaga pinensis DSM 2588] [[ACU64013.1]]	GT51
UTBCD1_2532	gi|570744010|gb|AHF14522.1|	314	467	0.640669	3.02e-141	318	65		glycosyl transferase family 2 [Niabella soli DSM 19437] [[AHF14522.1]]	GT2
UTBCD1_2532	gi|361057917|gb|AEV96908.1|	314	463	0.635182	3.3e-140	313	61		glycosyl transferase family 2 [Niastella koreensis GR20-10] [[AEV96908.1]]	GT2
UTBCD1_2532	gi|336304355|gb|AEI47457.1|	300	364	0.499365	2.51e-110	305	53		glycosyl transferase family 2 [Runella slithyformis DSM 19594] [[AEI47457.1]]	GT2
UTBCD1_2532	gi|379653849|gb|AFD06905.1|	315	361	0.49525	2.74e-109	313	51		putative glycosyltransferase [Solitalea canadensis DSM 3403] [[AFD06905.1]]	GT2
UTBCD1_2532	gi|326551319|gb|ADZ79704.1|	313	360	0.493878	3.7e-109	311	49		glycosyl transferase family 2 [Sphingobacterium sp. 21] [[ADZ79704.1]]	GT2

## Sheet: CFX1
#query	target	q_length	bitscore	bsr	expect	aln_length	identity	ec	product	group			#query	location	product	group	expression (RPKM)
UTCFX1_2439	gi|145046928|gb|ABP33555.1|	463	613	0.564846	3.73e-185	465	57		glycosyl transferase, family 2 [Polynucleobacter necessarius subsp. asymbioticus QLW-P1DMWA-1] [[ABP33555.1]]	GT2			UTCFX1_2149	Cytoplasmic	LmbE family protein [Roseiflexus sp. RS-1] [[ABQ91761.1]]	CE14	18.3055
UTCFX1_2439	gi|22002550|gb|AAM82701.1|	458	523	0.481916	3.51e-158	466	50		unknown [Synechococcus elongatus PCC 7942] [[AAM82701.1]]	GT2			UTCFX1_1610	InnerMembrane	putative glycosyltransferase [Anaerolinea thermophila UNI-1] [[BAJ62500.1]]	GT2	17.199
UTCFX1_2439	gi|56685317|dbj|BAD78539.1|	458	521	0.480073	1.16e-157	466	50		probable glycosyltransferase [Synechococcus elongatus PCC 6301] [[BAD78539.1]]	GT2			UTCFX1_1724	Cytoplasmic	4-alpha-glucanotransferase [Anaerolinea thermophila UNI-1] [[BAJ64129.1]]	GH77	13.1673
UTCFX1_2439	gi|553881860|gb|AGY57302.1|	464	521	0.480073	1.57e-157	469	49		glycosyl transferase family 2 [Gloeobacter kilaueensis JS1] [[AGY57302.1]]	GT2			UTCFX1_1644	Cytoplasmic	glycosidase [Anaerolinea thermophila UNI-1] [[BAJ62571.1]]	GH1	12.0741
UTCFX1_2439	gi|35213347|dbj|BAC90719.1|	464	516	0.475466	4.26e-156	470	48		gll2778 [Gloeobacter violaceus PCC 7421] [[BAC90719.1]]	GT2			UTCFX1_1055	Cytoplasmic	putative glycosyltransferase [Caldilinea aerophila DSM 14535 = NBRC 104270] [[BAL98736.1]]	GT81	11.7074
UTCFX1_2389	gi|381384849|dbj|BAM01666.1|	396	507	0.581727	1.72e-153	396	55		putative glycosyltransferase [Caldilinea aerophila DSM 14535 = NBRC 104270] [[BAM01666.1]]	GT2			UTCFX1_1664	InnerMembrane	Glycosyltransferase involved in cell wall biogenesis [Magnetospirillum magneticum AMB-1] [[BAE52478.1]]	GT2	11.323
UTCFX1_2389	gi|156231799|gb|ABU56582.1|	396	455	0.522063	1.36e-137	393	52		glycosyl transferase family 2 [Roseiflexus castenholzii DSM 13941] [[ABU56582.1]]	GT2			UTCFX1_782	InnerMembrane	putative glycosyltransferase [Anaerolinea thermophila UNI-1] [[BAJ64040.1]]	GT2	10.8684
UTCFX1_2389	gi|148570420|gb|ABQ92565.1|	396	447	0.512884	2.23e-135	393	51		glycosyl transferase, family 2 [Roseiflexus sp. RS-1] [[ABQ92565.1]]	GT2			UTCFX1_1269	Cytoplasmic	putative glycosyltransferase [Anaerolinea thermophila UNI-1] [[BAJ62688.1]]	GT2	9.86829
UTCFX1_2389	gi|163670591|gb|ABY36957.1|	396	447	0.512884	3.01e-135	393	51		glycosyl transferase family 2 [Chloroflexus aurantiacus J-10-fl] [[ABY36957.1]]	GT2			UTCFX1_2030	InnerMembrane	glycosyl transferase family 2 [Herpetosiphon aurantiacus DSM 785] [[ABX06219.1]]	GT2	9.41481
UTCFX1_2389	gi|222451175|gb|ACM55441.1|	396	447	0.512884	3.01e-135	393	51		glycosyl transferase family 2 [Chloroflexus sp. Y-400-fl] [[ACM55441.1]]	GT2			UTCFX1_594	Cytoplasmic	alpha amylase catalytic region [Roseiflexus castenholzii DSM 13941] [[ABU58163.1]]	GH13	9.40027
UTCFX1_1575	gi|319993903|dbj|BAJ62674.1|	315	474	0.665713	2.51e-143	316	65		putative glycosyltransferase [Anaerolinea thermophila UNI-1] [[BAJ62674.1]]	GT2			UTCFX1_2112	Cytoplasmic	alpha amylase catalytic region [Chloroherpeton thalassium ATCC 35110] [[ACF14875.1]]	GH13	9.30824
UTCFX1_1610	gi|319993729|dbj|BAJ62500.1|	310	540	0.785176	2.9e-163	309	73		putative glycosyltransferase [Anaerolinea thermophila UNI-1] [[BAJ62500.1]]	GT2			UTCFX1_1943	Cytoplasmic	probable glycosyltransferase [Thiobacillus denitrificans ATCC 25259] [[AAZ97737.1]]	GT4	8.94866
UTCFX1_1610	gi|371910575|dbj|BAL44390.1|	309	535	0.777906	1.06e-161	308	74		glycosyl transferase family protein [uncultured bacterium] [[BAL44390.1]]	GT2			UTCFX1_602	Cytoplasmic	starch phosphorylase [uncultured Chloroflexi bacterium] [[BAL53514.1]]	GT35	8.74006
UTCFX1_1610	gi|374853686|dbj|BAL56588.1|	309	535	0.777906	1.06e-161	308	74		glycosyl transferase family protein [uncultured Chloroflexi bacterium] [[BAL56588.1]]	GT2			UTCFX1_1722	Cytoplasmic	starch synthase [uncultured Chloroflexi bacterium] [[BAL56930.1]]	GT5	8.73938
UTCFX1_1610	gi|219544692|gb|ACL26430.1|	304	433	0.629595	6.01e-131	307	61		glycosyl transferase family 2 [Chloroflexus aggregans DSM 9485] [[ACL26430.1]]	GT2			UTCFX1_2093	Cytoplasmic	monogalactosyldiacylglycerol synthase family protein [Anaerolinea thermophila UNI-1] [[BAJ62103.1]]	GT28	8.50087
UTCFX1_1610	gi|381383300|dbj|BAM00117.1|	303	433	0.629595	6.01e-131	302	59		putative glycosyltransferase [Caldilinea aerophila DSM 14535 = NBRC 104270] [[BAM00117.1]]	GT2			UTCFX1_1056	Cytoplasmic	putative glycosyltransferase [Caldilinea aerophila DSM 14535 = NBRC 104270] [[BAL98735.1]]	GT4	8.38877
UTCFX1_1644	gi|319993800|dbj|BAJ62571.1|	373	514	0.550342	1.42e-155	373	58		glycosidase [Anaerolinea thermophila UNI-1] [[BAJ62571.1]]	GH1			UTCFX1_2013	InnerMembrane	glycosidase [Anaerolinea thermophila UNI-1] [[BAJ63366.1]]	GH3	8.33753
UTCFX1_1438	gi|319993900|dbj|BAJ62671.1|	367	395	0.462185	1.3e-119	363	48		putative glycosyltransferase [Anaerolinea thermophila UNI-1] [[BAJ62671.1]]	GT4			UTCFX1_1058	Cytoplasmic	putative sucrose phosphorylase [Caldilinea aerophila DSM 14535 = NBRC 104270] [[BAL99026.1]]	GH13_18	8.13692
UTCFX1_1664	gi|82947614|dbj|BAE52478.1|	308	345	0.483067	1.26e-104	305	50		Glycosyltransferase involved in cell wall biogenesis [Magnetospirillum magneticum AMB-1] [[BAE52478.1]]	GT2			UTCFX1_996	Cytoplasmic	putative glycosyltransferase [Anaerolinea thermophila UNI-1] [[BAJ62133.1]]	GT2	8.09648
UTCFX1_1664	gi|566557319|emb|CDL00544.1|	308	340	0.476066	3.42e-103	307	48		conserved protein of unknown function [Magnetospirillum gryphiswaldense MSR-1 v2] [[CDL00544.1]]	GT2			UTCFX1_1948	Cytoplasmic	protein of unknown function DUF1972 [Desulfotomaculum kuznetsovii DSM 6115] [[AEG15641.1]]	GT4	7.62991
UTCFX1_1664	gi|578038165|emb|CCQ75166.1|	315	314	0.439661	2.25e-95	313	48		putative GT2 : distantly related to DP-Man: Dol-P b-mannosyltransferase [Magnetospira sp. QH-2] [[CCQ75166.1]]	GT2			UTCFX1_1983	InnerMembrane	putative glycosyltransferase [Anaerolinea thermophila UNI-1] [[BAJ64290.1]]	GT2	7.44288
UTCFX1_1664	gi|68347091|gb|AAY94697.1|	311	313	0.438261	7.48e-95	309	44		glycosyltransferase, group 2 family [Pseudomonas protegens Pf-5] [[AAY94697.1]]	GT2			UTCFX1_2439	InnerMembrane	glycosyl transferase, family 2 [Polynucleobacter necessarius subsp. asymbioticus QLW-P1DMWA-1] [[ABP33555.1]]	GT2	7.26244
UTCFX1_1664	gi|327378662|gb|AEA70012.1|	310	310	0.43406	4.52e-94	308	44		Glycosyl Transferase, GT2 family [Pseudomonas brassicacearum subsp. brassicacearum NFM421] [[AEA70012.1]]	GT2			UTCFX1_1087	Cytoplasmic	glycosyl transferase family 2 [uncultured Chloroflexi bacterium] [[BAL55650.1]]	GT2	7.06258
UTCFX1_1468	gi|319995593|dbj|BAJ64364.1|	349	412	0.53469	8e-125	349	53		UDP-N-acetylglucosamine--N-acetylmuramyl-	GT28			UTCFX1_2350	InnerMembrane	putative glycosyltransferase [Anaerolinea thermophila UNI-1] [[BAJ62096.1]]	GT4	7.04893
UTCFX1_1410	gi|374850047|dbj|BAL53046.1|	309	515	0.720663	1.05e-155	308	70		hypothetical conserved protein [uncultured Chloroflexi bacterium] [[BAL53046.1]]	GT2			UTCFX1_1016	Periplasmic	penicillin-binding protein [Anaerolinea thermophila UNI-1] [[BAJ65076.1]]	GT51	6.95739
UTCFX1_1410	gi|319995026|dbj|BAJ63797.1|	309	507	0.709468	1.72e-153	309	67		putative glycosyltransferase [Anaerolinea thermophila UNI-1] [[BAJ63797.1]]	GT2			UTCFX1_845	Cytoplasmic	putative glycosyltransferase [Anaerolinea thermophila UNI-1] [[BAJ62275.1]]	GT4	6.95013
UTCFX1_1410	gi|218165417|gb|ACK64154.1|	289	398	0.556939	1.6e-120	289	59		glycosyl transferase family 2 [Cyanothece sp. PCC 8801] [[ACK64154.1]]	GT2			UTCFX1_1575	Cytoplasmic	putative glycosyltransferase [Anaerolinea thermophila UNI-1] [[BAJ62674.1]]	GT2	6.91367
UTCFX1_1410	gi|256588130|gb|ACU99016.1|	289	398	0.556939	1.6e-120	289	59		glycosyl transferase family 2 [Cyanothece sp. PCC 8802] [[ACU99016.1]]	GT2			UTCFX1_866	InnerMembrane	glycosyl transferase family 1 [uncultured Chloroflexi bacterium] [[BAL54649.1]]	GT4	6.81194
UTCFX1_1410	gi|1653141|dbj|BAA18057.1|	289	371	0.519157	2.59e-112	289	55		slr2120 [Synechocystis sp. PCC 6803] [[BAA18057.1]]	GT2			UTCFX1_1057	Cytoplasmic	hypothetical protein STHERM_c12790 [Spirochaeta thermophila DSM 6192] [[ADN02220.1]]	GT4	6.72427
UTCFX1_1238	gi|85723531|gb|ABC78474.1|	407	544	0.599434	1.95e-164	406	58		glycosyltransferase [Syntrophus aciditrophicus SB] [[ABC78474.1]]	GT4			UTCFX1_1468	InnerMembrane	UDP-N-acetylglucosamine--N-acetylmuramyl-	GT28	6.65284
UTCFX1_1238	gi|319993440|dbj|BAJ62211.1|	401	398	0.438557	1.18e-120	393	47		putative glycosyltransferase [Anaerolinea thermophila UNI-1] [[BAJ62211.1]]	GT4			UTCFX1_1273	InnerMembrane	putative glycosyltransferase [Anaerolinea thermophila UNI-1] [[BAJ62692.1]]	GT2	6.61484
UTCFX1_1238	gi|374851424|dbj|BAL54385.1|	407	385	0.424232	1.75e-116	399	44		glycosyl transferase family protein [uncultured Chloroflexi bacterium] [[BAL54385.1]]	GT4			UTCFX1_1238	InnerMembrane	glycosyltransferase [Syntrophus aciditrophicus SB] [[ABC78474.1]]	GT4	6.47693
UTCFX1_1269	gi|319993917|dbj|BAJ62688.1|	305	363	0.514833	4.24e-110	305	51		putative glycosyltransferase [Anaerolinea thermophila UNI-1] [[BAJ62688.1]]	GT2			UTCFX1_2389	InnerMembrane	putative glycosyltransferase [Caldilinea aerophila DSM 14535 = NBRC 104270] [[BAM01666.1]]	GT2	6.43427
UTCFX1_1273	gi|319993921|dbj|BAJ62692.1|	253	412	0.673331	1.08e-124	253	66		putative glycosyltransferase [Anaerolinea thermophila UNI-1] [[BAJ62692.1]]	GT2			UTCFX1_2153	InnerMembrane	orfA108 [Aneurinibacillus thermoaerophilus] [[AAO06354.1]]	GT2	6.41654
UTCFX1_1203	gi|374850032|dbj|BAL53031.1|	390	526	0.593782	5.79e-159	389	57		glycosyl transferase family 1 [uncultured Chloroflexi bacterium] [[BAL53031.1]]	GT4			UTCFX1_1203	Cytoplasmic	glycosyl transferase family 1 [uncultured Chloroflexi bacterium] [[BAL53031.1]]	GT4	5.8962
UTCFX1_1203	gi|374851819|dbj|BAL54768.1|	390	516	0.582493	4.26e-156	389	57		glycosyl transferase family 1 [uncultured Chloroflexi bacterium] [[BAL54768.1]]	GT4			UTCFX1_2249	Cytoplasmic	LmbE family protein [uncultured Chloroflexi bacterium] [[BAL54767.1]]	CE14	5.89228
UTCFX1_1087	gi|374852724|dbj|BAL55650.1|	313	505	0.710115	1.04e-152	312	70		glycosyl transferase family 2 [uncultured Chloroflexi bacterium] [[BAL55650.1]]	GT2			UTCFX1_779	InnerMembrane	putative glycosyltransferase [Anaerolinea thermophila UNI-1] [[BAJ64985.1]]	GT2	5.79485
UTCFX1_1087	gi|319993880|dbj|BAJ62651.1|	313	487	0.684804	3.09e-147	311	68		putative glycosyltransferase [Anaerolinea thermophila UNI-1] [[BAJ62651.1]]	GT2			UTCFX1_1869	Cytoplasmic	LmbE family protein [Chloroflexus aurantiacus J-10-fl] [[ABY35452.1]]	CE14	5.63077
UTCFX1_1087	gi|225644864|gb|ACO03050.1|	314	410	0.576529	3.59e-124	312	54		undecaprenyl-phosphate 4-deoxy-4-formamido-L-arabinose transferase	GT2			UTCFX1_843	Cytoplasmic	putative glycosyltransferase [Anaerolinea thermophila UNI-1] [[BAJ64341.1]]	GT4	5.23094
UTCFX1_1087	gi|188932519|gb|ACD67149.1|	312	403	0.566686	5.89e-122	315	56		glycosyl transferase family 2 [Sulfurihydrogenibium sp. YO3AOP1] [[ACD67149.1]]	GT2			UTCFX1_1410	Cytoplasmic	hypothetical conserved protein [uncultured Chloroflexi bacterium] [[BAL53046.1]]	GT2	5.08703
UTCFX1_1087	gi|118503707|gb|ABL00190.1|	313	396	0.556843	5.3e-120	311	56		glycosyl transferase, family 2 [Pelobacter propionicus DSM 2379] [[ABL00190.1]]	GT2			UTCFX1_1438	Cytoplasmic	putative glycosyltransferase [Anaerolinea thermophila UNI-1] [[BAJ62671.1]]	GT4	5.04846
UTCFX1_996	gi|319993362|dbj|BAJ62133.1|	238	324	0.591536	3.06e-98	238	57		putative glycosyltransferase [Anaerolinea thermophila UNI-1] [[BAJ62133.1]]	GT2			UTCFX1_1839	Cytoplasmic	putative glycosyltransferase [Anaerolinea thermophila UNI-1] [[BAJ62207.1]]	GT4	4.9358
UTCFX1_996	gi|381382761|dbj|BAL99577.1|	233	287	0.523984	4.92e-87	240	53		putative glycosyltransferase [Caldilinea aerophila DSM 14535 = NBRC 104270] [[BAL99577.1]]	GT2			UTCFX1_286	InnerMembrane	glycoside hydrolase clan GH-D [Meiothermus ruber DSM 1279] [[ADD29559.1]]	GH36	16.7029
UTCFX1_996	gi|269788885|gb|ACZ41026.1|	236	233	0.425394	7.08e-71	247	43		glycosyl transferase family 2 [Thermobaculum terrenum ATCC BAA-798] [[ACZ41026.1]]	GT2			UTCFX1_1704	InnerMembrane	glycosyltransferase [Sulfuritalea hydrogenivorans sk43H] [[BAO30565.1]]	GT2	4.87618
UTCFX1_1016	gi|319996305|dbj|BAJ65076.1|	1057	1280	0.519534	0	1073	55		penicillin-binding protein [Anaerolinea thermophila UNI-1] [[BAJ65076.1]]	GT51			UTCFX1_2080	Cytoplasmic	glycosyl transferase family 2 [Chloroflexus aurantiacus J-10-fl] [[ABY34377.1]]	GT2	2.44073
UTCFX1_1055	gi|381381920|dbj|BAL98736.1|	576	764	0.570642	9.21e-231	579	59		putative glycosyltransferase [Caldilinea aerophila DSM 14535 = NBRC 104270] [[BAL98736.1]]	GT81
UTCFX1_1058	gi|381382210|dbj|BAL99026.1|	515	689	0.521547	3.22e-208	527	57		putative sucrose phosphorylase [Caldilinea aerophila DSM 14535 = NBRC 104270] [[BAL99026.1]]	GH13_18
UTCFX1_1058	gi|372101350|gb|AEX85254.1|	552	639	0.483699	5.66e-193	553	53		glycosidase [Marinitoga piezophila KA3] [[AEX85254.1]]	GH13_18
UTCFX1_1058	gi|296849567|gb|ADH62582.1|	555	604	0.457205	1.12e-182	542	52		alpha amylase catalytic region [Meiothermus silvanus DSM 9946] [[ADH62582.1]]	GH13_18
UTCFX1_1058	gi|301634351|gb|ADK79778.1|	522	603	0.456448	3.7e-182	525	51		alpha amylase catalytic region [Spirochaeta smaragdinae DSM 11293] [[ADK79778.1]]	GH13_18
UTCFX1_1058	gi|296095928|gb|ADG91878.1|	551	602	0.455691	5e-182	561	48		alpha amylase catalytic region [Arcobacter nitrofigilis DSM 7299] [[ADG91878.1]]	GH13_18
UTCFX1_1056	gi|381381919|dbj|BAL98735.1|	404	549	0.595836	7.19e-166	403	60		putative glycosyltransferase [Caldilinea aerophila DSM 14535 = NBRC 104270] [[BAL98735.1]]	GT4
UTCFX1_1057	gi|306532686|gb|ADN02220.1|	442	539	0.524524	5.29e-163	416	55		hypothetical protein STHERM_c12790 [Spirochaeta thermophila DSM 6192] [[ADN02220.1]]	GT4
UTCFX1_1057	gi|339411588|gb|AEJ61153.1|	442	528	0.513819	1.29e-159	416	53		glycosyl transferase group 1 [Spirochaeta thermophila DSM 6578] [[AEJ61153.1]]	GT4
UTCFX1_1057	gi|158511352|gb|ABW68319.1|	445	514	0.500195	1.42e-155	419	51		glycosyl transferase group 1 [Desulfococcus oleovorans Hxd3] [[ABW68319.1]]	GT4
UTCFX1_1057	gi|301634352|gb|ADK79779.1|	438	479	0.466135	5.08e-145	413	50		glycosyl transferase group 1 [Spirochaeta smaragdinae DSM 11293] [[ADK79779.1]]	GT4
UTCFX1_1057	gi|565682515|gb|AHC16546.1|	434	469	0.456404	5.04e-142	409	49		Glycosyl transferase group 1 [Spirochaeta sp. L21-RPul-D2] [[AHC16546.1]]	GT4
UTCFX1_602	gi|374850527|dbj|BAL53514.1|	690	1110	0.674819	0	687	67		starch phosphorylase [uncultured Chloroflexi bacterium] [[BAL53514.1]]	GT35
UTCFX1_594	gi|156233380|gb|ABU58163.1|	856	1090	0.512582	0	879	58		alpha amylase catalytic region [Roseiflexus castenholzii DSM 13941] [[ABU58163.1]]	GH13
UTCFX1_594	gi|148567735|gb|ABQ89880.1|	856	1060	0.498474	2.78010738915e-320	879	56		alpha amylase, catalytic region [Roseiflexus sp. RS-1] [[ABQ89880.1]]	GH13
UTCFX1_602	gi|319993767|dbj|BAJ62538.1|	714	1040	0.632263	4.07999999998e-313	714	60		glycogen phosphorylase [Anaerolinea thermophila UNI-1] [[BAJ62538.1]]	GT35
UTCFX1_594	gi|296850830|gb|ADH63845.1|	856	1030	0.484366	4.5e-312	884	56		alpha amylase catalytic region [Meiothermus silvanus DSM 9946] [[ADH63845.1]]	GH13
UTCFX1_594	gi|319994988|dbj|BAJ63759.1|	855	1030	0.484366	0	867	55		hypothetical protein ANT_17330 [Anaerolinea thermophila UNI-1] [[BAJ63759.1]]	GH13
UTCFX1_594	gi|94550570|gb|ABF40494.1|	889	1020	0.479664	6.65e-308	928	52		alpha amylase [Candidatus Koribacter versatilis Ellin345] [[ABF40494.1]]	GH13
UTCFX1_602	gi|159890716|gb|ABX03796.1|	706	879	0.534384	2.01e-265	703	53		alpha-glucan phosphorylase [Herpetosiphon aurantiacus DSM 785] [[ABX03796.1]]	GT35
UTCFX1_602	gi|219543996|gb|ACL25734.1|	696	860	0.522833	1.09e-259	692	53		alpha-glucan phosphorylase [Chloroflexus aggregans DSM 9485] [[ACL25734.1]]	GT35
UTCFX1_602	gi|148570380|gb|ABQ92525.1|	697	856	0.520401	1.62e-258	692	53		alpha-glucan phosphorylase [Roseiflexus sp. RS-1] [[ABQ92525.1]]	GT35
UTCFX1_286	gi|290472140|gb|ADD29559.1|	462	501	0.403325	2.09e-151	462	49		glycoside hydrolase clan GH-D [Meiothermus ruber DSM 1279] [[ADD29559.1]]	GH36
UTCFX1_843	gi|319995570|dbj|BAJ64341.1|	353	433	0.525852	3.3e-131	357	56		putative glycosyltransferase [Anaerolinea thermophila UNI-1] [[BAJ64341.1]]	GT4
UTCFX1_845	gi|319993504|dbj|BAJ62275.1|	332	326	0.43133	6.83e-99	335	48		putative glycosyltransferase [Anaerolinea thermophila UNI-1] [[BAJ62275.1]]	GT4
UTCFX1_866	gi|374851697|dbj|BAL54649.1|	384	599	0.691068	4.08e-181	383	68		glycosyl transferase family 1 [uncultured Chloroflexi bacterium] [[BAL54649.1]]	GT4
UTCFX1_866	gi|163670293|gb|ABY36659.1|	383	483	0.557239	3.41e-146	378	57		glycosyl transferase group 1 [Chloroflexus aurantiacus J-10-fl] [[ABY36659.1]]	GT4
UTCFX1_866	gi|222450845|gb|ACM55111.1|	383	483	0.557239	3.41e-146	378	57		glycosyl transferase group 1 [Chloroflexus sp. Y-400-fl] [[ACM55111.1]]	GT4
UTCFX1_866	gi|219542146|gb|ACL23884.1|	383	475	0.548009	7.56e-144	378	56		glycosyl transferase group 1 [Chloroflexus aggregans DSM 9485] [[ACL23884.1]]	GT4
UTCFX1_866	gi|319994844|dbj|BAJ63615.1|	384	403	0.464942	5.89e-122	381	47		putative glycosyltransferase [Anaerolinea thermophila UNI-1] [[BAJ63615.1]]	GT4
UTCFX1_779	gi|319996214|dbj|BAJ64985.1|	304	416	0.577573	5.38e-126	302	59		putative glycosyltransferase [Anaerolinea thermophila UNI-1] [[BAJ64985.1]]	GT2
UTCFX1_782	gi|319995269|dbj|BAJ64040.1|	301	361	0.534678	2.57e-109	302	53		putative glycosyltransferase [Anaerolinea thermophila UNI-1] [[BAJ64040.1]]	GT2
UTCFX1_782	gi|390622589|gb|AFM23796.1|	298	346	0.512462	6.92e-105	299	53		glycosyl transferase [Desulfomonile tiedjei DSM 6799] [[AFM23796.1]]	GT2
UTCFX1_782	gi|288896889|gb|ADC62725.1|	301	331	0.490245	1.86e-100	302	51		glycosyl transferase family 2 [Allochromatium vinosum DSM 180] [[ADC62725.1]]	GT2
UTCFX1_782	gi|237625164|gb|ACR01854.1|	302	321	0.475434	2.5e-97	303	49		glycosyl transferase family 2 [Thauera sp. MZ1T] [[ACR01854.1]]	GT2
UTCFX1_782	gi|82409923|gb|ABB74032.1|	299	309	0.457661	1.11e-93	300	47		Glycosyl transferase, family 2 [Nitrosospira multiformis ATCC 25196] [[ABB74032.1]]	GT2
UTCFX1_779	gi|667666727|dbj|BAP17714.1|	305	303	0.420684	5.5e-92	301	44		glycosyl transferase family protein [cyanobacterium endosymbiont of Epithemia turgida isolate EtSB Lake Yunoko] [[BAP17714.1]]	GT2
UTCFX1_779	gi|218165746|gb|ACK64483.1|	305	295	0.409577	2.22e-89	301	43		glycosyl transferase family 2 [Cyanothece sp. PCC 8801] [[ACK64483.1]]	GT2
UTCFX1_779	gi|256588467|gb|ACU99353.1|	305	295	0.409577	2.22e-89	301	43		glycosyl transferase family 2 [Cyanothece sp. PCC 8802] [[ACU99353.1]]	GT2
UTCFX1_2093	gi|319993332|dbj|BAJ62103.1|	364	417	0.481817	2.95e-126	363	50		monogalactosyldiacylglycerol synthase family protein [Anaerolinea thermophila UNI-1] [[BAJ62103.1]]	GT28
UTCFX1_1704	gi|572102154|dbj|BAO30565.1|	305	448	0.649359	1.65e-135	307	61		glycosyltransferase [Sulfuritalea hydrogenivorans sk43H] [[BAO30565.1]]	GT2
UTCFX1_1704	gi|573475801|gb|AHF92812.1|	304	444	0.643561	2.46e-134	306	62		dolichol monophosphate mannose synthase [Opitutaceae bacterium TAV5] [[AHF92812.1]]	GT2
UTCFX1_1704	gi|307156756|gb|ADN36136.1|	304	440	0.637763	3.66e-133	306	58		glycosyl transferase family 2 [Methanoplanus petrolearius DSM 11571] [[ADN36136.1]]	GT2
UTCFX1_1704	gi|225794349|gb|ACO34439.1|	309	431	0.624718	1.48e-130	312	58		bactoprenol glucosyl transferase [Acidobacterium capsulatum ATCC 51196] [[ACO34439.1]]	GT2
UTCFX1_1704	gi|319925228|gb|ADV82303.1|	306	428	0.62037	1.21e-129	308	60		glycosyl transferase family 2 [Terriglobus saanensis SP1PR4] [[ADV82303.1]]	GT2
UTCFX1_1724	gi|319995358|dbj|BAJ64129.1|	507	717	0.597437	1.99e-216	493	60		4-alpha-glucanotransferase [Anaerolinea thermophila UNI-1] [[BAJ64129.1]]	GH77
UTCFX1_1724	gi|148567822|gb|ABQ89967.1|	509	639	0.532444	5.66e-193	495	54		4-alpha-glucanotransferase [Roseiflexus sp. RS-1] [[ABQ89967.1]]	GH77
UTCFX1_1724	gi|156233934|gb|ABU58717.1|	509	638	0.531611	7.65e-193	495	54		4-alpha-glucanotransferase [Roseiflexus castenholzii DSM 13941] [[ABU58717.1]]	GH77
UTCFX1_1724	gi|163670686|gb|ABY37052.1|	505	631	0.525778	1.25e-190	494	56		4-alpha-glucanotransferase [Chloroflexus aurantiacus J-10-fl] [[ABY37052.1]]	GH77
UTCFX1_1724	gi|222451274|gb|ACM55540.1|	505	631	0.525778	1.25e-190	494	56		4-alpha-glucanotransferase [Chloroflexus sp. Y-400-fl] [[ACM55540.1]]	GH77
UTCFX1_1722	gi|374854038|dbj|BAL56930.1|	471	529	0.457133	7.09e-160	465	52		starch synthase [uncultured Chloroflexi bacterium] [[BAL56930.1]]	GT5
UTCFX1_1722	gi|319995359|dbj|BAJ64130.1|	472	498	0.430345	1.71e-150	483	46		glycogen synthase [Anaerolinea thermophila UNI-1] [[BAJ64130.1]]	GT5
UTCFX1_1839	gi|319993436|dbj|BAJ62207.1|	409	595	0.643339	6.08e-180	410	63		putative glycosyltransferase [Anaerolinea thermophila UNI-1] [[BAJ62207.1]]	GT4
UTCFX1_1839	gi|381385063|dbj|BAM01880.1|	394	488	0.527646	9.32e-148	394	56		putative glycosyltransferase [Caldilinea aerophila DSM 14535 = NBRC 104270] [[BAM01880.1]]	GT4
UTCFX1_1839	gi|159891809|gb|ABX04889.1|	410	449	0.485478	6.72e-136	410	51		glycosyl transferase group 1 [Herpetosiphon aurantiacus DSM 785] [[ABX04889.1]]	GT4
UTCFX1_1839	gi|219543117|gb|ACL24855.1|	409	407	0.440066	2.17e-123	409	46		glycosyl transferase group 1 [Chloroflexus aggregans DSM 9485] [[ACL24855.1]]	GT4
UTCFX1_1839	gi|156233509|gb|ABU58292.1|	409	403	0.435741	5.89e-122	410	47		glycosyl transferase group 1 [Roseiflexus castenholzii DSM 13941] [[ABU58292.1]]	GT4
UTCFX1_1869	gi|163669086|gb|ABY35452.1|	278	312	0.487124	1.01e-94	278	51		LmbE family protein [Chloroflexus aurantiacus J-10-fl] [[ABY35452.1]]	CE14
UTCFX1_1869	gi|222449544|gb|ACM53810.1|	278	312	0.487124	1.01e-94	278	51		LmbE family protein [Chloroflexus sp. Y-400-fl] [[ACM53810.1]]	CE14
UTCFX1_1869	gi|219544070|gb|ACL25808.1|	275	304	0.474634	2.24e-92	275	50		LmbE family protein [Chloroflexus aggregans DSM 9485] [[ACL25808.1]]	CE14
UTCFX1_1869	gi|319994664|dbj|BAJ63435.1|	277	293	0.45746	7.38e-89	276	50		putative deacetylase [Anaerolinea thermophila UNI-1] [[BAJ63435.1]]	CE14
UTCFX1_1943	gi|74057297|gb|AAZ97737.1|	394	527	0.578767	2.36e-159	393	56		probable glycosyltransferase [Thiobacillus denitrificans ATCC 25259] [[AAZ97737.1]]	GT4
UTCFX1_1943	gi|35211024|dbj|BAC88404.1|	401	486	0.53374	4.18e-147	402	53		glr0463 [Gloeobacter violaceus PCC 7421] [[BAC88404.1]]	GT4
UTCFX1_1943	gi|35212353|dbj|BAC89728.1|	399	462	0.507382	8.28e-140	400	52		gll1787 [Gloeobacter violaceus PCC 7421] [[BAC89728.1]]	GT4
UTCFX1_1948	gi|333822978|gb|AEG15641.1|	365	402	0.452033	1.07e-121	361	50		protein of unknown function DUF1972 [Desulfotomaculum kuznetsovii DSM 6115] [[AEG15641.1]]	GT4
UTCFX1_1983	gi|319995519|dbj|BAJ64290.1|	324	436	0.582214	7.36e-132	323	59		putative glycosyltransferase [Anaerolinea thermophila UNI-1] [[BAJ64290.1]]	GT2
UTCFX1_1983	gi|156232350|gb|ABU57133.1|	325	410	0.547495	3.59e-124	324	57		glycosyl transferase family 2 [Roseiflexus castenholzii DSM 13941] [[ABU57133.1]]	GT2
UTCFX1_2013	gi|319994595|dbj|BAJ63366.1|	896	873	0.42972	1.81e-263	902	46		glycosidase [Anaerolinea thermophila UNI-1] [[BAJ63366.1]]	GH3
UTCFX1_2030	gi|159893139|gb|ABX06219.1|	393	476	0.538656	5.6e-144	392	54		glycosyl transferase family 2 [Herpetosiphon aurantiacus DSM 785] [[ABX06219.1]]	GT2
UTCFX1_2030	gi|148568606|gb|ABQ90751.1|	389	437	0.494523	2.22e-132	390	52		glycosyl transferase, family 2 [Roseiflexus sp. RS-1] [[ABQ90751.1]]	GT2
UTCFX1_2030	gi|156234376|gb|ABU59159.1|	390	430	0.486601	4.91e-130	391	52		glycosyl transferase family 2 [Roseiflexus castenholzii DSM 13941] [[ABU59159.1]]	GT2
UTCFX1_2080	gi|163668011|gb|ABY34377.1|	239	311	0.560701	2.48e-94	238	57		glycosyl transferase family 2 [Chloroflexus aurantiacus J-10-fl] [[ABY34377.1]]	GT2
UTCFX1_2080	gi|222448412|gb|ACM52678.1|	239	311	0.560701	2.48e-94	238	57		glycosyl transferase family 2 [Chloroflexus sp. Y-400-fl] [[ACM52678.1]]	GT2
UTCFX1_2080	gi|219543052|gb|ACL24790.1|	239	309	0.557095	8.24e-94	238	57		glycosyl transferase family 2 [Chloroflexus aggregans DSM 9485] [[ACL24790.1]]	GT2
UTCFX1_2080	gi|159893454|gb|ABX06534.1|	236	306	0.551686	9.09e-93	235	57		glycosyl transferase family 2 [Herpetosiphon aurantiacus DSM 785] [[ABX06534.1]]	GT2
UTCFX1_2080	gi|156231552|gb|ABU56335.1|	235	304	0.548081	2.24e-92	234	56		glycosyl transferase family 2 [Roseiflexus castenholzii DSM 13941] [[ABU56335.1]]	GT2
UTCFX1_2249	gi|374851818|dbj|BAL54767.1|	231	366	0.647215	7.02e-111	231	68		LmbE family protein [uncultured Chloroflexi bacterium] [[BAL54767.1]]	CE14
UTCFX1_2249	gi|374850031|dbj|BAL53030.1|	231	364	0.643678	3.14e-110	231	67		LmbE family protein [uncultured Chloroflexi bacterium] [[BAL53030.1]]	CE14
UTCFX1_2112	gi|193089600|gb|ACF14875.1|	387	620	0.579396	3.07e-187	388	65		alpha amylase catalytic region [Chloroherpeton thalassium ATCC 35110] [[ACF14875.1]]	GH13
UTCFX1_2112	gi|319925910|gb|ADV82985.1|	442	562	0.525194	8.86e-170	438	53		alpha amylase catalytic region [Terriglobus saanensis SP1PR4] [[ADV82985.1]]	GH13
UTCFX1_2112	gi|321162688|gb|ADW68393.1|	442	543	0.507439	2.63e-164	447	52		alpha amylase catalytic region [Granulicella tundricola MP5ACTX9] [[ADW68393.1]]	GH13
UTCFX1_2112	gi|390412251|gb|AFL87755.1|	443	526	0.491552	5.79e-159	442	51		glycosidase [Terriglobus roseus DSM 18391] [[AFL87755.1]]	GH13
UTCFX1_2153	gi|30578379|gb|AAO06354.1|	308	404	0.568786	2.39e-122	306	57		orfA108 [Aneurinibacillus thermoaerophilus] [[AAO06354.1]]	GT2
UTCFX1_2153	gi|261286044|gb|ACX68015.1|	307	399	0.561746	6.49e-121	305	56		glycosyl transferase family 2 [Paenibacillus sp. Y412MC10] [[ACX68015.1]]	GT2
UTCFX1_2153	gi|308824536|emb|CBH20574.1|	312	333	0.468826	5.61e-101	310	47		bactoprenol glucosyl transferase; CPS-53	GT2
UTCFX1_2153	gi|586954660|gb|AHJ96394.1|	306	324	0.456155	4.13e-98	306	47		hypothetical protein Hsw_0799 [Hymenobacter swuensis DY53] [[AHJ96394.1]]	GT2
UTCFX1_2153	gi|670935184|gb|AII51143.1|	307	321	0.451931	1.85e-97	307	46		hypothetical protein N008_03990 [Hymenobacter sp. APR13] [[AII51143.1]]	GT2
UTCFX1_2149	gi|148569616|gb|ABQ91761.1|	231	282	0.504474	1.8e-85	228	55		LmbE family protein [Roseiflexus sp. RS-1] [[ABQ91761.1]]	CE14
UTCFX1_2149	gi|156232835|gb|ABU57618.1|	239	273	0.488374	5.39e-83	236	53		LmbE family protein [Roseiflexus castenholzii DSM 13941] [[ABU57618.1]]	CE14
UTCFX1_2149	gi|381381579|dbj|BAL98395.1|	232	259	0.463329	1.08e-78	228	51		putative deacetylase [Caldilinea aerophila DSM 14535 = NBRC 104270] [[BAL98395.1]]	CE14
UTCFX1_2149	gi|319994048|dbj|BAJ62819.1|	238	237	0.423973	3.52e-72	235	47		putative deacetylase [Anaerolinea thermophila UNI-1] [[BAJ62819.1]]	CE14
UTCFX1_2149	gi|163669455|gb|ABY35821.1|	226	232	0.415029	1.74e-70	221	48		LmbE family protein [Chloroflexus aurantiacus J-10-fl] [[ABY35821.1]]	CE14
UTCFX1_2350	gi|319993325|dbj|BAJ62096.1|	369	433	0.526684	4.45e-131	372	54		putative glycosyltransferase [Anaerolinea thermophila UNI-1] [[BAJ62096.1]]	GT4
UTCFX1_2350	gi|374851401|dbj|BAL54362.1|	348	365	0.443971	9.47e-111	348	50		glycosyl transferase family 1 [uncultured Chloroflexi bacterium] [[BAL54362.1]]	GT4

## Sheet: CFX2
#query	target	q_length	bitscore	bsr	expect	aln_length	identity	ec	product	group		#query	location	group	expression (RPKM)
UTCFX2_1243	gi|319995289|dbj|BAJ64060.1|	397	492	0.540844	7.04e-149	395	54		putative glycosyltransferase [Anaerolinea thermophila UNI-1] [[BAJ64060.1]]	GT2		UTCFX2_1243	InnerMembrane	GT2	0.563479
UTCFX2_1260	gi|147835149|emb|CAN65674.1|	549	605	0.441309	6.25e-183	519	51		hypothetical protein VITISV_002009 [Vitis vinifera] [[CAN65674.1]]	GH28		UTCFX2_1260	Cytoplasmic	GH28	2.64867
UTCFX2_1355	gi|219543446|gb|ACL25184.1|	728	754	0.447195	1.37e-227	715	47		glycosyl transferase family 2 [Chloroflexus aggregans DSM 9485] [[ACL25184.1]]	GT2		UTCFX2_1355	Cytoplasmic	GT2	3.29587
UTCFX2_1344	gi|108766726|gb|ABG05608.1|	242	240	0.417995	1.02e-72	241	47		glycosyl transferase, WecB/TagA/CpsF family [Rubrobacter xylanophilus DSM 9941] [[ABG05608.1]]	GT26		UTCFX2_1344	InnerMembrane	GT26	2.39224
UTCFX2_1455	gi|319993767|dbj|BAJ62538.1|	712	1110	0.658506	0	711	64		glycogen phosphorylase [Anaerolinea thermophila UNI-1] [[BAJ62538.1]]	GT35		UTCFX2_1455	Cytoplasmic	GT35	2.38523
UTCFX2_1455	gi|374850527|dbj|BAL53514.1|	688	1060	0.628844	1.5800219354e-319	684	65		starch phosphorylase [uncultured Chloroflexi bacterium] [[BAL53514.1]]	GT35		UTCFX2_1359	InnerMembrane	GT35	2.99487
UTCFX2_1455	gi|159890716|gb|ABX03796.1|	704	928	0.550535	4.16e-280	700	56		alpha-glucan phosphorylase [Herpetosiphon aurantiacus DSM 785] [[ABX03796.1]]	GT35		UTCFX2_1469	InnerMembrane	GT35	3.55097
UTCFX2_1455	gi|219543996|gb|ACL25734.1|	706	920	0.545789	1.28e-277	702	56		alpha-glucan phosphorylase [Chloroflexus aggregans DSM 9485] [[ACL25734.1]]	GT35		UTCFX2_1497	Cytoplasmic	GT35	1.55548
UTCFX2_1455	gi|163667607|gb|ABY33973.1|	705	913	0.541636	1.18e-275	700	55		alpha-glucan phosphorylase [Chloroflexus aurantiacus J-10-fl] [[ABY33973.1]]	GT35		UTCFX2_1415	InnerMembrane	GT35	2.80456
UTCFX2_1359	gi|381381833|dbj|BAL98649.1|	327	409	0.577588	9.84e-124	328	57		putative glycosyltransferase [Caldilinea aerophila DSM 14535 = NBRC 104270] [[BAL98649.1]]	GT2		UTCFX2_1522	Cytoplasmic	GT2	4.09913
UTCFX2_1359	gi|570727202|gb|AHE98510.1|	308	385	0.543695	1.16e-116	307	55		glycosyl transferase [Thioalkalivibrio thiocyanoxidans ARh 4] [[AHE98510.1]]	GT2		UTCFX2_2560	Cytoplasmic	GT2	3.17485
UTCFX2_1359	gi|291579114|gb|ADE13571.1|	313	379	0.535222	1.07e-114	312	52		glycosyl transferase family 2 [Nitrosococcus halophilus Nc 4] [[ADE13571.1]]	GT2		UTCFX2_2564	Cytoplasmic	GT2	3.82656
UTCFX2_1359	gi|336027426|gb|AEH87077.1|	312	378	0.53381	1.96e-114	311	54		glycosyl transferase family 2 [Mesorhizobium opportunistum WSM2075] [[AEH87077.1]]	GT2		UTCFX2_554	Periplasmic	GT2	4.28529
UTCFX2_1359	gi|433668269|gb|AGB47345.1|	319	377	0.532397	2.65e-114	318	53		glycosyl transferase [Mesorhizobium australicum WSM2073] [[AGB47345.1]]	GT2		UTCFX2_591	Cytoplasmic	GT2	3.50867
UTCFX2_1469	gi|319993440|dbj|BAJ62211.1|	402	589	0.657182	5.93e-178	397	65		putative glycosyltransferase [Anaerolinea thermophila UNI-1] [[BAJ62211.1]]	GT4		UTCFX2_596	Cytoplasmic	GT4	4.72502
UTCFX2_1469	gi|374851424|dbj|BAL54385.1|	402	517	0.576847	3.26e-156	396	59		glycosyl transferase family protein [uncultured Chloroflexi bacterium] [[BAL54385.1]]	GT4		UTCFX2_593	Cytoplasmic	GT4	2.74953
UTCFX2_1469	gi|85723531|gb|ABC78474.1|	398	450	0.502091	4.81e-136	399	52		glycosyltransferase [Syntrophus aciditrophicus SB] [[ABC78474.1]]	GT4		UTCFX2_592	Cytoplasmic	GT4	0.3674
UTCFX2_1497	gi|41153153|gb|AAR36850.2|	334	342	0.444345	1.07e-103	328	50		glycosyltransferase, AmsE-like family [Geobacter sulfurreducens PCA] [[AAR36850.2]]	GT2		UTCFX2_430	InnerMembrane	GT2	4.26423
UTCFX2_1497	gi|298507491|gb|ADI86214.1|	334	342	0.444345	1.07e-103	328	50		glycosyltransferase, AmsE-like family [Geobacter sulfurreducens KN400] [[ADI86214.1]]	GT2		UTCFX2_483	Cytoplasmic	GT2	4.83521
UTCFX2_1497	gi|163668659|gb|ABY35025.1|	337	329	0.427454	9.12e-100	333	48		glycosyl transferase family 2 [Chloroflexus aurantiacus J-10-fl] [[ABY35025.1]]	GT2		UTCFX2_486	Cytoplasmic	GT2	3.69731
UTCFX2_1497	gi|222449095|gb|ACM53361.1|	337	329	0.427454	9.12e-100	333	48		glycosyl transferase family 2 [Chloroflexus sp. Y-400-fl] [[ACM53361.1]]	GT2		UTCFX2_473	Cytoplasmic	GT2	2.75326
UTCFX2_1497	gi|118504338|gb|ABL00821.1|	332	323	0.419659	6.22e-98	326	48		glycosyl transferase, family 2 [Pelobacter propionicus DSM 2379] [[ABL00821.1]]	GT2		UTCFX2_493	Cytoplasmic	GT2	0.588446
UTCFX2_1415	gi|427370736|gb|AFY54692.1|	201	286	0.583586	8.43e-87	201	59		glycosyl transferase possibly involved in lipopolysaccharide synthesis [Rivularia sp. PCC 7116] [[AFY54692.1]]	GT4		UTCFX2_495	InnerMembrane	GT4	2.38486
UTCFX2_1415	gi|247542023|gb|ACS99041.1|	195	277	0.565222	3.51e-84	194	60		Undecaprenyl-phosphate galactose phosphotransferase [Paenibacillus sp. JDR-2] [[ACS99041.1]]	GT4		UTCFX2_656	Cytoplasmic	GT4	4.61928
UTCFX2_1415	gi|78217814|gb|ABB37163.1|	198	272	0.555019	9.68e-83	197	57		sugar transferase [Desulfovibrio alaskensis G20] [[ABB37163.1]]	GT4		UTCFX2_658	Cytoplasmic	GT4	0.839283
UTCFX2_1415	gi|324316078|gb|ADY27192.1|	181	240	0.489723	1.02e-72	180	56		Undecaprenyl-phosphate galactose phosphotransferase [Deinococcus proteolyticus MRP] [[ADY27192.1]]	GT4		UTCFX2_664	Cytoplasmic	GT4	2.64759
UTCFX2_1415	gi|571257978|emb|CCO04322.1|	192	208	0.424426	1.07e-61	197	49		Glycosyltransferase Family 2 protein [Ruminococcus bicirculans] [[CCO04322.1]]	GT2		UTCFX2_686	Cytoplasmic	GT4	3.34245
UTCFX2_1522	gi|374850031|dbj|BAL53030.1|	236	349	0.626762	1.17e-105	237	64		LmbE family protein [uncultured Chloroflexi bacterium] [[BAL53030.1]]	CE14		UTCFX2_102	Cytoplasmic	CE14	0.198215
UTCFX2_1522	gi|374851818|dbj|BAL54767.1|	236	345	0.619578	1.3e-104	237	63		LmbE family protein [uncultured Chloroflexi bacterium] [[BAL54767.1]]	CE14		UTCFX2_100	Cytoplasmic	CE14	0.439236
UTCFX2_2560	gi|147846684|emb|CAN80640.1|	423	397	0.411139	2.5e-120	421	43		hypothetical protein VITISV_016911 [Vitis vinifera] [[CAN80640.1]]	GT47		UTCFX2_123	Cytoplasmic	GT47	2.08492
UTCFX2_2564	gi|219544070|gb|ACL25808.1|	197	233	0.504916	2.16e-70	194	55		LmbE family protein [Chloroflexus aggregans DSM 9485] [[ACL25808.1]]	CE14		UTCFX2_137	Cytoplasmic	CE14	6.47483
UTCFX2_2564	gi|163669086|gb|ABY35452.1|	196	225	0.48758	1.28e-67	193	54		LmbE family protein [Chloroflexus aurantiacus J-10-fl] [[ABY35452.1]]	CE14		UTCFX2_78	Cytoplasmic	CE14	2.07634
UTCFX2_2564	gi|222449544|gb|ACM53810.1|	196	225	0.48758	1.28e-67	193	54		LmbE family protein [Chloroflexus sp. Y-400-fl] [[ACM53810.1]]	CE14		UTCFX2_948	Cytoplasmic	CE14	0
UTCFX2_2564	gi|319994664|dbj|BAJ63435.1|	196	187	0.405233	1.97e-54	192	45		putative deacetylase [Anaerolinea thermophila UNI-1] [[BAJ63435.1]]	CE14		UTCFX2_861	InnerMembrane	CE14	3.03365
UTCFX2_554	gi|319994979|dbj|BAJ63750.1|	325	363	0.47946	4.11e-110	324	53		hypothetical protein ANT_17240 [Anaerolinea thermophila UNI-1] [[BAJ63750.1]]	CBM50		UTCFX2_866	Cytoplasmic	CBM50	6.11923
UTCFX2_591	gi|319994988|dbj|BAJ63759.1|	1169	1370	0.510276	0	1150	54		hypothetical protein ANT_17330 [Anaerolinea thermophila UNI-1] [[BAJ63759.1]]	GH13		UTCFX2_831	Cytoplasmic	GH13	2.5718
UTCFX2_591	gi|156233380|gb|ABU58163.1|	1171	1310	0.487928	0	1206	52		alpha amylase catalytic region [Roseiflexus castenholzii DSM 13941] [[ABU58163.1]]	GH13		UTCFX2_804	Cytoplasmic	GH13	2.48291
UTCFX2_591	gi|148567735|gb|ABQ89880.1|	1171	1310	0.487928	0	1206	52		alpha amylase, catalytic region [Roseiflexus sp. RS-1] [[ABQ89880.1]]	GH13		UTCFX2_371	Cytoplasmic	GH13	2.32407
UTCFX2_591	gi|296850830|gb|ADH63845.1|	1168	1250	0.46558	0	1179	50		alpha amylase catalytic region [Meiothermus silvanus DSM 9946] [[ADH63845.1]]	GH13		UTCFX2_190	Cytoplasmic	GH13	5.01009
UTCFX2_591	gi|290471170|gb|ADD28589.1|	1113	1210	0.450681	0	1059	53		alpha amylase catalytic region [Meiothermus ruber DSM 1279] [[ADD28589.1]]	GH13		UTCFX2_216	Periplasmic	GH13	2.40572
UTCFX2_596	gi|319995358|dbj|BAJ64129.1|	494	774	0.641226	9.57e-234	493	64		4-alpha-glucanotransferase [Anaerolinea thermophila UNI-1] [[BAJ64129.1]]	GH77		UTCFX2_1645	Cytoplasmic	GH77	2.2044
UTCFX2_596	gi|297164029|gb|ADI13740.1|	493	679	0.562523	3.4e-205	492	57		4-alpha-glucanotransferase [Truepera radiovictrix DSM 17093] [[ADI13740.1]]	GH77		UTCFX2_1875	InnerMembrane	GH77	1.4732
UTCFX2_596	gi|148567822|gb|ABQ89967.1|	496	654	0.541811	1.34e-197	495	55		4-alpha-glucanotransferase [Roseiflexus sp. RS-1] [[ABQ89967.1]]	GH77		UTCFX2_1838	InnerMembrane	GH77	0
UTCFX2_596	gi|156233934|gb|ABU58717.1|	496	650	0.538497	2.03e-196	495	54		4-alpha-glucanotransferase [Roseiflexus castenholzii DSM 13941] [[ABU58717.1]]	GH77		UTCFX2_1817	InnerMembrane	GH77	3.64833
UTCFX2_596	gi|381381911|dbj|BAL98727.1|	492	644	0.533527	1.87e-194	493	54		4-alpha-glucanotransferase [Caldilinea aerophila DSM 14535 = NBRC 104270] [[BAL98727.1]]	GH77		UTCFX2_1112	Cytoplasmic	GH77	2.16193
UTCFX2_593	gi|319995359|dbj|BAJ64130.1|	479	511	0.463271	1.64e-154	480	47		glycogen synthase [Anaerolinea thermophila UNI-1] [[BAJ64130.1]]	GT5		UTCFX2_1138	InnerMembrane	GT5	6.60005
UTCFX2_593	gi|374854038|dbj|BAL56930.1|	481	493	0.446953	5.21e-149	465	50		starch synthase [uncultured Chloroflexi bacterium] [[BAL56930.1]]	GT5		UTCFX2_1153	Cytoplasmic	GT5	1.39485
UTCFX2_592	gi|319994989|dbj|BAJ63760.1|	406	466	0.496873	3.75e-141	404	50		glycosyl hydrolase family [Anaerolinea thermophila UNI-1] [[BAJ63760.1]]	GH57		UTCFX2_1061	Cytoplasmic	GH57	2.15499
UTCFX2_430	gi|319995269|dbj|BAJ64040.1|	303	439	0.618439	6.69e-133	302	61		putative glycosyltransferase [Anaerolinea thermophila UNI-1] [[BAJ64040.1]]	GT2		UTCFX2_1059	Cytoplasmic	GT2	0.995666
UTCFX2_430	gi|390622589|gb|AFM23796.1|	306	435	0.612804	1.01e-131	305	60		glycosyl transferase [Desulfomonile tiedjei DSM 6799] [[AFM23796.1]]	GT2		UTCFX2_1063	Cytoplasmic	GT2	3.07341
UTCFX2_430	gi|288896889|gb|ADC62725.1|	305	416	0.586038	5.84e-126	304	60		glycosyl transferase family 2 [Allochromatium vinosum DSM 180] [[ADC62725.1]]	GT2		UTCFX2_1062	Cytoplasmic	GT2	3.45474
UTCFX2_430	gi|237625164|gb|ACR01854.1|	303	403	0.567724	6.71e-122	302	58		glycosyl transferase family 2 [Thauera sp. MZ1T] [[ACR01854.1]]	GT2		UTCFX2_1060	Cytoplasmic	GT2	3.9735
UTCFX2_430	gi|82409923|gb|ABB74032.1|	303	366	0.515601	9.1e-111	302	51		Glycosyl transferase, family 2 [Nitrosospira multiformis ATCC 25196] [[ABB74032.1]]	GT2
UTCFX2_483	gi|319995291|dbj|BAJ64062.1|	402	396	0.439714	6.18e-120	393	46		putative glycosyltransferase [Anaerolinea thermophila UNI-1] [[BAJ64062.1]]	GT4
UTCFX2_483	gi|381384013|dbj|BAM00830.1|	402	380	0.421947	4.34e-115	416	44		putative glycosyltransferase [Caldilinea aerophila DSM 14535 = NBRC 104270] [[BAM00830.1]]	GT4
UTCFX2_486	gi|306985760|gb|ADN17640.1|	316	346	0.469921	9.63e-105	321	49		UDP-glucose 4-epimerase [Cyanothece sp. PCC 7822] [[ADN17640.1]]	GT2
UTCFX2_473	gi|319995284|dbj|BAJ64055.1|	292	310	0.435647	5.28e-94	287	45		putative glycosyltransferase [Anaerolinea thermophila UNI-1] [[BAJ64055.1]]	GT2
UTCFX2_493	gi|319996179|dbj|BAJ64950.1|	374	500	0.578008	2.29e-151	373	57		putative glycosyltransferase [Anaerolinea thermophila UNI-1] [[BAJ64950.1]]	GT4
UTCFX2_493	gi|55772029|dbj|BAD70470.1|	370	444	0.513271	1.79e-134	367	51		putative glycosyltransferase [Thermus thermophilus HB8] [[BAD70470.1]]	GT4
UTCFX2_493	gi|83572440|gb|ABC18992.1|	371	433	0.500555	6.17e-131	372	52		Glycosyl transferase, group 1 [Moorella thermoacetica ATCC 39073] [[ABC18992.1]]	GT4
UTCFX2_493	gi|302777890|gb|ADL68449.1|	371	407	0.470498	3.29e-123	371	47		glycosyl transferase group 1 [Thermoanaerobacterium thermosaccharolyticum DSM 571] [[ADL68449.1]]	GT4
UTCFX2_495	gi|319996180|dbj|BAJ64951.1|	368	367	0.425537	2.72e-111	368	46		putative glycosyltransferase [Anaerolinea thermophila UNI-1] [[BAJ64951.1]]	GT4
UTCFX2_656	gi|319993921|dbj|BAJ62692.1|	240	409	0.680971	9.84e-124	244	70		putative glycosyltransferase [Anaerolinea thermophila UNI-1] [[BAJ62692.1]]	GT2
UTCFX2_658	gi|319993917|dbj|BAJ62688.1|	301	354	0.435181	3.13e-107	289	55		putative glycosyltransferase [Anaerolinea thermophila UNI-1] [[BAJ62688.1]]	GT2
UTCFX2_656	gi|258591688|emb|CBE67989.1|	232	246	0.409582	6.98e-75	231	48		Glycosyl transferase, family 2	GT2
UTCFX2_656	gi|319993917|dbj|BAJ62688.1|	219	242	0.402922	1.69e-73	217	51		putative glycosyltransferase [Anaerolinea thermophila UNI-1] [[BAJ62688.1]]	GT2
UTCFX2_664	gi|374850047|dbj|BAL53046.1|	311	472	0.650624	7.45e-143	309	63		hypothetical conserved protein [uncultured Chloroflexi bacterium] [[BAL53046.1]]	GT2
UTCFX2_664	gi|319995026|dbj|BAJ63797.1|	311	449	0.61892	8.8e-136	310	60		putative glycosyltransferase [Anaerolinea thermophila UNI-1] [[BAJ63797.1]]	GT2
UTCFX2_686	gi|319994048|dbj|BAJ62819.1|	240	407	0.716969	2.43e-123	240	71		putative deacetylase [Anaerolinea thermophila UNI-1] [[BAJ62819.1]]	CE14
UTCFX2_664	gi|218165417|gb|ACK64154.1|	288	390	0.537592	3.12e-118	288	59		glycosyl transferase family 2 [Cyanothece sp. PCC 8801] [[ACK64154.1]]	GT2
UTCFX2_664	gi|256588130|gb|ACU99016.1|	288	390	0.537592	3.12e-118	288	59		glycosyl transferase family 2 [Cyanothece sp. PCC 8802] [[ACU99016.1]]	GT2
UTCFX2_664	gi|1653141|dbj|BAA18057.1|	288	373	0.514159	7.3e-113	288	55		slr2120 [Synechocystis sp. PCC 6803] [[BAA18057.1]]	GT2
UTCFX2_686	gi|381381579|dbj|BAL98395.1|	229	346	0.609512	5.27e-105	228	65		putative deacetylase [Caldilinea aerophila DSM 14535 = NBRC 104270] [[BAL98395.1]]	CE14
UTCFX2_686	gi|269787482|gb|ACZ39625.1|	211	239	0.421021	2.98e-72	210	48		LmbE family protein [Sphaerobacter thermophilus DSM 20745] [[ACZ39625.1]]	CE14
UTCFX2_686	gi|219542506|gb|ACL24244.1|	232	235	0.413975	3.64e-71	230	46		LmbE family protein [Chloroflexus aggregans DSM 9485] [[ACL24244.1]]	CE14
UTCFX2_686	gi|163669455|gb|ABY35821.1|	231	234	0.412213	1.06e-70	229	46		LmbE family protein [Chloroflexus aurantiacus J-10-fl] [[ABY35821.1]]	CE14
UTCFX2_102	gi|319995570|dbj|BAJ64341.1|	367	432	0.499649	8.34e-131	362	55		putative glycosyltransferase [Anaerolinea thermophila UNI-1] [[BAJ64341.1]]	GT4
UTCFX2_100	gi|319993504|dbj|BAJ62275.1|	339	334	0.431762	2.45e-101	321	51		putative glycosyltransferase [Anaerolinea thermophila UNI-1] [[BAJ62275.1]]	GT4
UTCFX2_123	gi|319993642|dbj|BAJ62413.1|	240	400	0.695608	3.03e-121	239	70		putative glycosyltransferase [Anaerolinea thermophila UNI-1] [[BAJ62413.1]]	GT2
UTCFX2_123	gi|374851414|dbj|BAL54375.1|	241	333	0.579093	4.47e-101	238	60		dolichyl-phosphate beta-D-mannosyltransferase [uncultured Chloroflexi bacterium] [[BAL54375.1]]	GT2
UTCFX2_123	gi|270509953|gb|ACZ88231.1|	242	296	0.51475	8.2e-90	243	52		Dolichyl-phosphate beta-D-mannosyltransferase [Streptosporangium roseum DSM 43021] [[ACZ88231.1]]	GT2
UTCFX2_123	gi|381382401|dbj|BAL99217.1|	239	287	0.499098	3.41e-87	247	53		putative glycosyltransferase [Caldilinea aerophila DSM 14535 = NBRC 104270] [[BAL99217.1]]	GT2
UTCFX2_123	gi|672358592|gb|AIJ24470.1|	232	270	0.469535	5.91e-82	233	52		glycosyl transferase family 2 [Amycolatopsis methanolica 239] [[AIJ24470.1]]	GT2
UTCFX2_137	gi|319993800|dbj|BAJ62571.1|	441	656	0.625453	2.97e-198	441	60		glycosidase [Anaerolinea thermophila UNI-1] [[BAJ62571.1]]	GH1
UTCFX2_137	gi|381381507|dbj|BAL98323.1|	434	450	0.429046	4.81e-136	437	46		putative glycoside hydrolase [Caldilinea aerophila DSM 14535 = NBRC 104270] [[BAL98323.1]]	GH1
UTCFX2_137	gi|206739642|gb|ACI18700.1|	426	425	0.40521	1.4e-128	413	44		beta-glucosidase A [Dictyoglomus thermophilum H-6-12] [[ACI18700.1]]	GH1
UTCFX2_78	gi|337261045|gb|AEI67205.1|	538	788	0.612154	6.17e-238	537	60		trehalose synthase [Myxococcus fulvus HW-1] [[AEI67205.1]]	GH13_16
UTCFX2_78	gi|441488858|gb|AGC45553.1|	538	788	0.612154	8.34e-238	537	61		trehalose synthase [Myxococcus stipitatus DSM 14675] [[AGC45553.1]]	GH13_16
UTCFX2_78	gi|108463668|gb|ABF88853.1|	538	785	0.609824	3.77e-237	537	60		trehalose synthase [Myxococcus xanthus DK 1622] [[ABF88853.1]]	GH13_16
UTCFX2_78	gi|380734525|gb|AFE10527.1|	538	779	0.605162	2.57e-235	537	59		trehalose synthase [Corallococcus coralloides DSM 2259] [[AFE10527.1]]	GH13_16
UTCFX2_78	gi|309394493|gb|ADO71952.1|	539	775	0.602055	5.24e-234	538	59		Trehalose synthase [Stigmatella aurantiaca DW4/3-1] [[ADO71952.1]]	GH13_16
UTCFX2_948	gi|319994664|dbj|BAJ63435.1|	108	167	0.689746	8.85e-48	107	64		putative deacetylase [Anaerolinea thermophila UNI-1] [[BAJ63435.1]]	CE14
UTCFX2_948	gi|156231875|gb|ABU56658.1|	104	135	0.557579	3.28e-37	103	57		LmbE family protein [Roseiflexus castenholzii DSM 13941] [[ABU56658.1]]	CE14
UTCFX2_948	gi|159892775|gb|ABX05855.1|	102	135	0.557579	3.28e-37	101	59		LmbE family protein [Herpetosiphon aurantiacus DSM 785] [[ABX05855.1]]	CE14
UTCFX2_948	gi|148566937|gb|ABQ89082.1|	105	128	0.528668	2.87e-35	104	55		LmbE family protein [Roseiflexus sp. RS-1] [[ABQ89082.1]]	CE14
UTCFX2_861	gi|319994595|dbj|BAJ63366.1|	916	899	0.429682	3.35e-271	904	46		glycosidase [Anaerolinea thermophila UNI-1] [[BAJ63366.1]]	GH3
UTCFX2_866	gi|319994574|dbj|BAJ63345.1|	228	376	0.724912	4.84e-114	227	70		putative glycosyltransferase [Anaerolinea thermophila UNI-1] [[BAJ63345.1]]	GT2
UTCFX2_866	gi|510022383|emb|CCW34402.1|	227	290	0.559108	4.13e-88	229	54		Glycosyltransferases involved in cell wall biogenesis [Chthonomonas calidirosea T49] [[CCW34402.1]]	GT2
UTCFX2_866	gi|328452226|gb|AEB08055.1|	230	288	0.555252	1.87e-87	231	52		glycosyl transferase family 2 [Desulfobacca acetoxidans DSM 11109] [[AEB08055.1]]	GT2
UTCFX2_866	gi|221157038|gb|ACM06165.1|	229	272	0.524405	1.31e-82	230	52		dolichyl-phosphate mannose synthase related protein [Thermomicrobium roseum DSM 5159] [[ACM06165.1]]	GT2
UTCFX2_866	gi|396079777|dbj|BAM33153.1|	224	270	0.520549	5.91e-82	230	54		glycosyltransferase [Helicobacter cinaedi ATCC BAA-847] [[BAM33153.1]]	GT2
UTCFX2_831	gi|319993436|dbj|BAJ62207.1|	407	597	0.646411	1.93e-180	407	65		putative glycosyltransferase [Anaerolinea thermophila UNI-1] [[BAJ62207.1]]	GT4
UTCFX2_831	gi|381385063|dbj|BAM01880.1|	396	464	0.502403	1.7e-140	395	54		putative glycosyltransferase [Caldilinea aerophila DSM 14535 = NBRC 104270] [[BAM01880.1]]	GT4
UTCFX2_831	gi|159891809|gb|ABX04889.1|	407	440	0.476417	4.95e-133	406	50		glycosyl transferase group 1 [Herpetosiphon aurantiacus DSM 785] [[ABX04889.1]]	GT4
UTCFX2_831	gi|156233509|gb|ABU58292.1|	409	426	0.461258	4.2e-129	409	49		glycosyl transferase group 1 [Roseiflexus castenholzii DSM 13941] [[ABU58292.1]]	GT4
UTCFX2_831	gi|148568866|gb|ABQ91011.1|	409	424	0.459092	2.57e-128	409	48		glycosyl transferase, group 1 [Roseiflexus sp. RS-1] [[ABQ91011.1]]	GT4
UTCFX2_804	gi|308275145|emb|CBX31742.1|	849	1450	0.739457	0	848	72		hypothetical protein N47_N25670 [uncultured Desulfobacterium sp.] [[CBX31742.1]]	GT35
UTCFX2_804	gi|540593388|dbj|BAN34548.1|	849	1450	0.739457	0	847	72		alpha-glucan phosphorylase [Sulfuricella denitrificans skB26] [[BAN34548.1]]	GT35
UTCFX2_804	gi|338803700|gb|AEI99941.1|	849	1410	0.719058	0	848	70		alpha-glucan phosphorylase [Nitrosomonas sp. Is79A3] [[AEI99941.1]]	GT35
UTCFX2_804	gi|320127839|gb|ADW15399.1|	849	1380	0.703759	0	848	67		alpha-glucan phosphorylase [Geobacter sp. M18] [[ADW15399.1]]	GT35
UTCFX2_804	gi|223692227|gb|ACN15510.1|	849	1370	0.698659	0	848	68		GlgP3 [Desulfobacterium autotrophicum HRM2] [[ACN15510.1]]	GT35
UTCFX2_371	gi|219868959|gb|ACL49294.1|	219	199	0.403918	1.47e-58	216	46		ABC transporter related [Desulfovibrio desulfuricans subsp. desulfuricans str. ATCC 27774] [[ACL49294.1]]	GT4
UTCFX2_190	gi|156234075|gb|ABU58858.1|	480	818	0.731535	4.19e-247	479	70		glycogen/starch synthase, ADP-glucose type [Roseiflexus castenholzii DSM 13941] [[ABU58858.1]]	GT5
UTCFX2_190	gi|148567344|gb|ABQ89489.1|	480	813	0.727063	2.11e-245	479	69		glycogen/starch synthase, ADP-glucose type [Roseiflexus sp. RS-1] [[ABQ89489.1]]	GT5
UTCFX2_190	gi|381384281|dbj|BAM01098.1|	479	784	0.701129	9.31e-237	478	68		glycogen synthase [Caldilinea aerophila DSM 14535 = NBRC 104270] [[BAM01098.1]]	GT5
UTCFX2_190	gi|193088075|gb|ACF13350.1|	480	731	0.653731	1.2e-220	479	63		glycogen/starch synthase, ADP-glucose type [Chloroherpeton thalassium ATCC 35110] [[ACF13350.1]]	GT5
UTCFX2_190	gi|296017125|gb|ADG70362.1|	473	660	0.590236	2.66e-199	472	58		glycogen/starch synthase, ADP-glucose type [Brachyspira murdochii DSM 12563] [[ADG70362.1]]	GT5
UTCFX2_216	gi|228229813|gb|ACP87289.1|	319	395	0.419617	1.53e-119	320	53		Sequence 26 from patent US 7504120 [[ACP87289.1]]	GH10
UTCFX2_1645	gi|319995744|dbj|BAJ64515.1|	375	431	0.466672	2.06e-130	375	49		monogalactosyldiacylglycerol synthase family protein [Anaerolinea thermophila UNI-1] [[BAJ64515.1]]	GT28
UTCFX2_1875	gi|381384849|dbj|BAM01666.1|	389	474	0.528614	2.23e-143	389	55		putative glycosyltransferase [Caldilinea aerophila DSM 14535 = NBRC 104270] [[BAM01666.1]]	GT2
UTCFX2_1875	gi|156231799|gb|ABU56582.1|	389	458	0.51077	1.16e-138	386	52		glycosyl transferase family 2 [Roseiflexus castenholzii DSM 13941] [[ABU56582.1]]	GT2
UTCFX2_1875	gi|148570420|gb|ABQ92565.1|	389	454	0.506309	1.74e-137	386	52		glycosyl transferase, family 2 [Roseiflexus sp. RS-1] [[ABQ92565.1]]	GT2
UTCFX2_1875	gi|219542003|gb|ACL23741.1|	396	450	0.501849	2.63e-136	393	52		glycosyl transferase family 2 [Chloroflexus aggregans DSM 9485] [[ACL23741.1]]	GT2
UTCFX2_1875	gi|163670591|gb|ABY36957.1|	396	450	0.501849	4.81e-136	393	51		glycosyl transferase family 2 [Chloroflexus aurantiacus J-10-fl] [[ABY36957.1]]	GT2
UTCFX2_1838	gi|156232350|gb|ABU57133.1|	324	436	0.592853	4.09e-132	323	61		glycosyl transferase family 2 [Roseiflexus castenholzii DSM 13941] [[ABU57133.1]]	GT2
UTCFX2_1838	gi|319995519|dbj|BAJ64290.1|	323	428	0.581975	1.7e-129	322	58		putative glycosyltransferase [Anaerolinea thermophila UNI-1] [[BAJ64290.1]]	GT2
UTCFX2_1817	gi|319995865|dbj|BAJ64636.1|	338	392	0.495901	9.33e-119	337	53		putative glycosyltransferase [Anaerolinea thermophila UNI-1] [[BAJ64636.1]]	GT4
UTCFX2_1112	gi|319993362|dbj|BAJ62133.1|	237	301	0.541825	2.2e-91	236	54		putative glycosyltransferase [Anaerolinea thermophila UNI-1] [[BAJ62133.1]]	GT2
UTCFX2_1112	gi|381382761|dbj|BAL99577.1|	233	285	0.513024	1.54e-86	239	54		putative glycosyltransferase [Caldilinea aerophila DSM 14535 = NBRC 104270] [[BAL99577.1]]	GT2
UTCFX2_1112	gi|156233010|gb|ABU57793.1|	240	224	0.403219	3.69e-67	250	41		glycosyl transferase family 2 [Roseiflexus castenholzii DSM 13941] [[ABU57793.1]]	GT2
UTCFX2_1138	gi|319993880|dbj|BAJ62651.1|	319	505	0.688705	1.12e-152	316	70		putative glycosyltransferase [Anaerolinea thermophila UNI-1] [[BAJ62651.1]]	GT2
UTCFX2_1138	gi|374852724|dbj|BAL55650.1|	312	490	0.668249	3.18e-148	310	67		glycosyl transferase family 2 [uncultured Chloroflexi bacterium] [[BAL55650.1]]	GT2
UTCFX2_1138	gi|225643860|gb|ACN98910.1|	317	392	0.534599	1.26e-118	321	52		undecaprenyl-phosphate 4-deoxy-4-formamido-L-arabinose transferase	GT2
UTCFX2_1138	gi|225644864|gb|ACO03050.1|	315	392	0.534599	1.26e-118	312	52		undecaprenyl-phosphate 4-deoxy-4-formamido-L-arabinose transferase	GT2
UTCFX2_1138	gi|345643342|dbj|BAK77175.1|	310	386	0.526416	6.36e-117	307	53		glycosyl transferase, family 2 [Pseudogulbenkiania sp. NH8B] [[BAK77175.1]]	GT2
UTCFX2_1153	gi|319993900|dbj|BAJ62671.1|	374	403	0.473949	6.71e-122	366	49		putative glycosyltransferase [Anaerolinea thermophila UNI-1] [[BAJ62671.1]]	GT4
UTCFX2_1061	gi|381381922|dbj|BAL98738.1|	579	855	0.61511	5.65e-258	578	60		hypothetical protein CLDAP_06990 [Caldilinea aerophila DSM 14535 = NBRC 104270] [[BAL98738.1]]	GH63
UTCFX2_1059	gi|381381920|dbj|BAL98736.1|	585	697	0.518083	1.96e-210	584	52		putative glycosyltransferase [Caldilinea aerophila DSM 14535 = NBRC 104270] [[BAL98736.1]]	GT81
UTCFX2_1063	gi|381382210|dbj|BAL99026.1|	566	666	0.50134	3.91e-201	569	51		putative sucrose phosphorylase [Caldilinea aerophila DSM 14535 = NBRC 104270] [[BAL99026.1]]	GH13_18
UTCFX2_1062	gi|301634352|gb|ADK79779.1|	415	578	0.584674	1.11e-174	415	60		glycosyl transferase group 1 [Spirochaeta smaragdinae DSM 11293] [[ADK79779.1]]	GT4
UTCFX2_1063	gi|296095928|gb|ADG91878.1|	579	576	0.433592	3.72e-174	569	45		alpha amylase catalytic region [Arcobacter nitrofigilis DSM 7299] [[ADG91878.1]]	GH13_18
UTCFX2_1062	gi|306532686|gb|ADN02220.1|	414	573	0.579617	3.07e-173	413	60		hypothetical protein STHERM_c12790 [Spirochaeta thermophila DSM 6192] [[ADN02220.1]]	GT4
UTCFX2_1062	gi|158511352|gb|ABW68319.1|	420	570	0.576582	2.54e-172	417	58		glycosyl transferase group 1 [Desulfococcus oleovorans Hxd3] [[ABW68319.1]]	GT4
UTCFX2_1063	gi|339411587|gb|AEJ61152.1|	579	567	0.426817	1.55e-171	578	45		alpha amylase catalytic region [Spirochaeta thermophila DSM 6578] [[AEJ61152.1]]	GH13_18
UTCFX2_1063	gi|301634351|gb|ADK79778.1|	575	567	0.426817	2.83e-171	572	46		alpha amylase catalytic region [Spirochaeta smaragdinae DSM 11293] [[ADK79778.1]]	GH13_18
UTCFX2_1063	gi|306532687|gb|ADN02221.1|	579	562	0.423053	5.78e-170	578	44		hypothetical protein STHERM_c12800 [Spirochaeta thermophila DSM 6192] [[ADN02221.1]]	GH13_18
UTCFX2_1062	gi|339411588|gb|AEJ61153.1|	414	555	0.561409	9.73e-168	413	57		glycosyl transferase group 1 [Spirochaeta thermophila DSM 6578] [[AEJ61153.1]]	GT4
UTCFX2_1062	gi|338835413|gb|AEJ20591.1|	422	482	0.487566	7.24e-146	421	53		glycosyl transferase group 1 [Treponema caldaria DSM 7334] [[AEJ20591.1]]	GT4
UTCFX2_1060	gi|381381919|dbj|BAL98735.1|	416	482	0.514646	9.79e-146	408	52		putative glycosyltransferase [Caldilinea aerophila DSM 14535 = NBRC 104270] [[BAL98735.1]]	GT4

## Sheet: PRO1
#query	target	q_length	bitscore	bsr	expect	aln_length	identity	ec	product	group			#query	location	group	expression (RPKM)
UTPRO1_2761	gi|674641678|emb|CEA02814.1|	506	601	0.500238	1.45e-181	506	53		oxidoreductase [Pseudomonas sp. 12M76_air] [[CEA02814.1]]	AA3_2			UTPRO1_1627	Cytoplasmic	GH94	6.4562
UTPRO1_1959	gi|53758966|gb|AAU93257.1|	1035	1120	0.467	0	1039	47		discoidin domain protein [Methylococcus capsulatus str. Bath] [[AAU93257.1]]	CBM32			UTPRO1_1646	InnerMembrane	GT2	7.14063
UTPRO1_1989	gi|575460232|gb|AHG91349.1|	719	1150	0.66882	0	718	66		1,4-alpha-glucan-branching enzyme [Gemmatimonadetes bacterium KBS708] [[AHG91349.1]]	CBM48			UTPRO1_1344	Cytoplasmic	GT2	9.30007
UTPRO1_1989	gi|575460232|gb|AHG91349.1|	719	1150	0.66882	0	718	66		1,4-alpha-glucan-branching enzyme [Gemmatimonadetes bacterium KBS708] [[AHG91349.1]]	CBM48			UTPRO1_1499	Cytoplasmic	GT2	6.00115
UTPRO1_1989	gi|226091307|dbj|BAH39752.1|	722	1040	0.604846	1.7899999999e-314	718	61		1,4-alpha-glucan branching enzyme [Gemmatimonas aurantiaca T-27] [[BAH39752.1]]	CBM48			UTPRO1_1208	InnerMembrane	GT2	8.44867
UTPRO1_1989	gi|226091307|dbj|BAH39752.1|	722	1040	0.604846	1.7899999999e-314	718	61		1,4-alpha-glucan branching enzyme [Gemmatimonas aurantiaca T-27] [[BAH39752.1]]	CBM48			UTPRO1_1263	Cytoplasmic	GT2	5.58562
UTPRO1_1988	gi|575460233|gb|AHG91350.1|	699	1040	0.628618	1.69e-312	708	61		glycogen debranching enzyme GlgX [Gemmatimonadetes bacterium KBS708] [[AHG91350.1]]	CBM48			UTPRO1_1047	Periplasmic	GT2	6.88569
UTPRO1_1988	gi|575460233|gb|AHG91350.1|	699	1040	0.628618	1.69e-312	708	61		glycogen debranching enzyme GlgX [Gemmatimonadetes bacterium KBS708] [[AHG91350.1]]	CBM48			UTPRO1_1104	Cytoplasmic	GT2	6.65709
UTPRO1_1988	gi|575458663|gb|AHG89780.1|	703	1000	0.604441	9.45e-303	704	60		glycogen debranching enzyme GlgX [Gemmatimonadetes bacterium KBS708] [[AHG89780.1]]	CBM48			UTPRO1_1706	Cytoplasmic	GT2	5.85381
UTPRO1_1988	gi|575458663|gb|AHG89780.1|	703	1000	0.604441	9.45e-303	704	60		glycogen debranching enzyme GlgX [Gemmatimonadetes bacterium KBS708] [[AHG89780.1]]	CBM48			UTPRO1_1989	Cytoplasmic	GT28	5.05372
UTPRO1_1989	gi|390626018|gb|AFM27225.1|	717	995	0.578675	2.22e-300	716	57		alpha-1,4-glucan:alpha-1,4-glucan 6-glycosyltransferase [Desulfomonile tiedjei DSM 6799] [[AFM27225.1]]	CBM48			UTPRO1_1988	Cytoplasmic	GT28	9.46457
UTPRO1_1988	gi|296924371|gb|ADH85181.1|	667	916	0.553668	1.54e-276	663	58		glycogen debranching enzyme GlgX [Desulfurivibrio alkaliphilus AHT2] [[ADH85181.1]]	CBM48			UTPRO1_1987	Cytoplasmic	GT28	5.581
UTPRO1_901	gi|427364169|gb|AFY46890.1|	277	259	0.409643	8.07e-79	289	40		putative xylanase/chitin deacetylase [Nostoc sp. PCC 7524] [[AFY46890.1]]	CE4			UTPRO1_1990	InnerMembrane	GT28	6.51154
UTPRO1_3320	gi|409026688|gb|AFU98972.1|	274	290	0.434542	4.86e-88	273	46		polysaccharide deacetylase pda4C [Simiduia agarivorans SA1 = DSM 21679] [[AFU98972.1]]	CE4			UTPRO1_1959	Cytoplasmic	GT28	6.92143
UTPRO1_1956	gi|163667244|gb|ABY33610.1|	384	476	0.504272	3.73e-144	402	52		glycoside hydrolase family 1 [Chloroflexus aurantiacus J-10-fl] [[ABY33610.1]]	GH1			UTPRO1_1955	InnerMembrane	GT2	4.92274
UTPRO1_1956	gi|222447560|gb|ACM51826.1|	384	476	0.504272	3.73e-144	402	52		glycoside hydrolase family 1 [Chloroflexus sp. Y-400-fl] [[ACM51826.1]]	GH1			UTPRO1_1956	Cytoplasmic	GT2	6.79567
UTPRO1_1956	gi|311228577|gb|ADP81432.1|	388	474	0.502153	1.7e-143	405	53		glycoside hydrolase family 1 [Frankia sp. EuI1c] [[ADP81432.1]]	GH1			UTPRO1_1929	InnerMembrane	GT2	7.65313
UTPRO1_1956	gi|158111831|gb|ABW14028.1|	388	470	0.497916	3.53e-142	412	51		glycoside hydrolase family 1 [Frankia sp. EAN1pec] [[ABW14028.1]]	GH1			UTPRO1_1944	Cytoplasmic	GT2	4.99485
UTPRO1_1956	gi|116225047|gb|ABJ83756.1|	388	467	0.494737	2.95e-141	406	50		glycoside hydrolase, family 1 [Candidatus Solibacter usitatus Ellin6076] [[ABJ83756.1]]	GH1			UTPRO1_2094	InnerMembrane	GT2	5.83076
UTPRO1_718	gi|337257727|gb|AEI63887.1|	270	275	0.407565	1.98e-83	276	49		putative transglycosylase [Myxococcus fulvus HW-1] [[AEI63887.1]]	GH102			UTPRO1_2031	Cytoplasmic	GT9	7.50704
UTPRO1_718	gi|309392638|gb|ADO70097.1|	290	273	0.404601	9.02e-83	298	47		transglycosylase [Stigmatella aurantiaca DW4/3-1] [[ADO70097.1]]	GH102			UTPRO1_2180	Cytoplasmic	GH26	7.87743
UTPRO1_1944	gi|308740063|gb|ADO37723.1|	143	139	0.417772	2.35e-38	142	40		alpha amylase catalytic region [Eubacterium limosum KIST612] [[ADO37723.1]]	GH13			UTPRO1_2244	Cytoplasmic	GH26	7.27361
UTPRO1_2677	gi|378786095|emb|CCG05768.1|	540	768	0.597623	6.97e-232	527	61		Putative glycosyl hydrolase, family 13; Putative alpha-glucosidase [Blastococcus saxobsidens DD2] [[CCG05768.1]]	GH13			UTPRO1_2470	Cytoplasmic	GH3	9.75173
UTPRO1_2677	gi|145569090|gb|ABP78196.1|	511	745	0.579726	4.93e-225	500	62		oligo-1,6-glucosidase [Pseudomonas stutzeri A1501] [[ABP78196.1]]	GH13			UTPRO1_718	Cytoplasmic	GH3	3.24307
UTPRO1_2677	gi|150963884|gb|ABR85909.1|	511	744	0.578948	1.22e-224	500	61		trehalose-6-phosphate hydrolase	GH13			UTPRO1_900	Cytoplasmic	GH3	1.36498
UTPRO1_2677	gi|594025961|gb|AHL73964.1|	518	743	0.57817	3.04e-224	507	61		alpha-amylase [Pseudomonas stutzeri] [[AHL73964.1]]	GH13			UTPRO1_901	Cytoplasmic	GT5	6.80022
UTPRO1_2677	gi|627775248|gb|AHY44471.1|	511	741	0.576613	7.56e-224	500	62		alpha-amylase [Pseudomonas stutzeri] [[AHY44471.1]]	GH13			UTPRO1_548	Cytoplasmic	GT5	6.77302
UTPRO1_3192	gi|602772139|gb|AHO16406.1|	227	330	0.632001	3.69e-100	225	64		glycogen debranching protein [Salmonella enterica subsp. enterica serovar Enteritidis str. EC20121179] [[AHO16406.1]]	GH13_11			UTPRO1_547	Cytoplasmic	GT5	3.78573
UTPRO1_1987	gi|575460236|gb|AHG91353.1|	640	812	0.493132	4.68e-245	639	54		Alpha-1,4-glucan:maltose-1-phosphate maltosyltransferase [Gemmatimonadetes bacterium KBS708] [[AHG91353.1]]	GH13_3			UTPRO1_568	InnerMembrane	GT5	2.69171
UTPRO1_1987	gi|152029499|gb|ABS27267.1|	658	755	0.458515	6.24e-228	656	51		alpha amylase catalytic region [Anaeromyxobacter sp. Fw109-5] [[ABS27267.1]]	GH13_3			UTPRO1_613	Cytoplasmic	GT5	5.66253
UTPRO1_1987	gi|221155478|gb|ACM04605.1|	645	741	0.450013	7.56e-224	640	51		possible glycanase or glycogenase with amylase domain [Thermomicrobium roseum DSM 5159] [[ACM04605.1]]	GH13_3			UTPRO1_783	InnerMembrane	CBM48	9.07607
UTPRO1_1987	gi|269786386|gb|ACZ38529.1|	645	708	0.429972	7.75e-214	642	49		alpha amylase catalytic region [Sphaerobacter thermophilus DSM 20745] [[ACZ38529.1]]	GH13_3			UTPRO1_483	Cytoplasmic	CBM48	7.23161
UTPRO1_1987	gi|319749990|gb|ADV61750.1|	645	700	0.425113	1.34e-211	646	48		glycosyl transferase group 1 [Isosphaera pallida ATCC 43644] [[ADV61750.1]]	GH13_3			UTPRO1_502	InnerMembrane	CBM48	7.00373
UTPRO1_327	gi|636796443|dbj|BAO88467.1|	662	829	0.536807	3.42e-250	624	57		amylo-alpha-16-glucosidase [Burkholderia sp. RPE67] [[BAO88467.1]]	GH133			UTPRO1_327	Cytoplasmic	CBM48	6.62041
UTPRO1_327	gi|184193612|gb|ACC71577.1|	656	820	0.530979	1.09e-247	629	58		glycogen debranching enzyme [Burkholderia phymatum STM815] [[ACC71577.1]]	GH133			UTPRO1_3258	Cytoplasmic	CBM48	5.40249
UTPRO1_327	gi|575458288|gb|AHG89405.1|	658	812	0.525799	4.68e-245	623	57		Amylo-alpha-16-glucosidase [Gemmatimonadetes bacterium KBS708] [[AHG89405.1]]	GH133			UTPRO1_3268	Cytoplasmic	CBM48	8.82889
UTPRO1_327	gi|563316701|dbj|BAO19117.1|	622	706	0.45716	2.61e-213	597	53		amylo-alpha-1,6-glucosidase [Burkholderia sp. M701] [[BAO19117.1]]	GH133			UTPRO1_3277	Cytoplasmic	CBM48	3.75316
UTPRO1_1646	gi|239795810|dbj|BAH74799.1|	816	851	0.43815	4.83e-257	844	47		putative glycosyltransferase [Desulfovibrio magneticus RS-1] [[BAH74799.1]]	GH2			UTPRO1_3292	Cytoplasmic	CBM48	3.75542
UTPRO1_1646	gi|239795810|dbj|BAH74799.1|	816	851	0.43815	4.83e-257	844	47		putative glycosyltransferase [Desulfovibrio magneticus RS-1] [[BAH74799.1]]	GH2			UTPRO1_3320	Cytoplasmic	CBM48	6.30048
UTPRO1_1929	gi|53757590|gb|AAU91881.1|	313	398	0.577612	1.41e-120	312	57		transglycosylase SLT domain protein [Methylococcus capsulatus str. Bath] [[AAU91881.1]]	GH23			UTPRO1_3321	InnerMembrane	CBM48	8.45306
UTPRO1_1929	gi|333809718|gb|AEG02388.1|	313	336	0.487632	5.29e-102	312	50		Lytic transglycosylase catalytic [Methylomonas methanica MC09] [[AEG02388.1]]	GH23			UTPRO1_3194	Cytoplasmic	GH13_3	13.435
UTPRO1_1929	gi|320122723|gb|ADW18269.1|	311	336	0.487632	7.16e-102	310	51		Lytic transglycosylase catalytic [Desulfobulbus propionicus DSM 2032] [[ADW18269.1]]	GH23			UTPRO1_3192	Cytoplasmic	GH13_3	5.5463
UTPRO1_1929	gi|325532861|gb|ADZ27582.1|	313	332	0.481827	8.11e-101	312	50		Lytic transglycosylase catalytic [Nitrosomonas sp. AL212] [[ADZ27582.1]]	GH23			UTPRO1_3097	Cytoplasmic	GH13_3	3.53068
UTPRO1_1929	gi|338804622|gb|AEJ00864.1|	313	322	0.467314	8.68e-98	312	47		Lytic transglycosylase catalytic [Nitrosomonas sp. Is79A3] [[AEJ00864.1]]	GH23			UTPRO1_3114	Cytoplasmic	GH77	2.6286
UTPRO1_2963	gi|78194415|gb|ABB32182.1|	205	198	0.402597	1.06e-57	197	48		lytic transglycosylase domain protein [Geobacter metallireducens GS-15] [[ABB32182.1]]	GH23			UTPRO1_3123	Cytoplasmic	GH13_3	9.83633
UTPRO1_1047	gi|290470654|gb|ADD28073.1|	325	392	0.457978	7.29e-119	307	53		Beta-mannanase [Meiothermus ruber DSM 1279] [[ADD28073.1]]	GH26			UTPRO1_3170	InnerMembrane	GH13_3	5.73773
UTPRO1_1047	gi|429131950|gb|AFZ68965.1|	318	371	0.433443	2.81e-112	305	51		beta-mannanase [Deinococcus peraridilitoris DSM 19664] [[AFZ68965.1]]	GH26			UTPRO1_1846	Cytoplasmic	CBM32	9.72979
UTPRO1_20	gi|575462135|gb|AHG93186.1|	405	543	0.479469	3.54e-164	400	58		glycoside hydrolase clan GH-D [Gemmatimonadetes bacterium KBS708] [[AHG93186.1]]	GH27			UTPRO1_59	InnerMembrane	GT2	6.35039
UTPRO1_20	gi|116225097|gb|ABJ83806.1|	387	525	0.463575	8.92e-159	386	55		Alpha-galactosidase [Candidatus Solibacter usitatus Ellin6076] [[ABJ83806.1]]	GH27			UTPRO1_20	Cytoplasmic	GH1	8.30027
UTPRO1_20	gi|116222997|gb|ABJ81706.1|	392	503	0.444149	4.66e-152	387	54		Alpha-galactosidase [Candidatus Solibacter usitatus Ellin6076] [[ABJ81706.1]]	GH27			UTPRO1_2665	Cytoplasmic	GH1	5.2256
UTPRO1_20	gi|116223870|gb|ABJ82579.1|	403	474	0.418542	1.7e-143	404	50		Alpha-galactosidase [Candidatus Solibacter usitatus Ellin6076] [[ABJ82579.1]]	GH27			UTPRO1_2677	Cytoplasmic	GH1	3.17787
UTPRO1_20	gi|315417594|gb|ADU14234.1|	351	472	0.416776	1.05e-142	351	58		Alpha-galactosidase [Asticcacaulis excentricus CB 48] [[ADU14234.1]]	GH27			UTPRO1_2684	Cytoplasmic	GH1	4.15969
UTPRO1_1104	gi|177841221|gb|ACB75473.1|	618	627	0.427358	1.81e-189	656	49		Beta-glucosidase [Opitutus terrae PB90-1] [[ACB75473.1]]	GH3			UTPRO1_2761	Cytoplasmic	GH1	2.28192
UTPRO1_1104	gi|119948613|gb|ABM07524.1|	583	605	0.412363	6.99e-183	613	51		glycosyl hydrolase family protein [Arthrobacter aurescens TC1] [[ABM07524.1]]	GH3			UTPRO1_2801	OuterMembrane	GH23	4.9854
UTPRO1_1104	gi|403229515|gb|AFR28937.1|	583	602	0.410318	7.91e-182	613	51		glycosyl hydrolase family 3 protein [Arthrobacter sp. Rue61a] [[AFR28937.1]]	GH3			UTPRO1_2963	Periplasmic	GH23	1.6975
UTPRO1_2244	gi|333822583|gb|AEG15246.1|	522	665	0.544085	6.29e-201	521	56		Domain of unknown function DUF1957 [Desulfotomaculum kuznetsovii DSM 6115] [[AEG15246.1]]	GH57
UTPRO1_2244	gi|169638051|gb|ACA59557.1|	523	650	0.531813	1.89e-196	522	54		glycoside hydrolase, family 57 [Candidatus Desulforudis audaxviator MP104C] [[ACA59557.1]]	GH57
UTPRO1_2244	gi|296030984|gb|ADG81752.1|	523	650	0.531813	2.56e-196	523	52		Domain of unknown function DUF1957 [Thermincola potens JR] [[ADG81752.1]]	GH57
UTPRO1_2244	gi|146274660|dbj|BAF60409.1|	522	645	0.527722	5.32e-195	523	54		uncharacterized conserved protein [Pelotomaculum thermopropionicum SI] [[BAF60409.1]]	GH57
UTPRO1_2244	gi|196171395|gb|ACG72368.1|	523	640	0.523631	2.03e-193	524	53		Domain of unknown function DUF1957 [Anaeromyxobacter sp. K] [[ACG72368.1]]	GH57
UTPRO1_548	gi|325181064|emb|CCA15473.1|	362	329	0.408585	1.24e-99	365	44		Rab1 family GTPase	GH72
UTPRO1_1990	gi|575460231|gb|AHG91348.1|	703	708	0.42638	5.72e-214	700	50		4-alpha-glucanotransferase [Gemmatimonadetes bacterium KBS708] [[AHG91348.1]]	GH77
UTPRO1_1627	gi|53757835|gb|AAU92126.1|	1122	1440	0.566051	0	1122	58		conserved hypothetical protein [Methylococcus capsulatus str. Bath] [[AAU92126.1]]	GH94
UTPRO1_3097	gi|78194808|gb|ABB32575.1|	372	410	0.50029	5.31e-124	372	50		lipid A disaccharide synthase [Geobacter metallireducens GS-15] [[ABB32575.1]]	GT19
UTPRO1_3097	gi|39984250|gb|AAR35637.1|	372	408	0.49785	1.79e-123	372	50		lipid A disaccharide synthase [Geobacter sulfurreducens PCA] [[AAR35637.1]]	GT19
UTPRO1_3097	gi|298506296|gb|ADI85019.1|	371	406	0.49541	4.44e-123	371	50		Lipid-A-disaccharide synthase [Geobacter sulfurreducens KN400] [[ADI85019.1]]	GT19
UTPRO1_3097	gi|118504139|gb|ABL00622.1|	374	385	0.469785	1.26e-116	373	49		lipid-A-disaccharide synthase [Pelobacter propionicus DSM 2379] [[ABL00622.1]]	GT19
UTPRO1_3097	gi|77544945|gb|ABA88507.1|	373	375	0.457583	1.83e-113	374	45		lipid A disaccharide synthase [Pelobacter carbinolicus DSM 2380] [[ABA88507.1]]	GT19
UTPRO1_1646	gi|428009277|gb|AFY87840.1|	821	1130	0.581797	0	816	59		glycosyl transferase family 2 [Chroococcidiopsis thermalis PCC 7203] [[AFY87840.1]]	GT2
UTPRO1_1344	gi|146273898|dbj|BAF59647.1|	222	270	0.509895	4.11e-82	221	54		glycosyltransferases [Pelotomaculum thermopropionicum SI] [[BAF59647.1]]	GT2
UTPRO1_1344	gi|588290355|gb|AHK15549.1|	229	263	0.496676	5.27e-80	228	49		dolichol-phosphate mannosyltransferase [Thalassolituus oleivorans R6-15] [[AHK15549.1]]	GT2
UTPRO1_1344	gi|461492932|emb|CCU72611.1|	229	263	0.496676	5.27e-80	228	49		cell wall biosynthesis glycosyltransferase [Thalassolituus oleivorans MIL-1] [[CCU72611.1]]	GT2
UTPRO1_1344	gi|83636843|gb|ABC32810.1|	233	255	0.481568	1.54e-77	232	49		Glycosyltransferase, probably involved in cell wall biogenesis [Hahella chejuensis KCTC 2396] [[ABC32810.1]]	GT2
UTPRO1_1344	gi|221156460|gb|ACM05587.1|	223	245	0.462683	1.17e-73	222	49		probable dolichol-phosphate mannosyltransferase-putative membrane bound sugar transferase involved in LPS biosynthesis [Thermomicrobium roseum DSM 5159] [[ACM05587.1]]	GT2
UTPRO1_1208	gi|451907423|gb|AGF79017.1|	309	413	0.591933	6.36e-125	308	58		glycosyl transferase [Desulfocapsa sulfexigens DSM 10523] [[AGF79017.1]]	GT2
UTPRO1_1208	gi|381382971|dbj|BAL99787.1|	311	410	0.587633	3.92e-124	310	56		putative glycosyltransferase [Caldilinea aerophila DSM 14535 = NBRC 104270] [[BAL99787.1]]	GT2
UTPRO1_1208	gi|2984166|gb|AAC07699.1|	308	395	0.566135	1.18e-119	307	53		dolichol-phosphate mannosyltransferase [Aquifex aeolicus VF5] [[AAC07699.1]]	GT2
UTPRO1_1208	gi|39982494|gb|AAR33954.1|	309	389	0.557535	6.09e-118	308	56		undecaprenyl-phosphate glycosyltransferase, DPM1-like family [Geobacter sulfurreducens PCA] [[AAR33954.1]]	GT2
UTPRO1_1208	gi|206742271|gb|ACI21328.1|	312	389	0.557535	6.09e-118	310	54		undecaprenyl-phosphate 4-deoxy-4-formamido-L-arabinose transferase [Thermodesulfovibrio yellowstonii DSM 11347] [[ACI21328.1]]	GT2
UTPRO1_1955	gi|332552965|gb|EGJ50009.1|	673	811	0.401687	8.59e-245	672	53		glycosyl transferase family 2 [Desulfovibrio africanus str. Walvis Bay] [[EGJ50009.1]]	GT2
UTPRO1_2094	gi|262335790|gb|ACY49587.1|	292	353	0.492475	7.07e-107	292	53		glycosyl transferase family 2 [Rhodothermus marinus DSM 4252] [[ACY49587.1]]	GT2
UTPRO1_2094	gi|345113784|gb|AEN74616.1|	292	351	0.489685	2.38e-106	292	52		glycosyl transferase family 2 [Rhodothermus marinus SG0.5JP17-172] [[AEN74616.1]]	GT2
UTPRO1_2094	gi|221155442|gb|ACM04569.1|	306	337	0.470153	3.91e-102	303	50		undecaprenyl-phosphate 4-deoxy-4-formamido-L-arabinose transferase [Thermomicrobium roseum DSM 5159] [[ACM04569.1]]	GT2
UTPRO1_2094	gi|269786153|gb|ACZ38296.1|	290	336	0.468758	9.7e-102	288	52		glycosyl transferase family 2 [Sphaerobacter thermophilus DSM 20745] [[ACZ38296.1]]	GT2
UTPRO1_2094	gi|167043615|gb|ABZ08309.1|	309	331	0.461783	2.73e-100	309	45		putative glycosyl transferase [uncultured marine microorganism HF4000_APKG2M17] [[ABZ08309.1]]	GT2
UTPRO1_2031	gi|218762037|gb|ACL04503.1|	257	265	0.429137	1.57e-80	251	51		glycosyl transferase family 2 [Desulfatibacillum alkenivorans AK-01] [[ACL04503.1]]	GT2
UTPRO1_2470	gi|116229638|gb|ABJ88347.1|	224	272	0.478788	1.22e-82	223	53		glycosyl transferase, family 2 [Candidatus Solibacter usitatus Ellin6076] [[ABJ88347.1]]	GT2
UTPRO1_547	gi|395812138|gb|AFN74887.1|	213	228	0.461968	7.7e-68	211	44		glycosyl transferase [Melioribacter roseus P3M-2] [[AFN74887.1]]	GT2
UTPRO1_547	gi|374852376|dbj|BAL55310.1|	202	226	0.457915	4.41e-67	200	51		glycosyl transferase family protein [uncultured Chlorobi bacterium] [[BAL55310.1]]	GT2
UTPRO1_783	gi|317117239|gb|ADU99727.1|	300	363	0.505204	6.61e-110	300	52		glycosyl transferase family 2 [Alicycliphilus denitrificans BC] [[ADU99727.1]]	GT2
UTPRO1_783	gi|329310191|gb|AEB84606.1|	300	363	0.505204	6.61e-110	300	52		glycosyl transferase family 2 [Alicycliphilus denitrificans K601] [[AEB84606.1]]	GT2
UTPRO1_783	gi|371910575|dbj|BAL44390.1|	299	355	0.49407	1.55e-107	298	51		glycosyl transferase family protein [uncultured bacterium] [[BAL44390.1]]	GT2
UTPRO1_783	gi|374853686|dbj|BAL56588.1|	299	355	0.49407	1.55e-107	298	51		glycosyl transferase family protein [uncultured Chloroflexi bacterium] [[BAL56588.1]]	GT2
UTPRO1_783	gi|156232134|gb|ABU56917.1|	302	351	0.488503	1.76e-106	300	51		glycosyl transferase family 2 [Roseiflexus castenholzii DSM 13941] [[ABU56917.1]]	GT2
UTPRO1_502	gi|78194470|gb|ABB32237.1|	178	190	0.463553	4.49e-55	176	50		glycosyltransferase, CESA-like subfamily [Geobacter metallireducens GS-15] [[ABB32237.1]]	GT2
UTPRO1_3258	gi|221563868|gb|ACM19840.1|	245	410	0.704501	3.92e-124	244	72		undecaprenyl-phosphate glycosyltransferase, putative [Geobacter daltonii FRC-32] [[ACM19840.1]]	GT2
UTPRO1_3258	gi|146396891|gb|ABQ25524.1|	245	397	0.682163	2.59e-120	244	70		glycosyl transferase, family 2 [Geobacter uraniireducens Rf4] [[ABQ25524.1]]	GT2
UTPRO1_3258	gi|197086854|gb|ACH38125.1|	245	397	0.682163	3.51e-120	244	70		undecaprenyl-phosphate glycosyltransferase, putative [Geobacter bemidjiensis Bem] [[ACH38125.1]]	GT2
UTPRO1_3258	gi|307635045|gb|ADI85267.2|	245	397	0.682163	3.51e-120	244	70		undecaprenyl-phosphate glycosyltransferase, putative [Geobacter sulfurreducens KN400] [[ADI85267.2]]	GT2
UTPRO1_3258	gi|39984496|gb|AAR35882.1|	245	396	0.680444	6.44e-120	244	70		undecaprenyl-phosphate glycosyltransferase, putative [Geobacter sulfurreducens PCA] [[AAR35882.1]]	GT2
UTPRO1_3268	gi|226090209|dbj|BAH38654.1|	235	300	0.559678	4.53e-91	235	56		putative polyprenol-phosphate mannosyltransferase [Gemmatimonas aurantiaca T-27] [[BAH38654.1]]	GT2
UTPRO1_3268	gi|118503545|gb|ABL00028.1|	230	298	0.555946	1.53e-90	229	55		Dolichyl-phosphate beta-D-mannosyltransferase [Pelobacter propionicus DSM 2379] [[ABL00028.1]]	GT2
UTPRO1_3268	gi|575459665|gb|AHG90782.1|	237	297	0.554081	3.79e-90	238	56		glycosyl transferase family 2 [Gemmatimonadetes bacterium KBS708] [[AHG90782.1]]	GT2
UTPRO1_3268	gi|78194332|gb|ABB32099.1|	230	294	0.548484	3.17e-89	229	55		GDP-mannose--undecaprenyl-phosphate mannosyltransferase [Geobacter metallireducens GS-15] [[ABB32099.1]]	GT2
UTPRO1_3268	gi|395810791|gb|AFN73540.1|	235	293	0.546618	5.81e-89	234	51		glycosyl transferase, group 2 family protein [Melioribacter roseus P3M-2] [[AFN73540.1]]	GT2
UTPRO1_3277	gi|152026544|gb|ABS24312.1|	230	250	0.430536	1.13e-75	230	55		glycosyl transferase family 2 [Anaeromyxobacter sp. Fw109-5] [[ABS24312.1]]	GT2
UTPRO1_3277	gi|319749303|gb|ADV61063.1|	242	243	0.418481	3.4e-73	247	51		Methyltransferase type 11 [Isosphaera pallida ATCC 43644] [[ADV61063.1]]	GT2
UTPRO1_3292	gi|431827779|gb|AGA88892.1|	312	387	0.513808	3.76e-117	311	54		glycosyl transferase [Thioflavicoccus mobilis 8321] [[AGA88892.1]]	GT2
UTPRO1_3292	gi|570727202|gb|AHE98510.1|	309	382	0.507169	7.8e-116	308	57		glycosyl transferase [Thioalkalivibrio thiocyanoxidans ARh 4] [[AHE98510.1]]	GT2
UTPRO1_3292	gi|469486466|gb|AGH46319.1|	314	375	0.497875	1e-113	313	52		Glycosyl transferase, family 2 [Glaciecola psychrophila 170] [[AGH46319.1]]	GT2
UTPRO1_3292	gi|381381833|dbj|BAL98649.1|	312	374	0.496548	3.36e-113	311	54		putative glycosyltransferase [Caldilinea aerophila DSM 14535 = NBRC 104270] [[BAL98649.1]]	GT2
UTPRO1_3292	gi|323458827|gb|EGB14692.1|	312	369	0.489909	6.98e-112	311	54		glycosyl transferase family 2 [Desulfovibrio desulfuricans ND132] [[EGB14692.1]]	GT2
UTPRO1_3321	gi|405106991|emb|CCK80488.1|	207	212	0.450937	2.81e-62	204	47		glycosyl transferase, family II [Desulfobacula toluolica Tol2] [[CCK80488.1]]	GT2
UTPRO1_3321	gi|78194470|gb|ABB32237.1|	205	204	0.43392	9.3e-60	202	47		glycosyltransferase, CESA-like subfamily [Geobacter metallireducens GS-15] [[ABB32237.1]]	GT2
UTPRO1_3321	gi|320125566|gb|ADW13126.1|	209	194	0.412649	3.08e-56	204	46		glycosyl transferase family 2 [Geobacter sp. M18] [[ADW13126.1]]	GT2
UTPRO1_3321	gi|159893139|gb|ABX06219.1|	209	192	0.408395	1.18e-55	205	43		glycosyl transferase family 2 [Herpetosiphon aurantiacus DSM 785] [[ABX06219.1]]	GT2
UTPRO1_3321	gi|156234376|gb|ABU59159.1|	205	190	0.404141	6.27e-55	202	46		glycosyl transferase family 2 [Roseiflexus castenholzii DSM 13941] [[ABU59159.1]]	GT2
UTPRO1_3194	gi|328452226|gb|AEB08055.1|	223	353	0.610651	7.07e-107	225	66		glycosyl transferase family 2 [Desulfobacca acetoxidans DSM 11109] [[AEB08055.1]]	GT2
UTPRO1_3194	gi|239798046|dbj|BAH77035.1|	228	325	0.562214	1.91e-98	228	61		putative glycosyltransferase [Desulfovibrio magneticus RS-1] [[BAH77035.1]]	GT2
UTPRO1_3194	gi|258592210|emb|CBE68519.1|	223	322	0.557025	8.68e-98	225	61		Glycosyl transferase family 2 [Candidatus Methylomirabilis oxyfera] [[CBE68519.1]]	GT2
UTPRO1_3194	gi|510022383|emb|CCW34402.1|	222	317	0.548375	3.31e-96	225	60		Glycosyltransferases involved in cell wall biogenesis [Chthonomonas calidirosea T49] [[CCW34402.1]]	GT2
UTPRO1_3194	gi|177840797|gb|ACB75049.1|	225	315	0.544916	1.51e-95	227	65		glycosyl transferase family 2 [Opitutus terrae PB90-1] [[ACB75049.1]]	GT2
UTPRO1_3114	gi|91202853|emb|CAJ72492.1|	254	284	0.467786	2.5e-86	254	45		similar to glucosyl-transferase [Candidatus Kuenenia stuttgartiensis] [[CAJ72492.1]]	GT2
UTPRO1_3114	gi|258591073|emb|CBE67368.1|	249	259	0.426608	8.07e-79	252	47		Similar to glucosyl-transferase	GT2
UTPRO1_3114	gi|116696886|gb|ABK16074.1|	236	246	0.405195	2.82e-74	235	47		glycosyl transferase, family 2 [Syntrophobacter fumaroxidans MPOB] [[ABK16074.1]]	GT2
UTPRO1_3114	gi|312942628|gb|ADR21818.1|	244	245	0.403548	5.74e-74	245	44		glycosyl transferase family 2 [Marivirga tractuosa DSM 4126] [[ADR21818.1]]	GT2
UTPRO1_3114	gi|206742799|gb|ACI21856.1|	244	245	0.403548	8.2e-74	245	43		lipopolysaccharide biosynthesis glycosyltransferase [Thermodesulfovibrio yellowstonii DSM 11347] [[ACI21856.1]]	GT2
UTPRO1_3170	gi|388841204|gb|AFK79249.1|	289	301	0.445526	1.83e-91	288	48		glycosyl transferase family 2 [uncultured bacterium F41-01] [[AFK79249.1]]	GT2
UTPRO1_59	gi|221563937|gb|ACM19909.1|	308	353	0.476901	7.07e-107	307	50		UDP-4-deoxy-4-formamido-beta-L-arabinopyranose--undecaprenyl-phosphate 4-deoxy-4-formamido-alpha-L-arabinopyranosyltransferase [Geobacter daltonii FRC-32] [[ACM19909.1]]	GT2
UTPRO1_59	gi|78193360|gb|ABB31127.1|	306	352	0.47555	1.3e-106	305	50		UDP-4-deoxy-4-formamido-L-arabinose--undecaprenyl-phosphate 4-deoxy-4-formamido-L-arabinosyltransferase [Geobacter metallireducens GS-15] [[ABB31127.1]]	GT2
UTPRO1_59	gi|328454835|gb|AEB10664.1|	317	351	0.474199	1.76e-106	317	50		glycosyl transferase family 2 [Desulfobacca acetoxidans DSM 11109] [[AEB10664.1]]	GT2
UTPRO1_59	gi|197088713|gb|ACH39984.1|	308	347	0.468795	2.69e-105	307	50		UDP-4-deoxy-4-formamido-L-arabinose--undecaprenyl-phosphate 4-deoxy-4-formamido-L-arabinosyltransferase [Geobacter bemidjiensis Bem] [[ACH39984.1]]	GT2
UTPRO1_59	gi|146399216|gb|ABQ27849.1|	308	346	0.467444	4.94e-105	307	49		glycosyl transferase, family 2 [Geobacter uraniireducens Rf4] [[ABQ27849.1]]	GT2
UTPRO1_2684	gi|152029440|gb|ABS27208.1|	720	931	0.570659	6.94e-281	720	57		HAD-superfamily hydrolase, subfamily IIB [Anaeromyxobacter sp. Fw109-5] [[ABS27208.1]]	GT20
UTPRO1_2684	gi|85773389|gb|ABC80226.1|	719	897	0.549819	1.31e-270	721	57		trehalose 6-phosphatase / trehalose 6-phosphate synthase [Anaeromyxobacter dehalogenans 2CP-C] [[ABC80226.1]]	GT20
UTPRO1_2684	gi|196170750|gb|ACG71723.1|	719	885	0.542463	3.48e-267	721	56		HAD-superfamily hydrolase, subfamily IIB [Anaeromyxobacter sp. K] [[ACG71723.1]]	GT20
UTPRO1_2684	gi|219953451|gb|ACL63835.1|	719	882	0.540624	2.9e-266	721	56		HAD-superfamily hydrolase, subfamily IIB [Anaeromyxobacter dehalogenans 2CP-1] [[ACL63835.1]]	GT20
UTPRO1_2684	gi|262082276|gb|ACY18245.1|	719	844	0.517332	6.18e-255	728	53		trehalose-phosphatase [Haliangium ochraceum DSM 14365] [[ACY18245.1]]	GT20
UTPRO1_900	gi|427364170|gb|AFY46891.1|	222	275	0.436446	1.98e-83	221	52		exopolysaccharide biosynthesis protein, WecB/TagA/CpsF family [Nostoc sp. PCC 7524] [[AFY46891.1]]	GT26
UTPRO1_1499	gi|197086249|gb|ACH37520.1|	351	326	0.414682	7.67e-99	354	46		UDP-N-acetylglucosamine--N-acetylmuramyl-	GT28
UTPRO1_1499	gi|251774007|gb|ACT16588.1|	346	325	0.413409	1.04e-98	349	46		UDP-N-acetylglucosamine--N-acetylmuramyl-	GT28
UTPRO1_1499	gi|320127749|gb|ADW15309.1|	354	318	0.404505	1.33e-96	357	45		UDP-N-acetylglucosamine--N-acetylmuramyl-	GT28
UTPRO1_1499	gi|221563170|gb|ACM19142.1|	347	318	0.404505	2.44e-96	351	43		UDP-N-acetylglucosamine--N-acetylmuramyl-	GT28
UTPRO1_1499	gi|146399485|gb|ABQ28118.1|	347	317	0.403233	4.48e-96	352	45		UDP-N-acetylglucosamine--N-acetylmuramyl-	GT28
UTPRO1_2180	gi|254671829|emb|CBA03971.1|	385	432	0.406508	1.02e-130	383	51		6-phosphogluconate dehydrogenase, decarboxylating [Neisseria meningitidis alpha275] [[CBA03971.1]]	GT30
UTPRO1_613	gi|89347391|gb|ABD71594.1|	703	809	0.496011	2.13e-244	707	52		Alpha-glucan phosphorylase [Rhodoferax ferrireducens T118] [[ABD71594.1]]	GT35
UTPRO1_613	gi|86555897|gb|ABD00855.1|	689	755	0.462902	6.24e-228	698	48		putative alpha-glucan phosphorylase [Synechococcus sp. JA-3-3Ab] [[ABD00855.1]]	GT35
UTPRO1_613	gi|86556663|gb|ABD01620.1|	689	737	0.451866	1.57e-222	698	47		alpha-glucan phosphorylase, putative [Synechococcus sp. JA-2-3B'a	GT35
UTPRO1_613	gi|17131899|dbj|BAB74505.1|	704	705	0.432247	4.78e-213	721	45		all2806 [Nostoc sp. PCC 7120] [[BAB74505.1]]	GT35
UTPRO1_613	gi|75701032|gb|ABA20708.1|	704	702	0.430407	5.41e-212	721	45		Alpha-glucan phosphorylase [Anabaena variabilis ATCC 29413] [[ABA20708.1]]	GT35
UTPRO1_2665	gi|428264740|gb|AFZ30686.1|	704	861	0.527893	8.27e-260	710	51		alpha-glucan phosphorylase [Gloeocapsa sp. PCC 7428] [[AFZ30686.1]]	GT35
UTPRO1_2665	gi|86555897|gb|ABD00855.1|	701	859	0.526666	2.78e-259	700	52		putative alpha-glucan phosphorylase [Synechococcus sp. JA-3-3Ab] [[ABD00855.1]]	GT35
UTPRO1_2665	gi|219864075|gb|ACL44414.1|	700	855	0.524214	5.78e-258	706	51		alpha-glucan phosphorylase [Cyanothece sp. PCC 7425] [[ACL44414.1]]	GT35
UTPRO1_2665	gi|86556663|gb|ABD01620.1|	701	846	0.518696	1.84e-255	700	52		alpha-glucan phosphorylase, putative [Synechococcus sp. JA-2-3B'a	GT35
UTPRO1_2665	gi|75701032|gb|ABA20708.1|	704	844	0.51747	8.38e-255	710	50		Alpha-glucan phosphorylase [Anabaena variabilis ATCC 29413] [[ABA20708.1]]	GT35
UTPRO1_568	gi|427370736|gb|AFY54692.1|	194	225	0.454293	8.85e-67	194	53		glycosyl transferase possibly involved in lipopolysaccharide synthesis [Rivularia sp. PCC 7116] [[AFY54692.1]]	GT4
UTPRO1_568	gi|247542023|gb|ACS99041.1|	198	224	0.452274	1.78e-66	198	53		Undecaprenyl-phosphate galactose phosphotransferase [Paenibacillus sp. JDR-2] [[ACS99041.1]]	GT4
UTPRO1_568	gi|78217814|gb|ABB37163.1|	212	220	0.444198	4.03e-65	212	48		sugar transferase [Desulfovibrio alaskensis G20] [[ABB37163.1]]	GT4
UTPRO1_483	gi|147846684|emb|CAN80640.1|	421	396	0.417412	4.76e-120	420	44		hypothetical protein VITISV_016911 [Vitis vinifera] [[CAN80640.1]]	GT47
UTPRO1_1706	gi|219953128|gb|ACL63512.1|	474	514	0.479173	1.75e-155	471	53		glycogen/starch synthase, ADP-glucose type [Anaeromyxobacter dehalogenans 2CP-1] [[ACL63512.1]]	GT5
UTPRO1_1706	gi|85773075|gb|ABC79912.1|	471	511	0.476376	1.98e-154	468	54		glycogen synthase	GT5
UTPRO1_1706	gi|196170412|gb|ACG71385.1|	471	511	0.476376	1.98e-154	468	54		glycogen/starch synthase, ADP-glucose type [Anaeromyxobacter sp. K] [[ACG71385.1]]	GT5
UTPRO1_1706	gi|77546627|gb|ABA90189.1|	471	504	0.469851	1.38e-152	473	49		glycogen synthase [Pelobacter carbinolicus DSM 2380] [[ABA90189.1]]	GT5
UTPRO1_1706	gi|152026589|gb|ABS24357.1|	472	501	0.467054	1.57e-151	468	54		glycogen/starch synthase, ADP-glucose type [Anaeromyxobacter sp. Fw109-5] [[ABS24357.1]]	GT5
UTPRO1_1846	gi|589264910|emb|CDM22846.1|	413	512	0.558835	5.89e-155	414	58		Multimodular transpeptidase-transglycosylase [Castellaniella defragrans 65Phen] [[CDM22846.1]]	GT51
UTPRO1_2801	gi|53757861|gb|AAU92152.1|	728	746	0.463419	2.69e-225	710	52		putative penicillin-binding protein [Methylococcus capsulatus str. Bath] [[AAU92152.1]]	GT51
UTPRO1_2801	gi|359355946|gb|AEV27117.1|	717	735	0.456586	5.28e-222	734	52		penicillin-binding protein 1C [Dechlorosoma suillum PS] [[AEV27117.1]]	GT51
UTPRO1_2801	gi|572102624|dbj|BAO31035.1|	704	701	0.435465	7.33e-212	712	51		penicillin-binding protein 1C [Sulfuritalea hydrogenivorans sk43H] [[BAO31035.1]]	GT51
UTPRO1_2801	gi|469479380|gb|AGH49605.1|	703	688	0.42739	6.56e-208	682	50		penicillin-binding protein 1C [Sphingomonas sp. MM-1] [[AGH49605.1]]	GT51
UTPRO1_2801	gi|148499275|gb|ABQ67529.1|	709	688	0.42739	8.89e-208	688	51		penicillin-binding protein 1C [Sphingomonas wittichii RW1] [[ABQ67529.1]]	GT51
UTPRO1_1263	gi|78364372|gb|ABB42337.1|	407	388	0.413323	1.51e-117	406	46		Glycosyl transferase, family 9 [Thiomicrospira crunogena XCL-2] [[ABB42337.1]]	GT9
UTPRO1_3123	gi|41398170|gb|AAS05800.1|	143	144	0.410346	5.03e-40	141	48		hypothetical protein MAP_3252 [Mycobacterium avium subsp. paratuberculosis K-10] [[AAS05800.1]]	GT9
UTPRO1_3123	gi|494536607|gb|AGL35496.1|	143	144	0.410346	5.03e-40	141	48		hypothetical protein MAP4_0534 [Mycobacterium avium subsp. paratuberculosis MAP4] [[AGL35496.1]]	GT9

## Sheet: PRO2
#query	target	q_length	bitscore	bsr	expect	aln_length	identity	ec	product			#query	product	location	group	RPKM
UTPRO2_296	gi|56313745|emb|CAI08390.1|	106	181	0.74891	1.83e-53	105	73		UDP-glucose:(heptosyl) LPS alpha 1,3-glucosyltransferase [Aromatoleum aromaticum EbN1] [[CAI08390.1]]	GT4		UTPRO2_2311	glycogen debranching protein [Salmonella enterica subsp. enterica serovar Enteritidis str. EC20121179] [[AHO16406.1]]	Cytoplasmic	GH13_11	15.3522
UTPRO2_296	gi|472251649|gb|AGI26363.1|	106	179	0.740635	1.02e-52	105	72		group 1 glycosyl transferase [Pseudomonas denitrificans ATCC 13867] [[AGI26363.1]]	GT4		UTPRO2_1733	glycogen/starch synthase, ADP-glucose type [Sulfuritalea hydrogenivorans sk43H] [[BAO30950.1]]	Cytoplasmic	GT5	9.23593
UTPRO2_296	gi|674643069|emb|CEA05837.1|	107	171	0.707534	4.82e-50	106	69		group 1 glycosyl transferase [Pseudomonas sp. 12M76_air] [[CEA05837.1]]	GT4		UTPRO2_2250	hypothetical protein AZKH_0055 [Azoarcus sp. KH32C] [[BAL22407.1]]	Cytoplasmic	CBM50	9.0223
UTPRO2_296	gi|395807105|gb|AFN76510.1|	106	163	0.674433	2.17e-47	105	63		UDP-glucose:	GT4		UTPRO2_1433	1,4-alpha-glucan branching protein [Sulfuricella denitrificans skB26] [[BAN35737.1]]	Cytoplasmic	CBM48	8.59156
UTPRO2_296	gi|257048249|gb|ACV37437.1|	105	160	0.66202	2.31e-46	104	68		glycosyl transferase group 1 [Candidatus Accumulibacter phosphatis clade IIA str. UW-1] [[ACV37437.1]]	GT4		UTPRO2_832	Alpha,alpha-trehalose-phosphate synthase	Cytoplasmic	GT20	2.35481
UTPRO2_254	gi|358638713|dbj|BAL26010.1|	351	582	0.749412	8.64e-176	350	73		N-acetylglucosaminyl transferase [Azoarcus sp. KH32C] [[BAL26010.1]]	GT28		UTPRO2_737	alpha-glucan phosphorylase [Sulfuritalea hydrogenivorans sk43H] [[BAO30948.1]]	Cytoplasmic	GT35	6.66198
UTPRO2_254	gi|56312270|emb|CAI06915.1|	351	580	0.746837	2.13e-175	350	73		UDP-N-acetylglucosamine--N-acetylmuramyl-(pentap eptide) pyrophosphoryl-undecaprenol N-acetylglucosamine transferase [Aromatoleum aromaticum EbN1] [[CAI06915.1]]	GT28		UTPRO2_822	LysM repeat-containing protein [Sulfuritalea hydrogenivorans sk43H] [[BAO28967.1]]	Periplasmic	CBM50	6.4367
UTPRO2_254	gi|119669588|emb|CAL93501.1|	352	573	0.737823	3.55e-173	351	73		probable undecaprenyldiphospho-muramoylpentapeptide beta-N-acetylglucosaminyltransferase [Azoarcus sp. BH72] [[CAL93501.1]]	GT28		UTPRO2_1567	glycosyl transferase family 2 [Acidithiobacillus ferrivorans SS3] [[AEM47091.1]]	InnerMembrane	GT2	6.29104
UTPRO2_254	gi|237625331|gb|ACR02021.1|	347	567	0.730097	2.39e-171	346	73		UDP-N-acetylglucosamine--N-acetylmuramyl-	GT28		UTPRO2_834	glycoside hydrolase 15-related protein [Sulfuritalea hydrogenivorans sk43H] [[BAO29845.1]]	Cytoplasmic	GH15	2.67973
UTPRO2_254	gi|359353486|gb|AEV24657.1|	354	564	0.726234	1.46e-170	352	71		undecaprenyldiphospho-muramoylpentapeptide beta-N-acetylglucosaminyltransferase [Dechlorosoma suillum PS] [[AEV24657.1]]	GT28		UTPRO2_1477	lipopolysaccharide heptosyltransferase II [Dechlorosoma suillum PS] [[AEV27671.1]]	Cytoplasmic	GT9	5.81183
UTPRO2_279	gi|572100278|dbj|BAO28689.1|	234	348	0.402899	1.72e-105	232	66		putative soluble lytic transglycosylase fused to an ABC-type amino acid-binding protein [Sulfuritalea hydrogenivorans sk43H] [[BAO28689.1]]	GH23		UTPRO2_589	diacylglycerol kinase [Burkholderia cenocepacia AU 1054] [[ABF76564.1]]	InnerMembrane	GT4	5.38967
UTPRO2_279	gi|359354912|gb|AEV26083.1|	240	347	0.401741	3.13e-105	239	63		putative soluble lytic transglycosylase fused to an ABC-type amino acid-binding protein [Dechlorosoma suillum PS] [[AEV26083.1]]	GH23		UTPRO2_1985	membrane-bound lytic transglycosylase [Azoarcus sp. KH32C] [[BAL25812.1]]	InnerMembrane	GH103	5.38075
UTPRO2_253	gi|296021258|gb|ADG74494.1|	152	144	0.419148	5.62e-41	154	46		UDP-N-acetylmuramate/alanine ligase [Cellulomonas flavigena DSM 20109] [[ADG74494.1]]	GT28		UTPRO2_272	phosphoheptose isomerase [Nitrosospira multiformis ATCC 25196] [[ABB75092.1]]	Cytoplasmic	GT4	5.33009
UTPRO2_272	gi|82410983|gb|ABB75092.1|	169	175	0.406739	2.24e-51	166	50		phosphoheptose isomerase [Nitrosospira multiformis ATCC 25196] [[ABB75092.1]]	GT4		UTPRO2_868	Multimodular transpeptidase-transglycosylase [Castellaniella defragrans 65Phen] [[CDM22846.1]]	Cytoplasmic	GT51	5.26306
UTPRO2_215	gi|572102933|dbj|BAO31344.1|	638	833	0.573185	1.91e-251	630	56		lytic transglycosylase subunit [Sulfuritalea hydrogenivorans sk43H] [[BAO31344.1]]	GH23		UTPRO2_870	penicillin-binding protein [Sulfuritalea hydrogenivorans sk43H] [[BAO28398.1]]	InnerMembrane	GT51	4.96085
UTPRO2_215	gi|257044433|gb|ACV33621.1|	638	824	0.566992	7.84e-249	636	55		Lytic transglycosylase catalytic [Candidatus Accumulibacter phosphatis clade IIA str. UW-1] [[ACV33621.1]]	GH23		UTPRO2_1502	flagellar rod assembly protein/muramidase FlgJ [Sulfuritalea hydrogenivorans sk43H] [[BAO28732.1]]	#N/A	GH73	0
UTPRO2_215	gi|359353921|gb|AEV25092.1|	645	809	0.55667	2.93e-244	651	56		soluble lytic murein transglycosylase-like protein [Dechlorosoma suillum PS] [[AEV25092.1]]	GH23		UTPRO2_2330	hypothetical protein SCD_n01923 [Sulfuricella denitrificans skB26] [[BAN35734.1]]	Cytoplasmic	GH57	4.83225
UTPRO2_215	gi|71849362|gb|AAZ48858.1|	638	802	0.551854	4.88e-242	636	54		Lytic transglycosylase, catalytic [Dechloromonas aromatica RCB] [[AAZ48858.1]]	GH23		UTPRO2_125	glycosyl transferase family 2 [Candidatus Accumulibacter phosphatis clade IIA str. UW-1] [[ACV36370.1]]	Cytoplasmic	GT2	4.76805
UTPRO2_215	gi|358639311|dbj|BAL26608.1|	628	676	0.465154	2.83e-204	629	48		putative transglycosylase [Azoarcus sp. KH32C] [[BAL26608.1]]	GH23		UTPRO2_253	UDP-N-acetylmuramate/alanine ligase [Cellulomonas flavigena DSM 20109] [[ADG74494.1]]	Cytoplasmic	GT28	4.7133
UTPRO2_1973	gi|147835149|emb|CAN65674.1|	412	404	0.401967	1.77e-122	426	44		hypothetical protein VITISV_002009 [Vitis vinifera] [[CAN65674.1]]	GH28		UTPRO2_1983	metalloendopeptidase-like membrane protein [Sulfuritalea hydrogenivorans sk43H] [[BAO30212.1]]	Periplasmic	CBM50	4.56608
UTPRO2_1985	gi|358638515|dbj|BAL25812.1|	326	397	0.525874	3.98e-120	325	54		membrane-bound lytic transglycosylase [Azoarcus sp. KH32C] [[BAL25812.1]]	GH103		UTPRO2_215	lytic transglycosylase subunit [Sulfuritalea hydrogenivorans sk43H] [[BAO31344.1]]	Cytoplasmic	GH23	4.43596
UTPRO2_1985	gi|572101799|dbj|BAO30210.1|	317	390	0.516601	3.63e-118	322	57		membrane-bound lytic transglycosylase [Sulfuritalea hydrogenivorans sk43H] [[BAO30210.1]]	GH103		UTPRO2_2331	glycoside hydrolase family protein [Sulfuritalea hydrogenivorans sk43H] [[BAO30946.1]]	Cytoplasmic	GH57	4.31059
UTPRO2_1985	gi|119669795|emb|CAL93708.1|	301	381	0.50468	2.72e-115	302	58		putative membrane-bound lytic murein transglycosylase [Azoarcus sp. BH72] [[CAL93708.1]]	GH103		UTPRO2_1570	Lytic transglycosylase, catalytic [Dechloromonas aromatica RCB] [[AAZ47950.1]]	Periplasmic	GH23	4.18792
UTPRO2_1985	gi|237624920|gb|ACR01610.1|	304	377	0.499381	3.02e-114	305	57		lytic murein transglycosylase B [Thauera sp. MZ1T] [[ACR01610.1]]	GH103		UTPRO2_2333	glycogen branching enzyme [Nitrosospira multiformis ATCC 25196] [[ABB74024.1]]	Cytoplasmic	CBM48	4.16801
UTPRO2_1985	gi|56311880|emb|CAI06525.1|	334	363	0.480837	4.59e-110	334	50		membrane-bound lytic transglycosylase [Aromatoleum aromaticum EbN1] [[CAI06525.1]]	GH103		UTPRO2_1973	hypothetical protein VITISV_002009 [Vitis vinifera] [[CAN65674.1]]	Cytoplasmic	GH28	3.93681
UTPRO2_1983	gi|572101801|dbj|BAO30212.1|	296	344	0.513788	3.48e-104	306	51		metalloendopeptidase-like membrane protein [Sulfuritalea hydrogenivorans sk43H] [[BAO30212.1]]	CBM50		UTPRO2_2558	putative glycosyltransferase [Thiobacillus denitrificans ATCC 25259] [[AAZ97487.1]]	InnerMembrane	GT83	3.921
UTPRO2_1983	gi|359355171|gb|AEV26342.1|	292	338	0.504826	2.35e-102	294	53		metalloendopeptidase-like membrane protein [Dechlorosoma suillum PS] [[AEV26342.1]]	CBM50		UTPRO2_1584	candidate b-glycosyltransferase, Glycosyltransferase Family 2 [Ramlibacter tataouinensis TTB310] [[AEG92172.1]]	InnerMembrane	GT2	3.17662
UTPRO2_1983	gi|571268842|emb|CDG84089.1|	288	295	0.440603	2.03e-89	315	49		lysM domain protein [Janthinobacterium agaricidamnosum NBRC 102515 = DSM 9628] [[CDG84089.1]]	CBM50		UTPRO2_2486	3-deoxy-D-manno-octulosonic-acid transferase domain protein [Sulfuritalea hydrogenivorans sk43H] [[BAO31165.1]]	Cytoplasmic	GT30	2.89009
UTPRO2_1983	gi|119669793|emb|CAL93706.1|	292	292	0.436122	1.66e-88	293	45		conserved hypothetical lipoprotein [Azoarcus sp. BH72] [[CAL93706.1]]	CBM50		UTPRO2_2635	glycosyltransferase, group 1 family [Pseudomonas fluorescens A506] [[AFJ56333.1]]	InnerMembrane	GT4	2.82714
UTPRO2_1983	gi|300075049|gb|ADJ64448.1|	283	286	0.427161	1.12e-86	321	48		NlpD precursor lipoprotein [Herbaspirillum seropedicae SmR1] [[ADJ64448.1]]	CBM50		UTPRO2_11	Glucan 1,4-alpha-glucosidase [Meiothermus silvanus DSM 9946] [[ADH64968.1]]	Cytoplasmic	GH15	2.77779
UTPRO2_2486	gi|572102754|dbj|BAO31165.1|	436	561	0.574787	1.62e-169	433	60		3-deoxy-D-manno-octulosonic-acid transferase domain protein [Sulfuritalea hydrogenivorans sk43H] [[BAO31165.1]]	GT30		UTPRO2_2543	monofunctional biosynthetic peptidoglycan transglycosylase [Sulfuritalea hydrogenivorans sk43H] [[BAO31184.1]]	InnerMembrane	GT51	2.56554
UTPRO2_2486	gi|540595556|dbj|BAN36716.1|	435	515	0.527657	8.48e-156	413	55		3-deoxy-D-manno-octulosonic-acid transferase domain protein [Sulfuricella denitrificans skB26] [[BAN36716.1]]	GT30		UTPRO2_2724	glycosyltransferase group 2 family protein [uncultured organism] [[AGC09578.1]]	Cytoplasmic	GT2	2.38277
UTPRO2_2486	gi|358638763|dbj|BAL26060.1|	433	496	0.50819	4.76e-150	412	55		3-deoxy-D-manno-octulosonic-acid transferase [Azoarcus sp. KH32C] [[BAL26060.1]]	GT30		UTPRO2_296	UDP-glucose:(heptosyl) LPS alpha 1,3-glucosyltransferase [Aromatoleum aromaticum EbN1] [[CAI08390.1]]	Cytoplasmic	GT4	2.09691
UTPRO2_2486	gi|237625360|gb|ACR02050.1|	434	494	0.506141	1.59e-149	413	56		Three-deoxy-D-manno-octulosonic-acid transferase domain protein [Thauera sp. MZ1T] [[ACR02050.1]]	GT30		UTPRO2_2078	glycoside hydrolase family 3 domain protein [Candidatus Accumulibacter phosphatis clade IIA str. UW-1] [[ACV34870.1]]	Cytoplasmic	GH3	1.74675
UTPRO2_2486	gi|56312373|emb|CAI07018.1|	435	493	0.505116	2.9e-149	414	54		probable 3-deoxy-D-manno-octulosonic-acid transferase transmembrane protein	GT30		UTPRO2_2409	UDP-3-O- [Sulfuritalea hydrogenivorans sk43H] [[BAO30844.1]]	Cytoplasmic	CE11	1.48206
UTPRO2_2485	gi|572102753|dbj|BAO31164.1|	317	417	0.598782	3.89e-126	313	60		lipopolysaccharide heptosyltransferase I [Sulfuritalea hydrogenivorans sk43H] [[BAO31164.1]]	GT9		UTPRO2_254	N-acetylglucosaminyl transferase [Azoarcus sp. KH32C] [[BAL26010.1]]	Cytoplasmic	GT28	1.27312
UTPRO2_2485	gi|257045289|gb|ACV34477.1|	317	409	0.587295	8.74e-124	316	59		lipopolysaccharide heptosyltransferase I [Candidatus Accumulibacter phosphatis clade IIA str. UW-1] [[ACV34477.1]]	GT9		UTPRO2_279	putative soluble lytic transglycosylase fused to an ABC-type amino acid-binding protein [Sulfuritalea hydrogenivorans sk43H] [[BAO28689.1]]	Cytoplasmic	GH23	1.17383
UTPRO2_2485	gi|71849160|gb|AAZ48656.1|	310	396	0.568628	7.27e-120	309	58		Lipopolysaccharide heptosyltransferase I [Dechloromonas aromatica RCB] [[AAZ48656.1]]	GT9		UTPRO2_2485	lipopolysaccharide heptosyltransferase I [Sulfuritalea hydrogenivorans sk43H] [[BAO31164.1]]	Cytoplasmic	GT9	0.950599
UTPRO2_2485	gi|540595555|dbj|BAN36715.1|	311	370	0.531294	3.72e-112	311	54		lipopolysaccharide heptosyltransferase I [Sulfuricella denitrificans skB26] [[BAN36715.1]]	GT9		UTPRO2_2617	UDP-glucose:	Cytoplasmic	GT4	0.662074
UTPRO2_2485	gi|359353646|gb|AEV24817.1|	311	319	0.458061	9.76e-97	314	48		lipopolysaccharide heptosyltransferase I [Dechlorosoma suillum PS] [[AEV24817.1]]	GT9		UTPRO2_1396	glycosyltransferase group 2 family protein [uncultured organism] [[AGC09578.1]]	Cytoplasmic	GT2	0
UTPRO2_832	gi|89345684|gb|ABD69887.1|	724	1200	0.72438	0	725	72		Alpha,alpha-trehalose-phosphate synthase	GT20		UTPRO2_1589	glycosyltransferase [Mycobacterium chubuense NBB4] [[AFM16111.1]]	Cytoplasmic	GT4	0
UTPRO2_832	gi|572101436|dbj|BAO29847.1|	720	1200	0.72438	0	724	71		alpha,alpha-trehalose-phosphate synthase [Sulfuritalea hydrogenivorans sk43H] [[BAO29847.1]]	GT20		UTPRO2_1588	polysaccharide biosynthesis protein, putative [Ensifer adhaerens OV14] [[AHK45554.1]]	Cytoplasmic	GT4	0
UTPRO2_832	gi|291585090|gb|ADE12748.1|	721	1200	0.72438	0	722	71		Alpha,alpha-trehalose-phosphate synthase	GT20		UTPRO2_2634	Undecaprenyl-phosphate galactose phosphotransferase [Paenibacillus sp. JDR-2] [[ACS99041.1]]	InnerMembrane	GT4	0
UTPRO2_832	gi|300603598|emb|CBK39928.1|	721	1060	0.639869	3.93997589933e-319	719	60		Alpha,alpha-trehalose-phosphate synthase	GT20
UTPRO2_834	gi|572101434|dbj|BAO29845.1|	596	1050	0.770048	5.39000002309e-316	592	74		glycoside hydrolase 15-related protein [Sulfuritalea hydrogenivorans sk43H] [[BAO29845.1]]	GH15
UTPRO2_832	gi|399107947|gb|AAR35712.2|	721	1030	0.621759	0	721	60		trehalose-6-phosphate synthase [Geobacter sulfurreducens PCA] [[AAR35712.2]]	GT20
UTPRO2_834	gi|291585092|gb|ADE12750.1|	596	1020	0.748047	0	592	73		glycoside hydrolase 15-related protein [Sideroxydans lithotrophicus ES-1] [[ADE12750.1]]	GH15
UTPRO2_834	gi|320124256|gb|ADW11816.1|	594	970	0.711378	1.32e-292	593	68		glycoside hydrolase 15-related protein [Geobacter sp. M18] [[ADW11816.1]]	GH15
UTPRO2_834	gi|251776579|gb|ACT19160.1|	594	967	0.709177	5.95e-292	593	68		glycoside hydrolase 15-related protein [Geobacter sp. M21] [[ACT19160.1]]	GH15
UTPRO2_834	gi|189421134|gb|ACD95532.1|	595	950	0.69671	1e-286	594	66		glycoside hydrolase 15-related [Geobacter lovleyi SZ] [[ACD95532.1]]	GH15
UTPRO2_822	gi|572100556|dbj|BAO28967.1|	404	582	0.555588	6.39e-176	407	62		LysM repeat-containing protein [Sulfuritalea hydrogenivorans sk43H] [[BAO28967.1]]	CBM50
UTPRO2_822	gi|572100556|dbj|BAO28967.1|	404	582	0.555588	6.39e-176	407	62		LysM repeat-containing protein [Sulfuritalea hydrogenivorans sk43H] [[BAO28967.1]]	CBM50
UTPRO2_822	gi|359355965|gb|AEV27136.1|	391	522	0.498311	9.3e-158	393	60		LysM repeat-containing protein [Dechlorosoma suillum PS] [[AEV27136.1]]	CBM50
UTPRO2_822	gi|359355965|gb|AEV27136.1|	391	522	0.498311	9.3e-158	393	60		LysM repeat-containing protein [Dechlorosoma suillum PS] [[AEV27136.1]]	CBM50
UTPRO2_822	gi|257047130|gb|ACV36318.1|	367	505	0.482082	8.58e-153	368	61		Lytic transglycosylase catalytic [Candidatus Accumulibacter phosphatis clade IIA str. UW-1] [[ACV36318.1]]	CBM50
UTPRO2_870	gi|572099987|dbj|BAO28398.1|	770	1290	0.750242	0	765	73		penicillin-binding protein [Sulfuritalea hydrogenivorans sk43H] [[BAO28398.1]]	GT51
UTPRO2_870	gi|359354417|gb|AEV25588.1|	763	1260	0.732795	0	764	72		penicillin-binding protein, 1A family [Dechlorosoma suillum PS] [[AEV25588.1]]	GT51
UTPRO2_870	gi|257048244|gb|ACV37432.1|	770	1230	0.715347	0	763	70		penicillin-binding protein, 1A family [Candidatus Accumulibacter phosphatis clade IIA str. UW-1] [[ACV37432.1]]	GT51
UTPRO2_870	gi|71845472|gb|AAZ44968.1|	723	1170	0.680452	0	723	68		Penicillin-binding protein 1A [Dechloromonas aromatica RCB] [[AAZ44968.1]]	GT51
UTPRO2_870	gi|82411263|gb|ABB75372.1|	754	1070	0.622294	1.18575755002e-322	754	62		Penicillin-binding protein 1A [Nitrosospira multiformis ATCC 25196] [[ABB75372.1]]	GT51
UTPRO2_868	gi|589264910|emb|CDM22846.1|	412	574	0.625028	1.44e-173	415	62		Multimodular transpeptidase-transglycosylase [Castellaniella defragrans 65Phen] [[CDM22846.1]]	GT51
UTPRO2_1396	gi|440502979|gb|AGC09578.1|	226	243	0.425146	7.18e-74	226	51		glycosyltransferase group 2 family protein [uncultured organism] [[AGC09578.1]]	GT2
UTPRO2_1396	gi|570285471|gb|AHE67658.1|	238	239	0.418147	1.45e-72	235	47		glycosyltransferase involved in cell wall biogenesis [Legionella oakridgensis ATCC 33761 = DSM 21215] [[AHE67658.1]]	GT2
UTPRO2_1396	gi|74057049|gb|AAZ97489.1|	226	236	0.412899	8.84e-72	227	48		glycosyltransferase, group 2 family protein [Thiobacillus denitrificans ATCC 25259] [[AAZ97489.1]]	GT2
UTPRO2_1396	gi|256580090|gb|ACU91226.1|	228	233	0.40765	5.38e-71	225	48		glycosyl transferase family 2 [Desulfomicrobium baculatum DSM 4028] [[ACU91226.1]]	GT2
UTPRO2_1396	gi|78219044|gb|ABB38393.1|	230	233	0.40765	9.82e-71	227	45		glycosyl transferase family 2 [Desulfovibrio alaskensis G20] [[ABB38393.1]]	GT2
UTPRO2_2409	gi|572102433|dbj|BAO30844.1|	301	538	0.801465	1.01e-162	300	76		UDP-3-O- [Sulfuritalea hydrogenivorans sk43H] [[BAO30844.1]]	CE11
UTPRO2_2409	gi|359353480|gb|AEV24651.1|	304	522	0.777629	9.3e-158	303	75		UDP-3-0-acyl N-acetylglucosamine deacetylase [Dechlorosoma suillum PS] [[AEV24651.1]]	CE11
UTPRO2_2409	gi|358638707|dbj|BAL26004.1|	303	514	0.765711	2.09e-155	302	74		UDP-3-O-[3-hydroxymyristoyl] N-acetylglucosamine deacetylase [Azoarcus sp. KH32C] [[BAL26004.1]]	CE11
UTPRO2_2409	gi|71848725|gb|AAZ48221.1|	305	512	0.762732	9.41e-155	304	72		UDP-3-O-[3-hydroxymyristoyl] N-acetylglucosamine deacetylase [Dechloromonas aromatica RCB] [[AAZ48221.1]]	CE11
UTPRO2_2409	gi|119669594|emb|CAL93507.1|	302	509	0.758263	5.72e-154	301	73		probable UDP-3-O-acyl N-acetylglycosmaine deacetylase [Azoarcus sp. BH72] [[CAL93507.1]]	CE11
UTPRO2_1502	gi|572100321|dbj|BAO28732.1|	286	366	0.563051	7.54e-111	322	59		flagellar rod assembly protein/muramidase FlgJ [Sulfuritalea hydrogenivorans sk43H] [[BAO28732.1]]	GH73
UTPRO2_1502	gi|359354954|gb|AEV26125.1|	295	325	0.499977	1.07e-98	332	50		flagellar rod assembly protein/muramidase FlgJ [Dechlorosoma suillum PS] [[AEV26125.1]]	GH73
UTPRO2_1502	gi|71846017|gb|AAZ45513.1|	291	316	0.486131	8.02e-96	318	49		Mannosyl-glycoprotein endo-beta-N-acetylglucosamidase [Dechloromonas aromatica RCB] [[AAZ45513.1]]	GH73
UTPRO2_1502	gi|257047878|gb|ACV37066.1|	288	309	0.475363	9.88e-94	311	48		flagellar rod assembly protein/muramidase FlgJ [Candidatus Accumulibacter phosphatis clade IIA str. UW-1] [[ACV37066.1]]	GH73
UTPRO2_1502	gi|291583155|gb|ADE10813.1|	289	302	0.464594	1.22e-91	286	50		flagellar rod assembly protein/muramidase FlgJ [Sideroxydans lithotrophicus ES-1] [[ADE10813.1]]	GH73
UTPRO2_2558	gi|74057047|gb|AAZ97487.1|	346	525	0.618058	1.13e-158	344	65		putative glycosyltransferase [Thiobacillus denitrificans ATCC 25259] [[AAZ97487.1]]	GT83
UTPRO2_1477	gi|359356500|gb|AEV27671.1|	328	458	0.601152	1.11e-138	327	63		lipopolysaccharide heptosyltransferase II [Dechlorosoma suillum PS] [[AEV27671.1]]	GT9
UTPRO2_1477	gi|257047030|gb|ACV36218.1|	335	449	0.589339	6.16e-136	336	61		lipopolysaccharide heptosyltransferase II [Candidatus Accumulibacter phosphatis clade IIA str. UW-1] [[ACV36218.1]]	GT9
UTPRO2_1477	gi|71848530|gb|AAZ48026.1|	330	448	0.588027	1.12e-135	329	61		Lipopolysaccharide heptosyltransferase II [Dechloromonas aromatica RCB] [[AAZ48026.1]]	GT9
UTPRO2_1477	gi|34103402|gb|AAQ59764.1|	336	446	0.585402	5.06e-135	335	58		ADP-heptose--LPS heptosyltransferase II [Chromobacterium violaceum ATCC 12472] [[AAQ59764.1]]	GT9
UTPRO2_1477	gi|540594612|dbj|BAN35772.1|	334	446	0.585402	5.06e-135	333	58		lipopolysaccharide heptosyltransferase II [Sulfuricella denitrificans skB26] [[BAN35772.1]]	GT9
UTPRO2_2558	gi|440502978|gb|AGC09577.1|	345	410	0.482674	4.79e-124	346	53		putative glycosyltransferase [uncultured organism] [[AGC09577.1]]	GT83
UTPRO2_2558	gi|574955888|dbj|BAO44731.1|	324	405	0.476788	1.31e-122	324	53		glycosyl transferase family 39 [gamma proteobacterium Hiromi1] [[BAO44731.1]]	GT83
UTPRO2_2558	gi|333809394|gb|AEG02064.1|	323	387	0.455597	4.03e-117	323	52		putative glycosyltransferase [Methylomonas methanica MC09] [[AEG02064.1]]	GT83
UTPRO2_2558	gi|320128148|gb|ADW15708.1|	329	341	0.401443	2.86e-103	325	46		glycosyl transferase family 39 [Geobacter sp. M18] [[ADW15708.1]]	GT83
UTPRO2_1733	gi|572102539|dbj|BAO30950.1|	118	175	0.524606	2.24e-51	113	65		glycogen/starch synthase, ADP-glucose type [Sulfuritalea hydrogenivorans sk43H] [[BAO30950.1]]	GT5
UTPRO2_1733	gi|338806543|gb|AEJ02785.1|	118	174	0.521608	3.15e-51	117	65		Glycogen synthase [Nitrosomonas sp. Is79A3] [[AEJ02785.1]]	GT5
UTPRO2_1733	gi|71845841|gb|AAZ45337.1|	123	170	0.509617	1.34e-49	122	60		glycogen synthase	GT5
UTPRO2_1733	gi|218334918|emb|CAV22822.1|	123	170	0.509617	1.34e-49	122	60		unnamed protein product [Dechloromonas aromatica] [[CAV22822.1]]	GT5
UTPRO2_1733	gi|570727815|gb|AHE99123.1|	118	162	0.485635	4.28e-47	119	60		glycogen synthase [Thioalkalivibrio thiocyanoxidans ARh 4] [[AHE99123.1]]	GT5
UTPRO2_589	gi|105893399|gb|ABF76564.1|	120	140	0.506579	1.12e-39	119	55		diacylglycerol kinase [Burkholderia cenocepacia AU 1054] [[ABF76564.1]]	GT4
UTPRO2_589	gi|292665582|gb|ADE40683.1|	118	118	0.426974	2.09e-32	117	48		diacylglycerol kinase [Candidatus Puniceispirillum marinum IMCC1322] [[ADE40683.1]]	GT4
UTPRO2_2617	gi|56313745|emb|CAI08390.1|	115	224	0.830056	2.98e-68	114	79		UDP-glucose:	GT4
UTPRO2_2617	gi|226721430|gb|ACO80601.1|	115	214	0.793	3.43e-65	114	75		Lipopolysaccharide core biosynthesis protein [Azotobacter vinelandii DJ] [[ACO80601.1]]	GT4
UTPRO2_2617	gi|482530950|gb|AGK14077.1|	115	214	0.793	3.43e-65	114	75		Lipopolysaccharide core biosynthesis protein [Azotobacter vinelandii CA] [[AGK14077.1]]	GT4
UTPRO2_2617	gi|482535839|gb|AGK18965.1|	115	214	0.793	3.43e-65	114	75		Lipopolysaccharide core biosynthesis protein [Azotobacter vinelandii CA6] [[AGK18965.1]]	GT4
UTPRO2_2617	gi|257048249|gb|ACV37437.1|	115	211	0.781883	4.17e-64	114	74		glycosyl transferase group 1 [Candidatus Accumulibacter phosphatis clade IIA str. UW-1] [[ACV37437.1]]	GT4
UTPRO2_737	gi|572102537|dbj|BAO30948.1|	712	1150	0.697666	0	713	68		alpha-glucan phosphorylase [Sulfuritalea hydrogenivorans sk43H] [[BAO30948.1]]	GT35
UTPRO2_737	gi|302581342|gb|ADL55353.1|	709	1130	0.685533	0	709	66		alpha-glucan phosphorylase [Gallionella capsiferriformans ES-2] [[ADL55353.1]]	GT35
UTPRO2_737	gi|82409913|gb|ABB74022.1|	710	1120	0.679466	0	709	65		Alpha-glucan phosphorylase [Nitrosospira multiformis ATCC 25196] [[ABB74022.1]]	GT35
UTPRO2_737	gi|338806518|gb|AEJ02760.1|	706	1120	0.679466	0	704	66		alpha-glucan phosphorylase [Nitrosomonas sp. Is79A3] [[AEJ02760.1]]	GT35
UTPRO2_737	gi|540594586|dbj|BAN35746.1|	710	1120	0.679466	0	710	66		alpha-glucan phosphorylase [Sulfuricella denitrificans skB26] [[BAN35746.1]]	GT35
UTPRO2_2543	gi|572102773|dbj|BAO31184.1|	227	372	0.70483	1.12e-112	226	70		monofunctional biosynthetic peptidoglycan transglycosylase [Sulfuritalea hydrogenivorans sk43H] [[BAO31184.1]]	GT51
UTPRO2_2543	gi|257044455|gb|ACV33643.1|	227	360	0.682094	3.77e-109	226	68		monofunctional biosynthetic peptidoglycan transglycosylase [Candidatus Accumulibacter phosphatis clade IIA str. UW-1] [[ACV33643.1]]	GT51
UTPRO2_2543	gi|359353685|gb|AEV24856.1|	226	337	0.638516	3.17e-102	225	65		monofunctional biosynthetic peptidoglycan transglycosylase [Dechlorosoma suillum PS] [[AEV24856.1]]	GT51
UTPRO2_2543	gi|71849138|gb|AAZ48634.1|	232	335	0.634726	1.43e-101	231	63		Monofunctional biosynthetic peptidoglycan transglycosylase [Dechloromonas aromatica RCB] [[AAZ48634.1]]	GT51
UTPRO2_2543	gi|540592880|dbj|BAN34040.1|	232	334	0.632832	2.61e-101	231	63		monofunctional biosynthetic peptidoglycan transglycosylase [Sulfuricella denitrificans skB26] [[BAN34040.1]]	GT51
UTPRO2_11	gi|296851953|gb|ADH64968.1|	761	958	0.530794	3.3e-289	757	56		Glucan 1,4-alpha-glucosidase [Meiothermus silvanus DSM 9946] [[ADH64968.1]]	GH15
UTPRO2_11	gi|94555113|gb|ABF45027.1|	763	889	0.492564	1.97e-268	759	54		Glucan 1,4-alpha-glucosidase [Deinococcus geothermalis DSM 11300] [[ABF45027.1]]	GH15
UTPRO2_11	gi|320150366|gb|ADW21744.1|	755	869	0.481483	2.73e-262	749	55		glucan 1,4-alpha-glucosidase [Thermus scotoductus SA-01] [[ADW21744.1]]	GH15
UTPRO2_11	gi|384479988|gb|AFH93783.1|	759	859	0.475942	2.76e-259	762	51		glucan 1,4-alpha-glucosidase [Providencia stuartii MRSN 2154] [[AFH93783.1]]	GH15
UTPRO2_11	gi|380001820|gb|AFD27009.1|	706	799	0.442698	2.2e-241	704	53		Glucan 1,4-alpha-glucosidase [Deinococcus gobiensis I-0] [[AFD27009.1]]	GH15
UTPRO2_2311	gi|602772139|gb|AHO16406.1|	344	443	0.476534	5.62e-134	344	59		glycogen debranching protein [Salmonella enterica subsp. enterica serovar Enteritidis str. EC20121179] [[AHO16406.1]]	GH13_11
UTPRO2_2330	gi|540594574|dbj|BAN35734.1|	666	918	0.599147	3.46e-277	661	61		hypothetical protein SCD_n01923 [Sulfuricella denitrificans skB26] [[BAN35734.1]]	GH57
UTPRO2_2330	gi|71845844|gb|AAZ45340.1|	665	892	0.582178	2.4e-269	649	62		alpha-amylase [Dechloromonas aromatica RCB] [[AAZ45340.1]]	GH57
UTPRO2_2333	gi|82409915|gb|ABB74024.1|	527	879	0.677599	1.99e-265	531	68		glycogen branching enzyme [Nitrosospira multiformis ATCC 25196] [[ABB74024.1]]	CBM48
UTPRO2_2333	gi|82409915|gb|ABB74024.1|	527	879	0.677599	1.99e-265	531	68		glycogen branching enzyme [Nitrosospira multiformis ATCC 25196] [[ABB74024.1]]	CBM48
UTPRO2_2330	gi|338806541|gb|AEJ02783.1|	665	874	0.57043	9.96e-264	661	59		Domain of unknown function DUF1926 [Nitrosomonas sp. Is79A3] [[AEJ02783.1]]	GH57
UTPRO2_2333	gi|338806538|gb|AEJ02780.1|	522	873	0.672974	1.35e-263	524	69		1,4-alpha-glucan-branching enzyme [Nitrosomonas sp. Is79A3] [[AEJ02780.1]]	CBM48
UTPRO2_2333	gi|338806538|gb|AEJ02780.1|	522	873	0.672974	1.35e-263	524	69		1,4-alpha-glucan-branching enzyme [Nitrosomonas sp. Is79A3] [[AEJ02780.1]]	CBM48
UTPRO2_2330	gi|30139079|emb|CAD85943.1|	664	872	0.569124	2.46e-263	663	59		Glycosyl hydrolase family 57 [Nitrosomonas europaea ATCC 19718] [[CAD85943.1]]	GH57
UTPRO2_2333	gi|540594577|dbj|BAN35737.1|	526	865	0.666807	3.03e-261	525	67		1,4-alpha-glucan branching protein [Sulfuricella denitrificans skB26] [[BAN35737.1]]	CBM48
UTPRO2_2330	gi|325532834|gb|ADZ27555.1|	665	862	0.562598	4.54e-260	661	58		4-alpha-glucanotransferase [Nitrosomonas sp. AL212] [[ADZ27555.1]]	GH57
UTPRO2_2331	gi|572102535|dbj|BAO30946.1|	552	796	0.610759	1.81e-240	571	62		glycoside hydrolase family protein [Sulfuritalea hydrogenivorans sk43H] [[BAO30946.1]]	GH57
UTPRO2_2331	gi|82409917|gb|ABB74026.1|	551	749	0.574696	4.27e-226	563	57		Glycoside hydrolase, family 57 [Nitrosospira multiformis ATCC 25196] [[ABB74026.1]]	GH57
UTPRO2_2331	gi|302581380|gb|ADL55391.1|	551	731	0.560885	9.71e-221	564	57		glycoside hydrolase family 57 [Gallionella capsiferriformans ES-2] [[ADL55391.1]]	GH57
UTPRO2_2331	gi|114308301|gb|ABI59544.1|	555	704	0.540169	1.23e-212	569	54		glycoside hydrolase, family 57 [Nitrosomonas eutropha C91] [[ABI59544.1]]	GH57
UTPRO2_2331	gi|540594575|dbj|BAN35735.1|	556	701	0.537867	7.46e-212	588	52		glycoside hydrolase family protein [Sulfuricella denitrificans skB26] [[BAN35735.1]]	GH57
UTPRO2_1567	gi|343774535|gb|AEM47091.1|	646	752	0.447966	3.84e-227	641	52		glycosyl transferase family 2 [Acidithiobacillus ferrivorans SS3] [[AEM47091.1]]	GT2
UTPRO2_1589	gi|390614961|gb|AFM16111.1|	362	545	0.630344	8.17e-165	361	64		glycosyltransferase [Mycobacterium chubuense NBB4] [[AFM16111.1]]	GT4
UTPRO2_1589	gi|574956698|dbj|BAO45541.1|	366	465	0.537817	1.22e-140	365	55		glycosyl transferase family 1 [gamma proteobacterium Hiromi1] [[BAO45541.1]]	GT4
UTPRO2_1589	gi|74057294|gb|AAZ97734.1|	362	440	0.508902	4.62e-133	360	52		glycosyltransferase, RfaG [Thiobacillus denitrificans ATCC 25259] [[AAZ97734.1]]	GT4
UTPRO2_1589	gi|91710352|gb|ABE50280.1|	368	437	0.505432	2.81e-132	366	52		glycosyltransferase, RfaG [Methylobacillus flagellatus KT] [[ABE50280.1]]	GT4
UTPRO2_1589	gi|56312311|emb|CAI06956.1|	365	431	0.498492	1.4e-130	364	52		predicted Glycosyltransferase, RfaG [Aromatoleum aromaticum EbN1] [[CAI06956.1]]	GT4
UTPRO2_1588	gi|589088799|gb|AHK45554.1|	283	326	0.498854	5.86e-99	282	48		polysaccharide biosynthesis protein, putative [Ensifer adhaerens OV14] [[AHK45554.1]]	GT4
UTPRO2_1584	gi|334729796|gb|AEG92172.1|	317	325	0.434997	1.07e-98	317	48		candidate b-glycosyltransferase, Glycosyltransferase Family 2 [Ramlibacter tataouinensis TTB310] [[AEG92172.1]]	GT2
UTPRO2_1588	gi|430004869|emb|CCF20670.1|	286	321	0.491203	2.93e-97	285	49		Glycosyl transferase, group 1 [Rhizobium sp.] [[CCF20670.1]]	GT4
UTPRO2_1588	gi|227339135|gb|ACP23354.1|	284	317	0.485082	4.39e-96	283	47		polysaccharide biosynthesis protein, putative [Sinorhizobium fredii NGR234] [[ACP23354.1]]	GT4
UTPRO2_1584	gi|390126659|gb|AFL50040.1|	325	315	0.421613	1.98e-95	322	44		hypothetical protein USDA257_c14500 [Sinorhizobium fredii USDA 257] [[AFL50040.1]]	GT2
UTPRO2_1588	gi|365182922|emb|CCE99771.1|	284	314	0.480491	3.61e-95	283	47		putative glycosyltransferase protein [Sinorhizobium fredii HH103] [[CCE99771.1]]	GT4
UTPRO2_1588	gi|390126662|gb|AFL50043.1|	283	313	0.478961	6.59e-95	282	47		putative polysaccharide biosynthesis protein [Sinorhizobium fredii USDA 257] [[AFL50043.1]]	GT4
UTPRO2_1584	gi|150031048|gb|ABR63164.1|	325	310	0.41492	5.41e-94	322	46		glycosyl transferase family 2 [Sinorhizobium medicae WSM419] [[ABR63164.1]]	GT2
UTPRO2_1584	gi|589088802|gb|AHK45557.1|	319	310	0.41492	5.41e-94	317	45		hypothetical protein OV14_a0371 [Ensifer adhaerens OV14] [[AHK45557.1]]	GT2
UTPRO2_1584	gi|91696991|gb|ABE43820.1|	318	305	0.408228	1.1e-92	316	44		glycosyl transferase, family 2 [Polaromonas sp. JS666] [[ABE43820.1]]	GT2
UTPRO2_1570	gi|71848454|gb|AAZ47950.1|	147	179	0.411066	7.26e-53	148	56		Lytic transglycosylase, catalytic [Dechloromonas aromatica RCB] [[AAZ47950.1]]	GH23
UTPRO2_1570	gi|570732675|gb|AHF03838.1|	121	175	0.40188	2.24e-51	120	65		lytic transglycosylase [Marichromatium purpuratum 984] [[AHF03838.1]]	GH23
UTPRO2_1570	gi|345644069|dbj|BAK77902.1|	143	175	0.40188	2.24e-51	142	57		lytic transglycosylase, catalytic [Pseudogulbenkiania sp. NH8B] [[BAK77902.1]]	GH23
UTPRO2_2724	gi|440502979|gb|AGC09578.1|	226	245	0.425739	1.59e-74	226	51		glycosyltransferase group 2 family protein [uncultured organism] [[AGC09578.1]]	GT2
UTPRO2_2724	gi|570285471|gb|AHE67658.1|	238	245	0.425739	2.15e-74	235	49		glycosyltransferase involved in cell wall biogenesis [Legionella oakridgensis ATCC 33761 = DSM 21215] [[AHE67658.1]]	GT2
UTPRO2_2724	gi|74057049|gb|AAZ97489.1|	226	240	0.41705	5.9e-73	227	49		glycosyltransferase, group 2 family protein [Thiobacillus denitrificans ATCC 25259] [[AAZ97489.1]]	GT2
UTPRO2_2724	gi|53756215|gb|AAU90506.1|	227	233	0.404886	7.27e-71	228	49		glycosyl transferase, group 2 family protein [Methylococcus capsulatus str. Bath] [[AAU90506.1]]	GT2
UTPRO2_2724	gi|223693212|gb|ACN16495.1|	228	233	0.404886	9.82e-71	229	46		putative glycosyl transferase family protein [Desulfobacterium autotrophicum HRM2] [[ACN16495.1]]	GT2
UTPRO2_2250	gi|358635110|dbj|BAL22407.1|	341	424	0.523745	1.73e-128	343	52		hypothetical protein AZKH_0055 [Azoarcus sp. KH32C] [[BAL22407.1]]	CBM50
UTPRO2_2250	gi|359354054|gb|AEV25225.1|	337	423	0.52251	4.26e-128	337	52		LysM domain-containing protein [Dechlorosoma suillum PS] [[AEV25225.1]]	CBM50
UTPRO2_2250	gi|572099526|dbj|BAO27937.1|	339	414	0.511393	3.19e-125	338	54		putative Peptidoglycan-binding LysM domain-containing protein [Sulfuritalea hydrogenivorans sk43H] [[BAO27937.1]]	CBM50
UTPRO2_2250	gi|119668803|emb|CAL92716.1|	341	388	0.479276	1.21e-117	344	48		conserved hypothetical membrane protein [Azoarcus sp. BH72] [[CAL92716.1]]	CBM50
UTPRO2_2250	gi|540592698|dbj|BAN33858.1|	332	371	0.458277	2.76e-112	339	51		peptidoglycan-binding lysin domain-containing protein [Sulfuricella denitrificans skB26] [[BAN33858.1]]	CBM50
UTPRO2_125	gi|257047182|gb|ACV36370.1|	291	292	0.41851	1.23e-88	289	48		glycosyl transferase family 2 [Candidatus Accumulibacter phosphatis clade IIA str. UW-1] [[ACV36370.1]]	GT2
UTPRO2_125	gi|572999328|gb|AHF65671.1|	291	288	0.412777	1.85e-87	289	49		family 2 glycosyl transferase [Pseudomonas cichorii JBC1] [[AHF65671.1]]	GT2
UTPRO2_125	gi|333117621|gb|AEF24135.1|	294	283	0.40561	6.83e-86	292	47		glycosyl transferase family 2 [Pseudomonas fulva 12-X] [[AEF24135.1]]	GT2
UTPRO2_2078	gi|257045682|gb|ACV34870.1|	332	465	0.604493	1.22e-140	327	63		glycoside hydrolase family 3 domain protein [Candidatus Accumulibacter phosphatis clade IIA str. UW-1] [[ACV34870.1]]	GH3
UTPRO2_2078	gi|359355652|gb|AEV26823.1|	334	436	0.566794	6.92e-132	329	60		beta-glucosidase-like glycosyl hydrolase [Dechlorosoma suillum PS] [[AEV26823.1]]	GH3
UTPRO2_2078	gi|291583866|gb|ADE11524.1|	336	432	0.561594	7.68e-131	336	58		glycoside hydrolase family 3 domain protein [Sideroxydans lithotrophicus ES-1] [[ADE11524.1]]	GH3
UTPRO2_2078	gi|302581214|gb|ADL55225.1|	337	428	0.556394	1.15e-129	337	57		glycoside hydrolase family 3 domain protein [Gallionella capsiferriformans ES-2] [[ADL55225.1]]	GH3
UTPRO2_2078	gi|572101560|dbj|BAO29971.1|	314	424	0.551194	2.33e-128	309	62		beta-hexosaminidase [Sulfuritalea hydrogenivorans sk43H] [[BAO29971.1]]	GH3
UTPRO2_2634	gi|247542023|gb|ACS99041.1|	195	292	0.643654	1.23e-88	194	64		Undecaprenyl-phosphate galactose phosphotransferase [Paenibacillus sp. JDR-2] [[ACS99041.1]]	GT4
UTPRO2_2634	gi|427370736|gb|AFY54692.1|	197	257	0.566503	3.5e-78	196	57		glycosyl transferase possibly involved in lipopolysaccharide synthesis [Rivularia sp. PCC 7116] [[AFY54692.1]]	GT4
UTPRO2_2634	gi|78217814|gb|ABB37163.1|	198	251	0.553278	3.19e-76	197	56		sugar transferase [Desulfovibrio alaskensis G20] [[ABB37163.1]]	GT4
UTPRO2_2634	gi|324316078|gb|ADY27192.1|	182	229	0.504783	1.09e-69	181	55		Undecaprenyl-phosphate galactose phosphotransferase [Deinococcus proteolyticus MRP] [[ADY27192.1]]	GT4
UTPRO2_2634	gi|338903011|dbj|BAK48513.1|	193	184	0.40559	1.64e-54	198	43		sugar transferase involved in lipopolysaccharide synthesis [Clostridium sp. SY8519] [[BAK48513.1]]	GT2
UTPRO2_2635	gi|387161134|gb|AFJ56333.1|	372	353	0.433489	4.64e-107	373	45		glycosyltransferase, group 1 family [Pseudomonas fluorescens A506] [[AFJ56333.1]]	GT4
UTPRO2_2635	gi|646238847|gb|AIB41206.1|	372	353	0.433489	4.64e-107	373	45		glycosyl transferase family 1 [Pseudomonas sp. WCS374] [[AIB41206.1]]	GT4
UTPRO2_2635	gi|120595341|gb|ABM38780.1|	372	352	0.432261	1.15e-106	373	44		glycosyl transferase, group 1 [Polaromonas naphthalenivorans CJ2] [[ABM38780.1]]	GT4
UTPRO2_2635	gi|359353309|gb|AEV24480.1|	372	341	0.418753	2.12e-103	373	47		glycosyltransferase [Dechlorosoma suillum PS] [[AEV24480.1]]	GT4
UTPRO2_2635	gi|572102705|dbj|BAO31116.1|	370	340	0.417525	5.22e-103	371	46		putative Capsular polysaccharide biosynthesis glycosyl transferase [Sulfuritalea hydrogenivorans sk43H] [[BAO31116.1]]	GT4
UTPRO2_1433	gi|540594577|dbj|BAN35737.1|	155	223	0.595039	7.36e-68	154	62		1,4-alpha-glucan branching protein [Sulfuricella denitrificans skB26] [[BAN35737.1]]	CBM48
UTPRO2_1433	gi|540594577|dbj|BAN35737.1|	155	223	0.595039	7.36e-68	154	62		1,4-alpha-glucan branching protein [Sulfuricella denitrificans skB26] [[BAN35737.1]]	CBM48
UTPRO2_1433	gi|572102533|dbj|BAO30944.1|	158	223	0.595039	9.94e-68	157	63		1,4-alpha-glucan-branching protein [Sulfuritalea hydrogenivorans sk43H] [[BAO30944.1]]	CBM48
UTPRO2_1433	gi|572102533|dbj|BAO30944.1|	158	223	0.595039	9.94e-68	157	63		1,4-alpha-glucan-branching protein [Sulfuritalea hydrogenivorans sk43H] [[BAO30944.1]]	CBM48
UTPRO2_1433	gi|74057571|gb|AAZ98011.1|	157	220	0.587034	8.17e-67	157	62		1,4-alpha-glucan branching enzyme [Thiobacillus denitrificans ATCC 25259] [[AAZ98011.1]]	CBM48
